# Supplementary material for: Leaf Transcriptome Assembly of Protium copal (Burseraceae) and Annotation of Terpene Biosynthetic Genes
Source: Genes (Basel). 2019 May 22;10(5):392. doi: 10.3390/genes10050392 (PMC6563135; doi:10.3390/genes10050392)
Supplement: Supplementary file 1 [file genes-10-00392-s001.zip]

Archive with 4 entries (4 files):
- ALL_FINAL_PROTEIN_MAFFT_ALLIGN.fasta
- TableS1.xlsx
- TableS2.misa
- TableS3.tsv
