# Supplementary material for: Leaf Transcriptome Assembly of Protium copal (Burseraceae) and Annotation of Terpene Biosynthetic Genes
Source: Genes (Basel). 2019 May 22;10(5):392. doi: 10.3390/genes10050392 (PMC6563135; doi:10.3390/genes10050392)
Supplement: Supplementary file 1 [file genes-10-00392-s001.zip › ALL_FINAL_PROTEIN_MAFFT_ALLIGN.fasta]

>BAP75560.1 linalool synthase [Citrus unshiu]
---------MA---------FSSKDISSD-----------------------------------------------------SSHIHF------------IPKHISKVGNRNL-NN---------------IN--------------------------------------------------------------------------------------------------------------------------------------------SLLPNNKKG--SI----------------ND------------NIGVSAR--------------------------------------------------------------------------------------LKRFTYPSEHSSNFN-DDIHIKH--------AKKL--EVIKHI---LI---KLG-----------DDDSFE-GLAMIDVVQRLGIDYYFQDEIELILRRQYSIF----------------FTDGDRYNDLQEVALRFRLLRQQGYYV-SADVFNRFRNK---------------------------------------------------EGEFK------------------Q-NI---SED---INGLMSLYEASQL-SIGGED-GL-DEAGHFSATHLANY------------------------------------DLAGVVEHLLLYPYRK-SLSP--AKNFFHG-----------NFQGSEYIW-------------ILDLQELANMDFKLVQSLHQKEIVQISSWWRELGLAKKL-EF-A-REQPVKWYV-WS-MACF-TDPNLSWQRIELTKPISF----------------------VYIIDDIFYVCGALDALTLFTEPINRWDLG--DIDQ----------LPEYMKICFKA--LNDITNEISKQGVQRSMGI------------T-LCTPLRKGVGEVLCNAFLIEAKWFASGHLP-KAEEYLENGIVSSGVHLVLVHIFFLLGH-GITNETVQLI-DSNPPIVSSVATILRIWDDLGSAKDENQGGKDGSYI---------YYYM------------MEHRDLTAED----AHKHAMDKISD------AWKRLNKEC---LSPN-P-------FSASFTRASFN-CARMVPLMYSY--DDSQRLP---SLEEYIKSSLFDNLPTQGVY-----------------------------------------------------------------------------------------
>BAP75559.1 linalool synthase [Citrus unshiu]
---------MA---------FSSSSRAKLS---------------------------------------------------ATSHISK------------APDKISKTSRPSL-IE---------------FTPSP--------------------------------------------------------------------------------------------------------------------------------------------TIYQKG--CIT---------------SD------------NTVASPP--------------------------------------------------------------------------------------LKHFTHTTRHPSFFD-HDIQVEH--------SRKL--KEFKHI---FS---LVG------------GNSFE-GLVMIDAVQRLRIEYLFKDEIEEILQRQYIIS-----S-----------TCGGHLHDLQEVALRFRLLRQEGYYV-PADMFNNFRIK---------------------------------------------------EGRFS------------------RINV---SED---IGTLMEVYEASQL-SIAGEE-GL-DEAGHFSAKMLNEC------------------------------MTHLDHYHALAIGNTLRHPYHK-SLPRFMAKDVF-------------LSNFQGERR-------------LHVLKEIAKKDFNMVQALHQKEIVQVTKWWKDLGLTKKL-PF-A-RDQPLKWYI-WS-MACL-TDPSLSEQRVELTKPISL----------------------IYIIDDIFDVYGTLDELILFTETITRWDLA--AMGQ----------LPEYMKICFKA--LDDITNEISCKVYKK-HGY------------N-PVQSLRNAW-TSLCKAFLVEAKWFASGHMP-EAEEYLRNGIESSGVHVALAHFFFLLGH-GITKETVELI-DGNPAIISSTATILRLWDDLGSAKDENQEGKDGSYI---------HYYM------------KEHRYSAAEE----AQKSAINKISD------AWKRLNKEC---LCPN-P-------FSASFTRASLN-LARMVPLMYSY--DDNQRLP---SLEHYIKSLLFESVPTEGVY-----------------------------------------------------------------------------------------
>TRINITY_DN17096_c0_g1_i1 len=208 path=[186:0-207] [-1, 186, -2]
---------MY---------------------------------------------------------------------------------------------------------------------------------------------------------------------------------------------------------------------------------------------------------------------------------------------------------------------------------------------------------------------------------------------------------------------------------------------------------------S-----------------------------------------------------------ST---------------------------------------------------------------------------------------------------VGMYP-------------------------------------------------------------------------------------------------------------------------------------------------------------------------------------------------------------------------VENHF----------------------------------------------------ASNKYDLHIS---------------------------------------------------------------------------------------------------------------------------------------------------------------------------------------------------------------------------------------------------------------------------------------------------------------------------------------------------------------------------------------------------------------------------
>sp|A0A178U9Y5|TP20L_ARATH Bifunctional dolabella-3,7-dien-18-ol synthase/dolathalia-3,7,11-triene synthase TPS20, chloroplastic OS=Arabidopsis thaliana OX=3702 GN=TPS20 PE=1 SV=1
---------ME---------AITKNGSLS-----------------------------------------------------QTLVHC------------GPKSLSSFIPVRC-LR---------------FSKNP-------------------------------------------------------------------------------------FPKK-------------------------------------------------LVVTRART--SIN---------------SD------------HEAANRP-------------------------------------------------LFQFPPSL------------L----------------DDRFLSISANQSEID--SLGRD---------IEAL-KAKVSEK---LV-----------------CMDVKE-RIHLIHLLVSLGVAYHFEKQIEEFLKVDFENV-----E---DM--------NLGEEDMYSISVIFRVFRLYRHKL-SSDVFNRFKEE---------------------------------------------------NGDFK------------------K-CL---LDD---VRGMLSFYEASYF-GTNTEE-IL-DEAMGFTRKHLELFV-----------------------------GGSNEEHLSGHIKNVLYLSQQE-NAEVVMSREYI-------------QFYEQETHH-------------DETLLKFAKINFKFMQLHYVQELQTIVKWWKELDLESKIPNY-Y-RVRAVECLY-WA-MAVY-MEPQYSVARIILSKSLVL----------------------WTIIDDLYDAYCTLPEAIAFTENMERWETD--AKD-----------MPDHMKVLMRS--FIDLHEDFKREVILE-GRL------------Y-SVEYGIDEC-KRLFREDLKLSKWARTGYIP-NYDEYMEVGIVTAGIDMTVAFAFIGMGE--AGKEAFDWI-RSRPKFIQTLDIKGRLRDDVATYKDEMARGEIATGI---------NCYM------------KQY-KVTEEE----AFLEFHRRIKH------TSKLVNEEY---FKTT---------VPLKLVRIAFN-VGRAIDTNYKH--GDGLTY--GGIVEGQITSLFLDLITI---------------------------------------------------------------------------------------------
>Q38710_TPSDV_ABIGR Bifunctional abietadiene synthase, chloroplastic OS=Abies grandis OX=46611 GN=AS PE=1 SV=1
---------MA---------MPSSSLSSQIPTAAHHLT----ANAQSIPHFSTTLNAGSSASKRRSLYLRWGK-------GSNKIIACVGEGGATSVPYQSAEKNDSLSSSTL-VK---------------REFPPGF--WK-----DDLIDSLTSSHKVAASDE-------KRIETLISEIKNMFRCMGYGETNPSAYDTAWVARIPAV----DGSDNPHFPETVEWILQNQ-LKDGSWG---EGFYFLAYDR-----------ILATLACIITLTLWRTG--ETQVQKGIEFFRTQAGKMED------------EADSHRPSGFEIVFPAMLKEAKILGLDLPYDL---PFLKQIIEKREAKLKRIPTDVLYALPTTLLYSLEGLQEIVDWQ------KIMKLQS-KDGSFLSSPASTAAVF--------MRTGNKKCLDFL-NFVLKKFGN-HV-P-CHY-----------PLDLFE-RLWAVDTVERLGIDRHFKEEIKEALDYVYSHW-----D---ERGIG--WARENPVPDIDDTAMGLRILRLHGYNV-SSDVLKTFRDE---------------------------------------------------NGEFF------------------C-FL---GQTQRGVTDMLNVNRCSHV-SFPGET-IM-EEAKLCTERYLRNALE-NVDAF---------------------DKWAFKKNIRGEVEYALKYPWHK-SMPRLEARSYI-------------ENYGPDDVWL-GKTVYMMPYISNEKYLELAKLDFNKVQSIHQTELQDLRRWWKSSGFT-DL-NF-T-RERVTEIYF-SP-ASFI-FEPEFSKCREVYTKTSNF----------------------TVILDDLYDAHGSLDDLKLFTESVKRWDLS--LVDQ----------MPQQMKICFVG--FYNTFNDIAKEGRER-QGR------------D-VLGYIQNVW-KVQLEAYTKEAEWSEAKYVP-SFNEYIENASVSIALGTVVLISALFTGE-VLTDEVLSKI-DRESRFLQLMGLTGRLVNDTKTYQAERGQGEVASAI---------QCYM------------KDHPKISEEE----ALQHVYSVMEN------ALEELNREF---VNNK---------IPDIYKRLVFE-TARIMQLFYMQ--GDGLTLSHDMEIKEHVKNCLFQPVA----------------------------------------------------------------------------------------------
>Q50EK2_TPSD1_PINTA Bifunctional levopimaradiene synthase, chloroplastic OS=Pinus taeda OX=3352 GN=LPS PE=1 SV=1
---------MA---------LPSSSLSSQIHTG---------ATTQCIPHFHGSLNAGTSAGKRRSLYLRWGK-------GPSKIVACAGQ--------------DPFSVPTL-VK---------------REFPPGF--WK-----DHVIESLMPSYKVAPSDE-------KRIETLITEIKNMFRSMGYGETNPSAYDTAWVARIPAV----DGSEKPQFPETLEWILQNQ-LKDGSWG---EEFYFLAYDR-----------ILATLACIITLTIWQTG--DTQVQKGIEFFKTQAGKIEE------------EADSHRPSGFEIVFPAMLKEAKALGLALPYEL---PFIQQIIEKREAKLQRLPPDLLYALPTTLLYSLEGLQEIVDWE------KIMKLQS-KDGSFLSSPASTAAVF--------MRTGNKKCLEFL-NFVLKKFGN-HV-P-CHY-----------PLDLFE-RLWAVDTVERLGIDHHFKEEIKDALDYVYSHW-----D---ERGIG--WARENPVPDIDDTAMGLRILRLHGYNV-SSDVLKTFRDE---------------------------------------------------NGEFF------------------C-FL---GQTQRGVTDMLNVNRCSHV-AFPGET-IM-EEAKLCTERYLRNALE-DGGAS---------------------DKWALKKNIRGEVEYALKYPWHR-SMPRLEARSYI-------------ENYGPNDVWL-GKTMYMMPNISNEKYLELAKLDFNRVQFFHRQELQDIRRWWNSSGFS-QL-GF-T-RERVAEIYF-SP-ASFL-FEPEFATCRAVYTKTSNF----------------------TVILDDLYDAHGTLDNLKLFSESVKRWDLS--LVDQ----------MPQDMKICFKG--FYNTFNEIAEEGRKR-QGR------------D-VLSYIQKVW-EVQLEAYTKEAEWSAVRYVP-SYDEYIGNASVSIALGTVVLISALFTGE-ILTDDILSKI-GRDSRFLYLMGLTGRLVNDTKTYQAERGQGEVASAV---------QCYM------------KDHPEISEEE----ALKHVYTIMDN------ALDELNREF---VNNR-D-------VPDTCRRLVFE-TARIMQLFYMD--GDGLTLSHNMEIKEHVKNCLFQPVA----------------------------------------------------------------------------------------------
>M4HXU6_TPSD1_PINBN Bifunctional levopimaradiene synthase, chloroplastic OS=Pinus banksiana OX=3353 GN=TPS-LAS1 PE=1 SV=1
---------MA---------LPSSSLSSQIHTG---------ATTQCIPHFHGSLNAGTSAGKRRSLYLRWGKDNQAKKFGPSKIVACAGQ--------------DPFSVPTL-VK---------------REFPPGF--WK-----DHVIESLMPSYKVAPSDE-------KRIETLITEIKNMFRSMGYGETNPSAYDTAWVARIPAV----DGSEKPQFPETLEWILQNQ-LKDGSWG---EEFYFLAYDR-----------ILATLACIITLTIWQTG--DTQVQKGIEFFKTQAGKIEE------------EADSHRPSGFEIVFPAMLKEAKALGLDLPYEL---PFIQQIIEKREAKLQRLPPDLLYALPTTLLYSLEGLQEIVDWE------KIMKLQS-KDGSFLSSPASTAAVF--------MRTGNKKCLEFL-NFVLKKFGN-HV-P-CHY-----------PLDLFE-RLWAVDTVERLGIDHHFKEEIKDALDYVYSHW-----D---ERGIG--WARENPVPDIDDTAMGLRILRLHGYNV-SSDVLKTFRDE---------------------------------------------------NGEFF------------------C-FL---GQTQRGVTDMLNVNRCSHV-AFPGET-IM-EEAKLCTERYLRNALE-DTGAF---------------------DKWALKKNIRGEVEYALKYPWHR-SMPRLEARSYI-------------ENYGPNDVWL-GKTMYMMPNISNEKYLELAKLDFNRVQFFHRQELQDIRRWWNSSGFS-QL-GF-T-RERVAEIYF-SP-ASFL-FEPEFATCRAVYTKTSNF----------------------TVILDDLYDAHGTLDNLKLFSESVKRWDLS--LVDQ----------MPQDMKICFKG--FYNTFNEIAEEGRKR-QGR------------D-VLSYIQKVW-EVQLEAYTKEAEWSAVRYVP-SYDEYIGNASVSIALGTVVLISALFTGE-ILTDDILSKI-GRDSRFLYLMGLTGRLVNDTKTYQAERGQGEVASAV---------QCYM------------KDHPEISEEE----ALKHVYTIMDN------ALDELNREF---VNNR-D-------VPDTCRRLVFE-TARIMQLFYMD--GDGLTLSHNMEIKEHVKNCLFQPVA----------------------------------------------------------------------------------------------
>M4HY05_TPSD1_PINCO Bifunctional levopimaradiene synthase, chloroplastic OS=Pinus contorta OX=3339 GN=TPS-LAS1 PE=1 SV=1
---------MA---------LPSSSLSSQIHTG---------ATTQCIPHFHGSLNAGTSAGKRRSLYLRWGKDNQAKKLGPSKIVACAGQ--------------DPFSVPTL-VK---------------REFPPGF--WK-----DHVIESLMPSYKVAPSDE-------KRIETLITEIKNMFRSMGYGETNPSAYDTAWVARIPAV----DGSEKPQFPETLEWILQNQ-LKDGSWG---EEFYFLAYDR-----------ILATLACIITLTIWQTG--DTQVQKGIEFFKTQAGKIEE------------EADSHRPSGFEIVFPAMLKEAKALGLALPYEL---PFIQQIIEKREAKLQRLPSDLLYALPTTLLYSLEGLQEIVDWE------KIMKLQS-KDGSFLSSPASTAAVF--------MRTGNKKCLEFL-NFVLKKFGN-HV-P-CHY-----------PLDLFE-RLWAVDTVERLGIDHHFKEEIKDALDYVYSHW-----D---ERGIG--WARENPVPDIDDTAMGLRILRLHGYNV-SSDVLKTFRDE---------------------------------------------------NGEFF------------------C-FL---GQTQRGVTDMLNVNRCSHV-AFPGET-II-EEAKLCTERYLRNALE-DTGAF---------------------DKWALKKNIRGEVEYALKYPWHR-SMPRLEARSYI-------------ENYGPNDVWL-GKTMYMMPNISNEKYLELAKLDFNRVQFFHRQELQDIRRWWNSSGFS-QL-GF-T-RERVAEIYF-SP-ASFL-FEPEFATCRAVYTKTSNF----------------------TVILDDLYDAHGTLDNLKLFSESVKRWDLS--LVDQ----------MPQDMKICFKG--FYNTFNEIAEEGRKR-QGR------------D-VLSYIQKVW-EVQLEAYTKEAEWSAVRYVP-SYDEYIENASVSIALGTVVLISALFTGE-ILTDDILSKI-GRDSRFLYLMGLTGRLVNDTKTYQAERGQGEVASAV---------QCYM------------KDHPEISEEE----ALKHVYTIMDN------ALDELNREF---VNNR-D-------VPDTCRRLVFE-TARIMQLFYMD--GDGLTLSHNMEIKEHVKNCLFQPVA----------------------------------------------------------------------------------------------
>M4HYC6_TPSD2_PINCO Bifunctional levopimaradiene synthase, chloroplastic OS=Pinus contorta OX=3339 GN=TPS-LAS2 PE=1 SV=1
---------MA---------LPSSSLSSQIHTG---------ATTQCIPHFHGSLNAGTSAGKRRSLYLRWGK-------GPSKIVACAGQ--------------DPFSVPTL-VK---------------REFPPGF--WK-----DHVIESLMPSYKVAPSDE-------KRIETLITEIKNMFRSMGYGETNPSAYDTAWVARIPAV----DGSEKPQFPETLEWILQNQ-LKDGSWG---EEFYFLAYDR-----------ILATLACIITLTIWQTG--DTQVQKGIEFFKTQAGKIEE------------EADSHRPSGFEIVFPAMLKEAKALGLALPYEL---PFIQQIIEKREAKLQRLPSDLLYALPTTLLYSLEGLQEIVDWE------KIMKLQS-KDRSFLSSPSSTAAVF--------MRTGNKKCLEFL-NFVLKKFGN-HV-P-CHY-----------PLDLFE-RLWAVDTVERLGIDHHFKEEIKDALDYVYSHW-----D---ERGIG--WARENPVPDIDDTAMGLRILRLHGYNV-SSDVLKTFRDE---------------------------------------------------NGEFF------------------C-FL---GQTQRGVTDMLNVNRCSHV-AFPGET-IM-EEAKLCTERYLRNALE-DTGAF---------------------DKWALKKNIRGEVEYALKYPWHR-SMPRLEARSYI-------------ENYGPNDVWL-GKTMYMMPNISNEKYLELAKLDFNRVQFFHRQELQDIRRWWNSSGFS-QL-GF-T-RERVAEIYF-SP-ASFL-FEPEFATCRAVYTKTSNF----------------------TVILDDLYDAHGTLDNLKLFSESVKRWDLS--LVDQ----------MPQDMKICFKG--FYNTFNEIAEEGRKR-QGR------------D-VLSYIQKVW-EVQLEAYTKEAEWSAVRYVP-SYDEYIENASVSIALGTVVLISALFTGE-ILTDDILSKI-GRDSRFLYLMGLTGRLVNDTKTYQAERGQGEVASAV---------QCYM------------KDHPEISEEE----ALKHVYTIMDN------ALDELNREF---VNNR-D-------VPDTCRRLVFE-TARIMQLFYMD--GDGLTLSHNMEIKEHVKNCLFQPVA----------------------------------------------------------------------------------------------
>Q675L4_TPSD1_PICAB Bifunctional levopimaradiene synthase, chloroplastic OS=Picea abies OX=3329 GN=TPS-LAS PE=2 SV=1
---------MA---------LLSSSLSSQIPTGAHHLTLNAYANTQCIPHFFSTLNAGTSAGKRSSLYLRWGK-------GSNKIIACVGE--------------DSLSAPTL-VK---------------REFPPGF--WK-----DHVIDSLTSSHKVAASDE-------KRIETLISEIKNMFRSMGYGDTNPSAYDTAWVARIPAV----DGSEQPEFPETLEWILQNQ-LKDGSWG---EGFYFLAYDR-----------ILATLACIITLTLWRTG--EIQVQKGIEFFKTQAGKIED------------EADSHRPSGFEIVFPAMLKEAKVLGLDLPYEL---PFIKQIIEKREAKLERLPTNILYALPTTLLYSLEGLQEIVDWQ------KIIKLQS-KDGSFLSSPASTAAVF--------MRTGNKKCLEFL-NFVLKKFGN-HV-P-CHY-----------PLDLFE-RLWAVDTIERLGIDRHFKEEIKDALDYVYSHW-----D---ERGIG--WARENPVPDIDDTAMGLRILRLHGYNV-SSDVLKTFRDE---------------------------------------------------NGEFF------------------C-FL---GQTQRGVTDMLNVNRCSHV-AFPGET-IM-EEAKTCTERYLRNALE-DVGAF---------------------DKWALKKNIRGEVEYALKYPWHR-SMPRLEARSYI-------------EHYGPNDVWL-GKTMYMMPYISNEKYLELAKLDFNHVQSLHQKELRDLRRWWTSSGFT-EL-KF-T-RERVTEIYF-SP-ASFM-FEPEFATCRAVYTKTSNF----------------------TVILDDLYDAHGTLDDLKLFSDSVKKWDLS--LVDR----------MPQDMKICFMG--FYNTFNEIAEEGRKR-QGR------------D-VLGYIRNVW-EIQLEAYTKEAEWSAARYVP-SFDEYIDNASVSIALGTVVLISALFTGE-ILTDDVLSKI-GRGSRFLQLMGLTGRLVNDTKTYEAERGQGEVASAV---------QCYM------------KDHPEISEEE----ALKHVYTVMEN------ALDELNREF---VNNR-E-------VPDSCRRLVFE-TARIMQLFYMD--GDGLTLSHETEIKEHVKNCLFQPVA----------------------------------------------------------------------------------------------
>sp|Q947C4|TPSD1_GINBI Bifunctional levopimaradiene synthase, chloroplastic OS=Ginkgo biloba OX=3311 GN=LPS PE=1 SV=1
---------MAGVL--FANLPCSLQLSPKVPFR-------QSTNILIPFHKRSSFGFNAQHCVRSHLRLRWN----------CVGIHASAA-------ETRPDQLPQEERFVSRLN---------------ADYHPAV--WK-----DDFIDSLTSPNSHATSKSSVDETINKRIQTLVKEIQCMFQSMGDGETNPSAYDTAWVARIPSI----DGSGAPQFPQTLQWILNNQ-LPDGSWG---EECIFLAYDR-----------VLNTLACLLTLKIWNKG--DIQVQKGVEFVRKHMEEMKD------------EADNHRPSGFEVVFPAMLDEAKSLGLDLPYHL---PFISQIHQKRQKKLQKIPLNVLHNHQTALLYSLEGLQDVVDWQ------EITNLQS-RDGSFLSSPASTACVF--------MHTQNKRCLHFL-NFVLSKFGD-YV-P-CHY-----------PLDLFE-RLWAVDTVERLGIDRYFKKEIKESLDYVYRYW-----DA--ERGVG--WARCNPIPDVDDTAMGLRILRLHGYNV-SSDVLENFRDE---------------------------------------------------KGDFF------------------C-FA---GQTQIGVTDNLNLYRCSQV-CFPGEK-IM-EEAKTFTTNHLQNALA-KNNAF---------------------DKWAVKKDLPGEVEYAIKYPWHR-SMPRLEARSYI-------------EQFGSNDVWL-GKTVYKMLYVSNEKYLELAKLDFNMVQALHQKETQHIVSWWRESGFN-DL-TF-T-RQRPVEMYF-SV-AVSM-FEPEFAACRIAYAKTSCL----------------------AVILDDLYDTHGSLDDLKLFSEAVRRWDIS--VLDS---------VRDNQLKVCFLG--LYNTVNGFGKDGLKE-QGR------------D-VLGYLRKVW-EGLLASYTKEAEWSAAKYVP-TFNEYVENAKVSIALATVVLNSIFFTGE-LLPDYILQQV-DLRSKFLHLVSLTGRLINDTKTYQAERNRGELVSSV---------QCYM------------RENPECTEEE----ALSHVYGIIDN------ALKELNWEL---ANPASN-------APLCVRRLLFN-TARVMQLFYMY--RDGFGIS-DKEMKDHVSRTLFDPVA----------------------------------------------------------------------------------------------
>TRINITY_DN19998_c0_g1_i1 len=212 path=[379:0-211] [-1, 379, -2]
--------------------------------------------------------------------------------------------------------------------------------------------------------------------------------------------------------------------------------------------------------------------------------------------------------------------------------------------------------------------------------------------------------------------------------------------------------------------------------------------------------------------------------------------------------------------------------------------------------------------------------------------------------------------------------------------------------------------------------------------------------------------------------------------------------------------------------------------------------------------------------------------------------------------------------------------------------------------------------------------------------------------------------------------------------------------------------------------------------------------------------------------------M------------REKTISCEEE----ARKHIRQLIRS------LWVELTGEL---KAP--S-------LPRSITNASLN-LAR---------------------------------------------------------------------------------------------------------------------------------
>sp|Q84UU9|TPS06_ARATH Dolabella-3,7-dien-18-ol synthase TPS06 OS=Arabidopsis thaliana OX=3702 GN=TPS06 PE=2 SV=2
---------ME---------AITKYGSYFN----------------------------------------------------VRFLSR----------LCWRLNLSSSYH------------------------YP------------------LLKSSLSFSRF-------------------------------------------------------QSPKK-------------------------------------------------LCLVRATT------------------NPTD------------DNSTTRS-------------------------------------------------FTPHPPSL------------W----------------GHHFLSASVNQTEMD--DLWRQ---------IEAL-KPIVNAM---LL-P-CNG------------ADAKK-ITCFIHTLVSLGVSYHFEEKIVEFLKDAFENI-----E---DMII------DCKEDDLYTVSIIFRVFRLYGHYI-TPDIFNRFKGD---------------------------------------------------DGNFK------------------K-CL---NDD---VRGMLSFYEASHF-GTTTED-IL-EEAMSFTQKHLELFLV-GE-------------------------KAKHYPHITKLIQAALYIPQNF-NLEILVAREYI-------------DFYELETDH-------------NEMLLKLAKLNFRFLQLQYIQDLKTLTTWWKELDLVSKIPVY-F-RERLAEPYF-WA-TGIY-YEPQYSAARIMLAKSIIL----------------------VDIVDNTFDVYGTIDEVKSLVQAIERWDSD--AVDV----------LPDYLKVVFRT--TFDLFKELEEYVSSE-ARS------------F-TMQYAYEQL-RILMKGYLQEAEWSNRGHLP-SHEEYIEVGVASTAGEVLLAMTFIPMGD-AAGVGVYEWL-RSRPKLTHALFVKSRLRDDIATYKEEMKRGDVCNGI---------NCYT------------KQH-KVSEEE----ACIEFEKKTNH------MSKVMNEEF---LKAA-K------FIPLHILRPVLN-YGRLADVCYKY--GDGYTFA-GEKIKDYITSLYVDLITL---------------------------------------------------------------------------------------------
>AAQ04608.1 valencene synthase [Citrus sinensis]
---------MS-----------------------------------------------------------------------------------------------------------------------------------------------------------------------------------------------------------------------------------------------------------------------------------------------------------------SGETFRP-------------------------------------------------TADFHPSL------------W----------------RNHFLKGASDFKTVDHTATQER---------HEAL-KEEVRRM---IT-D-AE-------------DKPVQ-KLRLIDEVQRLGVAYHFEKEIGDAIQKLCPIY------------------IDSNRADLHTVSLHFRLLRQQGIKI-SCDVFEKFKDD---------------------------------------------------EGRFK------------------S-SL---IND---VQGMLSLYEAAYM-AVRGEH-IL-DEAIAFTTTHLKSLVA----------------------------QDHVTPKLAEQINHALYRPLRK-TLPRLEARYFM-------------SMINSTSDH-----------LCNKTLLNFAKLDFNILLELHKEELNELTKWWKDLDFTTKL-PY-A-RDRLVELYF-WD-LGTY-FEPQYAFGRKIMTQLNYI----------------------LSIIDDTYDAYGTLEELSLFTEAVQRWNIE--AVDM----------LPEYMKLIYRT--LLDAFNEIEEDMAKQ-GRS------------H-CVRYAKEEN-QKVIGAYSVQAKWFSEGYVP-TIEEYMPIALTSCAYTFVITNSFLGMGD-FATKEVFEWI-SNNPKVVKAASVICRLMDDMQGHEFEQKRGHVASAI---------ECYT------------KQH-GVSKEE----AIKMFEEEVAN------AWKDINEEL--MMKPT-V-------VARPLLGTILN-LARAIDFIYKE--DDGYTH--SYLIKDQIASVLGDHVPF---------------------------------------------------------------------------------------------
>BAP75561.1 linalool synthase [Citrus unshiu]
---------ML--------------------------------------------------------------------------------------------------------------------------------------------------------------------------------------------------------------------FQVSA-----------------------------------------------SPNKVIRI-------------------NA------------EKESTRR-------------------------------------------------SANFDPTI------------W----------------GDYFLSYTGDFKESG--DASVK---------HQEL-KKEIRTM---LR---AD------------INKPTQTKLDLIDDIQRLGVSYHFESEIDEILRKMHEAN-----Q---DCDL----GDDENVQELYYISLHFRLLRQNGYKI-SADVFNSFKDS---------------------------------------------------NGNFK------------------S-FL---KRD---IRGMLSLYEAAHL-RVHGEN-IL-NEALTFTVTHLESF------------------------------TSQSNTQLAAQVNRALNRPIRK-SLPRLEAKHYM-------------PIYQKDPSH-------------NKDLLTFAMLDFNILQKQHQEELRDIVRWWKNFDVPNKL-PF-I-RDRVVEGYF-WI-LGVY-FEPKFLLARKILTKVISM----------------------ASIIDDIYDAYGTIEELELFATAIERWDLS--AIDL----------LPEYMKLCYCA--LLDAYSEFEKDLASK-GIL------------Y-GLPFAKESM-KILVRSYIIEARWCDQQYVP-TMEEYMRVALLSCGYLLLSTSSFLGMED-IVTKEAFEWV-SGNPKIVQASSIICRLMDDIVSHKFEQQRGHVASAV---------ECYM------------KQH-GVSEEE----AVKVFREKVGN------AWKDINEEL---MRPP-V-------VPMPLLERVLN-LARLMDVLYQN--NDSYTN--PHLMKDHVAALLKDPVFFED-------------------------------------------------------------------------------------------
>BAP74389.1 delta-elemene synthase [Citrus jambhiri]
---------MS--------------------------------------------------------------------------------------------------------------------------------------------------------------------------------------------------------------------FAVSA-----------------------------------------------SPAKVIQ--------------------NA------------GKDTTRR-------------------------------------------------SANFHPSI------------W----------------GDHFLQYTCDSQEPD-DGSNVK---------HLEL-KKEIRRM---LK---AD-------------NKPSR-TLELIDAIQRLGVSYHFESEIDEILGRVHQAY-----Q---ESDL-----CVNENDGLYYISLQFRLLRENGYRI-SADVFNKFRDI---------------------------------------------------DGNFK------------------P-SL---AKD---VRGMLSLYEATHL-RVHEEN-IL-DEAHAFATSHLESIA-----------------------------THQISSPLAEQVKHALFQPIHK-GVQRLEARHYI-------------SIYREESSH-------------NEALLTFAKLDFNKLQKLHQKELSDISRWWKELDFAHNL-PF-TIRDRIAECYF-WA-VAVY-FEPQYSLGRRMLAKVFPM----------------------TSIIDDIYDVYGKFEELELFTSAIERWDIS--AIDE----------LPEYMKLCYRA--LLDVYSEAEKDLASQ-GKL------------Y-HLHYAKEAM-KNQVKNYFFEAKWCHQNYIP-SVDEYMTVASVTSGYPMLSTTSFVGMGD-IVTKESFEWS-LTNPRVIRASSVAARLMNDMVSHKFEQSRGHVASCV---------ECYI------------KQY-GATEEE----ACNEFRKQVSN------AWKDVNEEC---LRPT-V-------VPMPLLMRILN-LTRFLDVVYRF--EDGYTHS-GVVLKDFVASLLINPVSI---------------------------------------------------------------------------------------------
>TRINITY_DN40329_c3_g2_i1 len=265 path=[5034:0-33 5035:34-80 5167:81-188 5093:189-208 5094:209-264] [-1, 5034, 5035, 5167, 5093, 5094, -2]
--------------------------------------------------------------------------------------------------------------------------------------------------------------------------------------------------------------------------------------------------------------------------------------------------------------------------------------------------------------------------------------------------------------------------------------------------------------------------------------------------------------------------------------------------------------------------------------------------------------------------------------------------------------------------------------------------------------------------------------------------------------------------------------------------------------------------------------------------------------------------------------------------------M----------------------TSIIDDIYDVYATIEELELFTSAIERWDAS--AIDE----------LPEYMKLCYGA--LLDVYSE----------------------------------------------------------------------------------------------------------------------------------------------------------------------------------------------------------------------------------------------------------------------------------------------------------------------------------------------------------------------
>TRINITY_DN40329_c3_g2_i2 len=506 path=[5034:0-33 5035:34-80 5167:81-188 5157:189-479 5013:480-505] [-1, 5034, 5035, 5167, 5157, 5013, -2]
------------------------------------------------------------------------------------------------------------------------------------------------------------------------------------------------------------------------------------------------------------------------------------------------------------------------------------------------------------------------------------------------------------------------------------------------------------------------------------------------------------------------------------------------------------------------------------------------------------------------------------------------------------------------------------------------------------------------------------------------------------------------------------M-------------SLYQQDPLR-------------NEVLLTFAKLDFNMVQKLHQKELSDITRWWKDLDFANKL-PF-A-RDRLVECYF-WI-LGVY-FEPEYKLARKFLTKVISM----------------------TSIIDDIYDVYATIEELELFTSAIERWDAS--AIDE----------LPEYMKLCYGA--LLDVYSE----------------------------------------------------------------------------------------------------------------------------------------------------------------------------------------------------------------------------------------------------------------------------------------------------------------------------------------------------------------------
>TRINITY_DN40329_c4_g1_i1 len=324 path=[603:0-323] [-1, 603, -2]
-------------------------------------------------------------------------------------------------------------------------------------------------------------------------------------------------------------------------------------------------------------------------------------------------------------------------------------------------------------------------------------------------------------------------------------------------------------------------------------------------------------------------------------------------------------------------------------------------------------------------------------------------------------------------------------------------------------------------------------------------------------------------------------------------------------------------------------MLQKQHQKELSEITKWWKDLDFANKL-PF-A-RDRIVELFF-WI-LGVY-FEPQYAMGRRILTKVISM----------------------TSIIDDIYDVYGTIEELELLTSAIVRWDMS--AIDE----------LPEYM-------------------------------------------------------------------------------------------------------------------------------------------------------------------------------------------------------------------------------------------------------------------------------------------------------------------------------------------------------------------------------------
>sp|Q6Q3H3|TPSGD_VITVI (-)-germacrene D synthase OS=Vitis vinifera OX=29760 GN=VIT_19s0014g04930 PE=1 SV=1
---------MS--------------------------------------------------------------------------------------------------------------------------------------------------------------------------------------------------------------------VQSSGV--------------------------------------------LLAPSK-----------------------NL------------SPEVGRR-------------------------------------------------CANFHPSI------------W----------------GDHFLSYASEFTNTD-DHLKQH---------VQQL-KEEVRKM---LM-A-AD-------------DDSAQ-KLLLIDAIQRLGVAYHFESEIDEVLKHMFDGS------------------VVSAEEDVYTASLRFRLLRQQGYHV-SCDLFNNFKDN---------------------------------------------------EGNFK------------------E-SL---SSD---VRGMLSLYEATHF-RVHGED-IL-DEALAFTTTHLQSA------------------------------TKHSSNPLAEQVVHALKQPIRK-GLPRLEARHYF-------------SVYQADDSH-------------NKALLKLAKLDFNLLQKLHQKELSDISAWWKDLDFAHKL-PF-A-RDRVVECYF-WI-LGVY-FEPQFFFARRILTKVIAM----------------------TSIIDDIYDVYGTLEELELFTEAVERWDIS--AIDQ----------LPEYMRVCYQA--LLYVYSEIEEEMAKE-GRS------------Y-RLYYAKEAM-KNQVRAYYEEAKWLQVQQIP-TMEEYMPVALVTSAYSMLATTSFVGMGD-AVTKESFDWI-FSKPKIVRASAIVCRLMDDMVFHKFEQKRGHVASAV---------ECYM------------KQH-GASEQE----TPNEFPQPVRE------AWKDINEEC---LIPT-A-------VPMPILMRVLN-LARVIDVIYKN--EDGYTHF-GAVLKDFVTSMLIDPVPI---------------------------------------------------------------------------------------------
>TRINITY_DN40329_c3_g1_i2 len=224 path=[5106:0-51 5159:52-184 5038:185-223] [-1, 5106, 5159, 5038, -2]
--------------------------------------------------------------------------------------------------------------------------------------------------------------------------------------------------------------------------------------------------------------------------------------------------------------------------------------------------------------------------------------------------------------------------------------------------------------------------------------------------------------------------------------------------------------------------------------------------------------------------------------------------------------------------------------------------------------------------------------------------------------------------------------------------------------------------------------------------------------------------------------------------------------------------------------------------------------------------------------------------------------------------------------------------------------------------MLATTSFVGMGD-IVTKDSFEWV-TSNPKIVVASSIICRLMDDLAGYKFEQKREHVASAI---------DCHM------------KQH-GLSEEE----TVE---------------------------------------------------------------------------------------------------------------------------------------------------------------------------------------
>TRINITY_DN40549_c0_g4_i1 len=225 path=[6623:0-46 6691:47-223 6626:224-224] [-1, 6623, 6691, 6626, -2]
-------------------------------------------------------------------------------------------------------------------------------------------------------------------------------------------------------------------------------------------------------------------------------------------------------------------------------------------------------------------------------------------------------------------------------------------------------------------------------------------------------------------------------------------------------------------------------------------------------------------------------------------------------------------------------------------------------------------------------------------------------------------------------------------------------------------------------------MVQAQHQKEICNLTEWWNDLDFATKL-PY-A-RDRVVELYF-WT-VGA----------------------------------------------------------------------------------------------------------------------------------------------------------------------------------------------------------------------------------------------------------------------------------------------------------------------------------------------------------------------------------------------------------------------------------------------------------------------------------
>TRINITY_DN29576_c0_g2_i1 len=690 path=[3179:0-303 3202:304-688 3184:689-689] [-1, 3179, 3202, 3184, -2]
---------M-----------------------------------------------------------------------------------------------------------------------------------------------------------------------------------------------------------------------------------------------------------------------------------------------------------------------------------------------------------------------------------------------------------------------------------------------------------------------------------------------------------------------------------------------------------------------------------------------------------------------------------------------------------------------------------------------------------------------------------------LTKVSPQLAEEIKHALDTPVRR-CYPRFESRHYI-------------NVYSGDNPE-------------NKKLLKFAKLDFNMVQAQHQKELCSLTEWWKSLDFATKL-PY-A-RSRVAELYF-WI-LGVY-FEPKYSLGRRIMTKVISM----------------------TSVIDDTYDV------------------------------------------------------------------------------------------------------------------------------------------------------------------------------------------------------------------------------------------------------------------------------------------------------------------------------------------------------------------------------------------------------------------------------
>sp|B9S9Z3|TPS1_RICCO Alpha-copaene synthase OS=Ricinus communis OX=3988 GN=TPS1 PE=1 SV=1
---------MS--------------------------------------------------------------------------------------------------------------------------------------------------------------------------------------------------------------------LQVSA-----------------------------------------------VPIKTSTQ-------------------NA------------TSAVKRH-------------------------------------------------SSTYHPTI------------W----------------GDHFLANLSHSKIID-GSIEQQ---------FEGL-KQKVRKM---II-D-LN-------------NEPCK-KLGLIDAVQRLGVGYHFKSEIEDVLQKVYHDY-------------------SDDEDDLNTVALRFRLLRQHGIKV-SCAIFEKFKDS---------------------------------------------------EGNFK------------------T-SL---IND---ALGMLSLYEATHL-SIRGED-VL-DEALAFTTTNLQSV------------------------------LPQLNTHLAAQISRALNRPIRK-YLPRLEARNYI-------------DIYATEESY-------------NTTLLNFAKLDFNMLQELHQKELNVVTKWWKSLDVATKL-PY-A-RDRVVECYF-WM-VGVY-FEPQYSFARIMMTKIIAI----------------------TSLLDDTYDNYATGEELEILTEAIERWDIK--AKDA----------LPEYMKIIYTT--LLDIYNEYEENIAKE-EKS----------LLY-SVYYAKEVM-KRVVRAYLAEVRWRDNCYTP-TMEEYMQSALLTTCSPMLAIASFLGLKE-IATKEAYEWA-SEDPKIIRASSIVCRLMDDIVSHEFEQTRKHVASGV---------ECYI------------KQY-GASEEE----VIKLFRKEVTN------AWKDLNEEC---LNPT-P-------VPMPMLERVVN-LTRAIDVIYKD--DDGYTN--SHIMKDYVASVLKDPVPV---------------------------------------------------------------------------------------------
>TRINITY_DN33633_c0_g2_i1 len=1372 path=[4268:0-379 4269:380-403 4306:404-594 4299:595-891 4313:892-932 4310:933-1060 4304:1061-1095 4297:1096-1236 4225:1237-1371] [-1, 4268, 4269, 4306, 4299, 4313, 4310, 4304, 4297, 4225, -2]
---------MA-----------------------------------------------------------------------------------------------------------------------------------------------------------------------------------------------------------------------------------------------------------------------------------------------------------------------------------------------------------------------------------------------------------------------------------------------------------------------------------------------------------------------------------------------------------------------------------------------------------------------------------------------------------------------------------------------------------------------------------------TQLSASLAEQIRHALIQPIRK-NIPRLEARYYM-------------SIYEQDPLH-------------NKSLLTFAKLDFNMLQKLHKKELSSLTRWWKGLDIPNKL-PF-A-RDRVVELYFNWV-YAVY-FEPNYSHARKILSRLLCL----------------------CSIVDDIYDSYGKFEELESFTTAIERWDLN--AADQ----------LPDYMKHVYEV--ILDAYNEIEIEMALQ-GKL------------Y-RLHYAKEGF-KDLVRHYFIEARWYNQQYAPSTVEEHLSVSLISCGYTALSLASFVGMGE-IVTKEAFEWA-FRNPKIIEAASVVNRLMDDIAGYEDDQTRGHVASTV---------ECYI------------NQY-GASKEE----AAQVLRERITN------AWKDINEAF---LRPT-A-------APVQMLERVLN-LARTMDVLYKE--KDCYTN--AHLMKDFVISTLRDPVRL---------------------------------------------------------------------------------------------
>TRINITY_DN40549_c0_g1_i1 len=602 path=[6477:0-31 6693:32-50 6726:51-58 6721:59-74 6686:75-112 6724:113-121 6719:122-145 6714:146-173 6657:174-265 6700:266-274 6679:275-298 6712:299-315 6699:316-326 6678:327-357 6728:358-381 6731:3
---------------------------------------------------------------------------------------------------------------------------------------------------------------------------------------------------------------------------------------------------------------------------------------------------------------------------------------------------------------------------------------------------------------------------------------------------------------------------------------------------------------------------------------------------------------------------------------------------------------------------------------------------------------------------------------------------------------------------------------------------------------------------------------------------------------------------------------------------------------------------------------------------------------------------------------------------------------------------------MKHVYEV--ILDAYNEIEIEMALQ-GKL------------Y-RLHYAKEGF-KDLVRHYFIEARWYNQQYAPSTVEEHLSVSLISCGYTALSLASFVGMGE-IVTKEAFEWA-FRNPKIIEAASVVNRLMDDIAGYEDDQTRGHVASTV---------ECYI------------NQY-GASKEE----AAQVLRERITN------AWKDINEAF---LRPT-A-------APVQMLERVLN-LARTMDVLYKE--KDCYTN--AHLMKDFVISTLRDPVRL---------------------------------------------------------------------------------------------
>TRINITY_DN40549_c0_g1_i2 len=600 path=[6523:0-31 6670:32-58 6721:59-74 6716:75-112 6724:113-121 6719:122-145 6714:146-173 6658:174-265 6700:266-274 6679:275-298 6712:299-315 6699:316-326 6678:327-357 6728:358-381 6731:382-382 6710
---------------------------------------------------------------------------------------------------------------------------------------------------------------------------------------------------------------------------------------------------------------------------------------------------------------------------------------------------------------------------------------------------------------------------------------------------------------------------------------------------------------------------------------------------------------------------------------------------------------------------------------------------------------------------------------------------------------------------------------------------------------------------------------------------------------------------------------------------------------------------------------------------------------------------------------------------------------------------------MKHVYEV--ILDAYNEIEIEMALQ-GKL------------Y-RLHYAKEGF-KDLVRHYFIEARWYNQQYAPSTVEEHLSVSLISCGYTALSLASFVGMGE-IVTKEAFEWA-FRNPKIIEAASVVNRLMDDIAGYEDDQTRGHVASTV---------ECYI------------NQY-GASKEE----AAQVLRERITN------AWKDINEAF---LRPT-A-------APVQMLERVLN-LARTMDVLYKE--KDCYTN--AHLMKDFVISTLRDPVRL---------------------------------------------------------------------------------------------
>TRINITY_DN40329_c3_g5_i1 len=221 path=[5129:0-50 5152:51-200 5128:201-220] [-1, 5129, 5152, 5128, -2]
-----------------------------------------------------------------------------------------------------------------------------------------------------------------------------------------------------------------------------------------------------------------------------------------------------------------------------------------------------------------------------------------------------------------------------------------------------------------------------------------------------------------------------------------------------------------------------------------------------------------------------------------------------------------------------------------------------------------------------------------------------------------------------------------------------------------------------------------------------------------------------------------------------------------------------------------------------------------------------------------------------------------------------------M-KSIVKNYFYEAKWCHQKYVP-TYEEYMKVALVTSAYTMLATTSFV-------------------------------------------------------------------------------------------------------------------------------------------------------------------------------------------------------------------------------------------------------------------------------------
>TRINITY_DN40329_c5_g1_i1 len=366 path=[687:0-365] [-1, 687, -2]
---------------------------------------------------------------------------------------------------------------------------------------------------------------------------------------------------------------------------------------------------------------------------------------------------------------------------------------------------------------------------------------------------------------------------------------------------------------------------------------------------------------------------------------------------------------------------------------------------------------------------------------------------------------------------------------------------------------------------------------------------------------------------------------------------------------------------------------------------------------------------------------------------------------------------------------------------------------------------------MKYYYGP--LLDVYKEIEKDMACQ-GKL------------Y-RLHYAKEMW-KDMIRNYFYEAKWCHQKYFP-TMEEYMKVALVTSGYTMLATTSFVGMGD-IVTKESFEWV-TKSPRIVKASTIICRFMDDLAGY----------------------------------------------------------------------------------------------------------------------------------------------------------------------------------------------------------------------------------------------
>sp|Q94JS8.1|FARS_CITJU RecName: Full=(E)-beta-farnesene synthase; Short=CjFS; AltName: Full=Terpene synthase 10
MKD------MS---------------------------------------------------------------------------------------------------------------------------IP-----------------------------------------------------------------------------------------------------------------------------------------LLAAVS-----------------------SS------------TEETVRP-------------------------------------------------IADFHPTL------------W----------------GNHFLKSAADVETID-AATQEQ---------HAAL-KQEVRRM---IT-T-TA-------------NKLAQ-KLHMIDAVQRLGVAYHFEKEIEDELGKVSHDL---------------------DSDDLYVVSLRFRLFRQQGVKI-SCDVFDKFKDD---------------------------------------------------EGKFK------------------E-SL---IND---IRGMLSLYEAAYL-AIRGED-IL-DEAIVFTTTHLKSVIS-ISD------------------------HSHANSNLAEQIRHSLQIPLRK-AAARLEARYFL-------------DIYSRDDLH-------------DETLLKFAKLDFNILQAAHQKEASIMTRWWNDLGFPKKV-PY-A-RDRIIETYI-WMLLGVS-YEPNLAFGRIFASKVVCM----------------------ITTIDDTFDAYGTFEELTLFTEAVTRWDIG--LIDT----------LPEYMKFIVKA--LLDIYREAEEELAKE-GRS------------Y-GIPYAKQMM-QELIILYFTEAKWLYKGYVP-TFDEYKSVALRSIGLRTLAVASFVDLGDFIATKDNFECI-LKNAKSLKATETIGRLMDDIAGYKFEQKRGHNPSAV---------ECYK------------NQH-GVSEEE----AVKELLLEVAN------SWKDINEEL---LNPT-T-------VPLPMLQRLLY-FARSGHFIYDDG-HDRYTH--SLMMKRQVALLLTEPLAI---------------------------------------------------------------------------------------------
>sp|Q94JS8|FARS_CITJU (E)-beta-farnesene synthase OS=Citrus junos OX=135197 PE=1 SV=1
MKD------MS---------------------------------------------------------------------------------------------------------------------------IP-----------------------------------------------------------------------------------------------------------------------------------------LLAAVS-----------------------SS------------TEETVRP-------------------------------------------------IADFHPTL------------W----------------GNHFLKSAADVETID-AATQEQ---------HAAL-KQEVRRM---IT-T-TA-------------NKLAQ-KLHMIDAVQRLGVAYHFEKEIEDELGKVSHDL---------------------DSDDLYVVSLRFRLFRQQGVKI-SCDVFDKFKDD---------------------------------------------------EGKFK------------------E-SL---IND---IRGMLSLYEAAYL-AIRGED-IL-DEAIVFTTTHLKSVIS-ISD------------------------HSHANSNLAEQIRHSLQIPLRK-AAARLEARYFL-------------DIYSRDDLH-------------DETLLKFAKLDFNILQAAHQKEASIMTRWWNDLGFPKKV-PY-A-RDRIIETYI-WMLLGVS-YEPNLAFGRIFASKVVCM----------------------ITTIDDTFDAYGTFEELTLFTEAVTRWDIG--LIDT----------LPEYMKFIVKA--LLDIYREAEEELAKE-GRS------------Y-GIPYAKQMM-QELIILYFTEAKWLYKGYVP-TFDEYKSVALRSIGLRTLAVASFVDLGDFIATKDNFECI-LKNAKSLKATETIGRLMDDIAGYKFEQKRGHNPSAV---------ECYK------------NQH-GVSEEE----AVKELLLEVAN------SWKDINEEL---LNPT-T-------VPLPMLQRLLY-FARSGHFIYDDG-HDRYTH--SLMMKRQVALLLTEPLAI---------------------------------------------------------------------------------------------
>TRINITY_DN40549_c0_g1_i3 len=602 path=[6477:0-31 6693:32-50 6726:51-58 6721:59-74 6686:75-112 6724:113-121 6719:122-145 6714:146-173 6657:174-265 6700:266-274 6679:275-298 6712:299-315 6699:316-326 6678:327-357 6728:358-381 6731:3
-----------------------------------------------------------------------------------------------------------------------------------------------------------------------------------------------------------------------------------------------------------------------------------------------------------------------------------------------------------------------------------------------------------------------------------------------------------------------------------------------------------------------------------------------------------------------------------------------------------------------------------------------------------------------------------------------------------------------------------------------------------------------------------------------------------------------------------------------------------------------------------------------------------------------------------------------------------------------------------------------------------------------------------------------------------MEEYMKNSLVTSGYKMLETTSFLGMGE-VANKQVFEWI-SNDPKIVVASMVIGRFMNDIAGREMEQKRKHVAAVV---------DCYM------------KQH-SVSEEE----AIRSLQKEVSN------AWKDINQEF---LKPT-V-------VPMPFLEVTLN-FSRVLDVTYKD--DDGYSC--SYLMKDKITSILVNPIPV---------------------------------------------------------------------------------------------
>TRINITY_DN29576_c0_g1_i1 len=887 path=[3190:0-40 3191:41-41 3192:42-83 3193:84-84 3205:85-181 @3204@!:182-863 3188:864-885 3189:886-886] [-1, 3190, 3191, 3192, 3193, 3205, 3204, 3188, 3189, -2]
---------------------------------------------------------------------------------------------------------------------------------------------------------------------------------------------------------------------------------------------------------------------------------------------------------------------------------------------------------------------------------------------------------------------------------------------------------------------------------------------------------------------------------------------------------------------------------------------------------------------------------------------------------------------------------------------------------------------------------------------------------------------------------------------------------------------------------------------------------------------------------------------------------------------------------------------------------------------------------MKPLYEA--ILDVYCEVDEEMSKE-GRS------------F-ATDYAIEMM-KVQVNSYFAEAKWLKQGYLP-TMEEYLNVAKLSAGYKLLATTSFLGMGE-IADKQAFDWM-FNDPKGVVASAVFCRLMDDITSRELEKKREHIPTAV---------DCYM------------NQH-NVSEEE----AIRSLRKEVYL------AWKEINQEF---MRPT-A-------VPMPLLNCILN-LSRAMDFIYKD--GDSYTD--PDIMRDRIAFVLVNPLPV---------------------------------------------------------------------------------------------
>TRINITY_DN29576_c0_g1_i2 len=1016 path=[3190:0-40 3191:41-41 3192:42-83 3193:84-84 3205:85-181 @3204@!:182-863 3206:864-886 3200:887-1015] [-1, 3190, 3191, 3192, 3193, 3205, 3204, 3206, 3200, -2]
--------------------------------------------------------------------------------------------------------------------------------------------------------------------------------------------------------------------------------------------------------------------------------------------------------------------------------------------------------------------------------------------------------------------------------------------------------------------------------------------------------------------------------------------------------------------------------------------------------------------------------------------------------------------------------------------------------------------------------------------------------------------------------------------------------------------------------------------------------------------------------------------------MTKVISM----------------------TSVIDDTYDVYGTFEELEIFTDAINRWHIS--RIDL----------LPEYMKPLYEA--ILDVYCEVDEEMSKE-GRS------------F-ATDYAIEMM-KVQVNSYFAEAKWLKQGYLP-TMEEYLNVAKLSAGYKLLATTSFLGMGE-IADKQAFDWM-FNDPKGVVASAVFCRLMDDITSRELEKKREHIPTAV---------DCYM------------NQH-NVSEEE----AIRSLRKEVYL------AWKEINQEF---MRPT-A-------VPMPLLNCILN-LSRAMDFIYKD--GDSYTD--PDIMRDRIAFVLVNPLPV---------------------------------------------------------------------------------------------
>sp|G5CV45|TPS32_SOLLC Viridiflorene synthase OS=Solanum lycopersicum OX=4081 GN=TPS32 PE=1 SV=1
---------MA---------LL----------------------------------------------------------------------------------------------------------------------------------------------------------------------------------------------------------------------------------------------------------------------------------------NN------------QDEIVRP-------------------------------------------------VANFSPSL------------W----------------GDRFHSFSLDNQVAD--KYAQQ---------IETL-KEQTRSL---LS-D-AAC-----------GTTLAE-KLNLIDIVERLGLAYHFEKQIEDMLDQIYKAD------------------PNFEAHDLNTLSLQFRILRQHGYNI-SQKIFSRFQDA---------------------------------------------------NGKFK------------------E-SL---SND---IKGLLNLYEASHV-RTHGED-IL-EEALAFSTAHLESA------------------------------APHLKSPLSKQVTHALEQSLHK-SIPRVETRYFI-------------SIYEEEEFK-------------NDVLLRFAKLDYNLLQMLHKQELSEVSRWWKDLDFVTTL-PY-A-RDRAVECYF-WT-MGVY-AEPQYSQARVMLAKTIAM----------------------ISIVDDTFDAYGIVKELEVYTDAIQRWDIS--QMDR----------LPEYMKVSFKA--LLDLYEDYEKELSKD-GRS------------D-VVQYAKERM-KEIVRNYFVEAKWFIEGYMP-PVSEYLSNALATSTYYLLTTTSYLGVKS--ATKEDFEWL-AKNPKILEANVTLCRVVDDIATYEVEKGRGQIATGI---------ECYM------------RDY-GVSTQV----AMDKFQEMAEI------AWKDVNEGI---LRPT-P-------VSTEILTRILN-LARIIDVTYKHN-QDGYTHP-EKVLKPHIIALLVDSIEI---------------------------------------------------------------------------------------------
>TRINITY_DN40315_c2_g2_i1 len=1239 path=[5770:0-30 5891:31-84 5880:85-111 5868:112-135 5896:136-148 5888:149-172 5877:173-404 5742:405-428 5862:429-571 5686:572-595 5874:596-681 5854:682-705 5859:706-960 5768:961-984 5769:985-1238]
--------------------------------------------------------------------------------------------------------------------------------------------------------------------------------------------------------------------------------------------------------------------------------------------------------------------------------------------------------------------------------------------------------------------------------------------------------------------------------------------------------------------------------------------------------------------------------------------------------------------------------------------------------------------------------------------------------------------------------------------------------------------------------------------------------------------------------------------------------------------------------------------------MTKIIAI----------------------ASVIDDIYDVYGTLEELKLFTDAIERWELS--AAKY----------LPEYMQVCYFA--LLDVHKEMEEKLEKE-GRS------------Y-RLYYAKEAI-KCLVRAYFVEAIWFNTKYVP-TFDEYLEISVISSGYPMLVVQALTGLEE-VATKEAFDWA-ISVPKIVRSSALIARLVDDIHTYEVEQERGDAPSSV---------QCYM------------KEH-NVSEEE----ACKKIKDMVDN------AWENINEEI---QGPN-H-------LPLPLLLPSLN-LARMMEILYYN--GDGYTNS-SGKTKNKIASLLVDPISI---------------------------------------------------------------------------------------------
>TRINITY_DN40549_c0_g2_i1 len=362 path=[6463:0-29 6709:30-38 6668:39-84 6725:85-88 6720:89-112 6715:113-146 6703:147-170 6727:171-191 6507:192-215 6653:216-338 6643:339-361] [-1, 6463, 6709, 6668, 6725, 6720, 6715, 6703, 6727, 6507
---------------------------------------------------------------------------------------------------------------------------------------------------------------------------------------------------------------------------------------------------------------------------------------------------------------------------------------------------------------------------------------------------------------------------------------------------------------------------------------------------------------------------------------------------------------------------------------------------------------------------------------------------------------------------------------------------------------------------------------------------------------------------------------------------------------------------------------------------------------------------------------------------------------------------------------------------------------------------------MKVIYET--LLDIYSEIEKEMSKE-GRS------------Y-RIGYAIQEM-KRLVQSYLVEAKWCNQDYVP--------------------------------------------------------------------------------------------------------------------------------------------------------------------------------------------------------------------------------------------------------------------------------------------------------------
>TRINITY_DN40329_c0_g1_i1 len=432 path=[844:0-261 845:262-285 846:286-431] [-1, 844, 845, 846, -2]
--------------------------------------------------------------------------------------------------------------------------------------------------------------------------------------------------------------------------------------------------------------------------------------------------------------------------------------------------------------------------------------------------------------------------------------------------------------------------------------------------------------------------------------------------------------------------------------------------------------------------------------------------------------------------------------------------------------------------------------------------------------------------------------------------------------------------------------------------------------------------------------------------------------------------------------------------------------------------------------------------------------------------------------------------------------------------------------------------------------------------------------------------------------------------------------------------MNEEL---LLPT-T-------VPMPLLERVLN-LTRVIYVLYDAKEGDSYTH--SYLVKDKIALMLKDPVTL---------------------------------------------------------------------------------------------
>TRINITY_DN40329_c3_g7_i1 len=244 path=[5119:0-27 5120:28-49 5158:50-230 5079:231-243] [-1, 5119, 5120, 5158, 5079, -2]
-------------------------------------------------------------------------------------------------------------------------------------------------------------------------------------------------------------------------------------------------------------------------------------------------------------------------------------------------------------------------------------------------------------------------------------------------------------------------------------------------------------------------------------------------------------------------------------------------------------------------------------------------------------------------------------------------------------------------------------------------------------------------------------------------------------------------------------------------------------------------------------------------------------------------------------------------------------------------------------------------------------------------------------------------------------------------------------------------------------------------------------------------------------------------------------------------------------------------MPLLDRVLN-LARVINLLYDSKEGDHYTH--SYLIKDQVALMLKEPVPL---------------------------------------------------------------------------------------------
>TRINITY_DN40329_c3_g7_i2 len=317 path=[5119:0-27 5120:28-49 5158:50-230 5061:231-237 5141:238-288 5087:289-316] [-1, 5119, 5120, 5158, 5061, 5141, 5087, -2]
-------------------------------------------------------------------------------------------------------------------------------------------------------------------------------------------------------------------------------------------------------------------------------------------------------------------------------------------------------------------------------------------------------------------------------------------------------------------------------------------------------------------------------------------------------------------------------------------------------------------------------------------------------------------------------------------------------------------------------------------------------------------------------------------------------------------------------------------------------------------------------------------------------------------------------------------------------------------------------------------------------------------------------------------------------------------------------------------------------------------------------------------------------------------------------------------------------------------------MPLLDRVLN-LARVINLLYDSKEGDHYTH--SYLIKDQVALMLKEPVPL---------------------------------------------------------------------------------------------
>BAD27256.1 d-limonene synthase [Citrus unshiu]
---------MS-----------------------------------------------------------------------------------SCI---NPSTLVTSVNG--------------------FKCLP------------------LATNKAAI-----------------------------------------------------------RIMAKNKPVQ------------------------------------------CLVSAK-----------------------YD------------NLTVDRR-------------------------------------------------SANYQPSI------------W----------------DHDFLQSLNSNYTDE--TYKRR---------EEEL-KGKVMTT---IK-D---------------VTEPLN-QLELIDSLQRLGLAYHFETEIRNILHDIYNSN-----N---DY--------VWRKENLYATSLEFRLLRQHGYPV-SQEVFNGFKDD---------------------------------------------------QGGFI-------------------------CDD---FKGVLSLHEASYF-SLEGES-IM-EEAWQFTSKHLKEVMI-SK-------------------------SKQGDVFVAEQAKRGLELPLHW-KVPMLEARWFI-------------DVYEKREDK-------------NHLLLELAKLEFNVLQAIYQEELKDVSRWWKDIGLGEKL-SF-A-RDSLVASFV-WS-MGIV-FEPQFAYCRRILTITFAL----------------------ISVIDDIYDVYGTLDELELFADAVERWDINY-ALNH----------LPDYMKICFLA--LYNLVNEFTYYVLKQ-QDF------------D-ILRSIKNAW-LRNIQAYLVEAKWYHGKYTP-TLGEFLENGLVSIGGPMVTMTAYLSGTN-PIIEKELEFL-ESNQDISHWSFKILRLQDDLGTSSDEIRRGDVPKSI---------QCYM------------HET-GASEEV----AREHIKDMMRQ------MWKKVNAYR--ADKDF-P-------LSQTTVEFILN-VVRVSHFMYLH--GDGHGAQ-NQETMDVVFTLLFQPIPLDDKHIVATSSPVTKG------------------------------------------------------------------------------
>AAM53944.1 (+)-limonene synthase 1 [Citrus limon]
---------MS-----------------------------------------------------------------------------------SCI---NPSTLVTSVNA--------------------FKCLP------------------LATNKAAI-----------------------------------------------------------RIMAKYKPVQ------------------------------------------CLISAK-----------------------YD------------NLTVDRR-------------------------------------------------SANYQPSI------------W----------------DHDFLQSLNSNYTDE--AYKRR---------AEEL-RGKVKIA---IK-D---------------VIEPLD-QLELIDNLQRLGLAHRFETEIRNILNNIYNNN-----K---DY--------NWRKENLYATSLEFRLLRQHGYPV-SQEVFNGFKDD---------------------------------------------------QGGFI-------------------------CDD---FKGILSLHEASYY-SLEGES-IM-EEAWQFTSKHLKEVMI-SK-------------------------NMEEDVFVAEQAKRALELPLHW-KVPMLEARWFI-------------HIYERREDK-------------NHLLLELAKMEFNTLQAIYQEELKEISGWWKDTGLGEKL-SF-A-RNRLVASFL-WS-MGIA-FEPQFAYCRRVLTISIAL----------------------ITVIDDIYDVYGTLDELEIFTDAVERWDINY-ALKH----------LPGYMKMCFLA--LYNFVNEFAYYVLKQ-QDF------------D-LLLSIKNAW-LGLIQAYLVEAKWYHSKYTP-KLEEYLENGLVSITGPLIITISYLSGTN-PIIKKELEFL-ESNPDIVHWSSKIFRLQDDLGTSSDEIQRGDVPKSI---------QCYM------------HET-GASEEV----ARQHIKDMMRQ------MWKKVNAYT--ADKDS-P-------LTGTTTEFLLN-LVRMSHFMYLH--GDGHGVQ-NQETIDVGFTLLFQPIPLEDKHMAFTASPGTKG------------------------------------------------------------------------------
>BAF73932.1 limonene synthase [Citrus jambhiri]
---------MS-----------------------------------------------------------------------------------SCI---NPSTLVTSVNA--------------------FKCLP------------------LATNKAAI-----------------------------------------------------------RIMAKYKPVQ------------------------------------------CLISAK-----------------------YD------------NLTVDRR-------------------------------------------------SANYQPSI------------W----------------DHDFLQSLNSNYTDE--AYKRR---------AEEL-RGKVKIA---IK-D---------------VIEPLD-QLELIDNLQRLGLAHRFETEIRNILNNIYNNN-----K---DY--------NWRKENLYATSLEFRLLRQHGYPV-SQEVFNGFKDD---------------------------------------------------QGGFI-------------------------CDD---FKGILSLHEASYY-SLEGES-IM-EEAWQFTSKHLKEVMI-SK-------------------------NMEEDVFVAEQAKRALELPLHW-KVPMLEARWFI-------------HIYERREDK-------------NHLLLELAKMEFNTLQAIYQEELKEISGWWKDTGLGEKL-SF-A-RNRLVASFL-WS-MGIA-FEPQFAYCRRVLTISIAL----------------------ITVIDDIYDVYGTLDELEIFTDAVERWDINY-ALKH----------LPGYMKMCFLA--LYNFVNEFAYYVLKQ-QDF------------D-LLLSIKNAW-LGLIQAYLVEAKWYHSKYTP-KLEEYLENGLVSITGPLIITISYLSGTN-PIIKKELEFL-ESNPDIVHWSSKIFRLQDDLGTSSDEIQRGDVPKSI---------QCYM------------HET-GASEEV----ARQHIKDMMRQ------MWKKVNAYT--ADKDS-P-------LTGTTTEFLLN-LVRMSHFMYLH--GDGHGVQ-NQETIDVGFTLLFQPIPLEDKHMAFTASPGTKG------------------------------------------------------------------------------
>sp|Q8L5K3|RLC1_CITLI (R)-limonene synthase 1, chloroplastic OS=Citrus limon OX=2708 PE=2 SV=1
---------MS-----------------------------------------------------------------------------------SCI---NPSTLVTSVNA--------------------FKCLP------------------LATNKAAI-----------------------------------------------------------RIMAKYKPVQ------------------------------------------CLISAK-----------------------YD------------NLTVDRR-------------------------------------------------SANYQPSI------------W----------------DHDFLQSLNSNYTDE--AYKRR---------AEEL-RGKVKIA---IK-D---------------VIEPLD-QLELIDNLQRLGLAHRFETEIRNILNNIYNNN-----K---DY--------NWRKENLYATSLEFRLLRQHGYPV-SQEVFNGFKDD---------------------------------------------------QGGFI-------------------------CDD---FKGILSLHEASYY-SLEGES-IM-EEAWQFTSKHLKEVMI-SK-------------------------NMEEDVFVAEQAKRALELPLHW-KVPMLEARWFI-------------HIYERREDK-------------NHLLLELAKMEFNTLQAIYQEELKEISGWWKDTGLGEKL-SF-A-RNRLVASFL-WS-MGIA-FEPQFAYCRRVLTISIAL----------------------ITVIDDIYDVYGTLDELEIFTDAVERWDINY-ALKH----------LPGYMKMCFLA--LYNFVNEFAYYVLKQ-QDF------------D-LLLSIKNAW-LGLIQAYLVEAKWYHSKYTP-KLEEYLENGLVSITGPLIITISYLSGTN-PIIKKELEFL-ESNPDIVHWSSKIFRLQDDLGTSSDEIQRGDVPKSI---------QCYM------------HET-GASEEV----ARQHIKDMMRQ------MWKKVNAYT--ADKDS-P-------LTGTTTEFLLN-LVRMSHFMYLH--GDGHGVQ-NQETIDVGFTLLFQPIPLEDKHMAFTASPGTKG------------------------------------------------------------------------------
>AAM53946.1 (+)-limonene synthase 2 [Citrus limon]
---------MS-----------------------------------------------------------------------------------SCI---NPSTLVTSANG--------------------FKCLP------------------LATNKAAI-----------------------------------------------------------RIMAKNKPVQ------------------------------------------CLVSAK-----------------------YD------------NLIVDRR-------------------------------------------------SANYQPSI------------W----------------DHDFLQSLNSNYTDE--TYRRR---------AEEL-KGKVKIA---IK-D---------------VTEPLD-QLELIDNLQRLGLAYRFETEIRNILHNIYNNN-----K---DY--------VWRKENLYATSLEFRLLRQHGYPV-SQEVFNGFKDD---------------------------------------------------QGGFI-------------------------FDD---FKGILSLHEASYY-SLEGES-IM-EEAWQFTSKHLKEVMI-SK-------------------------SMEEDVFVAEQAKRALELPLHW-KVPMLEARWFI-------------HVYEKREDK-------------NHLLLELAKMEFNTLQAIYQEELKEISGWWKDTGLGEKL-SF-A-RNRLVASFL-WS-MGIA-FEPQFAYCRRVLTISIAL----------------------ITVIDDIYDVYGTLDELEIFTDAVARWDINY-ALKH----------LPGYMKMCFLA--LYNFVNEFAYYVLKQ-QDF------------D-MLLSIKNAW-LGLIQAYLVEAKWYHSKYTP-KLEEYLENGLVSITGPLIIAISYLSGTN-PIIKKELEFL-ESNPDIVHWSSKIFRLQDDLGTSSDEIQRGDVPKSI---------QCYM------------HET-GASEEV----AREHIKDMMRQ------MWKKVNAYT--ADKDS-P-------LTRTTTEFLLN-LVRMSHFMYLH--GDGHGVQ-NQETIDVGFTLLFQPIPLEDKDMAFTASPGTKG------------------------------------------------------------------------------
>BAD27257.1 d-limonene synthase [Citrus unshiu]
---------MS-----------------------------------------------------------------------------------SCI---NPSTLATSVNG--------------------FKCLP------------------LATNRAAI-----------------------------------------------------------RIMAKNKPVQ------------------------------------------CLVSTK-----------------------YD------------NLTVDRR-------------------------------------------------SANYQPSI------------W----------------DHDFLQSLNSNYTDE--TYKRR---------AEEL-KGKVKTA---IK-D---------------VTEPLD-QLELIDNLQRLGLAYHFEPEIRNILRNIHNHN-----K---DY--------NWRKENLYATSLEFRLLRQHGYPV-SQEVFSGFKDD---------------------------------------------------KVGFI-------------------------CDD---FKGILSLHEASYY-SLEGES-IM-EEAWQFTSKHLKEMMITSN-------------------------SKEEDVFVAEQAKRALELPLHWKKVPMLEARWFI-------------HVYEKREDK-------------NHLLLELAKLEFNTLQAIYQEELKDISGWWKDTGLGEKL-SF-A-RNRLVASFL-WS-MGIA-FEPQFAYCRRVLTISIAL----------------------ITVIDDIYDVYGTLDELEIFTDAVARWDINY-ALKH----------LPGYMKMCFLA--LYNFVNEFAYYVLKQ-QDF------------D-MLLSIKHAW-LGLIQAYLVEAKWYHSKYTP-KLEEYLENGLVSITGPLIITISYLSGTN-PIIKKELEFL-ESNPDIVHWSSKIFRLQDDLGTSSDEIQRGDVPKSI---------QCYM------------HET-GASEEV----AREHIKDMMRQ------MWKKVNAYT--ADKDS-P-------LTRTTAEFLLN-LVRMSHFMYLH--GDGHGVQ-NQETIDVGFTLLFQPIPLEDKDMAFTASPGTKG------------------------------------------------------------------------------
>AOP12358.2 (+)-limonene synthase [Citrus sinensis]
---------MS-----------------------------------------------------------------------------------SCI---NPSTLATSVNG--------------------FKCLP------------------LATNRAAI-----------------------------------------------------------RIMAKNKPVQ------------------------------------------CLVSTK-----------------------YD------------NLTVDRR-------------------------------------------------SANYQPSI------------W----------------DHDFLQSLNSNYTDE--TYKRR---------AEEL-KGKVKTA---IK-D---------------VTEPLD-QLELIDNLQRLGLAYHFEPEIRNILRNIHNHN-----K---DY--------NWRKENLYATSLEFRLLRQHGYPV-SQEVFSGFKDD---------------------------------------------------KVGFI-------------------------CDD---FKGILSLHEASYY-SLEGES-IM-EEAWQFTSKHLKEMMITSN-------------------------SKEEDVFVAEQAKRALELPLHW-KAPMLEARWFI-------------HVYEKREDK-------------NHLLLELAKLEFNTLQAIYQEELKDISGWWKDTGLGEKL-SF-A-RNRLVASFL-WS-MGIA-FEPQFAYCRRVLTISIAL----------------------ITVIDDIYDVYGTLDELEIFTDAVARWDINY-ALKH----------LPGYMKMCFLA--LYNFVNEFAYYVLKQ-QDF------------D-MLLSIKHAW-LGLIQAYLVEAKWYHSKYTP-KLEEYLENGLVSITGPLIITISYLSGTN-PIIKKELEFL-ESNPDIVHWSSKIFRLQDDLGTSSDEIQRGDVPKSI---------QCYM------------HET-GASEEV----AREHIKDMMRQ------MWKKVNAYT--ADKDS-P-------LTRTTAEFLLN-LVRMSHFMYLH--GDGHGVQ-NQETIDVGFTLLFQPIPLEDKDMAFTASPGTKG------------------------------------------------------------------------------
>sp|A0A1C9J6A7|RLC1_CITSI (R)-limonene synthase 1, chloroplastic OS=Citrus sinensis OX=2711 PE=1 SV=2
---------MS-----------------------------------------------------------------------------------SCI---NPSTLATSVNG--------------------FKCLP------------------LATNRAAI-----------------------------------------------------------RIMAKNKPVQ------------------------------------------CLVSTK-----------------------YD------------NLTVDRR-------------------------------------------------SANYQPSI------------W----------------DHDFLQSLNSNYTDE--TYKRR---------AEEL-KGKVKTA---IK-D---------------VTEPLD-QLELIDNLQRLGLAYHFEPEIRNILRNIHNHN-----K---DY--------NWRKENLYATSLEFRLLRQHGYPV-SQEVFSGFKDD---------------------------------------------------KVGFI-------------------------CDD---FKGILSLHEASYY-SLEGES-IM-EEAWQFTSKHLKEMMITSN-------------------------SKEEDVFVAEQAKRALELPLHW-KAPMLEARWFI-------------HVYEKREDK-------------NHLLLELAKLEFNTLQAIYQEELKDISGWWKDTGLGEKL-SF-A-RNRLVASFL-WS-MGIA-FEPQFAYCRRVLTISIAL----------------------ITVIDDIYDVYGTLDELEIFTDAVARWDINY-ALKH----------LPGYMKMCFLA--LYNFVNEFAYYVLKQ-QDF------------D-MLLSIKHAW-LGLIQAYLVEAKWYHSKYTP-KLEEYLENGLVSITGPLIITISYLSGTN-PIIKKELEFL-ESNPDIVHWSSKIFRLQDDLGTSSDEIQRGDVPKSI---------QCYM------------HET-GASEEV----AREHIKDMMRQ------MWKKVNAYT--ADKDS-P-------LTRTTAEFLLN-LVRMSHFMYLH--GDGHGVQ-NQETIDVGFTLLFQPIPLEDKDMAFTASPGTKG------------------------------------------------------------------------------
>BAM29049.1 geraniol synthase [Citrus jambhiri]
---------MS-----------------------------------------------------------------------------------SSI---NPSTLVTSVNG--------------------FKCLP------------------LTTNKAAI-----------------------------------------------------------RIMAKNKPLQ------------------------------------------CLVSAK-----------------------YD------------NLTVDRR-------------------------------------------------SANYQPSI------------W----------------DHDFLQSLNSKYTDE--AYKRR---------AEGL-KGKVKIA---IK-D---------------VIEPLD-QLELIDNLQRLGLAHRFETEIRNILNNIYNNN-----K---DY--------NWRKENLYATSLEFRLLRQHGYPV-SQEVFNGLKDG---------------------------------------------------QGGFI-------------------------CDD---FKGILSLHEASYY-SLEGES-IM-EEAWQFTSKHLKEVMI-SK-------------------------SKEEHVFVAEQAKRALELPLHW-KVPMLEARWFI-------------HVYEKREDK-------------NHLLLELAKLEFNTLQAIYQEELKDISGWWKETGLGEKL-SF-A-RDSLVASFL-WS-MGIG-SEPQFAYCRRIVTIAIAL----------------------ITVIDDIYDVYGTLDELELFTAAVARWDIHY-ALNH----------LPDYMKLCFFA--LYNFVNEFAYYVLKK-QDF------------D-MLRSIKNSW-LGLLQACLVEAKWYHTKYTP-TLGEFLENGLVSIGGPMGIMTAYLSGTN-PIIEKELEFL-ESNQDIIHWSCKIFRLQDDLGTSSDEIQRGDVPKSI---------ECYM------------HET-GASEEV----AREHIKDMMRQ------MWKKVNAYR--ADKDS-P-------LSQNTVDFMLN-LVRMSHFMYLR--GDGHGAQ-NQETMDVASTWLFQPIPLEDKHMAFTAPKADEFPEY------------------------------------------------------------------------SFS
>TRINITY_DN21422_c0_g1_i1 len=374 path=[814:0-249 821:250-300 817:301-324 818:325-373] [-1, 814, 821, 817, 818, -2]
---------MG----------------------------------------------------------------------------------------------------------------------------------------------------------------------------------------------------------------------------------------------------------------------------------------------------------------------------------------------------------------------------------------------------------------------------D--AYRRR---------AEKL-KDEVRKM---IK-G---------------VSKPLA-QLELIDTLQRLGLAYLFE----------------------------------------------------------------------------------------------------------------------------------------------------------------------------------------------------------------------------------------------------------------------------------------------------------------------------------------------------------------------------------------------------------------------------------------------------------------------------------------------------------------------------------------------------------------------------------------------------------------------------------------------------------------------------------------------------------------------------------------------------------------------------------------------------------------------------------------------------
>TRINITY_DN28923_c0_g1_i1 len=1021 path=[2265:0-476 2268:477-591 2258:592-612 2259:613-1020] [-1, 2265, 2268, 2258, 2259, -2]
---------MD-------------------------------------------------------------------------------------------------------------------------------------------------------------------------------------------------------------------------------------------------------------------------------------------------------------------------------------------------------------------------------------------------------------------------------------------------------------------------------------------------------------------------------------------------------------------------------------------------------------------------------------------------------------------------------------------------------------------------------------------VQKNLAMEVKRALDLPLHW-WPPRIAARFFI-------------DEYERREDK-------------DQLLLELAKLDYNVVHGIYHDDLKEVSRWWKNTGLVTKL-SF-A-SNRLVQSFI-WA-VGIA-YDPLNSFCREMLTKAVAL----------------------ITVIDDIYDVYGSLPELEVLTDAYER-DLK--AMEK----------LPNYMKVAYFA--TYNYINDMAYGILKE-QDI------------D-VLRPIRKTW-TDLVTAYLKEAKWYHSRYTP-KLEEYLKTAWISIAGSSMSITAFLSGTN-SITKKELEYL-EKQSRCI----------------------------------------------------------------------------------------------------------------------VLG--------------ICGFPTS--------------------------------R-------------------------------------------------------------------------------
>TRINITY_DN28923_c0_g1_i2 len=685 path=[2263:0-140 2268:141-255 2258:256-276 2259:277-684] [-1, 2263, 2268, 2258, 2259, -2]
---------MD-------------------------------------------------------------------------------------------------------------------------------------------------------------------------------------------------------------------------------------------------------------------------------------------------------------------------------------------------------------------------------------------------------------------------------------------------------------------------------------------------------------------------------------------------------------------------------------------------------------------------------------------------------------------------------------------------------------------------------------------VQKNLAMEVKRALDLPLHW-WPPRIAARFFI-------------DEYERREDK-------------DQLLLELAKLDYNVVHGIYHDDLKEVSRWWKNTGLVTKL-SF-A-SNRLVQSFI-WA-VGIA-YDPLNSFCREMLTKAVAL----------------------ITVIDDIYDVYGSLPELEVLTDAYER-DLK--AMEK----------LPNYMKVAYFA--TYNYINDMAYGILKE-QDI------------D-VLRPIRKT----------------------------VIYSFSSIVLHSMI-----------------DVL----------------------------------------------------------------------------------------------------------------------------------------------------------------------------------------------------------------------------------------------------------------------
>BAD27258.1 gamma-terpinene synthase [Citrus unshiu]
---------MA-----------------------------------------------------------------------LNLLSS------------LPAAGNFTILS-----------------------LP-----------------LSSKVNGFVPPI-------TRV---------------------------------------------QYPMAASTT-------------------------------------------------------SIKP---------------------------VDQTIIRR-------------------------------------------------SADYGPTI------------W----------------SFDYIQSLDSKYKGE--SYARQ---------LEKL-KEQVSAM---LQ-Q-DNKVV---------DLDPLH-QLELIDNLHRLGVSYHFEDEIKRTLDRIHNKN---------------------LMKIYMPQALKFRILRQYGYNTPVKETFSHFMDE---------------------------------------------------KGSFK------------------S-SS--HSDD---CKGMLALYEAAYL-LVEEES-SIFRDAIRFTTAYLKEWVV-KHDI-----------------------DKNDDEYLCTLVKHALELPLHW-RMRRLEARWFI-------------DVYESGPDM-------------NPILLELAKLDYNIVQAIHQEDLKYVSRWWMKTGLGEKL-NF-A-RDRVVENFF-WT-VGDI-FEPQFGYCRRMSAMVNCL----------------------LTSIDDVYDVYGTLDELELFTDAVERWDAT--ATEQ----------LPYYMKLCFHA--LYNSVNEMGFIALRD-QEV------------GMIIPYLKKAW-ADQCKSYLVEAKWYNSGYIP-TLQEYMENAWISVTAPVMLLHAYAFTAN-PITKEALEFL-QDSPDIIRISSMIVRLEDDLGTSSDELKRGDVPKSI---------QCYM------------HET-GVSEDE----AREHIRDLIAE------TWMKMNSAR--FGNPP--------YLPDVFIGIAMN-LVRMSQCMYLY--GDGHGV--QENTKDRVLSLFIDPIP----------------------------------------------------------------------------------------------
>BAD27259.1 gamma-terpinene synthase [Citrus unshiu]
---------MA-----------------------------------------------------------------------LNLLSS------------LPAAGNFTILS-----------------------LP-----------------LSSKVNGFVPPI-------TRV---------------------------------------------QYPMAASTT-------------------------------------------------------SIKP---------------------------VDQTIIRR-------------------------------------------------SADYGPTI------------W----------------SFDYIQSLDSKYKGE--SYARQ---------LEKL-KEQVSAM---LQ-Q-DNKVV---------DLDPLH-QLELIDNLHRLGVSYHFEDEIKRTLDRIHNKN---------------------TNENLYATALKFRILRQYGYNTPVKETFSHFMDE---------------------------------------------------KGSFK------------------S-SS--HSDD---CKGMLALYEAAYL-LVEEES-SIFRDAIRFTTAYLKEWVV-KHDI-----------------------DKNDDEYLCTLVKHALELPLHW-RMRRLEARWFI-------------DVYESGPDM-------------NPILLELAKLDYNIVQAIHQEDLKYVSRWWMKTGLGEKL-NF-A-RDRVVENFF-WT-VGDI-FEPQFGYCRRMSAMVNCL----------------------LTSIDDVYDVYGTLDELELFTDAVERWDAT--ATEQ----------LPYYMKLCFHA--LYNSVNEMGFIALRD-QEV------------GMIIPYLKKAW-ADQCKSYLVEAKWYNSGYIP-TLQEYMENAWISVTAPVMLLHAYAFTAN-PITKEALEFL-QDSPDIIRISSMIVRLEDDLGTSSDELKRGDVPKSI---------QCYM------------HET-GVSEDE----AREHIRDLIAE------TWMKMNSAR--FGNPP--------YLPDVFIGIAMN-LVRMSQCMYLY--GDGHGV--QENTKDRVLSLFIDPIP----------------------------------------------------------------------------------------------
>AAM53943.1 gamma-terpinene synthase [Citrus limon]
---------MA-----------------------------------------------------------------------LNLLSS------------LPAACNFTRLS-----------------------LP-----------------LSSKVNGFVPPI-------TQV---------------------------------------------QYPMAASTS-------------------------------------------------------SIKP---------------------------VDQTIIRR-------------------------------------------------SADYGPTI------------W----------------SFDYIQSLDSKYKGE--SYARQ---------LEKL-KEQVSAM---LQ-Q-DNKVV---------DLDPLH-QLELIDNLHRLGVSYHFEDEIKRTLDRIHNKN---------------------TNKSLYARALKFRILRQYGYKTPVKETFSRFMDE---------------------------------------------------KGSFK------------------L-SS--HSDE---CKGMLALYEAAYL-LVEEES-SIFRDAIRFTTAYLKEWVA-KHDI-----------------------DKNDNEYLCTLVKHALELPLHW-RMRRLEARWFI-------------DVYESGPDM-------------NPILLELAKVDYNIVQAVHQEDLKYVSRWWKKTGLGEKL-NF-A-RDRVVENFF-WT-VGDI-FEPQFGYCRRMSAMVNCL----------------------LTSIDDVYDVYGTLDELELFTDAVERWDAT--TTEQ----------LPYYMKLCFHA--LYNSVNEMGFIALRD-QEV------------GMIIPYLKKAW-ADQCKSYLVEAKWYNSGYIP-TLQEYMENAWISVTAPVMLLHAYAFTAN-PITKEALEFL-QDSPDIIRISSMIVRLEDDLGTSSDELKRGDVPKSI---------QCYM------------HET-GVSEDE----AREHIRDLIAE------TWMKMNSAR--FGNPP--------YLPDVFIGIAMN-LVRMSQCMYLY--GDGHGV--QENTKDRVLSLFIDPIP----------------------------------------------------------------------------------------------
>sp|Q8L5K4|GTPS_CITLI Gamma-terpinene synthase, chloroplastic OS=Citrus limon OX=2708 PE=1 SV=1
---------MA-----------------------------------------------------------------------LNLLSS------------LPAACNFTRLS-----------------------LP-----------------LSSKVNGFVPPI-------TQV---------------------------------------------QYPMAASTS-------------------------------------------------------SIKP---------------------------VDQTIIRR-------------------------------------------------SADYGPTI------------W----------------SFDYIQSLDSKYKGE--SYARQ---------LEKL-KEQVSAM---LQ-Q-DNKVV---------DLDPLH-QLELIDNLHRLGVSYHFEDEIKRTLDRIHNKN---------------------TNKSLYARALKFRILRQYGYKTPVKETFSRFMDE---------------------------------------------------KGSFK------------------L-SS--HSDE---CKGMLALYEAAYL-LVEEES-SIFRDAIRFTTAYLKEWVA-KHDI-----------------------DKNDNEYLCTLVKHALELPLHW-RMRRLEARWFI-------------DVYESGPDM-------------NPILLELAKVDYNIVQAVHQEDLKYVSRWWKKTGLGEKL-NF-A-RDRVVENFF-WT-VGDI-FEPQFGYCRRMSAMVNCL----------------------LTSIDDVYDVYGTLDELELFTDAVERWDAT--TTEQ----------LPYYMKLCFHA--LYNSVNEMGFIALRD-QEV------------GMIIPYLKKAW-ADQCKSYLVEAKWYNSGYIP-TLQEYMENAWISVTAPVMLLHAYAFTAN-PITKEALEFL-QDSPDIIRISSMIVRLEDDLGTSSDELKRGDVPKSI---------QCYM------------HET-GVSEDE----AREHIRDLIAE------TWMKMNSAR--FGNPP--------YLPDVFIGIAMN-LVRMSQCMYLY--GDGHGV--QENTKDRVLSLFIDPIP----------------------------------------------------------------------------------------------
>BAF73933.1 beta-pinene synthase [Citrus jambhiri]
---------MA-----------------------------------------------------------------------LNLLSS------------IPAACNFTRLS-----------------------LP-----------------LSSKVNGFVPPI-------TRV---------------------------------------------QYHVAASTT-------------------------------------------------------PIKP---------------------------VDQTIIRR-------------------------------------------------SADYGPTI------------W----------------SFDYIQSLDSKYKGE--SYARQ---------SEKL-KEQVSAM---LQ-Q-DDKVV---------DLDPLH-QLELIDNLHRLGVSYHFEDEIKRTLDRIHNKN---------------------TNKSLYATALKFRILRQHGYNTPVKETFSRFMDE---------------------------------------------------KGIFK------------------L-SS--HSDD---CKGMLALYEAAYL-LVEEES-SIFRDATSFTTAYLKEWVI-KHDN-----------------------IKHDDEHLCTLVNHALELPLHW-RMPRLEARWFI-------------DVYENGPDM-------------SPILLELAKVDFNIVQAVHQENLKYASRWWKKTGLGENL-NF-V-RDRIVENFL-WT-VGEK-FEPQFGYFRRMSTMVIAL----------------------ITAVDDVYDVYGTLDELEIFTDAVERWDAT--AVEQ----------LPHYMKLCFHA--LRNSINEMTFDALRD-QGV------------DIVISYLTKAW-ADICKAYLVEAKWYNSGYIP-SLQEYMENAWISIGSTVILVHAYTFTAN-PITKEGLEFV-KDYPNIIRWSSVILRFADDLGTSSDELKRGDVHKSI---------QCYM------------HEA-GVSEGE----AREHINDLIAQ------TWMKMNRDR--FGNPH--------FVSDVFVGIAMN-LARMSQCMYQF--GDGHGCGAQEITKARVLSLFIDPIA----------------------------------------------------------------------------------------------
>AAM53945.1 (-)-beta-pinene synthase [Citrus limon]
---------MA-----------------------------------------------------------------------LNLLSS------------IPAACNFTRLS-----------------------LP-----------------LSSKVNGFVPPI-------TRV---------------------------------------------QYHVAASTT-------------------------------------------------------PIKP---------------------------VDQTIIRR-------------------------------------------------SADYGPTI------------W----------------SFDYIQSLDSKYKGE--SYARQ---------LEKL-KEQVSAM---LQ-Q-DNKVV---------DLDTLH-QLELIDNLHRLGVSYHFEDEIKRTLDRIHNKN---------------------TNKSLYATALKFRILRQYGYNTPVKETFSRFMDE---------------------------------------------------KGSFK------------------S-SS--HSDD---CKGMLALYEAAYL-LVEEES-SIFRDAKSFTTAYLKEWVI-EHDN-----------------------NKHDDEHLCTLVNHALELPLHW-RMPRLEARWFI-------------DVYENGPHM-------------NPILLELAKVDFNIVQAVHQENLKYASRWWKKTGLGENL-NF-V-RDRIVENFM-WT-VGEK-FEPQFGYFRRMSTMVNAL----------------------ITAVDDVYDVYGTLEELEIFTDAVERWDAT--AVEQ----------LPHYMKLCFHA--LRNSINEMTFDALRD-QGV------------DIVISYLTKAW-ADICKAYLVEAKWYNSGYIP-PLQEYMENAWISIGATVILVHANTFTAN-PITKEGLEFV-KDYPNIIRWSSMILRFADDLGTSSDELKRGDVHKSI---------QCYM------------HEA-GVSEGE----AREHINDLIAQ------TWMKMNRDR--FGNPH--------FVSDVFVGIAMN-LARMSQCMYQF--GDGHGCGAQEITKARVLSLFFDPIA----------------------------------------------------------------------------------------------
>BAD27260.1 beta-pinene synthase [Citrus unshiu]
---------MA-----------------------------------------------------------------------LNLLSS------------LPAAGNFTILS-----------------------LP-----------------LSSKVNGFVPPI-------TRV---------------------------------------------QYPMAASTT-------------------------------------------------------XIKP---------------------------VDQTIIRR-------------------------------------------------SADYGPTI------------W----------------SFDYIQSLDSKYKGE--SYARQ---------LEKL-KEQVSAM---LQ-Q-DNKVV---------DLDPLH-QLELIDNLHRLGVSYHFEDEIKRTLDRIHNKN---------------------TNENLYATALKFRILRQYGYNTPVKETFSRFMDE---------------------------------------------------KGSFK------------------S-SS--HGDD---CKGMLALYEAAYL-LVEEES-SIFRDAKSFTTAYLKEWVI-KHDN-----------------------NKHDDEHLCTLVNHALELPLHW-RMPRLEARWFI-------------DVYENGPDM-------------NPILLELAKVDFNIVQAVHQENLKYASRWWKKTGLGENL-NF-V-RDRIVENFM-WT-VGEK-FEPQFGYFRRMSTMVNAL----------------------ITAVDDVYDVYGTLDELEIFTDAVERWDAT--VVEK----------LPHYMKLCFHA--LRNSINEMTFDALRD-QGV------------DIVISYLTKAW-ADICKAYLVEAKWYNSGYIP-PLQEYMENAWISIGATVILVHANTFTAN-PITKEGLEFV-KDYPNIIRWSSVILRFADDLGTSSDELKRGDVHKSI---------QCYM------------HEA-GVSEGE----AREHINDLIAQ------TWMKINRDR--FGNPH--------FVSDVFVGIAMN-LARMSQCMYQF--GDGHGCGAQEITKARVLSLFFDPIA----------------------------------------------------------------------------------------------
>BAD91045.1 monoterpene synthase [Citrus unshiu]
---------MA-----------------------------------------------------------------------LNLLSS------------LPAACNFTRLS-----------------------LP-----------------LSSKVNGFVPPI-------TRV---------------------------------------------QYPMAASTT-------------------------------------------------------TIKP---------------------------VDQTIIRR-------------------------------------------------SADYGPTI------------W----------------SVDYIQSLDSEYKEK--SYARQ---------LQKL-KEQVSAM---LQ-Q-DNKVV---------DLDPLH-QLELIDNLHRLGVSYHFEDEIKRTLDRIHNKN---------------------TNKSLYARALKFRILRQYGYNTPVKETFSRFMDE---------------------------------------------------KGSFK------------------L-SS--HSDD---CKGMLALYEAAYL-LVEEES-SIFRDAIRFTTAYLKEWVV-KHDI-----------------------DKNDDEYLCTLVKHALELPLHW-RMRRLEARWFI-------------DVYESGPDM-------------NPILLDLAKLDFNIVQAVHQEDIKYASRWWKKIGLGERL-NF-A-RDRIMENFF-WT-VGVI-FEPNFGYCRRMSTMVNAL----------------------ITTIDDVYDVYGTLDELELFTDAVERWDAT--TIEQ----------LPDYMKLCFHA--LHNSINEMAFDALRD-QGV------------GMVISYLKKAW-ADICKTYLVEAKWYNNGYIP-TLQEYMENAWISISAPVILVHAYTYTAN-PITKEGLEFV-KDYPNIIRWSSIILRLADDLGTSSDELKRGDVHKSI---------QCYM------------HEA-GVSERE----AREHIHDLIAQ------TWMKMNRDR--FGNPH--------FVSDVFVGIAMN-LARMSQCMYQF--GDGHGHGVQEITKARVLSLIVDPIA----------------------------------------------------------------------------------------------
>TRINITY_DN21736_c0_g1_i1 len=203 path=[822:0-105 823:106-123 824:124-202] [-1, 822, 823, 824, -2]
--------------------------------------------------------------------------------------------------------------------------------------------------------------------------------------------------------------------------------------------------------------------------------------------------------------------------------------------------------------------------------------------------------------------------------------------------------------------------------------------------------------------------------------------------------------------------------------------------------------------------------------------------------------------------------------------------------------------------------------------------------------------------------------------------------------------------------------------------------------------------------------------------------------------------------------------------------------------------------------------------------------------------------------------------------------------------------------------------------------------------------------------------M------------NDA-RVSEEE----AREHIRGLIAI------TWMKLDKDR----------------------------------------------------------------------------------------------------------------------------------------------------------------
>TRINITY_DN38631_c2_g3_i2 len=617 path=[6000:0-72 6031:73-460 6014:461-588 6046:589-589 5887:590-616] [-1, 6000, 6031, 6014, 6046, 5887, -2]
--------------------------------------------------------------------------------------------------------------------------------------------------------------------------------------------------------------------------------------------------------------------------------------------------------------------------------------------------------------------------------------------------------------------------------------------------------------------------------------------------------------------------------------------------------------------------------------------------------------------------------------------------------------------------------------------------------------------------------------------------------------------------------------------------------------------------------------------------------------------------------------------------------------------------------------------------------------------------------------------------------------------------------------------------------------------------------------------------------------------------------------------------M------------NDA-GVSEEE----AREHIHGLIAT------TWLKLNKYR--LADPQ---------LSDTYVEFVMN-LARTAQCMYLF--GDGHGMNQGSKTKDRVLSLFVNPIP----------------------------------------------------------------------------------------------
>TRINITY_DN38631_c2_g3_i4 len=539 path=[5911:0-35 5912:36-36 6044:37-80 6036:81-97 6038:98-100 6042:101-130 6032:131-165 6024:166-505 6045:506-511 5896:512-538] [-1, 5911, 5912, 6044, 6036, 6038, 6042, 6032, 6024, 6045, 5896, -2]
--------------------------------------------------------------------------------------------------------------------------------------------------------------------------------------------------------------------------------------------------------------------------------------------------------------------------------------------------------------------------------------------------------------------------------------------------------------------------------------------------------------------------------------------------------------------------------------------------------------------------------------------------------------------------------------------------------------------------------------------------------------------------------------------------------------------------------------------------------------------------------------------------------------------------------------------------------------------------------------------------------------------------------------------------------------------------------------------------------------------------------------------------M------------NDA-GVSEEE----AREHIHGLIAT------TWLKLNKYR--LADPQ---------LSDTYVEFAMN-MARMSQCMYQF--GDGHGVQ-GRESKDRVSSLFVNPIP----------------------------------------------------------------------------------------------
>BAD91046.1 (E)-beta-ocimene synthase [Citrus unshiu]
---------MA-----------------------------------------------------------------------HQLMTS------------VPA---LTRLQ-----------------------EP-----RSFISSLGSPSISKSNSNGFCASP-------------------------------------------------------IQCMSATKV-------------------------------------------------------------------------RD-----------KAINDNRR-------------------------------------------------SANYQPSM------------W----------------SYDYLQSLSNGYVGE--SCAQR---------IEKL-KGEVRLM---LD-N-YKEVD-D-------YVDALH-CLEIVDNLQRLGVSYHFEGEIKRFLNSIYNKR-----N---SRRSSTYHAKENQESLLYAASLEFRLLRQHGYDIHAHGTLSSFMDE---------------------------------------------------KGKFK------------------S-CL---GDD---IKGILALYEAAYL-LGEEES-TIFHEAINFTTTHLEEYVK-KHN--------------------------DDDGYFSALVNHALELPLHW-RMVRLEARWFI-------------DVYERGTDM-------------NPVLVELAKLDFNSVQAAHQDELKYVSWWWRKTGLGE-L-HF-A-RDRILENFF-WA-LGEI-WEPQFGYCRRMSTKVNAL----------------------ITTIDDVYDVYGTLDELEQFTNAVERWDVN--AMDQ----------LPYYMKLCFHV--LHSSTNEMAFDTLKD-QGV------------H-VVPYLKKAW-ADMCKSFLLEAKWYSSGYIP-TLDEYIENAWVSVSGPVILLHAYTLIAN-PAKEEALQFL-QEYPHIIRWPSMIFRLANDLATSSDEVKRGDVPKAI---------QCYM------------HET-GASESD----ARLHIRDLITA------AWMKMNNKR--EGDEN-P---DHLLLPNNFVQFAMN-LARMAQCTYQN--GDRHTV--QDNSKNRVLPLLIHPIKS---------------------------------------------------------------------------------------------
>TRINITY_DN38631_c1_g1_i1 len=289 path=[607:0-163 608:164-184 609:185-288] [-1, 607, 608, 609, -2]
-------------------------------------------------------------------------------------------------------------------------------------------------------------------------------------------------------------------------------------------------------------------------------------------------------------------------------------------------------------------------------------------------------------------------------------------------------------------------------------------------------------------------------------------------------------------------------------------------------------------------------------------------------------------------------------------------------------------------------------------------------------------------------------------------------------------------------------------------------------------------------------------------MITRVNAL----------------------ITVIDDCYDVYGSLEELELFTEVVNRWNVN--AIGQ----------LPYYQQMCFSV--LHNSFNEMAFDILKE-QGV------------H-IIPYLSKAW-ADLC------------------------------------------------------------------------------------------------------------------------------------------------------------------------------------------------------------------------------------------------------------------------------------------------------------------------------
>sp|Q6PWU2|ATESY_VITVI (-)-alpha-terpineol synthase OS=Vitis vinifera OX=29760 PE=1 SV=1
---------MA-----------------------------------------------------------------------LSMLSS------------IPNLITHTR-------------------------LP---------------IIIKSSSCKASPRG-------IKV-------------------------------------------------------------------------------------------------------------KIGN--------------SN-----------CEEIIVRR-------------------------------------------------TANYHPTI------------W----------------DYDYVQSLRSDYVGE--TYTRR---------LDKL-KRDVKPM---LG-K---------------VKKPLD-QLELIDVLQRLGIYYHFKDEIKRILNGIYNQY-----N---RH-------EEWQKDDLYATALEFRLLRQHGYDV-PQDVFSRFKDD---------------------------------------------------TGSFK------------------A-CL---CED---MKGMLCLYEASYL-CVQGES-TM-EQARDFAHRHLGKGLE-----------------------------QNIDQNLAIEVKHALELPLHW-RMPRLEARWFI-------------DVYEKRQDM-------------NPILLEFAKLDFNMVQATHQEDLRHMSSWWSSTRLGEKL-NF-A-RDRLMENFL-WT-VGVI-FEPQYGYCRRMSTKVNTL----------------------ITIIDDVYDVYGTMDELELFTDVVDRWDIN--AMDP----------LPEYMKLCFLA--LYNSTNEMAYDALKE-HGL------------H-IVSYLRKAW-SDLCKSYLLEAKWYYSRYTP-SLQEYISNSWISISGPVILVHAYFLVAN-PITKEALQSL-ERYHNIIRWSSMILRLSDDLGTSLDELKRGDVPKSI---------QCYM------------YET-GASEED----ARKHTSYLIGE------TWKKLNEDG---AVES-P-------FPETFIGIAMN-LARMAQCMYQH--GDGHGIE-YGETEDRVLSLLVEPIPSLSSE-----------------------------------------------------------------------------------------
>sp|Q9ZUH4|TPSA_ARATH Tricyclene synthase, chloroplastic OS=Arabidopsis thaliana OX=3702 GN=TPS10 PE=2 SV=1
---------MA----------------------------------------------------------------------TLLQIGS------------GVIYSNALRKT------------------------------------------LRRPQSSTC-----------------------------------------------------------IIVTETTP-------------------------------------------------------------------------CN-----------KSPTVQRR-------------------------------------------------SANYQPSR------------W----------------DHHHLLSVENKFAKD--KRVRE---------RDLL-KEKVRKM---LN-D-EQK-------------TYLD-QLEFIDDLQKLGVSYHFEAEIDNILTSSYKKD-----R------------TNIQESDLHATALEFRLFRQHGFNV-SEDVFDVFMEN---------------------------------------------------CGKFD-------------------------RDD---IYGLISLYEASYL-STKLDK-NLQIFIRPFATQQLRDFVD-THSN-----------------------EDFGSCDMVEIVVQALDMPYYW-QMRRLSTRWYI-------------DVYGKRQNY------------KNLVVVEFAKIDFNIVQAIHQEELKNVSSWWMETGLGKQL-YF-A-RDRIVENYF-WT-IGQI-QEPQYGYVRQTMTKINAL----------------------LTTIDDIYDIYGTLEELQLFTVAFENWDIN--RLDE----------LPEYMRLCFLV--IYNEVNSIACEILRT-KNI------------N-VIPFLKKSW-TDVSKAYLVEAKWYKSGHKP-NLEEYMQNARISISSPTIFVHFYCVFSD-QLSIQVLETLSQHQQNVVRCSSSVFRLANDLVTSPDELARGDVCKSI---------QCYM------------SET-GASEDK----ARSHVRQMIND------LWDEMNYEK--MAHSS-S------ILHHDFMETVIN-LARMSQCMYQY--GDGHGSPEKAKIVDRVMSLLFNPIPLD--------------------------------------------------------------------------------------------
>sp|Q9LRZ6|MYRS2_ARATH Beta-myrcene/(E)-beta-ocimene synthase 2, chloroplastic OS=Arabidopsis thaliana OX=3702 GN=TPS24 PE=1 SV=1
---------MA-----------------------------------------------------------------------TLCIGS------------APIYQNACIHN----------------------------------------FRLQRPRRFIS-----------------------------------------------------------KSMTKTMP-------------------------------------------------------------------------DA-----------NPLDLRRR-------------------------------------------------SGNYQPSS------------W----------------DHSYLLSIENKYVNE--KEVIT---------RHVL-KKKVKKM---LE-EVETK-------------SRLE-KLELIDDLQKLGVSYHFEQEINNILTNFHLEN-----G---KN-----IWKCDKEEDLHATALEFRLLRQHGFGV-SEDIFDVIIDKIE-------------------------------------------------SNTFK-------------------------SDN---ITSIITLYEASYL-STKSDT-KLHKVIRPFATEQIRNFVD-DE-------------------------SETYNIMLREMAIHALEIPYHW-RMRRLETRWYI-------------DAYEKKHDM-------------NLFLAEFAKIDFNIVQTAHQEDVKYVSCWWKETGLGSQL-HF-V-RDRIVENYF-WT-VGMI-YEPQFGYIRRIVAIVAAL----------------------ITVIDDIYDIYGTPEELELFTAMVQNWDIN--RLDE----------LPEYMKLCFLT--LFNEINAMGCDVLKC-KNI------------D-VIPYFKKSW-ADLCKAYLVEAKWYKGGYKP-SVEEYMQNAWISISAPTMLIHFYCAFSG-QISVQILESLVQQQQDVVRCSATVLRLANDLATSPDELARGDVLKSV---------QCYM------------HET-GVSEEE----ARTHVQQMISH------TWDEMNYEARTAARSS-S------LLSRRFVETAMN-LARMSQCMYQH--GDGHGCPDKAKIVDRVQTLLVDPIPLD--------------------------------------------------------------------------------------------
>sp|P0DI76|CIN1_ARATH 1,8-cineole synthase 1, chloroplastic OS=Arabidopsis thaliana OX=3702 GN=TPS27 PE=1 SV=1
---------MA-----------------------------------------------------------------------TLRISS------------ALIYQNTLTHH----------------------------------------FRLRRPHRFVC-----------------------------------------------------------KSMTKTTP-------------------------------------------------------------------------DT-----------TLVELSRR-------------------------------------------------SGNYQPSP------------W----------------NHCYLLSIENKYASE--TEVIT---------RDVL-KKKVKSM---LD-D-EKK-------------SRLE-QLELIDDLQKLGVSYHFEIEINDTLTDLHLKM-----G---RN-----CWKCDKEEDLHATSLEFRLLRQHGFDV-SENIFDVIIDQIE-------------------------------------------------SNTFK-------------------------TNN---INGIISLYEASYL-STKSDT-KLHKVIRPFATEQIRKFVD-D--------------------------EDTKNIEVREKAYHALEMPYHW-RMRRLDTRWYI-------------DAYEKKHDM-------------NLVLIEFAKIDFNIVQAAHQEDLKYVSRWWKDTCLTNQL-PF-V-RDRIVENYF-WT-VGLI-YEPQFGYIRRIMTIVNAL----------------------VTTIDDIYDIYGTLEELELFTSMVENWDVN--RLGE----------LPEYMRLCFLI--LYNEINGIGCDILKY-KKI------------D-VIPYLKKSW-ADLCRTYLVEAKWYKRGYKP-SLEEYMQNAWISISAPTILIHFYCVFSD-QISVQNLETLSQHRQHIVRCSATVLRLANDLGTSPTELARGDVLKSV---------QCYM------------HET-GASEER----ARDHVHQMISD------MWDDMNSETKTACNSS-S-------RSRGFKEAAMN-LARMSQCMYQY--GDGHGCPEKAKTIDRVQSLLVDPIPLDVNRLG---------------------------------------------------------------------------------------
>sp|P0DI77|CIN2_ARATH 1,8-cineole synthase 2, chloroplastic OS=Arabidopsis thaliana OX=3702 GN=TPS23 PE=1 SV=1
---------MA-----------------------------------------------------------------------TLRISS------------ALIYQNTLTHH----------------------------------------FRLRRPHRFVC-----------------------------------------------------------KSMTKTTP-------------------------------------------------------------------------DT-----------TLVELSRR-------------------------------------------------SGNYQPSP------------W----------------NHCYLLSIENKYASE--TEVIT---------RDVL-KKKVKSM---LD-D-EKK-------------SRLE-QLELIDDLQKLGVSYHFEIEINDTLTDLHLKM-----G---RN-----CWKCDKEEDLHATSLEFRLLRQHGFDV-SENIFDVIIDQIE-------------------------------------------------SNTFK-------------------------TNN---INGIISLYEASYL-STKSDT-KLHKVIRPFATEQIRKFVD-D--------------------------EDTKNIEVREKAYHALEMPYHW-RMRRLDTRWYI-------------DAYEKKHDM-------------NLVLIEFAKIDFNIVQAAHQEDLKYVSRWWKDTCLTNQL-PF-V-RDRIVENYF-WT-VGLI-YEPQFGYIRRIMTIVNAL----------------------VTTIDDIYDIYGTLEELELFTSMVENWDVN--RLGE----------LPEYMRLCFLI--LYNEINGIGCDILKY-KKI------------D-VIPYLKKSW-ADLCRTYLVEAKWYKRGYKP-SLEEYMQNAWISISAPTILIHFYCVFSD-QISVQNLETLSQHRQHIVRCSATVLRLANDLGTSPTELARGDVLKSV---------QCYM------------HET-GASEER----ARDHVHQMISD------MWDDMNSETKTACNSS-S-------RSRGFKEAAMN-LARMSQCMYQY--GDGHGCPEKAKTIDRVQSLLVDPIPLDVNRLG---------------------------------------------------------------------------------------
>sp|A4FVP2|TPS03_ARATH Tricyclene synthase, chloroplastic OS=Arabidopsis thaliana OX=3702 GN=TPS03 PE=2 SV=1
---------MP---------------------------------------------------------------------------------------------------------------------------------------------KRQAQRRFTR-----------------------------------------------------------KTDSKTP---------------------------------------------------------------------------------------SQPLVSRR-------------------------------------------------SANYQPSL------------W----------------QHEYLLSLGNTYVKE--DNVER---------VTLL-KQEVSKM---LN-E---------------TEGLLE-QLELIDTLQRLGVSYHFEQEIKKTLTNVHVKNVRAHKN---RI-------DRNRWGDLYATALEFRLLRQHGFSI-AQDVF---------------------------------------------------------DGNIG------------------V-DL--DDKD---IKGILSLYEASYL-STRIDT-KL-KESIYYTTKRLRKFVE-VNK------------------------NETKSYTLRRMVIHALEMPYHR-RVGRLEARWYI-------------EVYGERHDM-------------NPILLELAKLDFNFVQAIHQDELKSLSSWWSKTGLTKHL-DF-V-RDRITEGYF-SS-VGVM-YEPEFAYHRQMLTKVFML----------------------ITTIDDIYDIYGTLEELQLFTTIVEKWDVN--RLEE----------LPNYMKLCFLC--LVNEINQIGYFVLRD-KGF------------N-VIPYLKESW-ADMCTTFLKEAKWYKSGYKP-NFEEYMQNGWISSSVPTILLHLFCLLSD-----QTLDILGSYNHSVVRSSATILRLANDLATSSEELARGDTMKSV---------QCHM------------HET-GASEAE----SRAYIQGIIGV------AWDDLNMEK----KSC-R-------LHQGFLEAAAN-LGRVAQCVYQY--GDGHGCPDKAKTVNHVRSLLVHPLPLN--------------------------------------------------------------------------------------------
>sp|P0CJ43|OCISB_ARATH (E)-beta-ocimene synthase, chloroplastic OS=Arabidopsis thaliana OX=3702 GN=TPS02 PE=2 SV=1
---------MA---------------------------------------------------------------------AHNLCFNS----AFVC------------------------------------------------------NVHHQKTQHFPC-----------------------------------------------------------NAVSKTTS-------------------------------------------------------------------------TH------------AVTFHRR-------------------------------------------------SANYRPPL------------W----------------DHQYLLSLENIYVKE-VETAEK---------AILF-KEEVRKT---LN-E---------------IEGSIE-QLEMIDSLQRLGISYHYKHEIHDILRKIHDQH-----G---EI--------ERETQDLHATSLEFILLRQHGFDV-SQDAFDVFISE---------------------------------------------------TGEFR------------------K-TL---HSD---IKGLLSLYEASYF-SMDSEF-KL-KETRIYANKRLSEFVA-ESSKT---------------------ICREDETYILEMVKRALETPYHW-SIRRLEARWYI-------------NVYEKKHEM-------------NPLLLEFAAIDFNMLQANHQEELKLISSWWNSTGLMKQL-DF-V-RDRITESYF-WT-IGIF-YEPEFKYCRKILTKIFML----------------------IVIMDDIYDIYGTLEELELFTNVVEKWDVN--HVER----------LPNYMRMCFLF--LYNEINQIGYDVLRD-KGL------------N-VIPYLKQVW-TDLFKTFLTESKWYKTGHKP-SFEEYMQNGVISSSVPTILLHLFSVLSD-HISDQTLTDD-SKNHSVVRSCATILRLANDLATSTEEMARGDSPKSV---------QCYM------------YET-RASEEE----ARRHMQSMISD------SWDIINSDLK-TAHTS-S-------LPRGFLAAAAN-LNRVVQCIYRH--GDGHGSPEKTKTVDYIQSVLFNPVPL---------------------------------------------------------------------------------------------
>TRINITY_DN25214_c0_g1_i1 len=241 path=[219:0-240] [-1, 219, -2]
----------------------------------------------------------------------------------------------------------------------------------------------------------------------------------------------------------------------------------------------------------------------------------------------------------------------------------------------------------------------------------------------------------------------------------------------------------ML-IGPVE----------HEH--------------PLH-QLELIDTIQRLGVSYHFQDEIEGILNTIHSNK--------------YHINYKQKQDNIYAVALE------------------------------------------------------------------------------------------------------------------------------------------------------------------------------------------------------------------------------------------------------------------------------------------------------------------------------------------------------------------------------------------------------------------------------------------------------------------------------------------------------------------------------------------------------------------------------------------------------------------------------------------------------------------------------------------------------------------------------------------------------------------------------------------------------
>O24475_TPSD3_ABIGR Pinene synthase, chloroplastic OS=Abies grandis OX=46611 GN=ag3 PE=1 SV=1
---------MA---------LVST-----------------------------------------------------------APLAS-----KSCLHKSLISSTHELKAL--------------------SRTIP--------------ALGMSRRGKSIT---------------------------------------------------------------------------------------------------------------PSISMSSTT--VVT-----------------------------DDGVRRR-------------------------------------------------MGDFHSNL------------W----------------DDDVIQSLPTAYEEK--SYLER---------AEKL-IGEVKNM---FN-S-MSL--EDGELMSP-LNDLIQ-RLWIVDSLERLGIHRHFKDEIKSALDYVYSYW-----G---ENGIG--CGRESVVTDLNSTALGLRTLRLHGYPV-SSDVFKAFKGQ---------------------------------------------------NGQFSC----------------SE-NI-QTDEE---IRGVLNLFRASLI-AFPGEK-IM-DEAEIFSTKYLKEALQ-----------------------------KIPVSSLSREIGDVLEYGWHT-YLPRLEARNYI-------------QVFGQDTEN-------TKSYVKSKKLLELAKLEFNIFQSLQKRELESLVRWWKESGF-PEM-TF-C-RHRHVEYYT-LA-SCIA-FEPQHSGFRLGFAKTCHL----------------------ITVLDDMYDTFGTVDELELFTATMKRWDPS--SIDC----------LPEYMKGVYIA--VYDTVNEMAREAEEA-QGR------------D-TLTYAREAW-EAYIDSYMQEARWIATGYLP-SFDEYYENGKVSCGHRISALQPILTMDI-PFPDHILKEV-DFPSKLNDLACAILRLRGDTRCYKADRARGEEASSI---------SCYM------------KDNPGVSEED----ALDHINAMISD------VIKGLNWEL---LKPDIN-------VPISAKKHAFD-IARAFHYGYKY--RDGYSVA-NVETKSLVTRTLLESVPL---------------------------------------------------------------------------------------------
>Q9M7C9_TPSDB_ABIGR Limonene/alpha-pinene synthase, chloroplastic OS=Abies grandis OX=46611 GN=ag11 PE=1 SV=1
---------MA---------LLSI-----------------------------------------------------------VSLQV----PKSCGLKSLISSSNVQKALCI------------------STAVP--------------TLRMRRRQKALV---------------------------------------------------------------------------------------------------------------INMKLTTVS--HRD---------------DNG-----------GGVLQRR-------------------------------------------------IADHHPNL------------W----------------EDDFIQSLSSPYGGS--SYSER---------AVTV-VEEVKEM---FN-S-IPN---NRELFGS-QNDLLT-RLWMVDSIERLGIDRHFQNEIRVALDYVYSYW-----KE--KEGIG--CGRDSTFPDLNSTALALRTLRLHGYNV-SSDVLEYFKDQ---------------------------------------------------KGHFAC----------------PA-IL-TEGQI---TRSVLNLYRASLV-AFPGEK-VM-EEAEIFSASYLKEVLQ-----------------------------KIPVSSFSREIEYVLEYGWHT-NLPRLEARNYI-------------DVYGQDSYE----SSNEMPYVNTQKLLKLAKLEFNIFHSLQQKELQYISRWWKD-SCSSHL-TF-T-RHRHVEYYT-MA-SCIS-MEPKHSAFRLGFVKTCHL----------------------LTVLDDMYDTFGTLDELQLFTTAFKRWDLS--ETKC----------LPEYMKAVYMD--LYQCLNELAQEAEKT-QGR------------D-TLNYIRNAY-ESHFDSFMHEAKWISSGYLP-TFEEYLKNGKVSSGSRTATLQPILTLDV-PLPNYILQEI-DYPSRFNDLASSLLRLRGDTRCYKADRARGEEASAI---------SCYM------------KDHPGSTEED----ALNHINVMISD------AIRELNWEL---LRPDSK-------SPISSKKHAFD-ITRAFHHLYKY--RDGYTVA-SSETKNLVMKTVLEPVAL---------------------------------------------------------------------------------------------
>TRINITY_DN40329_c3_g1_i1 len=223 path=[5106:0-51 5159:52-184 5047:185-202 5048:203-222] [-1, 5106, 5159, 5047, 5048, -2]
---------MS------------------------------------------------------------------------------------------------------------------------------------------------------------------------------------------------------------------------------------------------------------------------------------------------------------------------------------------------------------------------------------------------------------------------------------------------------------LQ---------------------------------------------------------------------------------------------------------------------------------------------------------------------------------------------------------------------------II-EEATT--------------------------------------------------------------------------------------------------------------------------------------------------------------------I-LGLL-----------------------------------------VT-----------------------------------------------------------------------------------------------------------------------------HSNESLVTSAYTMLATTSFV-------------------------------------------------------------------------------------------------------------------------------------------------------------------------------------------------------------------------------------------------------------------------------------
>sp|Q84UU4|HUMS_ARATH Alpha-humulene/(-)-(E)-beta-caryophyllene synthase OS=Arabidopsis thaliana OX=3702 GN=TPS21 PE=1 SV=2
---------MG------------------------------------------------------------------------------------------------------------------------------------------------------------------------------------------------------------------------------------------------------------------------------------------------------------------SEVNRP-------------------------------------------------LADFPANI------------W----------------EDPLTSFSKSDLGTE--TFKEK---------HSTL-KEAVKEA---FM-S-SKA-------------NPIE-NIKFIDALCRLGVSYHFEKDIVEQLDKSFDCL-----DF-PQM-------VRQEGCDLYTVGIIFQVFRQFGFKL-SADVFEKFKDE---------------------------------------------------NGKFK------------------G-HL---VTD---AYGMLSLYEAAQW-GTHGED-II-DEALAFSRSHLEEI------------------------------SSRSSPHLAIRIKNALKHPYHK-GISRIETRQYI-------------SYYEEEESC-------------DPTLLEFAKIDFNLLQILHREELACVTRWHHEMEFKSKV-TY-T-RHRITEAYL-WS-LGTY-FEPQYSQARVITTMALIL----------------------FTALDDMYDAYGTMEELELFTDAMDEWLPV--VPDE--------IPIPDSMKFIYNV--TVEFYDKLDEELEKE-GRS------------G-CGFHLKKSL-QKTANGYMQEAKWLKKDYIA-TFDEYKENAILSSGYYALIAMTFVRMTD-VAKLDAFEWL-SSHPKIRVASEIISRFTDDISSYEFEHKREHVATGI---------DCYM------------QQF-GVSKER----AVEVMGNIVSD------AWKDLNQEL---MRPH-V-------FPFPLLMRVLN-LSRVIDVFYRY--QDAYTNP-K-LLKEHIVSLLIETIPI---------------------------------------------------------------------------------------------
>TRINITY_DN33633_c0_g1_i1 len=274 path=[4278:0-180 4311:181-221 4266:222-241 4267:242-273] [-1, 4278, 4311, 4266, 4267, -2]
---------MS------------------------------------------------------------------------LLVSA----------------------------------------------VP----------------------------------------------------------------------------------------------------------------------------------------------------TSK---------------KN-----------VKQDTKRP-------------------------------------------------SANFHPTI------------W----------------GDYFLQYASESMENDN---NTK---------LQEL-KEEIKRM---LM-A-LFP-------------Q------------FCLGL---------------------------------------------------------------------------------------------------------------------------------------------------------------------------------------------------------------------------------------------------------------------------------------------------------------------------------------------------------------------------------------------------------------------------------------------------------------------------------------------------------------------------------------------------------------------------------------------------------------------------------------------------------------------------------------------------------------------------------------------------------------------------------------------------------------------------------------------------------
>TRINITY_DN33633_c0_g1_i2 len=448 path=[4278:0-180 4311:181-221 4248:222-223 4305:224-231 4312:232-269 4309:270-293 4303:294-320 4296:321-359 4308:360-383 4302:384-401 4295:402-406 4307:407-417 4301:418-425 4294:426-441 4240:442-44
---------MS------------------------------------------------------------------------LLVSA----------------------------------------------VP----------------------------------------------------------------------------------------------------------------------------------------------------TSK---------------KN-----------VKQDTKRP-------------------------------------------------SANFHPTI------------W----------------GDYFLQYASESMENDN---NTK---------LQEL-KEEIKRM---LM-A-DVN-------------KPAQ-KLDLVDAIQCLGVSYHFEAEIDEILEQVYKGH-----QHDSDL-------RNGTADELYSISLQFRLLRQRGYRI-SSDVF-------------------------------------------------------------------------------------------------------------------------------------------------------------------------------------------------------------------------------------------------------------------------------------------------------------------------------------------------------------------------------------------------------------------------------------------------------------------------------------------------------------------------------------------------------------------------------------------------------------------------------------------------------------------------------------------------------------------------------------------------------------------------------------
>TRINITY_DN40329_c2_g1_i1 len=297 path=[757:0-240 758:241-296] [-1, 757, 758, -2]
------------------------------------------------------------------------------------------------------------------------------------------------------------------------------------------------------------------------------------------------------------------------------------------------------------------------------------------------------------------------------------------------------------------------------------MENDD---NAK---------LHEM-NEEIKRM---LM-A-DVK-------------EPAQ-KLDLVDAIQRLGVSYHFESEIDQILQKVYQVY-----QASSDL--------QDDNDELYSISLQF-----------------------------------------------------------------------------------------------------------------------------------------------------------------------------------------------------------------------------------------------------------------------------------------------------------------------------------------------------------------------------------------------------------------------------------------------------------------------------------------------------------------------------------------------------------------------------------------------------------------------------------------------------------------------------------------------------------------------------------------------------------------------------------------------------
>TRINITY_DN40329_c2_g2_i1 len=303 path=[759:0-240 760:241-302] [-1, 759, 760, -2]
---------MQL----------------------------------------------------------------------SIII----------------------------------------------------------------------------------------------------------------------------------------------------------------------------------------------------------------------------------------------------------------------------------------------IYRFTSSI------------------------------------GLSLQENDD---NAK---------LHEM-NEEIKRM---LM-A-DVK-------------EPAQ-KLDLVDAIQRLGVSYHFESEIDQILQKVYQVY-----QASSDL--------QDDNDELYSISLQF-----------------------------------------------------------------------------------------------------------------------------------------------------------------------------------------------------------------------------------------------------------------------------------------------------------------------------------------------------------------------------------------------------------------------------------------------------------------------------------------------------------------------------------------------------------------------------------------------------------------------------------------------------------------------------------------------------------------------------------------------------------------------------------------------------
>TRINITY_DN40329_c3_g3_i1 len=242 path=[5051:0-29 5052:30-48 5166:49-49 5162:50-209 5168:210-235 5041:236-241] [-1, 5051, 5052, 5166, 5162, 5168, 5041, -2]
-----------------------------------------------------------------------------------------------------------------------------------------------------------------------------------------------------------------------------------------------------------------------------------------------------------------------------------------------------------------------------------------------------------------------------------------------------------M-KEGIKRT---LMSS-DVK-------------NPAE-KLRLVDAIQRLGVSYHFEREIDEILQKAYQVH-----QA-SDL--------KDENDDLYSISL-------------------------------------------------------------------------------------------------------------------------------------------------------------------------------------------------------------------------------------------------------------------------------------------------------------------------------------------------------------------------------------------------------------------------------------------------------------------------------------------------------------------------------------------------------------------------------------------------------------------------------------------------------------------------------------------------------------------------------------------------------------------------------------------------------
>TRINITY_DN40329_c3_g3_i2 len=242 path=[5113:0-30 5114:31-49 5162:50-209 5168:210-235 5041:236-241] [-1, 5113, 5114, 5162, 5168, 5041, -2]
-----------------------------------------------------------------------------------------------------------------------------------------------------------------------------------------------------------------------------------------------------------------------------------------------------------------------------------------------------------------------------------------------------------------------------------------------------------M-KEGIKRT---LMSS-DVK-------------NPAE-KLRLVDAIQRLGVSYHFEREIDEILQKAYQVH-----QA-SDL--------KDEIEERWNTSH-------------------------------------------------------------------------------------------------------------------------------------------------------------------------------------------------------------------------------------------------------------------------------------------------------------------------------------------------------------------------------------------------------------------------------------------------------------------------------------------------------------------------------------------------------------------------------------------------------------------------------------------------------------------------------------------------------------------------------------------------------------------------------------------------------
>TRINITY_DN40329_c3_g6_i1 len=203 path=[5101:0-41 5148:42-73 5163:74-80 5154:81-93 5140:94-112 5074:113-117 5075:118-138 5076:139-146 5077:147-202] [-1, 5101, 5148, 5163, 5154, 5140, 5074, 5075, 5076, 5077, -2]
---------MS------------------------------------------------------------------------FQVTA------------VPASLT----------------------------------------------------------------------------------------------------------------------------------------------------------------------------------------------------NN-----------AKQHTNRR-------------------------------------------------SANYHPSI------------W----------------GNHFLSYASDSVEIG-------------------------------------------------------------------------------------------------------------------------------------------------------------------------------------------------------------------------------------------------------------------------------------------------------------------------------------------------------------------------------------------------------------------------------------------------------------------------------------------DNT---------------------------------------------------------------------------------------------------------------------------------------------------------------------------------------------------------------------------------------------------------------------------------------------------------------------------------------------------------------------------------------------------------------------------------
>TRINITY_DN40329_c3_g6_i2 len=206 path=[5020:0-29 5021:30-44 5148:45-76 5163:77-83 5154:84-96 5140:97-115 5074:116-120 5075:121-141 5076:142-149 5077:150-205] [-1, 5020, 5021, 5148, 5163, 5154, 5140, 5074, 5075, 5076, 5077, -2]
---------MS------------------------------------------------------------------------FQVTA------------VPASLT----------------------------------------------------------------------------------------------------------------------------------------------------------------------------------------------------NN-----------AKQHTNRR-------------------------------------------------SANYHPSI------------W----------------GNHFLSYASDSVEIG-------------------------------------------------------------------------------------------------------------------------------------------------------------------------------------------------------------------------------------------------------------------------------------------------------------------------------------------------------------------------------------------------------------------------------------------------------------------------------------------DNT---------------------------------------------------------------------------------------------------------------------------------------------------------------------------------------------------------------------------------------------------------------------------------------------------------------------------------------------------------------------------------------------------------------------------------
>TRINITY_DN25008_c0_g1_i1 len=405 path=[1184:0-179 1202:180-199 1201:200-223 1200:224-374 1196:375-404] [-1, 1184, 1202, 1201, 1200, 1196, -2]
---------------------------------------------------------------------------------------------------------------------------------------------------------------------------------------------------------------------------------------------------------------------------------------------------------------------------------------------------------------------------------------------------------------------------------------------------------------------------------------------------------------------------------------------------------------------------M-SCGVFNKFKNS---------------------------------------------------EGMFK------------------E-NL---TED---VRGMLSLYEAAHL-RMHRED-TL-EEALDFTLANLKSL------------------------------AAKSSPHLAKHIIHALEHPLHK-CVPRVEARRYI-------------SFYEEDREY------------RNDTLLLFAKL-------------------------------------------------------------------------------------------------------------------------------------------------------------------------------------------------------------------------------------------------------------------------------------------------------------------------------------------------------------------------------------------------------------------------------------------------------------------------------------------------------------------------------------
>sp|Q9LIA1|TPS25_ARATH Terpenoid synthase 25 OS=Arabidopsis thaliana OX=3702 GN=TPS25 PE=2 SV=2
---------ME---------ASKCFGPRT-----------------------------------------------------LPIIHN------------VPLCLKTNFSL-----------------------FP---------------CRLLQSQSLSS-----------------------------------------------------------KKSTKHY----------------------------------------------LFRVKAET--------------------SG------------DLESTRP-------------------------------------------------LTYFSPSY------------W----------------GDHFLSVSIDDSEFE--ALEKE---------IETVFKPKVRDM---LM-S-PHS-------------SDKE-RIRLIHLLISLGIAYYYENEIEEILHKAYGKL-----A---CL--------ISDEDDLETIAIMFEVFRLYGHKM-PCDVFERFKSE---------------------------------------------------DGKFK------------------E-SL---VGD---VRGLLQLYEAAHL-GAPSED-IM-DEALSFARYHLEPLAG-----------------------------TETSSNLFKHVENVLYRARYH-SIEILVARQYI-------------SFYDQEEDQ-------------DETLLRFSKLNFNFCQMHYVKELKIVTRWWKELGIASKL-PYSI-RERNVETYL-GG-LGVL-FEPRYSLARIFLAKLTLI----------------------MTVVDDTCDAYATLPEVQSLHDAFHRWDLR--AMEE----------LPRYMRIIYQS--VFETVEDIDREMIAR-GKH------------G-RLQLTIDEI-KSLMIWYLGIAKWARSDQVP-SFEDYMEIGTPSSALDDFASYGFIAMDD-CDQKQLKEWF-YSKPKIFHALNALFRIRNDIVTFEQEMSRGEVANGV---------NCYM------------KQH-GVTKEA----AVEELRKMERE------SYKIMIEEF---MTSK-A-------MPRQILVRPVN-IARVMDLFYKE--ADGFGHP-DQKLLQLIASLFLHPIPL---------------------------------------------------------------------------------------------
>sp|Q9LH31|TPS30_ARATH Terpenoid synthase 30 OS=Arabidopsis thaliana OX=3702 GN=TPS30 PE=2 SV=1
---------MA---------VARTVFGLGT----------------------------------------------------LSYLHQ------------APLFLKTSQSL-----------------------FP--------------------RPSLSL-----------------------------------------------------------KPMKHD-----------------------------------------------FVCVKATTK-SST---------------SD------------DLESGRP-------------------------------------------------SILFSPSI------------W----------------GDYFLSVSVDDSEFD--DIARE---------IESVMKPYVRDR---LI-S-SHN-------------SNKD-KIRLIHLLISLGISYYFESEIEMILNKAFEEL-----D---MI--------IAEEDDLETISIMFEVFRLYQHKM-SCDSFVRFKGE---------------------------------------------------DGRLK------------------E-SL---VGD---VRGMLQLYQAAHL-GTPSDQYIM-EEAKSFTRNHLESLVE----------------------------STTIPPHFSSHIRDALYIDRYH-NMEILVARKYI-------------SFYEQEEGH-------------DLTLLKFGKLSFNYCRLHYIQELKTLTKWWKDQDIPSNL-PC-V-RDRIVETYF-PT-LGLY-FEPRFSLGRIIIAKMTII----------------------VVALNDVCDSYATYPEAKSLIDSLQRWDIE--AIDE----------LPNYSRIVLRL--ILETIGEIEREMKPR-GRS------------A-SVQHTIDET-KSLGRAYLALSKWASEGYMP-TFDEYMEVGEVTGGMDDFALYSFIAMED-CDEKPLYEWF-DSKPKILQALSVLYRINNDIVTYEREMSKGEVVNGV---------NSYM------------NQH-GVTKEE----AVEELRKMARD------NYKIVMEEL---LTIT-D-------VPRPVLVRCLN-LARLFDVFCKHG-NDEFTYP-HGNLKDLITSIFIHPIPV---------------------------------------------------------------------------------------------
>sp|Q9LRR2|TPS17_ARATH Terpenoid synthase 17 OS=Arabidopsis thaliana OX=3702 GN=TPS17 PE=2 SV=2
---------ME---------ATRTSFG----------------------------------------------------------LHN------------APLCPTTNPSL-----------------------FP---------------RRWLHKHTLSL-----------------------------------------------------------KPAKQHH----------------------------------------------LVCVRAT----ES---------------ND------------NLESSRP-------------------------------------------------LAHFSPTL------------W----------------GDHFLSVPLHVAEFD--DFSRE---------IEVTMKPKVRDM---LK-S-SKN-------------SDNE-RIRLIHLLMNLGIAYHFEIEIDEILGQAFGNL-----D---DI--------IAKENDLETISTMFEVFRLRGYYM-PCYAFNRFKGE---------------------------------------------------DGRFK------------------E-SL---AED---IRGMLQLYEAAHL-GTPSED-IM-DEALSFTRYRLESLTS-NH-------------------------TATASPHLSKHIQNALYRARYH-NLEILVAREYI-------------SFYEQEEDH-------------DETLLKFAKLNFNYCQLHYIQELKDLTKWWKELDLASKL-PY-I-RDRIVEVYF-GA-LALY-FEPRYSLGRIIVTKITMI----------------------VTVFNDTCDAYGTLPEVTSLVDSFQRWDLG--DIEK----------LPSYVKIVFRG--VFETLEEIEQEMRPQ-GRS------------R-IVQVAVDEI-KKLGKAYLAISKWARASHVP-TFEEYMEFGMQTS-MDHFAAYSFIAMED-CDENQTCEWY-KSRPKMMEALNGVFRIKNDINTFEQEMSRGEVAKGL---------NCYM------------KQH-GVSKEE----AIGEMNKIYSN------YYKIIMEEY---LTTT-A-------VPRPILVRCLN-VSRPIHHFYKE--RDEFTDPYFGMLKEVITSLFIHPIPL---------------------------------------------------------------------------------------------
>sp|Q9C6W6|TPS29_ARATH Terpenoid synthase 29 OS=Arabidopsis thaliana OX=3702 GN=TPS29 PE=2 SV=2
---------ME---------AIRIGFG-------------------------------------------------------LPNVHS------------VPLCLTTTRCL-----------------------FP--------------RQRLLHSHTPSW-----------------------------------------------------------KPAKQQD---------------------------------------------FFVASSSK----KS---------------SD------------DLESSLP-------------------------------------------------TPHFSPSL------------W----------------GDHFLSVSLNRAEFD--ELERE---------IETT-KPLARDK---LM-S-SES-------------SDKE-KIRLIHLLVSMGISYHFDKEIQDILKHSFTKL-----D---DI--------IVGEDDLETISIMFEVFKLYGHKM-SCDAFDRFRGN---------------------------------------------------DGRFK------------------E-SL---VRD---FRGMLQLFEVAHL-GTPCEV-IM-DEALSFTRNHLESLTS-GN-------------------------ASTASPHLLKHIQNSLYIPRYC-NIEVLVAREYI-------------SYYEQEEGH-------------DEILLKFAKLNFNFCQFHYVQELKTLTKWWRDLDLASKL-PY-I-RDRLVESHL-VA-LGPY-FEPHYSLGRIIVAKINMI----------------------MVVVDDTYDAYATLPQVKALTECLQRWSIE--VSDK----------LPDYLRIVLGS--LFDVMGEIEREMRPL-GRL------------Y-RVKQVVEKI-KIITKAYQEIAKWARTGHVS-TFDEYMKVGVLTAGMADYAAYCFIGMED-INEKEAFEWL-NSNPLIIKHLTAMFRLANDVGTYETEINRGEVANGL---------NCYM------------KQY-GVTKEE----ASRELRKMYVY------RKKVVVEEF---MNSHDH-------VPRQVLLRCLN-IARIFDVFYTE--GDGYSEP-KGKIEHFMTSLYLHPIPLS--------------------------------------------------------------------------------------------
>sp|Q9LUE2|TPS18_ARATH Terpenoid synthase 18 OS=Arabidopsis thaliana OX=3702 GN=TPS18 PE=2 SV=1
---------MD---------ATRTFFG-------------------------------------------------------LPNVHN------------VPLCLTSNLSL-----------------------FP---------------QRLLQKHTLPL-----------------------------------------------------------KPAKKHH----------------------------------------------LVCVRST----KS---------------SD------------DLEGSRP-------------------------------------------------STYFSPSL------------W----------------GDHFLSVSLDRGEFD--ELERE---------IETM-KPLVKDM---LM-S-SQS-------------SDKE-KIRLIHLLVSLGSSYHFDKEIQDILKHSFTKL-----D---DI--------IVGEDDLETISIMFEVFRLYGHKM-SCDAFDRFRGE---------------------------------------------------DGRFK------------------E-SL---AKD---VRGMLQLFEVAHL-GTPSED-IM-DEASSFAQNHLDSWIG-GN-------------------------VSGATPHLLKHIQNSLYIPRYC-NIEVLVAREYI-------------SYYEQEEGH-------------NKILLKFAKLNFNFCQFHYIQELKTLTKWWKDLDLASKL-PY-I-RDRLVESHL-GG-LGPY-FEPHYSLGRIIVAKIIMT----------------------MVVVDDTYDAHATVPEVAVLTECLQRLNIG--ADDK----------LPDYLRTVLES--VFEVMGEIEQEMRPK-GRS------------Y-GVKQVLERF-KNVAKADKQLTEWARTGDVP-SFDEYMKVGLVTAGMDGYAGYCFIGMED-VSEKEAFEWL-SSNPLIIQALNVMFRLANDVGTYETEINRGEVANGL---------NCYM------------KQY-GVTKEE----ASQELRKIYSN------NKKVVMEEF---MNSHDH-------VPRQVLLRCLN-FARLFDVMYTE--GDGYSEP-KGKIEHFMTSLYVHPIPLS--------------------------------------------------------------------------------------------
>sp|Q9LUE0|TPS19_ARATH Terpenoid synthase 19 OS=Arabidopsis thaliana OX=3702 GN=TPS19 PE=2 SV=1
---------ME---------ATRMGFG----------------------------------------------------------GLS------------VPLSLTPNLSL-----------------------IP---------------QRLLDKHNLSL-----------------------------------------------------------KPVKIHH----------------------------------------------LVCVRST----KS---------------SD------------DLETSRP-------------------------------------------------STYFSPSL------------W----------------GDHFLSVSLDHAEFV--ELERE---------IETM-KPLVKDM---LM-S-SQS-------------SDKE-KIRLIHLLVSLGSSYHFDKEIQDILKHSFTKL-----D---GI--------IVEEDDLETISIMFEVFRLYGHKM-SCDAFDRFRGG---------------------------------------------------DGRFK------------------E-SL---AKD---VRGMLQLFEVAHL-GTLSED-IM-DEALRFTRNHLESLTS-GN-------------------------VSSASPHILKHIQNSLYIPRYC-NIEVLVAREYI-------------SYYEQEEGY-------------NEILLKFAKLNFNFCQCHYIQEIKTLTKWWKDLDLASKL-PY-I-RDRSVESHL-GG-LGPY-FEPQYSLGRIIVAKTIMI----------------------IVVADDTYDAHATIPEATVLTEYFQRLNIG--ADDK----------LSGYLRIVLES--VFEVMGEIEQEMSPK-GRS------------Y-SVKQVLERF-KIIAKAYKQLTEWARKGHVP-TFDEYMKVGLVTAGMGDYAGYCFIGMED-INEKEAFEWL-NSNPLLIDALNVLFRIANDVGTYETEINRGEVANGL---------NCYM------------KQY-GVTKEE----ASRELRKMYIY------NKKVVVEEF---MNSHDR-------VPRQVLLRCLN-FARLFDVIYTE--GDGYSEP-KGKIEHFMTSLYVHPIPLS--------------------------------------------------------------------------------------------
>sp|Q9LQ27|TPS22_ARATH Terpenoid synthase 22 OS=Arabidopsis thaliana OX=3702 GN=TPS22 PE=2 SV=2
---------ME---------AARMGFRAKT----------------------------------------------------LPHLGN-----------GTRLPLKTKLSL-----------------------FP---------------MHLLQNHTTLS-----------------------------------------------------------RRSTKLN-----------------------------------------------LCVKACSK-------------------TS------------GVESSRP-------------------------------------------------LPHSAPDL------------W----------------GDHILSVPTENSEFD--TLETE---------IESI-KPKVRNM---LM-S-SHK-------------TDKE-RICLIHLLICLGTFHYFEKEIEEILEQAFRKL-----D---ML--------FTDEDDLETTAIMFEVFRLYGHKI-SCDVFDRFKGV---------------------------------------------------DAKFK------------------E-HL---VSD---VRGMLQLYEAAHL-ATPFET-IL-DEALSFTRYHLESLAG----------------------------QQATAPHISRHILNALYKPRFL-KMEIIAAREYI-------------HFY-QKEGH-------------DETLLKFAKLNFNFCQLHYVRELKTLTKWWKDIDLPYKL-PY-I-RDRLLETFI-GV-MAVY-LEPHYSLGRIIATKVSQV----------------------IVVMDDTCDAYGTFSEVRSLIDSLERWDPG--AIDK----------LPSCLRIVIQS--IVETMEDIEREMKPR-GRS------------S-SVQDTVEEI-KIMGRAYAEISKWARAGHVP-TFDDYIELGLDSSGIRCFAMYSFISMED-CEENQTNAWF-KSKPKMLRALSVIFRLTNDIAGFEEEMRRGEVVNGV---------NCYV------------KQH-NVTKEL----AVREIKKMIRD------NYKIMMEEF---LTIK-S-------VSRPILVRCFN-IVRLVNLYYEE--GDNFTNP-NGKLKDLITSLFFHPLPL---------------------------------------------------------------------------------------------
>TRINITY_DN37219_c0_g3_i1 len=420 path=[6070:0-162 6109:163-273 6100:274-366 6076:367-419] [-1, 6070, 6109, 6100, 6076, -2]
-----------------------------------------------------------------------------------------------------------------------------------------------------------------------------------------------------------------------------------------------------------------------------------------------------------------------------------------------------------------------------------------------------------------------------------------------------------------------------------------------------------------------------------------------------------------------------------------------------------------------------------------------------------------------------------------------------------------------------------------------------------------------------------------------------------------------------------------------------------------------------------------------------------------------------------------------------------------------------------------------------------------------------------------------------------------------------------------------------------------------------------------------------------------------------------------------------------------------------------MCKVVHLFYFE--DDGFTSS---EMINVVKDVIQKPLQVNTL------------------------------------------------------------------------------------------
>TRINITY_DN37219_c0_g3_i2 len=330 path=[6049:0-162 6050:163-183 6100:184-276 6076:277-329] [-1, 6049, 6050, 6100, 6076, -2]
-----------------------------------------------------------------------------------------------------------------------------------------------------------------------------------------------------------------------------------------------------------------------------------------------------------------------------------------------------------------------------------------------------------------------------------------------------------------------------------------------------------------------------------------------------------------------------------------------------------------------------------------------------------------------------------------------------------------------------------------------------------------------------------------------------------------------------------------------------------------------------------------------------------------------------------------------------------------------------------------------------------------------------------------------------------------------------------------------------------------------------------------------------------------------------------------------------------------------------------MCKVVHLFYFE--DDGFTSS---EMINVVKDVIQKPLQVNTL------------------------------------------------------------------------------------------
>sp|Q4KSH9|BARS_ARATH Alpha-barbatene synthase OS=Arabidopsis thaliana OX=3702 GN=BS PE=1 SV=2
---------ME---------ALGNF---------------------------------------------------------------------------------------------------------------------------------------------------------------------------------------------------------------------------------------------------------------------------------------------------DYESYTN-------------------------------------------------FTKLPSSQ------------W----------------GDQFLKFSIADSDFD--VLERE---------IEVL-KPKVREN---IFVSSSTD-----------KDAMKK-TILSIHFLDSLGLSYHFEKEIEESLKHAFEKI-----E---DL--------IADENKLHTISTIFRVFRTYGYYM-SSDVFKIFKGD---------------------------------------------------DGKFK------------------E-SL---IED---VKGMLSFYEAVHF-GTTTDH-IL-DEALSFTLNHLESLAT-G--------------------------RRASPPHISKLIQNALHIPQHR-NIQALVAREYI-------------SFYEHEEDH-------------DETLLKLAKLNFKFLQLHYFQELKTITMWWTKLDHTSNLPPN-F-RERTVETWF-AA-LMMY-FEPQFSLGRIMSAKLYLV----------------------ITFLDDACDTYGSISEVESLADCLERWDPD--YMEN----------LQGHMKTAFKF--VMYLFKEYEEILRSQ-GRS------------F-VLEKMIEEF-KIIARKNLELVKWARGGHVP-SFDEYIESGGAEIGTYATIACSIMGLGE-IGKKEAFEWL-ISRPKLVRILGAKTRLMDDIADFEEDMEKGYTANAL---------NYYM------------NEH-GVTKEE----ASRELEKMNGD------MNKIVNEEC---LKIT-T-------MPRRILMQSVN-YARSLDVLYTA--DDVYNHR-EGKLKEYMRLLLVDPILL---------------------------------------------------------------------------------------------
>sp|Q9T0J9|GBIS1_ARATH (Z)-gamma-bisabolene synthase 1 OS=Arabidopsis thaliana OX=3702 GN=TPS12 PE=1 SV=2
---------ME---------SQTTF---------------------------------------------------------------------------------------------------------------------------------------------------------------------------------------------------------------------------------------------------------------------------------------------------KYES--------------------------------------------LA------FTKLSHCQ------------W----------------TDYFLSVPIDESELD--VITRE---------IDIL-KPEVMEL---LS-S-QGD-----------DETSKR-KVLLIQLLLSLGLAFHFENEIKNILEHAFRKI-----D---DI--------TGDEKDLSTISIMFRVFRTYGHNL-PSSVFKRFTGD---------------------------------------------------DGKFQ------------------Q-SL---TED---AKGILSLYEAAHL-GTTTDY-IL-DEALKFTSSHLKSLLA----------------------------GGTCRPHILRLIRNTLYLPQRW-NMEAVIAREYI-------------SFYEQEEDH-------------DKMLLRLAKLNFKLLQLHYIKELKSFIKWWMELGLTSKWPSQ-F-RERIVEAWL-AG-LMMY-FEPQFSGGRVIAAKFNYL----------------------LTILDDACDHYFSIHELTRLVACVERWSPD--GIDT----------LEDISRSVFKL--MLDVFDDIGKGVRSE-GSS------------Y-HLKEMLEEL-NTLVRANLDLVKWARGIQVP-SFEEHVEVGGIALTSYATLMYSFVGMGE-TAGKEAYEWV-RSRPRLIKSLAAKGRLMDDITDFDSDMSNGFAANAI---------NYYM------------KQF-VVTKEE----AILECQRMIVD------INKTINEEL---LKTT-S-------VPGRVLKQALN-FGRLLELLYTKS-DDIYNCS-EGKLKEYIVTLLIDPIRL---------------------------------------------------------------------------------------------
>sp|Q9T0K1|GBIS2_ARATH (Z)-gamma-bisabolene synthase 2 OS=Arabidopsis thaliana OX=3702 GN=TPS13 PE=1 SV=2
---------ME---------SQTKF---------------------------------------------------------------------------------------------------------------------------------------------------------------------------------------------------------------------------------------------------------------------------------------------------DYES--------------------------------------------LA------FTKLSHSQ------------W----------------TDYFLSVPIDDSELD--AITRE---------IDII-KPEVRKL---LS-S-KGD-----------DETSKR-KVLLIQSLLSLGLAFHFENEIKDILEDAFRRI-----D---DI--------TGDENDLSTISIMFRVFRTYGHNL-PSSVFKRFTGD---------------------------------------------------DGKFE------------------R-SL---TED---AKGILSLYEAAHL-GTTTDY-IL-DEALEFTSSHLKSLLV----------------------------GGMCRPHILRLIRNTLYLPQRW-NMEAVIAREYI-------------SFYEQEEDH-------------DKMLLRLAKLNFKLLQLHYIKELKTFIKWWMELGLTSKWPSQ-F-RERIVEAWL-AG-LMMY-FEPQFSGGRVIAAKFNYL----------------------LTILDDACDHYFSIPELTRLVDCVERWNHD--GIHT----------LEDISRIIFKL--ALDVFDDIGRGVRSK-GCS------------Y-YLKEMLEEL-KILVRANLDLVKWARGNQLP-SFEEHVEVGGIALTTYATLMYSFVGMGE-AVGKEAYEWV-RSRPRLIKSLAAKGRLMDDITDFESDMSNGFAANAI---------NYYM------------KQF-VVTKEE----AILECQKMVVD------INKIVNEEL---LKTT-T-------VPRRVLKQALN-FGRLLEVLYTKS-DDIYNCS-EGKLKEYIVTLLIDPIHL---------------------------------------------------------------------------------------------
>sp|O23651|TPS01_ARATH Terpenoid synthase 1 OS=Arabidopsis thaliana OX=3702 GN=TPS01 PE=2 SV=1
MYSISLVVNMQ---------CISAYG--------------------------------------------------------------------------SILSLPLRSNL-----------------------FS---------------VRKLSSFPHKS-----------------------------------------------------------FSGQHGK----------------------------------------------LVRMKATP--TRA---------------CH------------DQESNRK-------------------------------------------------FKRLPLSK------------W----------------GHHFLSAQVDVSEMN--ALAQE---------IERL-KPEVGEM---LMFS-SKS-----------IESTKK-RILFIYMLVSLGVAFHFEDEIEQSLEEGFEKI-----Q---EM--------IAGEDDLYTISIMFWVFRTYGYNM-STDVFKRFKGE---------------------------------------------------NEKFM------------------E-SI---TSD---VKGMVSLYEAAHL-RTTRED-IL-EEALSFTTRNLESLAR----------------------------AGASSPHILMRIRNALCMPQHY-NAEMIFAREYI-------------SFYEQEEDH-------------NKMLLRFAKINFKFLQLNWIQELKTLTKWWKQQDLASKLPPY-F-RDRLIECYL-FA-IMIY-FEPQFSLGRVSLAKINTV----------------------FTLVDDTCDRYGNVSEVAALVQCVERWDPD--CMDS----------LPDYMKTVFKF--AWNTFEECENAGIMEEGLS------------Y-DVQGALE--------------EWEQGDVVP-TFDEYLEIGGVEVTMYVSIACSFLGLGQ-SSREQAYKWL-KSRPKFVEAQAKRARLMNDIAGFEGDMSRGFDVNAI---------MYYM------------KQY-KVTEEE----TFTRLQKMARD------LDTTVNEEI---LKTTKS-------VPRQILKRAID-FGKMIEFTYRS--GEEYTHP-EGRFKDHITSLFVDLIRL---------------------------------------------------------------------------------------------
>sp|O65435|TPS08_ARATH Terpenoid synthase 8 OS=Arabidopsis thaliana OX=3702 GN=TPS08 PE=1 SV=2
---------ME---------AIKTFSPKFG----------------------------------------------------------------------FQISLSPRTHL-----------------------TP-------------------VRFPPTA-----------------------------------------------------------CPVKPAN----------------------------------------------LVRLKATR--ALI---------------RD------------PQESNRK-------------------------------------------------FQKFPPSE------------W----------------TNRFDSVSVDASEMD--ALRKE---------IDKI-IPNVKKE---LM-S-SQG-----------IESTKK-KILMVYLLVSLGLAYHFEDEIEECLKEGFETI-----E---EM--------MAGEDNLYTISIIFLVLRTYGHHM-SSDIFQKFKGN---------------------------------------------------DGNFK------------------G-CI---SGD---AKGLLALYEAAQL-RTTTEY-IM-EEALSFTSSNLELLAA----------------------------DGRCPPHLSKHIRNALGLSQHK-QMEVLVAVEYI-------------SFYEQEKDH-------------DKILLKFAKLNFKLMQLHYLEELKVVTKWYKEHDFASNLPPY-F-KYVIVENHF-FA-ITMY-FEPKFSQKRIMLAKYFTV----------------------LVLLDDTCDRYASLSEAESLTNSLERWAPDD-AMDK----------QPHYLKFVFKF--IMGCFEEFERELASE-GRS------------Y-SVKATLEEF-KTIVKANFDFAKLAHTGHVP-SFKEYMEVGEVEVGVCATLAGNLMCIGH-IGDEGVYEWL-KSRPKFLKAASTYGRLMNDIAGFEDDMKREYVITGV---------NTYM------------KQY-GLTKME----AIRELQNLVEY------NHTIMNEEF---LKTT-D-------LPRQIRKQVIN-VARSLNVSYTE--GEGFTHT-KGKVDEYITSLFITPIRI---------------------------------------------------------------------------------------------
>sp|Q9C8E3|TPS26_ARATH Terpenoid synthase 26 OS=Arabidopsis thaliana OX=3702 GN=TPS26 PE=2 SV=1
---------ME---------A------KFG----------------------------------------------------------------------SQISLHFRTNS-----------------------FP---------------LRKLYGFPLTT-----------------------------------------------------------FSGTSLN----------------------------------------------HLRLKATN--TLK---------------GD------------DQESIRK-------------------------------------------------FKKLPTSE------------W----------------THYFHSFVVDVSEMD--ALRNE---------IDAL-KPKVKNT---IM-S-SQG-----------IDSTKK-RILMIYMLVSLGLAHHFEEEIYETLRDGFGKI-----E---EM--------MEDEDDLCTVSIIFWAFRRYGHYI-SSDVFRRFKGS---------------------------------------------------NGNFK------------------E-SL---TGY---AKGMLSLYEAAHL-GTTKDY-IL-QEALSFTSSHLESLAA----------------------------CGTCPPHLSVHIQNVLSVPQHW-NMEILVPVEYI-------------PFYEQEKDH-------------DEILLKFAKLSFKLLQLQYIQDLKIVTKWYKELEFASKLPPY-F-RDNIVVNYF-YV-LAVI-YTPQHSYERIMLTQYFTC----------------------LAILDDTFDRYASLPEAISLANSLERWAPND-AMDK----------QPDYLKIVLNF--ILKTFEVFQKELEPE-GRS------------Y-TVKATIEEF-KTVTKGNFDLAKWAHAVHVP-SFEEYMEVGEEEISVCSTLAGIFMCMEQ-KATKEDYEWL-KSRPKFIQTLCARCRLKNDITGFEDDMSRGYVTNAV---------NCYM------------KQY-GVTKQE----AFGELNKIIVE------ADKILNEEF---LTTV-G-------VRHCVLKATFD-LARMIFITYNG--YEGFTYP-QGKIKEYMTSLFVDRIGL---------------------------------------------------------------------------------------------
>sp|Q8L7G4|TPS09_ARATH Terpenoid synthase 9 OS=Arabidopsis thaliana OX=3702 GN=TPS09 PE=2 SV=2
---------ME---------ATSVFRPKLG----------------------------------------------------------------------SQFSLPSTTNL-----------------------FP---------------LRKLYGFPLTS-----------------------------------------------------------FPGKPIK----------------------------------------------RIRLKATN--TLT---------------FD------------DKERTRK-------------------------------------------------FKKLPLSE------------W----------------THYFHSIPLDISEMD--ALKEE---------IDEL-KPKVKNT---FM-S-SQG-----------SDSTKT-KILMIYLFVSLGLAYHFEEEIYETLKEGFENI-----E---KI--------MAGEEDLYTVSIIFWVFRRYGHYI-SSDVFQRFKGS---------------------------------------------------NGSFK------------------E-SL---IGD---AKGMLSLYEAAHL-ATTKDY-IL-DEALIFTSSHLETLVA----------------------------TGTCPPHLLARIRNALSICQHW-NFEVLVPLDFI-------------PFYEQEKDH-------------DEMLLKFAKLSFKYLKLIYLQDLKILTKWYKKLDFPSKFPPY-F-KDRCVENYF-FV-LPVF-FEPQLSSARMLLTKGFIL----------------------LGIQDDTFDRYASISEAESLGNSLKRWAPDH-SMDK----------QPEYLKSVLKV--ILDTFQEFEKELSPE-GRS------------Y-SVKYTIEEF-QASSKANVELAKWAQVSHVP-SFEKYMEVGQMEITACVTVAYILMSMGK-TGTKEAFEWL-KSRPKLVQSLCTKGRLMNDIAGFEDDMSRGYVVNAV---------NCYM------------KQY-GVTEKE----AFKELRKMVVN------THKTLNEEF---LTTT-C-------VSHYVLRETMD-FARMIIVTYNG--YEGFTRPDEGKIEEYMTSLFVDHTLKM------------------------------------------------------------------------------------------L-
>sp|Q9LS76|TPS15_ARATH Terpenoid synthase 15 OS=Arabidopsis thaliana OX=3702 GN=TPS15 PE=2 SV=2
---------ME---------VISIFGPKHG----------------------------------------------------------------------SLISLHSSYNL-----------------------FK---------------VSKVTRFRRTL-----------------------------------------------------------FPSNHAK----------------------------------------------VFRFKA-----LT---------------CD------------NQESNNM-------------------------------------------------FKELPTSE------------W----------------THHFHSIQVDVSEMD--AIRIE---------IDAL-KPKVKNI---LM-S-FQG-----------IDSTKK-RILMIYMLISLGLACQFEEEIYETLKEGFGKI-----E---EM--------MANEEDLYTVSIIFWVFRRYGHYI-SSDFFRRFKGN---------------------------------------------------DGNFK------------------K-SL---IGD---AKGMLSFYEAANM-ATTKDY-IL-DEALSFTSSHLESLAA----------------------------NGACPPHMSRRIRNALNASQHW-NMEMLVAVEYI-------------SFYEKEKDH-------------NEMLLKFSKLNFKFLQLQYLQELKVLTKWYKEVDFVSKLPPY-F-RDRIVENHF-FI-QTLF-VESQHSRARIMMAKYFIL----------------------LVIQDDTLDRYASLPEAESLVNSLNRWAPDH-AMDK----------QPDYLKFVFKF--ILDTFEEFEKELRPE-GGS------------F-GVCATIEEF-KSLVKANLEAEKWALADNMP-SFEEYIEVTGVGITAMTTLMGAMMCMGK-IVPKEDYKWL-KSRPKIIQALAIKGRLMNDMKGYKEDMSRGYAANAV---------TCYM------------KQY-RVTEQE----ALKEFEKMVAV------ANKTVNEEF---LTTM-G-------VSRLVLKLAMG-VGLMISITYSE--DEGYTHP-EGKIKEKMTTLFVDQIPL---------------------------------------------------------------------------------------------
>sp|Q9LVP7|TPS16_ARATH Putative terpenoid synthase 16 OS=Arabidopsis thaliana OX=3702 GN=TPS16 PE=3 SV=1
---------ME---------TITVFGPKHG----------------------------------------------------------------------SPLSLPSRTNM-----------------------CW---------------EMKPSRFPLTS-----------------------------------------------------------VRGKPAK----------------------------------------------QVGLKVSA--SC----------------------------------DRP-------------------------------------------------ISKLPPSK------------W----------------TNYFHSVLVDVSEMD--VLERE---------IEAL-KPNVREM---LM-S-SKG-----------YDSVKK-RSLMIYLLVSLGLAYHFEEEIEKSLKDGFEKI-----D---EI--------IAGEDDLYTISTIFWVFRTYGYNM-SSDVFRRFKEE---------------------------------------------------NGKFK------------------E-SL---IED---ARGMLSLYEAAHL-GTTTDY-IL-DEALDFASNNLVSLAE----------------------------DGMCPSHLSTHIRNALSISQHW-NMEIIVAVQYI-------------RFYEQEVGH-------------DEMLLKFAKLNFNLVQRLYLQEVKILTKWYKDQDIHSKLPPY-Y-RPVVTEMHF-FS-TATF-FEPQFSHARILQTKLFMA----------------------ELLVDDTCDRYATFSEVESLINSLQRWAPDD-AMDT----------HPDYLKVVFKF--ILNAFEECEKELRPQ-GRS------------Y-SLEQTKEEY-KRFAKSNLDLAKLAQAGNVP-SFEEYMEVGKDEIGAFVIVAGSLMGMDN-IDAVEAYDFL-KSRSKFSQSSAEIVRYLNDLAGFEDDMRRGCVSTGL---------NCYM------------NQY-GVTETE----VFREFRKMVMN------TCKIMNEEF---LKTT-D-------VPLRVLKTNFS-CVRSGFVGYNE--GEGVTYP-EGKITKYLTSLYVDQI-----------------------------------------------------------------------------------------------
>sp|Q9C748|TPS28_ARATH Terpenoid synthase 28 OS=Arabidopsis thaliana OX=3702 GN=TPS28 PE=2 SV=1
---------ME---------AIRVFGPKLG----------------------------------------------------------------------SRLSIRSHTTA-----------------------FP---------------ACKLSRFPLTS-----------------------------------------------------------FPGKHAH----------------------------------------------LVLLKATTI-PLA---------------SG------------DKENNRK-------------------------------------------------FEKLGPSE------------W----------------GNQFLFAHVDLSEMD--ALERE---------IEAL-KPKVRDM---FM-S-FKG-----------MKSNKK-NLFLIYLLVSLGLAHHFEDEIEESVKGCSQEM-----V---EM--------MDGENDLYTVSIIFWVFRTYGHNI-SSDIFNRFKGH---------------------------------------------------NGKFK------------------E-CL---ATD---AKGILSLYEAAHM-GTTTDY-IL-DEALSFTLSYLESLAA----------------------------NGTCKPNLVRRIRNALGLLQNK-NVEILVAKEYI-------------RFYEQEEDC-------------DKTILEFSMLNLKFLQLHYLQELKLLTKWYKEQDFESKLPPY-Y-RDRIVELH--LA-TLAY-INPKYSRVRIILTMIYTI----------------------QIILDDTCDRYASLREVESLAATIERWDHNDHAMEG----------LPDYLKSVAKF--IFHTFQEFEREVSSESGGS------------Y-SLKATIEDC-KRMMRSNLQLAKWAVTGHLP-SFDEYLDVAGVEIAVYFTVAGILLGMEN-INKKEAYEWL-IFRDKLVRAMSTKARLVNDLFGYKDDMRRGYVTNSI---------NCYK------------KQY-GVTEEE----AFRKLHQMVAD------GDKMMNEEF---LKPI-N-------VPHQVLKAVLD-TLRAINICYDN--EDGFTRL-NGNLKNYITSMYVDL------------------------------------------------------------------------------------------------
>TRINITY_DN40329_c1_g1_i1 len=249 path=[502:0-181 503:182-205 504:206-248] [-1, 502, 503, 504, -2]
---------MA----------------------------------------------------------------------------------------------------------------------------------------------------------------------------------------------------------------------------------------------------------------------------------------------------------------------------------------------------------------------------------------------------------------------------------------------------------------------------------------------------------------------------------------------------------------------------------------------------------------------------------------------------------------------------------------------------------------------------------------TKSNSPLLAEKVKHSLTRTLRK-NLPRLEAIYYF-------------PVYQQDPQH-------------NEVLLTFAKLDF-----------------------------------------------------------------------------------------------------------------------------------------------------------------------------------------------------------------------------------------------------------------------------------------------------------------------------------------------------------------------------------------------------------------------------------------------------------------------------------------------------------------------------------
>sp|Q93YV0|GES_ARATH (E,E)-geranyllinalool synthase OS=Arabidopsis thaliana OX=3702 GN=GES PE=1 SV=1
---------MK-----------SSYGSSSN--------------------------------------------------DLHAFVNE----IKGEI-QLSNINLDPYSFV-----------------------SP------------------------------------------------------------SAYDTAWLSMIEEDINVDDNELKPMFQGCLDWIMCNQNAREGFWMN--STSYTTVADGRDEDGEKDMCILTSTLA--CVVALQKWNIGCFHLHKGTRYIE------RNTEMIIGKY---INEEGSYPRWFAIKFTGILELAQKLGLHFVFSSRCIEMIKGMFYQRQEIIQREKLVHDCNYKPLLAYLEVLPSKL--YVTNQEDIIVKSLDSMDGSLFQSPSATASAF---MLTRN------TKCLAYL-QNLVQKCPNGVP---QKYP----------LNEDLI-KLSMVNLIESTGLGEFFGIEIEHVLEQVYSRY-----E---EKDFE-RMPMSYLADQLHKDSLAFRMLRMHGRDV-SPRSFCWFLND------------------------------------------------QETRNHLE------------------R-NI---DSF---LLVILSVYRATDL-MFPGEH-DL-QEAREYTRNLLEKRRS-IKE---------------------------------KMIMHELSTPWIA-RLKHLDHRMWIEDKNSNVLSMEKASFLRLHSSY-------------SDKLTHLAARNFEFQQAKYCRELEELTMWVKKWGL-SDI-GF-G-REKTTYCYF-AT-VTSLPYEYAIKFGK-LAAKTAIL----------------------ITIADDFFDEKGSFNDLEGLTKAVLRWEGEE---------------LKSYGNIIFRA--LDDIVRETANTCRTH-HKT------------D-IIVHLRNIW-GETFESWLREAEWSKKGHTS-SMDEYIRNGMISIAAHTIALSISCLMEP-CFPHNKLKP--GNYDSITTLLMIIPRLLNDLQSYQKEQEQGKM-NSV---------LLHM------------KNHPGLEIED----SIAHIEKIIDS------KRKEFLEHV---LVDGLS------DLPKPCKEIHMS-CCKVFEMFFNK--KNRYDS--NTEMLHDIKKALYDPINVYELSEMEPMPLMAHGDEYMILPLLLNSLPNILEFKRKDGYGAMKTSMCFGRSYRVNKRVMASQLDDQHKPLKIVASQRKPVPMMQSIFAPCFY
>TRINITY_DN1766_c0_g1_i1 len=274 path=[503:0-273] [-1, 503, -2]
---------ME---------------------------------------------------------------------------------------------------------------------------------------------------------------------------------------------------------------------------------------------------------------------------------------------------KD------------------------------------------------------------------------------------------------------------------------------------------------------------------------------------------------------------------------------------------------------------------------------------------------------------------------------------------------------------------------------------LL-EHA-----------------------------------------------------------------------------------------------------------------------------------------------------------------------------------------------------------------------LMDDLSD-------------------------------------------------------------------------------------------------------------------------------------------------------------------------------------------------------------------------------------------------------------------------------LPKPFKRLHLS-CLKVFQMFFNS--SNRYDS--DTAMLQDIQKAIYTPLKVQTTKPLKP-------------------------------------------------------------------------------------
>TRINITY_DN25214_c1_g1_i1 len=214 path=[383:0-213] [-1, 383, -2]
-------------------------------------------------------------------------------------------------------------------------------------------------------------------------------------------------------------------------------------------------------------------------------------------------------------------------------------------------------------------------------------------------------------------------------------------------------------------------------------------------------------------------------------------------------------------------------------------------------------------------------------------------------------------------------------------------------------------------------------------------------------------------------------------------------------------------------------------------------------------------MEAYF-WT-AGIL-PEPQFGIFRVICTKFNAI----------------------AAMIDDSYD-------------------------------------------------------------------------------------------------------------------------------------------------------------------------------------------------------------------------------------------------------------------------------------------------------------------------------------------------------------------------------------------------------------------------------
>sp|Q5UB07|TPS4_MEDTR Tricyclene synthase TPS4, chloroplastic OS=Medicago truncatula OX=3880 GN=TPS4 PE=1 SV=1
---------ML---------LNSSFIS-----------------------------------------------------------------------------------------------------------LP-----------SFFKSQELGRTNLLI------------------------------------------------------------------------HRNGS----------------------------------PLLCYA-----------------------TN------------TNVSQRK-------------------------------------------------SANYQPNI------------W----------------NYDILQSLKHDYEDA--RYVDR---------SRRL-QEEVKRM---IK------------------DENVN-ILELIDTVKQLGLSYHFEEEIGEALDRFLSLE-----K---------CSGRNNFGRSLHETALRFRLLREYGYDI-SPDIFEKFKDH---------------------------------------------------NGNFK------------------A-CL---VQD---IKGMLSLYDASFL-SYEGEQ-IL-DEANAFTSIHLKDL------------------------------SEGRSSILIDQVNHSLELPLYR-RVQSLEARWFI-------------DSYENRKDA-------------NKVLLEAAKLNFNIVQSTLQQDLKEMSRWWKGMGLAPRL-SF-G-RDRLMECFF-WA-AGMTPFEPQFSNIRKGLTKVCSL----------------------ITLIDDIYDVYGTLDELELFTTAVESWDIN--AIQI----------LPEYMKIFFLA--LYTTVNDFTYDTIKE-TGH------------D-ILPYLVKVW-SDMLKAFLQEAKWCHNKHMP-KFDDYLNNAWVSVSGVVLLTHSYFLLNR-NITKEGLGYL-ENCPMLLQTPSIIFRLCNDLATSSAELERGEGANSI---------ICYM------------NEN-GVSEEV----AYKHIQNLLDQ------TWKKMNKDR---VINS-P-------SSKYFSETIIN-LARISHCTYQY--GDGHGAP-DTLAKNRIKALILEPIN----------------------------------------------------------------------------------------------
>sp|Q9SAK2|KSB_ARATH Ent-kaur-16-ene synthase, chloroplastic OS=Arabidopsis thaliana OX=3702 GN=GA2 PE=1 SV=1
---------MSIN-------LRSSGCS-------------------------------------------------------------------------SPISATLERRLDSEVQ-----------TRANNVSFEQT---------KEKIRKMLEKVELSV----------------------------------SAYDTSWVAMVPSP----SSQNAPLFPQCVKWLLDNQ-HEDGSWGLDNHDHQSLKKDV-----------LSSTLA--SILALKKWGIGERQINKGLQFIE------LNSALV-------TDETIQKPTGFDIIFPGMIKYARDLNLTIPLGS---EVVDDMIRKRDLDLKCDSEKFSKGREAYLAYVLEGTRNLKDWD------LIVKYQRKNGSLFDSPATTAAAFT--QFGND-------GCLRYL-CSLLQKFEAAVP-S-------------VYPFDQYA-RLSIIVTLESLGIDRDFKTEIKSILDETYRYWLRG-DE---EICL-----------DLATCALAFRLLLAHGYDV-SYDPLKPFAEE---------------------------------------------------SG-FS------------------D-TLEGYVKN---TFSVLELFKAAQ--SYPHES-AL-KKQCCWTKQYLEMELS-SWVK-----------------------TSVRDKYLKKEVEDALAFPSYA-SLERSDHRRKILNGSAVENTRVTKTSYRLHNIC-------------TSDILKLAVDDFNFCQSIHREEMERLDRWIVENRL-QEL-KF-A-RQKLAYCYF-SG-AATL-FSPELSDARISWAKGGVL----------------------TTVVDDFFDVGGSKEELENLIHLVEKWDLNG-VPEY----------SSEHVEIIFSV--LRDTILETGDKAFTY-QGR------------N-VTHHIVKIW-LDLLKSMLREAEWSSDKSTP-SLEDYMENAYISFALGPIVLPATYLIGP-PLPEKTVDS--HQYNQLYKLVSTMGRLLNDIQGFKRESAEGKL-NAV---------SLHMK-----------HERDNRSKEV----IIESMKGLAER------KREELHKLV---LEEKGS------VVPRECKEAFLK-MSKVLNLFYRK--DDGFTSN---DLMSLVKSVIYEPVSLQEESLT---------------------------------------------------------------------------------------
>TRINITY_DN37219_c0_g5_i1 len=372 path=[6080:0-33 6114:34-257 6117:258-275 6106:276-358 6078:359-369 6079:370-371] [-1, 6080, 6114, 6117, 6106, 6078, 6079, -2]
-------------------------------------------------------------------------------------------------------------------------------------------------------------------------------------------------------------------------------------------------------------------------------------------------------------------------------------------------------------------------------------------------------------------------------------------------------------------------------------------------------------------------------------------------------------------------------------------------------------------------------------------------------------------------------------------------------------------------------------------------------------------------------------------------------------------------------------------------------------------------------------------------------------------------------------------------------------------------------------------------------------------------------------------MLREAEWSRNRSVP-TVDEYMSNGYVSFALGPIVLPALYLVGP-K-------------------------------------------------------------------------------------------------------------------------------------------------------------------------------------------------------------------------------------------------------------------------------
>TRINITY_DN37219_c0_g5_i2 len=1249 path=[6080:0-33 6114:34-257 6117:258-275 6106:276-358 6112:359-509 6073:510-533 6105:534-609 6111:610-686 6066:687-710 6104:711-1219 6030:1220-1236 6031:1237-1248] [-1, 6080, 6114, 6117, 6106, 611
----------------------------------------------------------------------------------------------------------------------------------------------------------------------------------------------------------------------------------------------------------------------------------------------------------------------------------------------------------------------------------------------------------------------------------------------------------------------------------------------------MVESLESLGIDRFFGKEIRRKLDEIYRCWLQG-EE---EIFF-----------DPATCAMAFRLLRFNGYDV-SSNLLTKFAEE---------------------------------------------------NH-FS------------------N-SLSGYLKD---ISAVLELYRASQIIIYPDEL-LL-EKQNSWTSQFLKQELS-GGTI----------------------CSGRLSKYVSKQVEDALKFPYHV-QVERLAHRRNVEN-YCVDNIRTFKTSYRSLNVG-------------NEHFQQLAADDFNICQSIHREELKHLERWVTENKL-DML-EF-A-RQKLAYCYF-SG-AATL-FSPELCDARISWAKNGVL----------------------TTVVDDFFDVGGSEEELLNLVQLLENWNAEE-GISC----------CSEKVEIIFSA--LCSTICEIGEKALPL-QGR------------D-VTSHVVEIW-LNLLKSMLREAEWSRNRSVP-TVDEYMSNGYVSFALGPIVLPALYLVGP-K-------------------------------------------------------------------------------------------------------------------------------------------------------------------------------------------------------------------------------------------------------------------------------
>TRINITY_DN37219_c0_g1_i1 len=558 path=[6052:0-56 6102:57-545 6088:546-557] [-1, 6052, 6102, 6088, -2]
-------------------------------------------------------------------------------------------------------------------------------------------------------------------------------------------------------------MVPSP----HSSQAPCFPQCINWLLDNQ-LQDGSWGLP-HRPSSLVKDA-----------LSCTLA--CVLALKQWGIGEEQMNKGIRFLK------SNFSSI-------KDEKQHTPIGFDIIFPGMIEYAKDLNLNLPLST---KDVDALLQRRYSELR---RSYSEGRKKYLAYVSEGKGKFQDWE------FVMKYQRKNGSLFNSPSTTAAAFT--HL---------------------------------------------------------------------------------------------------------------------------------------------------------------------------------------------------------------------------------------------------------------------------------------------------------------------------------------------------------------------------------------------------------------------------------------------------------------------------------------------------------------------------------------------------------------------------------------------------------------------------------------------------------------------------------------------------------------------------------------------------------------------------------------------------------------------------------------------------------------------------------------------------------------------------
>TRINITY_DN37219_c0_g2_i1 len=345 path=[6056:0-51 6057:52-92 6058:93-116 6107:117-272 6027:273-291 6028:292-344] [-1, 6056, 6057, 6058, 6107, 6027, 6028, -2]
---------MS--------------------------------------------------------------------------------------------------------------------------------------------------------------------------------------------------------------------------------------------------------------------------------------------------------------------------------------------------------------------------------------------------------------------------------------------------------------------------------------------------------------------------------------------------------------------------------------------------------------------------------------------------------------------------------------------------------------------------------------------------------------------------------------------------------------------------------------------------------------------------------------------------------------------------------------------------------------------------------------------------------------------------------------------------------------------------------------------------TCGRLLNDIQTFKRESAEGKL-NVV---------SLHMI-----------HSDGIITEED----AFAKLKGLIEC------WRRKLLRLV---LQEKET------IILKVK-------------------------------------------------------------------------------------------------------------------------------------------
>TRINITY_DN37219_c0_g2_i2 len=305 path=[6056:0-51 6057:52-92 6058:93-116 6107:117-272 6041:273-304] [-1, 6056, 6057, 6058, 6107, 6041, -2]
---------MS--------------------------------------------------------------------------------------------------------------------------------------------------------------------------------------------------------------------------------------------------------------------------------------------------------------------------------------------------------------------------------------------------------------------------------------------------------------------------------------------------------------------------------------------------------------------------------------------------------------------------------------------------------------------------------------------------------------------------------------------------------------------------------------------------------------------------------------------------------------------------------------------------------------------------------------------------------------------------------------------------------------------------------------------------------------------------------------------------TCGRLLNDIQTFKRESAEGKL-NVV---------SLHMI-----------HSDGIITEED----AFAKLKGLIEC------WRRKLLRLV---LQEKES------IIPRPCKDLF---------------------------------------------------------------------------------------------------------------------------------------
>sp|Q84UV0|LINS_ARATH S-(+)-linalool synthase, chloroplastic OS=Arabidopsis thaliana OX=3702 GN=TPS14 PE=2 SV=2
---------MA---------LIATKISSR-----------------------------------------------------SCFVSA----------------------------------------------YP-----------NNSPTFLISKFPNTVDSL--------------------------------------------------------SPANTAKR-------------------------------------------------------SIL---------------RN-----------VHASVSNP-------------------------------------------------SKQFHNKT--SLE-------Y-----------------------------------------------LHELNIKKIKNI---LS-A-------N-------VDVPSE-NLEMIDVIQSLGIDLHFRQEIEQTLHMIYKEG-------------------LQFNGDLHEIALRFRLLRQEGHYV-QEIIFKNILDK---------------------------------------------------KGGFK------------------D-VV---KND---VKGLTELFEASEL-RVEGEE-TL-DGAREFTYSRLNEL------------------------------CSGRESHQKQEIMKSLAQPRHK-TVRGLTSKRFT----------SMIKIAGQEDPEW------------LQSLLRVAEIDSIRLKSLTQGEMSQTFKWWTELGLEKDV-EK-A-RSQPLKWHT-WS-MKIL-QDPTLTEQRLDLTKPISL----------------------VYVIDDIFDVYGELEELTIFTRVVERWDHK--GLKT----------LPKYMRVCFEA--LDMITTEISMKIYKS-HGW------------N-PTYALRQSW-ASLCKAFLVEAKWFNSGYLP-TTEEYMKNGVVSSGVHLVMLHAYILLGE-ELTKEKVELI-ESNPGIVSSAATILRLWDDLGSAKDENQDGTDGSYV---------ECYL------------NEYKGSTVDE----ARTHVAQKISR------AWKRLNREC---LNPC-P-------FSRSFSKACLN-IARTVPLMYSY--DDDQRLP-----DEYLKSLM---------------------------------------------------------------------------------------------------
>sp|O64405|TPSD5_ABIGR Gamma-humulene synthase OS=Abies grandis OX=46611 GN=ag5 PE=1 SV=1
---------MA---------QISESVS------------------------------------------------------------------------------------------------------------PS---------------------------------------------------------------------------------------------------------------------------------------------------------------------TD-----------LKSTESSI-------------------------------------------------TSNRHGNM------------W----------------EDDRIQSLNSPYGAP--AYQER---------SEKL-IEEIKLL---FL-S-DMD---D-SCNDS-DRDLIK-RLEIVDTVECLGIDRHFQPEIKLALDYVYRCW-----N---ERGIG-EGSRDSLKKDLNATALGFRALRLHRYNV-SSGVLENFRDD---------------------------------------------------NGQFFC--------GSTVEEEGAE-AY---NKH---VRCMLSLSRASNI-LFPGEK-VM-EEAKAFTTNYLKKVLA-GRE------------------------ATHVDESLLGEVKYALEFPWHC-SVQRWEARSFI-------------EIFGQIDSEL-KSNL-------SKKMLELAKLDFNILQCTHQKELQIISRWFADSSIAS-L-NF-Y-RKCYVEFYF-WM-AAAI-SEPEFSGSRVAFTKIAIL----------------------MTMLDDLYDTHGTLDQLKIFTEGVRRWDVS--LVEG----------LPDFMKIAFEF--WLKTSNELIAEAVKA-QGQ------------DMAAYIRKNAW-ERYLEAYLQDAEWIATGHVP-TFDEYLNNGTPNTGMCVLNLIPLLLMGE-HLPIDILEQI-FLPSRFHHLIELASRLVDDARDFQAEKDHGDL-SCI---------ECYL------------KDHPESTVED----ALNHVNGLLGN------CLLEMNWKF---LKKQDS-------VPLSCKKYSFHVLARSIQFMYNQ--GDGFSIS-NKVIKDQVQKVLIVPVPI---------------------------------------------------------------------------------------------
>TRINITY_DN20878_c0_g1_i1 len=264 path=[483:0-263] [-1, 483, -2]
---------------------------------------------------------------------------------------------------------------------------------------------------------------------------------------------------------------------------------------------------------------------------------------------------------------------------------------------------------------------------------------------------------------------------------------------------------------------------------------------------------------------------------------------------------------------------------------------------------------------------------------------------------------------------------------------------------------------------------------------------------------------------------------------------------------------------------------------------------------------------------------------------------------------------------------------------------------------------------------------------------------------------------------------------------------------------------------------------------------MRLKGDIVSHKAEQERGHVASTV---------ECYM------------KQY-GVSREE----TVEKFHIMIAD------AWKDINEEC---MKPT-V-------LSMQLLLPIVN-TGRL--------------------------------------------------------------------------------------------------------------------------------
>TRINITY_DN40315_c2_g1_i1 len=570 path=[5808:0-94 5881:95-120 5870:121-134 5897:135-158 5901:159-174 5900:175-198 5895:199-222 5903:223-246 5904:247-247 5899:248-279 5894:280-319 5873:320-343 5884:344-365 5858:366-389 5898:390-421
---------MEL--------------------------------------------------------------------------------------------------------------------------NP--------------------------------------------------------------------------------------------------------------------------------------------------------------------------------------------------------------------------------------------------------------------------------------------------EVEKR---------VETL-KADIRKI---LK------------------NVALE-EIILIDGLQRLGVAYHFEDQIKEALQSIYNNNVDD-NN---NI--------DSNDNDLYTVALHFRLLRQQGYTV-SSDVFKQFIDN---------------------------------------------------EGDFK------------------A-EL---VDD---TRALLCLFETSHL-KLQSED-IF-ERAFEFSSRNLKAK------------------------------LPHLSSPFAEQVNQSLEIPLHK-RMQRLEARQYI-------------STYEAD---------------------------------------------------------------------------------------------------------------------------------------------------------------------------------------------------------------------------------------------------------------------------------------------------------------------------------------------------------------------------------------------------------------------------------------------------------------------------------------------------------------------------------------------------------------
>TRINITY_DN38367_c0_g1_i1 len=755 path=[4257:0-64 4379:65-91 4383:92-111 4366:112-130 4381:131-154 4377:155-180 4371:181-712 4294:713-751 4295:752-754] [-1, 4257, 4379, 4383, 4366, 4381, 4377, 4371, 4294, 4295, -2]
---------MA----------------------------------------------------------------------------------------------------------------------------PAA-------------------------------------------------------------------------------------------------------------------------------------------------------------------ASD--------------------------------------------------------------------------------------------------------------------------SIKPR-------------------------------------------D-------------VCIVGVAR-------------------------------------------------------------------------------------------------------------------------TPMGGFL---------------------------------GSLSSISATKL-GS-----IA------------------------------------------------------------------------------------------------------------------IEAALKRANVDPSFVQEVYFGNV-----------LSANLGQAPA-RQA--------A-LGAG---------------------------------------------------------------------------------------IPNSV--------ICTTVNKVCASGMKA------------------TMLASQSIQ---------------------------------------------LGIND-VVVAGGMESM-SNAPKYLAEARKGSRLGHD------SLVDGMLKDGL----WDVYNDCGMGTC----AEICADQH-AITREDQDNFSVHSFERGIAARDAGAFTWEIVPVEV-----------------------------------------SGGRGKP----------STIVDT----------DE------------------------------------------------------------------------------------
>TRINITY_DN40978_c1_g2_i1 len=554 path=[14421:0-26 14422:27-45 14423:46-553] [-1, 14421, 14422, 14423, -2]
-------------------------------------------------------------------------------------------------------------------------------------------------------------------------------------------------------------------------------------------------------------------------------------------------------------------------------------------------------------------------------------------------------------------------------------------------------------------------------------------------------------------------------------------------------------------------------------------------------------------------------------------MGGFL---------------------------------GSLSSLSATKL-GS-----IA------------------------------------------------------------------------------------------------------------------IQCALKRANVSPSLVQEVFFGNV-----------LSANLGQAPA-RQA--------A-LAAG---------------------------------------------------------------------------------------IPDSV--------ICTTINKVCSSGMKA------------------VMFAAQSIQ---------------------------------------------LGIND-IVVAGGMESM-SNAPKYIADSRKGSRLGHD------TIVDGMLKDGL----WDVYNDFGMGVC----AEICAERH-TITRE-----------------------------------------------------------------------------------------------------------------------------------------------------------------------------------------------
>TRINITY_DN40978_c1_g6_i1 len=554 path=[14520:0-45 14521:46-553] [-1, 14520, 14521, -2]
---------MA----------------------------------------------------------------------------------------------------------------------------P----------------------------------------------------------------------------------------------------------------------------------------------------------------------SK--------------------------------------------------------------------------------------------------------------------------SIEPR-------------------------------------------D-------------VCVVGVAR-------------------------------------------------------------------------------------------------------------------------TPMGGFL---------------------------------GSLSSLSATKL-GS-----IA------------------------------------------------------------------------------------------------------------------IQCALKRANVSPSLVQEVFFGNV-----------LSANLGQAPA-RQA--------A-LAAG---------------------------------------------------------------------------------------IPDSV--------ICTTINKVCSSGMKA------------------VMFAAQSIQ---------------------------------------------LGIND-IVVAGGMESM-SNAPKYIADSRKGSRLGHD------TIVDGMLKDGL----WDVYNDFGMGVC----AEICAERH-TITRE-----------------------------------------------------------------------------------------------------------------------------------------------------------------------------------------------
>TRINITY_DN38367_c0_g1_i2 len=754 path=[4257:0-64 4379:65-91 4383:92-111 4366:112-130 4381:131-154 4377:155-180 4371:181-712 4384:713-735 4277:736-753] [-1, 4257, 4379, 4383, 4366, 4381, 4377, 4371, 4384, 4277, -2]
PSSVST---MV---------------------------------------------------------------------------------------DG----------------------------------FP------------------------------------------------------------------------------------------------------------------------------------------LPPETSTG------------------TISH-----------VKAPASRA-------------------------------------------------------------------------------------------------------AIPRS-----------KL-TEKLSSS---LV----------------------------------IACSAHISAQVP-----------I--PQ------------------SLTSHNPSFSIPSTSESCP-SRDPFLASAKY---------------------------------------------------LGAFDMLSIPPATTTSLIPNMLCEASIVAFIPD---AQTLLTVVQITEL-GIPAPN-AA--------------------------------CLAG--------------------------------ACPRFALRTLP-------------KTSCTKDGS-------------TFALLRAASI---------------------------------A-------------------IDPSF-----------------------------------VADMDD---------------------------------------REPRNPPIGVRA---------------------------------------------------------------TP-------------------------------------------------------TIQTSLGFIESDAAAG---------------------------------------------AIRE--------------------------------------------------RKKSPAFWWSQ---------------DRVTR-----------------------------------------------------------------------------------------------------
>TRINITY_DN38631_c2_g3_i3 len=564 path=[6031:0-410 6002:411-535 5974:536-536 5975:537-563] [6031, 6002, 5974, 5975, -2]
----GTGGGCAG--------ATTTATGTAA----------------------------------------------------------------------ATACTATTTACTG----------------GAGGC----------------------------------------------------------------------------------------------------AAAGTGGT-------------------------------ACTATAATG------------------GCTACACTCCAACCCTTAAAGAA---------------------------------------------------------------------------------------------------------------------------------------T----------------------ACCTTGACAATGCA-------------------------------------------------------TGGATT-TCAATATCAGGACCAGCAGCACTCACTCATGGATACTTTTCGGTTACAAGGCCAATAACAAATGACATCATCAAAAGCTTCGAACAATA---------TAATAATATAATTCGTTGCTCATCAATTATTTTTCGACTT-GCAGATGATTTGGGCACATCTTCTCATGAGTTAAAAAGAGGTGATATTCCTAAATCAATCC------------------------------------------------------------------------------A------------A-TGTCACATGAATGATGCTGGAGTTTCCGAAGAAGAGGCTCGGGAGCACATACATGGGTTGATTGCTACA--------ACATG----GCTA--------------AAGTTAAACAAATATCGGCTAGCGGACCCTCAGTTGTCAGAC----------------------ACTTACGTGGAATTTGCAATGAACATGG-CAAGGATGTC----------TCAATGCATGTACCAATTTGGGGATGGCCATGGTGTTCAAGGCCGCGAGTC-AAAAGATCGT----GTTTCATCTCT------------------ATTTGTTAATCC-------------CATTCCATAGTTAAGGTTCA---CAA----------AGAAAGGACT--------------------------------------------------------------------------------------
