# Supplementary material for: Leaf Transcriptome Assembly of Protium copal (Burseraceae) and Annotation of Terpene Biosynthetic Genes
Source: Genes (Basel). 2019 May 22;10(5):392. doi: 10.3390/genes10050392 (PMC6563135; doi:10.3390/genes10050392)
Supplement: Supplementary file 1 [file genes-10-00392-s001.zip › TableS1.xlsx]

## Sheet: Sheet1
#gene_id	transcript_id	sprot_Top_BLASTX_hit	RNAMMER	prot_id	prot_coords	sprot_Top_BLASTP_hit	Pfam	SignalP	TmHMM	eggnog	Kegg	gene_ontology_blast	gene_ontology_pfam	transcript	peptide
TRINITY_DN26973_c0_g1	TRINITY_DN26973_c0_g1_i1	MSRB5_ORYSJ^MSRB5_ORYSJ^Q:1-135,H:91-135^95.556%ID^E:1.74e-23^RecName: Full=Peptide methionine sulfoxide reductase B5;^Eukaryota; Viridiplantae; Streptophyta; Embryophyta; Tracheophyta; Spermatophyta; Magnoliophyta; Liliopsida; Poales; Poaceae; BOP clade; Oryzoideae; Oryzeae; Oryzinae; Oryza; Oryza sativa	.	.	.	.	.	.	.	COG0229^)-reductase	KEGG:osa:4332888`KO:K07305	GO:0005829^cellular_component^cytosol`GO:0046872^molecular_function^metal ion binding`GO:0033743^molecular_function^peptide-methionine (R)-S-oxide reductase activity`GO:0030091^biological_process^protein repair`GO:0006979^biological_process^response to oxidative stress	.	.	.
TRINITY_DN26973_c0_g2	TRINITY_DN26973_c0_g2_i1	MSRB5_ORYSJ^MSRB5_ORYSJ^Q:229-23,H:38-106^79.71%ID^E:1.06e-35^RecName: Full=Peptide methionine sulfoxide reductase B5;^Eukaryota; Viridiplantae; Streptophyta; Embryophyta; Tracheophyta; Spermatophyta; Magnoliophyta; Liliopsida; Poales; Poaceae; BOP clade; Oryzoideae; Oryzeae; Oryzinae; Oryza; Oryza sativa	.	.	.	.	.	.	.	COG0229^)-reductase	KEGG:osa:4332888`KO:K07305	GO:0005829^cellular_component^cytosol`GO:0046872^molecular_function^metal ion binding`GO:0033743^molecular_function^peptide-methionine (R)-S-oxide reductase activity`GO:0030091^biological_process^protein repair`GO:0006979^biological_process^response to oxidative stress	.	.	.
TRINITY_DN26945_c0_g1	TRINITY_DN26945_c0_g1_i1	RL373_ARATH^RL373_ARATH^Q:549-301,H:1-83^92.771%ID^E:8.15e-51^RecName: Full=60S ribosomal protein L37-3;^Eukaryota; Viridiplantae; Streptophyta; Embryophyta; Tracheophyta; Spermatophyta; Magnoliophyta; eudicotyledons; Gunneridae; Pentapetalae; rosids; malvids; Brassicales; Brassicaceae; Camelineae; Arabidopsis	.	TRINITY_DN26945_c0_g1_i1.p1	561-262[-]	RL373_ARATH^RL373_ARATH^Q:5-99,H:1-95^88.421%ID^E:2.1e-57^RecName: Full=60S ribosomal protein L37-3;^Eukaryota; Viridiplantae; Streptophyta; Embryophyta; Tracheophyta; Spermatophyta; Magnoliophyta; eudicotyledons; Gunneridae; Pentapetalae; rosids; malvids; Brassicales; Brassicaceae; Camelineae; Arabidopsis	PF01907.19^Ribosomal_L37e^Ribosomal protein L37e^7-57^E:1.4e-25	.	.	COG2126^Binds to the 23S rRNA (By similarity)	KEGG:ath:AT3G16080`KO:K02922	GO:0022625^cellular_component^cytosolic large ribosomal subunit`GO:0046872^molecular_function^metal ion binding`GO:0019843^molecular_function^rRNA binding`GO:0003735^molecular_function^structural constituent of ribosome`GO:0006412^biological_process^translation	GO:0003735^molecular_function^structural constituent of ribosome`GO:0006412^biological_process^translation`GO:0005622^cellular_component^intracellular`GO:0005840^cellular_component^ribosome	.	.
TRINITY_DN26945_c0_g1	TRINITY_DN26945_c0_g1_i2	RL373_ARATH^RL373_ARATH^Q:477-301,H:25-83^86.441%ID^E:1.92e-28^RecName: Full=60S ribosomal protein L37-3;^Eukaryota; Viridiplantae; Streptophyta; Embryophyta; Tracheophyta; Spermatophyta; Magnoliophyta; eudicotyledons; Gunneridae; Pentapetalae; rosids; malvids; Brassicales; Brassicaceae; Camelineae; Arabidopsis	.	.	.	.	.	.	.	COG2126^Binds to the 23S rRNA (By similarity)	KEGG:ath:AT3G16080`KO:K02922	GO:0022625^cellular_component^cytosolic large ribosomal subunit`GO:0046872^molecular_function^metal ion binding`GO:0019843^molecular_function^rRNA binding`GO:0003735^molecular_function^structural constituent of ribosome`GO:0006412^biological_process^translation	.	.	.
TRINITY_DN26929_c0_g1	TRINITY_DN26929_c0_g1_i1	.	.	.	.	.	.	.	.	.	.	.	.	.	.
TRINITY_DN26982_c0_g1	TRINITY_DN26982_c0_g1_i1	.	.	.	.	.	.	.	.	.	.	.	.	.	.
TRINITY_DN26905_c0_g1	TRINITY_DN26905_c0_g1_i1	.	.	.	.	.	.	.	.	.	.	.	.	.	.
TRINITY_DN26905_c0_g2	TRINITY_DN26905_c0_g2_i1	.	.	.	.	.	.	.	.	.	.	.	.	.	.
TRINITY_DN26998_c0_g1	TRINITY_DN26998_c0_g1_i1	.	.	TRINITY_DN26998_c0_g1_i1.p1	907-488[-]	.	PF04720.12^PDDEXK_6^PDDEXK-like family of unknown function^1-98^E:3.7e-38	.	.	.	.	.	.	.	.
TRINITY_DN26998_c0_g2	TRINITY_DN26998_c0_g2_i1	.	.	.	.	.	.	.	.	.	.	.	.	.	.
TRINITY_DN26998_c0_g2	TRINITY_DN26998_c0_g2_i2	.	.	TRINITY_DN26998_c0_g2_i2.p1	435-1[-]	.	.	.	.	.	.	.	.	.	.
TRINITY_DN26942_c0_g1	TRINITY_DN26942_c0_g1_i1	Y4294_ARATH^Y4294_ARATH^Q:215-3,H:701-772^84.722%ID^E:5.02e-33^RecName: Full=Probable LRR receptor-like serine/threonine-protein kinase At4g20940;^Eukaryota; Viridiplantae; Streptophyta; Embryophyta; Tracheophyta; Spermatophyta; Magnoliophyta; eudicotyledons; Gunneridae; Pentapetalae; rosids; malvids; Brassicales; Brassicaceae; Camelineae; Arabidopsis	.	.	.	.	.	.	.	COG4886^leucine Rich Repeat	KEGG:ath:AT4G20940	GO:0016021^cellular_component^integral component of membrane`GO:0005886^cellular_component^plasma membrane`GO:0005524^molecular_function^ATP binding`GO:0004674^molecular_function^protein serine/threonine kinase activity	.	.	.
TRINITY_DN26958_c0_g1	TRINITY_DN26958_c0_g1_i1	.	.	.	.	.	.	.	.	.	.	.	.	.	.
TRINITY_DN26958_c0_g2	TRINITY_DN26958_c0_g2_i1	.	.	.	.	.	.	.	.	.	.	.	.	.	.
TRINITY_DN26902_c0_g1	TRINITY_DN26902_c0_g1_i1	.	.	.	.	.	.	.	.	.	.	.	.	.	.
TRINITY_DN26902_c1_g1	TRINITY_DN26902_c1_g1_i1	.	.	.	.	.	.	.	.	.	.	.	.	.	.
TRINITY_DN26985_c0_g1	TRINITY_DN26985_c0_g1_i1	PHSC_ARATH^PHSC_ARATH^Q:24-449,H:326-467^57.746%ID^E:1.98e-42^RecName: Full=Probable polyamine transporter At3g13620;^Eukaryota; Viridiplantae; Streptophyta; Embryophyta; Tracheophyta; Spermatophyta; Magnoliophyta; eudicotyledons; Gunneridae; Pentapetalae; rosids; malvids; Brassicales; Brassicaceae; Camelineae; Arabidopsis	.	TRINITY_DN26985_c0_g1_i1.p1	3-461[+]	PHSC_ARATH^PHSC_ARATH^Q:8-149,H:326-467^57.746%ID^E:3.18e-54^RecName: Full=Probable polyamine transporter At3g13620;^Eukaryota; Viridiplantae; Streptophyta; Embryophyta; Tracheophyta; Spermatophyta; Magnoliophyta; eudicotyledons; Gunneridae; Pentapetalae; rosids; malvids; Brassicales; Brassicaceae; Camelineae; Arabidopsis	.	.	.	COG0531^amino acid	KEGG:ath:AT3G13620	GO:0016021^cellular_component^integral component of membrane`GO:0005886^cellular_component^plasma membrane`GO:0015203^molecular_function^polyamine transmembrane transporter activity`GO:0015293^molecular_function^symporter activity`GO:0015846^biological_process^polyamine transport	.	.	.
TRINITY_DN26985_c0_g1	TRINITY_DN26985_c0_g1_i2	PHSC_ARATH^PHSC_ARATH^Q:1-957,H:151-467^62.382%ID^E:1.57e-116^RecName: Full=Probable polyamine transporter At3g13620;^Eukaryota; Viridiplantae; Streptophyta; Embryophyta; Tracheophyta; Spermatophyta; Magnoliophyta; eudicotyledons; Gunneridae; Pentapetalae; rosids; malvids; Brassicales; Brassicaceae; Camelineae; Arabidopsis	.	TRINITY_DN26985_c0_g1_i2.p1	1-969[+]	PHSC_ARATH^PHSC_ARATH^Q:1-319,H:151-467^62.382%ID^E:2.64e-144^RecName: Full=Probable polyamine transporter At3g13620;^Eukaryota; Viridiplantae; Streptophyta; Embryophyta; Tracheophyta; Spermatophyta; Magnoliophyta; eudicotyledons; Gunneridae; Pentapetalae; rosids; malvids; Brassicales; Brassicaceae; Camelineae; Arabidopsis	PF13520.6^AA_permease_2^Amino acid permease^7-277^E:6.3e-23`PF00324.21^AA_permease^Amino acid permease^59-275^E:2e-06	.	.	COG0531^amino acid	KEGG:ath:AT3G13620	GO:0016021^cellular_component^integral component of membrane`GO:0005886^cellular_component^plasma membrane`GO:0015203^molecular_function^polyamine transmembrane transporter activity`GO:0015293^molecular_function^symporter activity`GO:0015846^biological_process^polyamine transport	GO:0022857^molecular_function^transmembrane transporter activity`GO:0055085^biological_process^transmembrane transport`GO:0016020^cellular_component^membrane	.	.
TRINITY_DN26985_c0_g1	TRINITY_DN26985_c0_g1_i3	PHSC_ARATH^PHSC_ARATH^Q:225-956,H:224-467^59.426%ID^E:3.41e-91^RecName: Full=Probable polyamine transporter At3g13620;^Eukaryota; Viridiplantae; Streptophyta; Embryophyta; Tracheophyta; Spermatophyta; Magnoliophyta; eudicotyledons; Gunneridae; Pentapetalae; rosids; malvids; Brassicales; Brassicaceae; Camelineae; Arabidopsis`PHSC_ARATH^PHSC_ARATH^Q:163-2,H:105-158^61.111%ID^E:1.54e-10^RecName: Ful…	.	TRINITY_DN26985_c0_g1_i3.p1	117-968[+]	PHSC_ARATH^PHSC_ARATH^Q:19-280,H:206-467^60.687%ID^E:5.82e-117^RecName: Full=Probable polyamine transporter At3g13620;^Eukaryota; Viridiplantae; Streptophyta; Embryophyta; Tracheophyta; Spermatophyta; Magnoliophyta; eudicotyledons; Gunneridae; Pentapetalae; rosids; malvids; Brassicales; Brassicaceae; Camelineae; Arabidopsis	PF00324.21^AA_permease^Amino acid permease^13-238^E:4.7e-09`PF13520.6^AA_permease_2^Amino acid permease^22-238^E:7.2e-20	.	.	COG0531^amino acid	KEGG:ath:AT3G13620	GO:0016021^cellular_component^integral component of membrane`GO:0005886^cellular_component^plasma membrane`GO:0015203^molecular_function^polyamine transmembrane transporter activity`GO:0015293^molecular_function^symporter activity`GO:0015846^biological_process^polyamine transport	GO:0055085^biological_process^transmembrane transport`GO:0016020^cellular_component^membrane`GO:0022857^molecular_function^transmembrane transporter activity	.	.
TRINITY_DN26985_c0_g2	TRINITY_DN26985_c0_g2_i1	PHSC_ARATH^PHSC_ARATH^Q:412-2,H:16-158^70.629%ID^E:1.74e-61^RecName: Full=Probable polyamine transporter At3g13620;^Eukaryota; Viridiplantae; Streptophyta; Embryophyta; Tracheophyta; Spermatophyta; Magnoliophyta; eudicotyledons; Gunneridae; Pentapetalae; rosids; malvids; Brassicales; Brassicaceae; Camelineae; Arabidopsis	.	TRINITY_DN26985_c0_g2_i1.p1	418-2[-]	PHSC_ARATH^PHSC_ARATH^Q:3-139,H:16-158^70.629%ID^E:1.56e-61^RecName: Full=Probable polyamine transporter At3g13620;^Eukaryota; Viridiplantae; Streptophyta; Embryophyta; Tracheophyta; Spermatophyta; Magnoliophyta; eudicotyledons; Gunneridae; Pentapetalae; rosids; malvids; Brassicales; Brassicaceae; Camelineae; Arabidopsis	PF13520.6^AA_permease_2^Amino acid permease^31-133^E:3.3e-10`PF00324.21^AA_permease^Amino acid permease^34-116^E:8.2e-06	.	.	COG0531^amino acid	KEGG:ath:AT3G13620	GO:0016021^cellular_component^integral component of membrane`GO:0005886^cellular_component^plasma membrane`GO:0015203^molecular_function^polyamine transmembrane transporter activity`GO:0015293^molecular_function^symporter activity`GO:0015846^biological_process^polyamine transport	GO:0022857^molecular_function^transmembrane transporter activity`GO:0055085^biological_process^transmembrane transport`GO:0016020^cellular_component^membrane	.	.
TRINITY_DN26918_c0_g1	TRINITY_DN26918_c0_g1_i1	DCDA1_ARATH^DCDA1_ARATH^Q:243-503,H:185-271^93.103%ID^E:7.45e-51^RecName: Full=Diaminopimelate decarboxylase 1, chloroplastic;^Eukaryota; Viridiplantae; Streptophyta; Embryophyta; Tracheophyta; Spermatophyta; Magnoliophyta; eudicotyledons; Gunneridae; Pentapetalae; rosids; malvids; Brassicales; Brassicaceae; Camelineae; Arabidopsis`DCDA1_ARATH^DCDA1_ARATH^Q:197-3,H:50-111^64.615%ID^E:8.97e-23^Rec…	.	.	.	.	.	.	.	COG0019^Specifically catalyzes the decarboxylation of meso- diaminopimelate (meso-DAP) to L-lysine (By similarity)	KEGG:ath:AT3G14390`KO:K01586	GO:0009507^cellular_component^chloroplast`GO:0009570^cellular_component^chloroplast stroma`GO:0008836^molecular_function^diaminopimelate decarboxylase activity`GO:0009089^biological_process^lysine biosynthetic process via diaminopimelate	.	.	.
TRINITY_DN26918_c0_g1	TRINITY_DN26918_c0_g1_i2	DCDA1_ARATH^DCDA1_ARATH^Q:3-503,H:105-271^90.419%ID^E:4.73e-106^RecName: Full=Diaminopimelate decarboxylase 1, chloroplastic;^Eukaryota; Viridiplantae; Streptophyta; Embryophyta; Tracheophyta; Spermatophyta; Magnoliophyta; eudicotyledons; Gunneridae; Pentapetalae; rosids; malvids; Brassicales; Brassicaceae; Camelineae; Arabidopsis	.	TRINITY_DN26918_c0_g1_i2.p1	3-503[+]	DCDA1_ARATH^DCDA1_ARATH^Q:1-167,H:105-271^90.419%ID^E:4.26e-106^RecName: Full=Diaminopimelate decarboxylase 1, chloroplastic;^Eukaryota; Viridiplantae; Streptophyta; Embryophyta; Tracheophyta; Spermatophyta; Magnoliophyta; eudicotyledons; Gunneridae; Pentapetalae; rosids; malvids; Brassicales; Brassicaceae; Camelineae; Arabidopsis	PF01168.20^Ala_racemase_N^Alanine racemase, N-terminal domain^1-163^E:9.9e-06`PF02784.16^Orn_Arg_deC_N^Pyridoxal-dependent decarboxylase, pyridoxal binding domain^4-166^E:7.5e-33	.	.	COG0019^Specifically catalyzes the decarboxylation of meso- diaminopimelate (meso-DAP) to L-lysine (By similarity)	KEGG:ath:AT3G14390`KO:K01586	GO:0009507^cellular_component^chloroplast`GO:0009570^cellular_component^chloroplast stroma`GO:0008836^molecular_function^diaminopimelate decarboxylase activity`GO:0009089^biological_process^lysine biosynthetic process via diaminopimelate	GO:0003824^molecular_function^catalytic activity	.	.
TRINITY_DN26918_c0_g2	TRINITY_DN26918_c0_g2_i1	DCDA1_ARATH^DCDA1_ARATH^Q:299-24,H:265-356^84.783%ID^E:1.21e-47^RecName: Full=Diaminopimelate decarboxylase 1, chloroplastic;^Eukaryota; Viridiplantae; Streptophyta; Embryophyta; Tracheophyta; Spermatophyta; Magnoliophyta; eudicotyledons; Gunneridae; Pentapetalae; rosids; malvids; Brassicales; Brassicaceae; Camelineae; Arabidopsis	.	.	.	.	.	.	.	COG0019^Specifically catalyzes the decarboxylation of meso- diaminopimelate (meso-DAP) to L-lysine (By similarity)	KEGG:ath:AT3G14390`KO:K01586	GO:0009507^cellular_component^chloroplast`GO:0009570^cellular_component^chloroplast stroma`GO:0008836^molecular_function^diaminopimelate decarboxylase activity`GO:0009089^biological_process^lysine biosynthetic process via diaminopimelate	.	.	.
TRINITY_DN26918_c0_g2	TRINITY_DN26918_c0_g2_i2	DCDA1_ARATH^DCDA1_ARATH^Q:1006-353,H:265-482^88.073%ID^E:1.6e-139^RecName: Full=Diaminopimelate decarboxylase 1, chloroplastic;^Eukaryota; Viridiplantae; Streptophyta; Embryophyta; Tracheophyta; Spermatophyta; Magnoliophyta; eudicotyledons; Gunneridae; Pentapetalae; rosids; malvids; Brassicales; Brassicaceae; Camelineae; Arabidopsis	.	TRINITY_DN26918_c0_g2_i2.p1	1006-344[-]	DCDA1_ARATH^DCDA1_ARATH^Q:1-220,H:265-484^88.182%ID^E:3.62e-143^RecName: Full=Diaminopimelate decarboxylase 1, chloroplastic;^Eukaryota; Viridiplantae; Streptophyta; Embryophyta; Tracheophyta; Spermatophyta; Magnoliophyta; eudicotyledons; Gunneridae; Pentapetalae; rosids; malvids; Brassicales; Brassicaceae; Camelineae; Arabidopsis	PF02784.16^Orn_Arg_deC_N^Pyridoxal-dependent decarboxylase, pyridoxal binding domain^1-83^E:9.1e-10`PF00278.22^Orn_DAP_Arg_deC^Pyridoxal-dependent decarboxylase, C-terminal sheet domain^84-174^E:5.8e-24	.	.	COG0019^Specifically catalyzes the decarboxylation of meso- diaminopimelate (meso-DAP) to L-lysine (By similarity)	KEGG:ath:AT3G14390`KO:K01586	GO:0009507^cellular_component^chloroplast`GO:0009570^cellular_component^chloroplast stroma`GO:0008836^molecular_function^diaminopimelate decarboxylase activity`GO:0009089^biological_process^lysine biosynthetic process via diaminopimelate	GO:0003824^molecular_function^catalytic activity	.	.
TRINITY_DN26918_c0_g2	TRINITY_DN26918_c0_g2_i2	DCDA1_ARATH^DCDA1_ARATH^Q:1006-353,H:265-482^88.073%ID^E:1.6e-139^RecName: Full=Diaminopimelate decarboxylase 1, chloroplastic;^Eukaryota; Viridiplantae; Streptophyta; Embryophyta; Tracheophyta; Spermatophyta; Magnoliophyta; eudicotyledons; Gunneridae; Pentapetalae; rosids; malvids; Brassicales; Brassicaceae; Camelineae; Arabidopsis	.	TRINITY_DN26918_c0_g2_i2.p2	494-805[+]	.	.	.	.	.	.	.	.	.	.
TRINITY_DN26918_c1_g1	TRINITY_DN26918_c1_g1_i1	.	.	.	.	.	.	.	.	.	.	.	.	.	.
TRINITY_DN26967_c0_g1	TRINITY_DN26967_c0_g1_i1	.	.	.	.	.	.	.	.	.	.	.	.	.	.
TRINITY_DN26967_c0_g2	TRINITY_DN26967_c0_g2_i1	.	.	.	.	.	.	.	.	.	.	.	.	.	.
TRINITY_DN26951_c0_g1	TRINITY_DN26951_c0_g1_i1	.	.	.	.	.	.	.	.	.	.	.	.	.	.
TRINITY_DN26951_c1_g1	TRINITY_DN26951_c1_g1_i1	.	.	.	.	.	.	.	.	.	.	.	.	.	.
TRINITY_DN26911_c0_g1	TRINITY_DN26911_c0_g1_i1	.	.	.	.	.	.	.	.	.	.	.	.	.	.
TRINITY_DN26960_c0_g1	TRINITY_DN26960_c0_g1_i1	.	.	.	.	.	.	.	.	.	.	.	.	.	.
TRINITY_DN26920_c0_g1	TRINITY_DN26920_c0_g1_i1	EIF3A_CHAGB^EIF3A_CHAGB^Q:2-346,H:37-151^83.478%ID^E:1.57e-57^RecName: Full=Eukaryotic translation initiation factor 3 subunit A {ECO:0000255|HAMAP-Rule:MF_03000};^Eukaryota; Fungi; Dikarya; Ascomycota; Pezizomycotina; Sordariomycetes; Sordariomycetidae; Sordariales; Chaetomiaceae; Chaetomium	.	TRINITY_DN26920_c0_g1_i1.p1	2-346[+]	EIF3A_CHAGB^EIF3A_CHAGB^Q:1-115,H:37-151^83.478%ID^E:1.41e-57^RecName: Full=Eukaryotic translation initiation factor 3 subunit A {ECO:0000255|HAMAP-Rule:MF_03000};^Eukaryota; Fungi; Dikarya; Ascomycota; Pezizomycotina; Sordariomycetes; Sordariomycetidae; Sordariales; Chaetomiaceae; Chaetomium	.	.	.	ENOG410XQ37^Component of the eukaryotic translation initiation factor 3 (eIF-3) complex, which is involved in protein synthesis and, together with other initiation factors, stimulates binding of mRNA and methionyl-tRNAi to the 40S ribosome (By similarity)	.	GO:0016282^cellular_component^eukaryotic 43S preinitiation complex`GO:0033290^cellular_component^eukaryotic 48S preinitiation complex`GO:0005852^cellular_component^eukaryotic translation initiation factor 3 complex`GO:0003743^molecular_function^translation initiation factor activity`GO:0001732^biological_process^formation of cytoplasmic translation initiation complex	.	.	.
TRINITY_DN26920_c0_g2	TRINITY_DN26920_c0_g2_i1	EIF3A_CHAGB^EIF3A_CHAGB^Q:1-255,H:67-151^78.824%ID^E:6.41e-38^RecName: Full=Eukaryotic translation initiation factor 3 subunit A {ECO:0000255|HAMAP-Rule:MF_03000};^Eukaryota; Fungi; Dikarya; Ascomycota; Pezizomycotina; Sordariomycetes; Sordariomycetidae; Sordariales; Chaetomiaceae; Chaetomium	.	.	.	.	.	.	.	ENOG410XQ37^Component of the eukaryotic translation initiation factor 3 (eIF-3) complex, which is involved in protein synthesis and, together with other initiation factors, stimulates binding of mRNA and methionyl-tRNAi to the 40S ribosome (By similarity)	.	GO:0016282^cellular_component^eukaryotic 43S preinitiation complex`GO:0033290^cellular_component^eukaryotic 48S preinitiation complex`GO:0005852^cellular_component^eukaryotic translation initiation factor 3 complex`GO:0003743^molecular_function^translation initiation factor activity`GO:0001732^biological_process^formation of cytoplasmic translation initiation complex	.	.	.
TRINITY_DN26991_c0_g1	TRINITY_DN26991_c0_g1_i1	PP299_ARATH^PP299_ARATH^Q:2-289,H:710-805^63.542%ID^E:6.35e-38^RecName: Full=Pentatricopeptide repeat-containing protein At4g01570;^Eukaryota; Viridiplantae; Streptophyta; Embryophyta; Tracheophyta; Spermatophyta; Magnoliophyta; eudicotyledons; Gunneridae; Pentapetalae; rosids; malvids; Brassicales; Brassicaceae; Camelineae; Arabidopsis	.	.	.	.	.	.	.	ENOG410Y9FX^Pentatricopeptide repeat-containing protein	KEGG:ath:AT4G01570	GO:0005739^cellular_component^mitochondrion	.	.	.
TRINITY_DN26916_c0_g1	TRINITY_DN26916_c0_g1_i1	.	.	.	.	.	.	.	.	.	.	.	.	.	.
TRINITY_DN26977_c0_g1	TRINITY_DN26977_c0_g1_i1	LCYB_ARATH^LCYB_ARATH^Q:420-151,H:412-501^87.778%ID^E:6.48e-54^RecName: Full=Lycopene beta cyclase, chloroplastic {ECO:0000303|PubMed:8837512};^Eukaryota; Viridiplantae; Streptophyta; Embryophyta; Tracheophyta; Spermatophyta; Magnoliophyta; eudicotyledons; Gunneridae; Pentapetalae; rosids; malvids; Brassicales; Brassicaceae; Camelineae; Arabidopsis	.	.	.	.	.	.	.	ENOG410XPIY^lycopene	KEGG:ath:AT3G10230`KO:K06443	GO:0009507^cellular_component^chloroplast`GO:0045436^molecular_function^lycopene beta cyclase activity`GO:0016705^molecular_function^oxidoreductase activity, acting on paired donors, with incorporation or reduction of molecular oxygen`GO:0016117^biological_process^carotenoid biosynthetic process`GO:0006744^biological_process^ubiquinone biosynthetic process	.	.	.
TRINITY_DN26977_c0_g2	TRINITY_DN26977_c0_g2_i1	LCYB_CAPAN^LCYB_CAPAN^Q:264-1532,H:1-416^82.979%ID^E:0^RecName: Full=Lycopene beta cyclase, chloroplastic/chromoplastic;^Eukaryota; Viridiplantae; Streptophyta; Embryophyta; Tracheophyta; Spermatophyta; Magnoliophyta; eudicotyledons; Gunneridae; Pentapetalae; asterids; lamiids; Solanales; Solanaceae; Solanoideae; Capsiceae; Capsicum	.	TRINITY_DN26977_c0_g2_i1.p1	264-1532[+]	LCYB_CAPAN^LCYB_CAPAN^Q:1-423,H:1-416^82.979%ID^E:0^RecName: Full=Lycopene beta cyclase, chloroplastic/chromoplastic;^Eukaryota; Viridiplantae; Streptophyta; Embryophyta; Tracheophyta; Spermatophyta; Magnoliophyta; eudicotyledons; Gunneridae; Pentapetalae; asterids; lamiids; Solanales; Solanaceae; Solanoideae; Capsiceae; Capsicum	PF05834.12^Lycopene_cycl^Lycopene cyclase protein^90-423^E:2.1e-121	.	.	.	KEGG:ag:CAA60119`KEGG:cann:107869983`KO:K06443	GO:0009507^cellular_component^chloroplast`GO:0009509^cellular_component^chromoplast`GO:0016853^molecular_function^isomerase activity`GO:0016705^molecular_function^oxidoreductase activity, acting on paired donors, with incorporation or reduction of molecular oxygen`GO:0016117^biological_process^carotenoid biosynthetic process	.	.	.
TRINITY_DN26977_c0_g2	TRINITY_DN26977_c0_g2_i1	LCYB_CAPAN^LCYB_CAPAN^Q:264-1532,H:1-416^82.979%ID^E:0^RecName: Full=Lycopene beta cyclase, chloroplastic/chromoplastic;^Eukaryota; Viridiplantae; Streptophyta; Embryophyta; Tracheophyta; Spermatophyta; Magnoliophyta; eudicotyledons; Gunneridae; Pentapetalae; asterids; lamiids; Solanales; Solanaceae; Solanoideae; Capsiceae; Capsicum	.	TRINITY_DN26977_c0_g2_i1.p2	1531-1130[-]	.	.	.	.	.	.	.	.	.	.
TRINITY_DN26901_c0_g1	TRINITY_DN26901_c0_g1_i1	.	.	.	.	.	.	.	.	.	.	.	.	.	.
TRINITY_DN26901_c0_g2	TRINITY_DN26901_c0_g2_i1	YCF68_EUCGG^YCF68_EUCGG^Q:135-344,H:44-113^95.714%ID^E:8.49e-31^RecName: Full=Uncharacterized protein ycf68;^Eukaryota; Viridiplantae; Streptophyta; Embryophyta; Tracheophyta; Spermatophyta; Magnoliophyta; eudicotyledons; Gunneridae; Pentapetalae; rosids; malvids; Myrtales; Myrtaceae; Myrtoideae; Eucalypteae; Eucalyptus`YCF68_EUCGG^YCF68_EUCGG^Q:64-135,H:21-44^100%ID^E:8.49e-31^RecName: Full=Unch…	.	TRINITY_DN26901_c0_g2_i1.p1	108-506[+]	YCF68_EUCGG^YCF68_EUCGG^Q:10-79,H:44-113^95.714%ID^E:1.73e-41^RecName: Full=Uncharacterized protein ycf68;^Eukaryota; Viridiplantae; Streptophyta; Embryophyta; Tracheophyta; Spermatophyta; Magnoliophyta; eudicotyledons; Gunneridae; Pentapetalae; rosids; malvids; Myrtales; Myrtaceae; Myrtoideae; Eucalypteae; Eucalyptus	PF10839.8^DUF2647^Protein of unknown function (DUF2647)^2-46^E:4.4e-21	.	.	.	.	GO:0009507^cellular_component^chloroplast	.	.	.
TRINITY_DN26901_c0_g2	TRINITY_DN26901_c0_g2_i2	YCF68_EUCGG^YCF68_EUCGG^Q:97-306,H:44-113^95.714%ID^E:7.58e-36^RecName: Full=Uncharacterized protein ycf68;^Eukaryota; Viridiplantae; Streptophyta; Embryophyta; Tracheophyta; Spermatophyta; Magnoliophyta; eudicotyledons; Gunneridae; Pentapetalae; rosids; malvids; Myrtales; Myrtaceae; Myrtoideae; Eucalypteae; Eucalyptus`YCF68_EUCGG^YCF68_EUCGG^Q:2-97,H:13-44^100%ID^E:7.58e-36^RecName: Full=Unchara…	.	TRINITY_DN26901_c0_g2_i2.p1	70-468[+]	YCF68_EUCGG^YCF68_EUCGG^Q:10-79,H:44-113^95.714%ID^E:1.73e-41^RecName: Full=Uncharacterized protein ycf68;^Eukaryota; Viridiplantae; Streptophyta; Embryophyta; Tracheophyta; Spermatophyta; Magnoliophyta; eudicotyledons; Gunneridae; Pentapetalae; rosids; malvids; Myrtales; Myrtaceae; Myrtoideae; Eucalypteae; Eucalyptus	PF10839.8^DUF2647^Protein of unknown function (DUF2647)^2-46^E:4.4e-21	.	.	.	.	GO:0009507^cellular_component^chloroplast	.	.	.
TRINITY_DN26986_c0_g1	TRINITY_DN26986_c0_g1_i1	.	.	.	.	.	.	.	.	.	.	.	.	.	.
TRINITY_DN26986_c1_g1	TRINITY_DN26986_c1_g1_i1	.	.	.	.	.	.	.	.	.	.	.	.	.	.
TRINITY_DN26986_c1_g2	TRINITY_DN26986_c1_g2_i1	.	.	.	.	.	.	.	.	.	.	.	.	.	.
TRINITY_DN26986_c2_g1	TRINITY_DN26986_c2_g1_i1	.	.	.	.	.	.	.	.	.	.	.	.	.	.
TRINITY_DN26986_c3_g1	TRINITY_DN26986_c3_g1_i1	.	.	.	.	.	.	.	.	.	.	.	.	.	.
TRINITY_DN26937_c0_g1	TRINITY_DN26937_c0_g1_i1	.	.	.	.	.	.	.	.	.	.	.	.	.	.
TRINITY_DN26937_c0_g2	TRINITY_DN26937_c0_g2_i1	.	.	.	.	.	.	.	.	.	.	.	.	.	.
TRINITY_DN26946_c0_g1	TRINITY_DN26946_c0_g1_i1	.	.	.	.	.	.	.	.	.	.	.	.	.	.
TRINITY_DN26946_c0_g2	TRINITY_DN26946_c0_g2_i1	.	.	.	.	.	.	.	.	.	.	.	.	.	.
TRINITY_DN26946_c0_g2	TRINITY_DN26946_c0_g2_i2	.	.	TRINITY_DN26946_c0_g2_i2.p1	2-412[+]	.	.	.	.	.	.	.	.	.	.
TRINITY_DN26906_c0_g1	TRINITY_DN26906_c0_g1_i1	.	.	TRINITY_DN26906_c0_g1_i1.p1	1-552[+]	.	.	.	.	.	.	.	.	.	.
TRINITY_DN26906_c1_g1	TRINITY_DN26906_c1_g1_i1	.	.	.	.	.	.	.	.	.	.	.	.	.	.
TRINITY_DN26906_c2_g1	TRINITY_DN26906_c2_g1_i1	.	.	.	.	.	.	.	.	.	.	.	.	.	.
TRINITY_DN26930_c1_g1	TRINITY_DN26930_c1_g1_i1	KING1_ARATH^KING1_ARATH^Q:1-735,H:179-424^74.39%ID^E:3.71e-118^RecName: Full=SNF1-related protein kinase regulatory subunit gamma-1;^Eukaryota; Viridiplantae; Streptophyta; Embryophyta; Tracheophyta; Spermatophyta; Magnoliophyta; eudicotyledons; Gunneridae; Pentapetalae; rosids; malvids; Brassicales; Brassicaceae; Camelineae; Arabidopsis	.	TRINITY_DN26930_c1_g1_i1.p1	1-738[+]	KING1_ARATH^KING1_ARATH^Q:1-245,H:179-424^74.39%ID^E:4.35e-136^RecName: Full=SNF1-related protein kinase regulatory subunit gamma-1;^Eukaryota; Viridiplantae; Streptophyta; Embryophyta; Tracheophyta; Spermatophyta; Magnoliophyta; eudicotyledons; Gunneridae; Pentapetalae; rosids; malvids; Brassicales; Brassicaceae; Camelineae; Arabidopsis	PF00571.28^CBS^CBS domain^85-132^E:2.6e-08`PF00571.28^CBS^CBS domain^175-222^E:8.7e-13	.	.	ENOG4111F2I^snf1-related protein kinase regulatory subunit	KEGG:ath:AT3G48530	GO:0009505^cellular_component^plant-type cell wall`GO:0005524^molecular_function^ATP binding`GO:0019887^molecular_function^protein kinase regulator activity`GO:0005975^biological_process^carbohydrate metabolic process`GO:0006633^biological_process^fatty acid biosynthetic process`GO:0042128^biological_process^nitrate assimilation	.	.	.
TRINITY_DN26930_c1_g1	TRINITY_DN26930_c1_g1_i1	KING1_ARATH^KING1_ARATH^Q:1-735,H:179-424^74.39%ID^E:3.71e-118^RecName: Full=SNF1-related protein kinase regulatory subunit gamma-1;^Eukaryota; Viridiplantae; Streptophyta; Embryophyta; Tracheophyta; Spermatophyta; Magnoliophyta; eudicotyledons; Gunneridae; Pentapetalae; rosids; malvids; Brassicales; Brassicaceae; Camelineae; Arabidopsis	.	TRINITY_DN26930_c1_g1_i1.p2	668-967[+]	.	.	.	.	.	.	.	.	.	.
TRINITY_DN26930_c1_g2	TRINITY_DN26930_c1_g2_i1	KING1_ARATH^KING1_ARATH^Q:556-2,H:7-186^62.703%ID^E:4.23e-63^RecName: Full=SNF1-related protein kinase regulatory subunit gamma-1;^Eukaryota; Viridiplantae; Streptophyta; Embryophyta; Tracheophyta; Spermatophyta; Magnoliophyta; eudicotyledons; Gunneridae; Pentapetalae; rosids; malvids; Brassicales; Brassicaceae; Camelineae; Arabidopsis	.	TRINITY_DN26930_c1_g2_i1.p1	637-2[-]	KING1_ARATH^KING1_ARATH^Q:28-212,H:7-186^63.441%ID^E:3.12e-72^RecName: Full=SNF1-related protein kinase regulatory subunit gamma-1;^Eukaryota; Viridiplantae; Streptophyta; Embryophyta; Tracheophyta; Spermatophyta; Magnoliophyta; eudicotyledons; Gunneridae; Pentapetalae; rosids; malvids; Brassicales; Brassicaceae; Camelineae; Arabidopsis	PF00571.28^CBS^CBS domain^88-139^E:0.00055	.	.	ENOG4111F2I^snf1-related protein kinase regulatory subunit	KEGG:ath:AT3G48530	GO:0009505^cellular_component^plant-type cell wall`GO:0005524^molecular_function^ATP binding`GO:0019887^molecular_function^protein kinase regulator activity`GO:0005975^biological_process^carbohydrate metabolic process`GO:0006633^biological_process^fatty acid biosynthetic process`GO:0042128^biological_process^nitrate assimilation	.	.	.
TRINITY_DN26955_c0_g1	TRINITY_DN26955_c0_g1_i1	CM2_ARATH^CM2_ARATH^Q:203-3,H:98-164^67.164%ID^E:1.01e-27^RecName: Full=Chorismate mutase 2;^Eukaryota; Viridiplantae; Streptophyta; Embryophyta; Tracheophyta; Spermatophyta; Magnoliophyta; eudicotyledons; Gunneridae; Pentapetalae; rosids; malvids; Brassicales; Brassicaceae; Camelineae; Arabidopsis	.	.	.	.	.	.	.	COG1605^Chorismate mutase	KEGG:ath:AT5G10870`KO:K01850	GO:0005829^cellular_component^cytosol`GO:0004106^molecular_function^chorismate mutase activity`GO:0009073^biological_process^aromatic amino acid family biosynthetic process`GO:0046417^biological_process^chorismate metabolic process	.	.	.
TRINITY_DN26988_c0_g1	TRINITY_DN26988_c0_g1_i1	.	.	.	.	.	.	.	.	.	.	.	.	.	.
TRINITY_DN26992_c0_g1	TRINITY_DN26992_c0_g1_i1	.	.	.	.	.	.	.	.	.	.	.	.	.	.
TRINITY_DN26915_c0_g1	TRINITY_DN26915_c0_g1_i1	.	.	.	.	.	.	.	.	.	.	.	.	.	.
TRINITY_DN26915_c0_g2	TRINITY_DN26915_c0_g2_i1	.	.	.	.	.	.	.	.	.	.	.	.	.	.
TRINITY_DN26923_c0_g1	TRINITY_DN26923_c0_g1_i1	GLU2B_ORYSJ^GLU2B_ORYSJ^Q:716-561,H:77-128^65.385%ID^E:6.09e-16^RecName: Full=Glucosidase 2 subunit beta;^Eukaryota; Viridiplantae; Streptophyta; Embryophyta; Tracheophyta; Spermatophyta; Magnoliophyta; Liliopsida; Poales; Poaceae; BOP clade; Oryzoideae; Oryzeae; Oryzinae; Oryza; Oryza sativa	.	.	.	.	.	.	.	ENOG410XPE3^protein kinase C substrate	KEGG:osa:4324264`KO:K08288	GO:0005783^cellular_component^endoplasmic reticulum`GO:0042742^biological_process^defense response to bacterium`GO:0006491^biological_process^N-glycan processing	.	.	.
TRINITY_DN26923_c0_g2	TRINITY_DN26923_c0_g2_i1	PSL4_ARATH^PSL4_ARATH^Q:869-561,H:36-139^68.269%ID^E:5.92e-43^RecName: Full=Glucosidase 2 subunit beta;^Eukaryota; Viridiplantae; Streptophyta; Embryophyta; Tracheophyta; Spermatophyta; Magnoliophyta; eudicotyledons; Gunneridae; Pentapetalae; rosids; malvids; Brassicales; Brassicaceae; Camelineae; Arabidopsis	.	TRINITY_DN26923_c0_g2_i1.p1	893-357[-]	PSL4_ARATH^PSL4_ARATH^Q:9-111,H:36-139^68.269%ID^E:4.57e-45^RecName: Full=Glucosidase 2 subunit beta;^Eukaryota; Viridiplantae; Streptophyta; Embryophyta; Tracheophyta; Spermatophyta; Magnoliophyta; eudicotyledons; Gunneridae; Pentapetalae; rosids; malvids; Brassicales; Brassicaceae; Camelineae; Arabidopsis	PF12999.7^PRKCSH-like^Glucosidase II beta subunit-like^6-109^E:6e-31	.	.	ENOG410XPE3^protein kinase C substrate	KEGG:ath:AT5G56360`KO:K08288	GO:0005783^cellular_component^endoplasmic reticulum`GO:0042742^biological_process^defense response to bacterium`GO:0006491^biological_process^N-glycan processing	.	.	.
TRINITY_DN26923_c1_g1	TRINITY_DN26923_c1_g1_i1	.	.	.	.	.	.	.	.	.	.	.	.	.	.
TRINITY_DN26939_c0_g1	TRINITY_DN26939_c0_g1_i1	FH13_ARATH^FH13_ARATH^Q:942-118,H:258-520^43.525%ID^E:1.98e-59^RecName: Full=Formin-like protein 13;^Eukaryota; Viridiplantae; Streptophyta; Embryophyta; Tracheophyta; Spermatophyta; Magnoliophyta; eudicotyledons; Gunneridae; Pentapetalae; rosids; malvids; Brassicales; Brassicaceae; Camelineae; Arabidopsis	.	TRINITY_DN26939_c0_g1_i1.p1	942-1[-]	FH13_ARATH^FH13_ARATH^Q:1-272,H:258-510^44.853%ID^E:4.76e-60^RecName: Full=Formin-like protein 13;^Eukaryota; Viridiplantae; Streptophyta; Embryophyta; Tracheophyta; Spermatophyta; Magnoliophyta; eudicotyledons; Gunneridae; Pentapetalae; rosids; malvids; Brassicales; Brassicaceae; Camelineae; Arabidopsis	PF10409.9^PTEN_C2^C2 domain of PTEN tumour-suppressor protein^3-79^E:2.8e-19	.	.	ENOG410XT5Z^actin cytoskeleton organization	KEGG:ath:AT5G58160	GO:0004721^molecular_function^phosphoprotein phosphatase activity	.	.	.
TRINITY_DN26939_c0_g1	TRINITY_DN26939_c0_g1_i2	FH6_ORYSJ^FH6_ORYSJ^Q:392-27,H:277-397^60.656%ID^E:1.97e-41^RecName: Full=Formin-like protein 6;^Eukaryota; Viridiplantae; Streptophyta; Embryophyta; Tracheophyta; Spermatophyta; Magnoliophyta; Liliopsida; Poales; Poaceae; BOP clade; Oryzoideae; Oryzeae; Oryzinae; Oryza; Oryza sativa	.	TRINITY_DN26939_c0_g1_i2.p1	344-3[-]	FH6_ORYSJ^FH6_ORYSJ^Q:1-106,H:292-397^65.094%ID^E:7.07e-40^RecName: Full=Formin-like protein 6;^Eukaryota; Viridiplantae; Streptophyta; Embryophyta; Tracheophyta; Spermatophyta; Magnoliophyta; Liliopsida; Poales; Poaceae; BOP clade; Oryzoideae; Oryzeae; Oryzinae; Oryza; Oryza sativa	PF10409.9^PTEN_C2^C2 domain of PTEN tumour-suppressor protein^1-45^E:3.3e-10	.	.	ENOG410XT5Z^actin cytoskeleton organization	KEGG:osa:9269435	GO:0004721^molecular_function^phosphoprotein phosphatase activity	.	.	.
TRINITY_DN26939_c0_g1	TRINITY_DN26939_c0_g1_i3	FH13_ARATH^FH13_ARATH^Q:473-33,H:258-402^61.905%ID^E:3.31e-57^RecName: Full=Formin-like protein 13;^Eukaryota; Viridiplantae; Streptophyta; Embryophyta; Tracheophyta; Spermatophyta; Magnoliophyta; eudicotyledons; Gunneridae; Pentapetalae; rosids; malvids; Brassicales; Brassicaceae; Camelineae; Arabidopsis	.	TRINITY_DN26939_c0_g1_i3.p1	473-6[-]	FH13_ARATH^FH13_ARATH^Q:1-147,H:258-402^61.905%ID^E:8.29e-58^RecName: Full=Formin-like protein 13;^Eukaryota; Viridiplantae; Streptophyta; Embryophyta; Tracheophyta; Spermatophyta; Magnoliophyta; eudicotyledons; Gunneridae; Pentapetalae; rosids; malvids; Brassicales; Brassicaceae; Camelineae; Arabidopsis	PF10409.9^PTEN_C2^C2 domain of PTEN tumour-suppressor protein^3-79^E:6.4e-20	.	.	ENOG410XT5Z^actin cytoskeleton organization	KEGG:ath:AT5G58160	GO:0004721^molecular_function^phosphoprotein phosphatase activity	.	.	.
TRINITY_DN26939_c1_g1	TRINITY_DN26939_c1_g1_i1	FH13_ARATH^FH13_ARATH^Q:1-615,H:23-227^73.171%ID^E:1.14e-109^RecName: Full=Formin-like protein 13;^Eukaryota; Viridiplantae; Streptophyta; Embryophyta; Tracheophyta; Spermatophyta; Magnoliophyta; eudicotyledons; Gunneridae; Pentapetalae; rosids; malvids; Brassicales; Brassicaceae; Camelineae; Arabidopsis	.	TRINITY_DN26939_c1_g1_i1.p1	1-615[+]	FH13_ARATH^FH13_ARATH^Q:1-205,H:23-227^73.171%ID^E:1.03e-109^RecName: Full=Formin-like protein 13;^Eukaryota; Viridiplantae; Streptophyta; Embryophyta; Tracheophyta; Spermatophyta; Magnoliophyta; eudicotyledons; Gunneridae; Pentapetalae; rosids; malvids; Brassicales; Brassicaceae; Camelineae; Arabidopsis	.	.	.	ENOG410XT5Z^actin cytoskeleton organization	KEGG:ath:AT5G58160	GO:0004721^molecular_function^phosphoprotein phosphatase activity	.	.	.
TRINITY_DN26948_c0_g1	TRINITY_DN26948_c0_g1_i1	.	.	.	.	.	.	.	.	.	.	.	.	.	.
TRINITY_DN26948_c0_g2	TRINITY_DN26948_c0_g2_i1	.	.	TRINITY_DN26948_c0_g2_i1.p1	370-2[-]	.	PF03350.16^UPF0114^Uncharacterized protein family, UPF0114^1-90^E:5e-25	.	.	.	.	.	.	.	.
TRINITY_DN26948_c0_g2	TRINITY_DN26948_c0_g2_i2	.	.	TRINITY_DN26948_c0_g2_i2.p1	763-2[-]	.	PF03350.16^UPF0114^Uncharacterized protein family, UPF0114^83-221^E:1.2e-36	.	.	.	.	.	.	.	.
TRINITY_DN26964_c0_g1	TRINITY_DN26964_c0_g1_i1	.	.	TRINITY_DN26964_c0_g1_i1.p1	387-1[-]	.	.	.	.	.	.	.	.	.	.
TRINITY_DN26964_c0_g2	TRINITY_DN26964_c0_g2_i1	.	.	.	.	.	.	.	.	.	.	.	.	.	.
TRINITY_DN26964_c0_g2	TRINITY_DN26964_c0_g2_i2	.	.	.	.	.	.	.	.	.	.	.	.	.	.
TRINITY_DN26964_c0_g2	TRINITY_DN26964_c0_g2_i3	.	.	.	.	.	.	.	.	.	.	.	.	.	.
TRINITY_DN26908_c0_g1	TRINITY_DN26908_c0_g1_i1	.	.	.	.	.	.	.	.	.	.	.	.	.	.
TRINITY_DN26908_c1_g1	TRINITY_DN26908_c1_g1_i1	.	.	.	.	.	.	.	.	.	.	.	.	.	.
TRINITY_DN26908_c2_g1	TRINITY_DN26908_c2_g1_i1	.	.	.	.	.	.	.	.	.	.	.	.	.	.
TRINITY_DN26912_c0_g1	TRINITY_DN26912_c0_g1_i1	.	.	.	.	.	.	.	.	.	.	.	.	.	.
TRINITY_DN26995_c1_g1	TRINITY_DN26995_c1_g1_i1	.	.	.	.	.	.	.	.	.	.	.	.	.	.
TRINITY_DN26924_c0_g1	TRINITY_DN26924_c0_g1_i1	.	.	.	.	.	.	.	.	.	.	.	.	.	.
TRINITY_DN26990_c0_g1	TRINITY_DN26990_c0_g1_i1	.	.	.	.	.	.	.	.	.	.	.	.	.	.
TRINITY_DN26990_c0_g2	TRINITY_DN26990_c0_g2_i1	.	.	.	.	.	.	.	.	.	.	.	.	.	.
TRINITY_DN26990_c0_g3	TRINITY_DN26990_c0_g3_i1	B2_DAUCA^B2_DAUCA^Q:185-529,H:48-162^88.696%ID^E:4.18e-72^RecName: Full=B2 protein;^Eukaryota; Viridiplantae; Streptophyta; Embryophyta; Tracheophyta; Spermatophyta; Magnoliophyta; eudicotyledons; Gunneridae; Pentapetalae; asterids; campanulids; Apiales; Apiaceae; Apioideae; Scandiceae; Daucinae; Daucus; Daucus sect. Daucus	.	.	.	.	.	.	.	.	.	.	.	.	.
TRINITY_DN26990_c0_g3	TRINITY_DN26990_c0_g3_i2	B2_DAUCA^B2_DAUCA^Q:172-498,H:54-162^90.826%ID^E:3.81e-70^RecName: Full=B2 protein;^Eukaryota; Viridiplantae; Streptophyta; Embryophyta; Tracheophyta; Spermatophyta; Magnoliophyta; eudicotyledons; Gunneridae; Pentapetalae; asterids; campanulids; Apiales; Apiaceae; Apioideae; Scandiceae; Daucinae; Daucus; Daucus sect. Daucus	.	TRINITY_DN26990_c0_g3_i2.p1	1-498[+]	B2_DAUCA^B2_DAUCA^Q:52-166,H:48-162^88.696%ID^E:1.78e-72^RecName: Full=B2 protein;^Eukaryota; Viridiplantae; Streptophyta; Embryophyta; Tracheophyta; Spermatophyta; Magnoliophyta; eudicotyledons; Gunneridae; Pentapetalae; asterids; campanulids; Apiales; Apiaceae; Apioideae; Scandiceae; Daucinae; Daucus; Daucus sect. Daucus	PF10539.9^Dev_Cell_Death^Development and cell death domain^79-164^E:3.4e-31	.	.	.	.	.	.	.	.
TRINITY_DN26990_c0_g4	TRINITY_DN26990_c0_g4_i1	B2_DAUCA^B2_DAUCA^Q:531-400,H:164-207^86.364%ID^E:6.56e-18^RecName: Full=B2 protein;^Eukaryota; Viridiplantae; Streptophyta; Embryophyta; Tracheophyta; Spermatophyta; Magnoliophyta; eudicotyledons; Gunneridae; Pentapetalae; asterids; campanulids; Apiales; Apiaceae; Apioideae; Scandiceae; Daucinae; Daucus; Daucus sect. Daucus	.	.	.	.	.	.	.	.	.	.	.	.	.
TRINITY_DN26990_c0_g5	TRINITY_DN26990_c0_g5_i1	B2_DAUCA^B2_DAUCA^Q:558-400,H:155-207^86.792%ID^E:1.99e-24^RecName: Full=B2 protein;^Eukaryota; Viridiplantae; Streptophyta; Embryophyta; Tracheophyta; Spermatophyta; Magnoliophyta; eudicotyledons; Gunneridae; Pentapetalae; asterids; campanulids; Apiales; Apiaceae; Apioideae; Scandiceae; Daucinae; Daucus; Daucus sect. Daucus	.	.	.	.	.	.	.	.	.	.	.	.	.
TRINITY_DN26990_c0_g6	TRINITY_DN26990_c0_g6_i1	.	.	.	.	.	.	.	.	.	.	.	.	.	.
TRINITY_DN26917_c0_g1	TRINITY_DN26917_c0_g1_i1	.	.	.	.	.	.	.	.	.	.	.	.	.	.
TRINITY_DN26921_c0_g1	TRINITY_DN26921_c0_g1_i1	.	.	.	.	.	.	.	.	.	.	.	.	.	.
TRINITY_DN26921_c0_g2	TRINITY_DN26921_c0_g2_i1	.	.	.	.	.	.	.	.	.	.	.	.	.	.
TRINITY_DN26921_c0_g3	TRINITY_DN26921_c0_g3_i1	.	.	.	.	.	.	.	.	.	.	.	.	.	.
TRINITY_DN26957_c0_g1	TRINITY_DN26957_c0_g1_i1	.	.	.	.	.	.	.	.	.	.	.	.	.	.
TRINITY_DN26957_c1_g1	TRINITY_DN26957_c1_g1_i1	.	.	.	.	.	.	.	.	.	.	.	.	.	.
TRINITY_DN26961_c0_g1	TRINITY_DN26961_c0_g1_i1	.	.	.	.	.	.	.	.	.	.	.	.	.	.
TRINITY_DN26961_c0_g1	TRINITY_DN26961_c0_g1_i2	.	.	.	.	.	.	.	.	.	.	.	.	.	.
TRINITY_DN26961_c0_g2	TRINITY_DN26961_c0_g2_i1	.	.	.	.	.	.	.	.	.	.	.	.	.	.
TRINITY_DN26961_c0_g2	TRINITY_DN26961_c0_g2_i2	.	.	.	.	.	.	.	.	.	.	.	.	.	.
TRINITY_DN26910_c0_g1	TRINITY_DN26910_c0_g1_i1	LEA14_GOSHI^LEA14_GOSHI^Q:190-8,H:72-132^37.705%ID^E:6.37e-10^RecName: Full=Late embryogenesis abundant protein Lea14-A;^Eukaryota; Viridiplantae; Streptophyta; Embryophyta; Tracheophyta; Spermatophyta; Magnoliophyta; eudicotyledons; Gunneridae; Pentapetalae; rosids; malvids; Malvales; Malvaceae; Malvoideae; Gossypium	.	.	.	.	.	.	.	.	KEGG:ghi:107922715	GO:0009269^biological_process^response to desiccation	.	.	.
TRINITY_DN26910_c0_g2	TRINITY_DN26910_c0_g2_i1	LEA14_SOYBN^LEA14_SOYBN^Q:199-8,H:69-132^40.625%ID^E:7.58e-13^RecName: Full=Desiccation protectant protein Lea14 homolog;^Eukaryota; Viridiplantae; Streptophyta; Embryophyta; Tracheophyta; Spermatophyta; Magnoliophyta; eudicotyledons; Gunneridae; Pentapetalae; rosids; fabids; Fabales; Fabaceae; Papilionoideae; 50 kb inversion clade; NPAAA clade; indigoferoid/millettioid clade; Phaseoleae; Glycine…	.	.	.	.	.	.	.	ENOG4111PUK^late embryogenesis abundant protein	KEGG:gmx:547837	GO:0005829^cellular_component^cytosol`GO:0009269^biological_process^response to desiccation	.	.	.
TRINITY_DN26926_c0_g1	TRINITY_DN26926_c0_g1_i1	Y1105_ARATH^Y1105_ARATH^Q:459-124,H:276-385^56.25%ID^E:2.99e-36^RecName: Full=Probable receptor-like protein kinase At1g11050;^Eukaryota; Viridiplantae; Streptophyta; Embryophyta; Tracheophyta; Spermatophyta; Magnoliophyta; eudicotyledons; Gunneridae; Pentapetalae; rosids; malvids; Brassicales; Brassicaceae; Camelineae; Arabidopsis`Y1105_ARATH^Y1105_ARATH^Q:3-128,H:458-499^92.857%ID^E:3.32e-18^Re…	.	TRINITY_DN26926_c0_g1_i1.p1	615-115[-]	Y1105_ARATH^Y1105_ARATH^Q:6-164,H:230-385^47.17%ID^E:5.39e-40^RecName: Full=Probable receptor-like protein kinase At1g11050;^Eukaryota; Viridiplantae; Streptophyta; Embryophyta; Tracheophyta; Spermatophyta; Magnoliophyta; eudicotyledons; Gunneridae; Pentapetalae; rosids; malvids; Brassicales; Brassicaceae; Camelineae; Arabidopsis	PF00069.25^Pkinase^Protein kinase domain^73-163^E:1e-12`PF07714.17^Pkinase_Tyr^Protein tyrosine kinase^74-163^E:1.2e-14	.	.	COG0515^Serine Threonine protein kinase	KEGG:ath:AT1G11050	GO:0016021^cellular_component^integral component of membrane`GO:0005886^cellular_component^plasma membrane`GO:0005524^molecular_function^ATP binding`GO:0004674^molecular_function^protein serine/threonine kinase activity`GO:0046777^biological_process^protein autophosphorylation	GO:0004672^molecular_function^protein kinase activity`GO:0005524^molecular_function^ATP binding`GO:0006468^biological_process^protein phosphorylation	.	.
TRINITY_DN26950_c0_g1	TRINITY_DN26950_c0_g1_i1	.	.	.	.	.	.	.	.	.	.	.	.	.	.
TRINITY_DN26950_c0_g1	TRINITY_DN26950_c0_g1_i2	DNJ11_ARATH^DNJ11_ARATH^Q:484-185,H:76-161^49.505%ID^E:3e-25^RecName: Full=Chaperone protein dnaJ 11, chloroplastic;^Eukaryota; Viridiplantae; Streptophyta; Embryophyta; Tracheophyta; Spermatophyta; Magnoliophyta; eudicotyledons; Gunneridae; Pentapetalae; rosids; malvids; Brassicales; Brassicaceae; Camelineae; Arabidopsis	.	TRINITY_DN26950_c0_g1_i2.p1	490-182[-]	DNJ11_ARATH^DNJ11_ARATH^Q:3-102,H:76-161^49.505%ID^E:3.31e-26^RecName: Full=Chaperone protein dnaJ 11, chloroplastic;^Eukaryota; Viridiplantae; Streptophyta; Embryophyta; Tracheophyta; Spermatophyta; Magnoliophyta; eudicotyledons; Gunneridae; Pentapetalae; rosids; malvids; Brassicales; Brassicaceae; Camelineae; Arabidopsis	PF00226.31^DnaJ^DnaJ domain^1-56^E:1.9e-17	.	.	COG2214^DNAj domain protein	KEGG:ath:AT4G36040	GO:0009507^cellular_component^chloroplast`GO:0009570^cellular_component^chloroplast stroma`GO:0005634^cellular_component^nucleus`GO:0009536^cellular_component^plastid	.	.	.
TRINITY_DN26950_c0_g1	TRINITY_DN26950_c0_g1_i3	DNJ11_ARATH^DNJ11_ARATH^Q:485-186,H:76-161^49.505%ID^E:3e-25^RecName: Full=Chaperone protein dnaJ 11, chloroplastic;^Eukaryota; Viridiplantae; Streptophyta; Embryophyta; Tracheophyta; Spermatophyta; Magnoliophyta; eudicotyledons; Gunneridae; Pentapetalae; rosids; malvids; Brassicales; Brassicaceae; Camelineae; Arabidopsis	.	TRINITY_DN26950_c0_g1_i3.p1	491-183[-]	DNJ11_ARATH^DNJ11_ARATH^Q:3-102,H:76-161^49.505%ID^E:3.31e-26^RecName: Full=Chaperone protein dnaJ 11, chloroplastic;^Eukaryota; Viridiplantae; Streptophyta; Embryophyta; Tracheophyta; Spermatophyta; Magnoliophyta; eudicotyledons; Gunneridae; Pentapetalae; rosids; malvids; Brassicales; Brassicaceae; Camelineae; Arabidopsis	PF00226.31^DnaJ^DnaJ domain^1-56^E:1.9e-17	.	.	COG2214^DNAj domain protein	KEGG:ath:AT4G36040	GO:0009507^cellular_component^chloroplast`GO:0009570^cellular_component^chloroplast stroma`GO:0005634^cellular_component^nucleus`GO:0009536^cellular_component^plastid	.	.	.
TRINITY_DN26950_c0_g2	TRINITY_DN26950_c0_g2_i1	.	.	.	.	.	.	.	.	.	.	.	.	.	.
TRINITY_DN26966_c0_g1	TRINITY_DN26966_c0_g1_i1	RS18_ARATH^RS18_ARATH^Q:587-288,H:53-152^97%ID^E:1.09e-54^RecName: Full=40S ribosomal protein S18;^Eukaryota; Viridiplantae; Streptophyta; Embryophyta; Tracheophyta; Spermatophyta; Magnoliophyta; eudicotyledons; Gunneridae; Pentapetalae; rosids; malvids; Brassicales; Brassicaceae; Camelineae; Arabidopsis	.	TRINITY_DN26966_c0_g1_i1.p1	587-285[-]	RS18_ARATH^RS18_ARATH^Q:1-100,H:53-152^97%ID^E:5.56e-68^RecName: Full=40S ribosomal protein S18;^Eukaryota; Viridiplantae; Streptophyta; Embryophyta; Tracheophyta; Spermatophyta; Magnoliophyta; eudicotyledons; Gunneridae; Pentapetalae; rosids; malvids; Brassicales; Brassicaceae; Camelineae; Arabidopsis	PF00416.22^Ribosomal_S13^Ribosomal protein S13/S18^1-90^E:1.6e-37	.	.	COG0099^Located at the top of the head of the 30S subunit, it contacts several helices of the 16S rRNA. In the 70S ribosome it contacts the 23S rRNA (bridge B1a) and protein L5 of the 50S subunit (bridge B1b), connecting the 2 subunits	KEGG:ath:AT1G22780`KEGG:ath:AT1G34030`KEGG:ath:AT4G09800`KO:K02964	GO:0005618^cellular_component^cell wall`GO:0005829^cellular_component^cytosol`GO:0022626^cellular_component^cytosolic ribosome`GO:0022627^cellular_component^cytosolic small ribosomal subunit`GO:0016020^cellular_component^membrane`GO:0005730^cellular_component^nucleolus`GO:0005886^cellular_component^plasma membrane`GO:0009506^cellular_component^plasmodesma`GO:0005840^cellular_component^ribosome`GO…	GO:0003723^molecular_function^RNA binding`GO:0003735^molecular_function^structural constituent of ribosome`GO:0006412^biological_process^translation`GO:0005622^cellular_component^intracellular`GO:0005840^cellular_component^ribosome	.	.
TRINITY_DN26966_c0_g2	TRINITY_DN26966_c0_g2_i1	RS18_ARATH^RS18_ARATH^Q:54-233,H:1-60^96.667%ID^E:8.16e-36^RecName: Full=40S ribosomal protein S18;^Eukaryota; Viridiplantae; Streptophyta; Embryophyta; Tracheophyta; Spermatophyta; Magnoliophyta; eudicotyledons; Gunneridae; Pentapetalae; rosids; malvids; Brassicales; Brassicaceae; Camelineae; Arabidopsis	.	.	.	.	.	.	.	COG0099^Located at the top of the head of the 30S subunit, it contacts several helices of the 16S rRNA. In the 70S ribosome it contacts the 23S rRNA (bridge B1a) and protein L5 of the 50S subunit (bridge B1b), connecting the 2 subunits	KEGG:ath:AT1G22780`KEGG:ath:AT1G34030`KEGG:ath:AT4G09800`KO:K02964	GO:0005618^cellular_component^cell wall`GO:0005829^cellular_component^cytosol`GO:0022626^cellular_component^cytosolic ribosome`GO:0022627^cellular_component^cytosolic small ribosomal subunit`GO:0016020^cellular_component^membrane`GO:0005730^cellular_component^nucleolus`GO:0005886^cellular_component^plasma membrane`GO:0009506^cellular_component^plasmodesma`GO:0005840^cellular_component^ribosome`GO…	.	.	.
TRINITY_DN26903_c0_g1	TRINITY_DN26903_c0_g1_i1	SAP8_ORYSJ^SAP8_ORYSJ^Q:857-351,H:3-171^72.515%ID^E:1.98e-76^RecName: Full=Zinc finger A20 and AN1 domain-containing stress-associated protein 8;^Eukaryota; Viridiplantae; Streptophyta; Embryophyta; Tracheophyta; Spermatophyta; Magnoliophyta; Liliopsida; Poales; Poaceae; BOP clade; Oryzoideae; Oryzeae; Oryzinae; Oryza; Oryza sativa	.	TRINITY_DN26903_c0_g1_i1.p1	866-348[-]	SAP8_ORYSJ^SAP8_ORYSJ^Q:4-172,H:3-171^72.515%ID^E:6.58e-87^RecName: Full=Zinc finger A20 and AN1 domain-containing stress-associated protein 8;^Eukaryota; Viridiplantae; Streptophyta; Embryophyta; Tracheophyta; Spermatophyta; Magnoliophyta; Liliopsida; Poales; Poaceae; BOP clade; Oryzoideae; Oryzeae; Oryzinae; Oryza; Oryza sativa	PF01754.16^zf-A20^A20-like zinc finger^16-39^E:1.9e-12`PF01428.16^zf-AN1^AN1-like Zinc finger^113-149^E:1.5e-09	.	.	ENOG4111UWC^zinc finger	KEGG:osa:4341520	GO:0003677^molecular_function^DNA binding`GO:0008270^molecular_function^zinc ion binding	GO:0003677^molecular_function^DNA binding`GO:0008270^molecular_function^zinc ion binding	.	.
TRINITY_DN26903_c0_g1	TRINITY_DN26903_c0_g1_i2	SAP8_ORYSJ^SAP8_ORYSJ^Q:705-199,H:3-171^72.515%ID^E:3.52e-77^RecName: Full=Zinc finger A20 and AN1 domain-containing stress-associated protein 8;^Eukaryota; Viridiplantae; Streptophyta; Embryophyta; Tracheophyta; Spermatophyta; Magnoliophyta; Liliopsida; Poales; Poaceae; BOP clade; Oryzoideae; Oryzeae; Oryzinae; Oryza; Oryza sativa	.	TRINITY_DN26903_c0_g1_i2.p1	714-196[-]	SAP8_ORYSJ^SAP8_ORYSJ^Q:4-172,H:3-171^72.515%ID^E:6.58e-87^RecName: Full=Zinc finger A20 and AN1 domain-containing stress-associated protein 8;^Eukaryota; Viridiplantae; Streptophyta; Embryophyta; Tracheophyta; Spermatophyta; Magnoliophyta; Liliopsida; Poales; Poaceae; BOP clade; Oryzoideae; Oryzeae; Oryzinae; Oryza; Oryza sativa	PF01754.16^zf-A20^A20-like zinc finger^16-39^E:1.9e-12`PF01428.16^zf-AN1^AN1-like Zinc finger^113-149^E:1.5e-09	.	.	ENOG4111UWC^zinc finger	KEGG:osa:4341520	GO:0003677^molecular_function^DNA binding`GO:0008270^molecular_function^zinc ion binding	GO:0003677^molecular_function^DNA binding`GO:0008270^molecular_function^zinc ion binding	.	.
TRINITY_DN26984_c0_g1	TRINITY_DN26984_c0_g1_i1	Y4117_ARATH^Y4117_ARATH^Q:1-363,H:335-455^40.496%ID^E:1.95e-24^RecName: Full=Putative disease resistance protein At4g11170;^Eukaryota; Viridiplantae; Streptophyta; Embryophyta; Tracheophyta; Spermatophyta; Magnoliophyta; eudicotyledons; Gunneridae; Pentapetalae; rosids; malvids; Brassicales; Brassicaceae; Camelineae; Arabidopsis	.	TRINITY_DN26984_c0_g1_i1.p1	1-378[+]	Y4117_ARATH^Y4117_ARATH^Q:1-121,H:335-455^40.496%ID^E:1.75e-24^RecName: Full=Putative disease resistance protein At4g11170;^Eukaryota; Viridiplantae; Streptophyta; Embryophyta; Tracheophyta; Spermatophyta; Magnoliophyta; eudicotyledons; Gunneridae; Pentapetalae; rosids; malvids; Brassicales; Brassicaceae; Camelineae; Arabidopsis	PF00931.22^NB-ARC^NB-ARC domain^4-74^E:1.2e-09	.	.	ENOG41106B0^Leucine Rich Repeat	KEGG:ath:AT4G11170	GO:0005739^cellular_component^mitochondrion`GO:0043531^molecular_function^ADP binding`GO:0006952^biological_process^defense response`GO:0010193^biological_process^response to ozone`GO:0007165^biological_process^signal transduction	GO:0043531^molecular_function^ADP binding	.	.
TRINITY_DN26919_c0_g1	TRINITY_DN26919_c0_g1_i1	.	.	.	.	.	.	.	.	.	.	.	.	.	.
TRINITY_DN26919_c0_g2	TRINITY_DN26919_c0_g2_i1	.	.	.	.	.	.	.	.	.	.	.	.	.	.
TRINITY_DN26919_c1_g1	TRINITY_DN26919_c1_g1_i1	.	.	.	.	.	.	.	.	.	.	.	.	.	.
TRINITY_DN26943_c1_g1	TRINITY_DN26943_c1_g1_i1	PLDD1_ARATH^PLDD1_ARATH^Q:272-3,H:1-102^51.456%ID^E:1.49e-24^RecName: Full=Phospholipase D delta {ECO:0000303|PubMed:11891260};^Eukaryota; Viridiplantae; Streptophyta; Embryophyta; Tracheophyta; Spermatophyta; Magnoliophyta; eudicotyledons; Gunneridae; Pentapetalae; rosids; malvids; Brassicales; Brassicaceae; Camelineae; Arabidopsis	.	.	.	.	.	.	.	COG1502^Catalyzes the reversible phosphatidyl group transfer from one phosphatidylglycerol molecule to another to form cardiolipin (CL) (diphosphatidylglycerol) and glycerol (By similarity)	KEGG:ath:AT4G35790`KO:K01115	GO:0016020^cellular_component^membrane`GO:0005886^cellular_component^plasma membrane`GO:0009506^cellular_component^plasmodesma`GO:0005773^cellular_component^vacuole`GO:0005509^molecular_function^calcium ion binding`GO:0070290^molecular_function^N-acylphosphatidylethanolamine-specific phospholipase D activity`GO:0004630^molecular_function^phospholipase D activity`GO:0016042^biological_process^lipi…	.	.	.
TRINITY_DN26943_c2_g1	TRINITY_DN26943_c2_g1_i1	PLDD1_ARATH^PLDD1_ARATH^Q:217-2,H:104-175^51.389%ID^E:7.55e-21^RecName: Full=Phospholipase D delta {ECO:0000303|PubMed:11891260};^Eukaryota; Viridiplantae; Streptophyta; Embryophyta; Tracheophyta; Spermatophyta; Magnoliophyta; eudicotyledons; Gunneridae; Pentapetalae; rosids; malvids; Brassicales; Brassicaceae; Camelineae; Arabidopsis	.	.	.	.	.	.	.	COG1502^Catalyzes the reversible phosphatidyl group transfer from one phosphatidylglycerol molecule to another to form cardiolipin (CL) (diphosphatidylglycerol) and glycerol (By similarity)	KEGG:ath:AT4G35790`KO:K01115	GO:0016020^cellular_component^membrane`GO:0005886^cellular_component^plasma membrane`GO:0009506^cellular_component^plasmodesma`GO:0005773^cellular_component^vacuole`GO:0005509^molecular_function^calcium ion binding`GO:0070290^molecular_function^N-acylphosphatidylethanolamine-specific phospholipase D activity`GO:0004630^molecular_function^phospholipase D activity`GO:0016042^biological_process^lipi…	.	.	.
TRINITY_DN26975_c0_g1	TRINITY_DN26975_c0_g1_i1	.	.	.	.	.	.	.	.	.	.	.	.	.	.
TRINITY_DN26975_c0_g2	TRINITY_DN26975_c0_g2_i1	PP116_ARATH^PP116_ARATH^Q:1683-130,H:162-681^65.192%ID^E:0^RecName: Full=Pentatricopeptide repeat-containing protein At1g71490;^Eukaryota; Viridiplantae; Streptophyta; Embryophyta; Tracheophyta; Spermatophyta; Magnoliophyta; eudicotyledons; Gunneridae; Pentapetalae; rosids; malvids; Brassicales; Brassicaceae; Camelineae; Arabidopsis`PP116_ARATH^PP116_ARATH^Q:1689-547,H:59-439^20.853%ID^E:2.84e-17…	.	TRINITY_DN26975_c0_g2_i1.p1	1695-127[-]	PP116_ARATH^PP116_ARATH^Q:5-522,H:162-681^65.192%ID^E:0^RecName: Full=Pentatricopeptide repeat-containing protein At1g71490;^Eukaryota; Viridiplantae; Streptophyta; Embryophyta; Tracheophyta; Spermatophyta; Magnoliophyta; eudicotyledons; Gunneridae; Pentapetalae; rosids; malvids; Brassicales; Brassicaceae; Camelineae; Arabidopsis`PP116_ARATH^PP116_ARATH^Q:3-383,H:59-439^20.853%ID^E:2.04e-17^RecNa…	PF01535.20^PPR^PPR repeat^23-50^E:0.0013`PF12854.7^PPR_1^PPR repeat^50-79^E:1.8e-06`PF13041.6^PPR_2^PPR repeat family^51-87^E:1.3e-09`PF13812.6^PPR_3^Pentatricopeptide repeat domain^51-95^E:0.00098`PF01535.20^PPR^PPR repeat^53-83^E:8.6e-10`PF13812.6^PPR_3^Pentatricopeptide repeat domain^74-117^E:0.00024`PF01535.20^PPR^PPR repeat^89-117^E:0.00096`PF01535.20^PPR^PPR repeat^161-187^E:1.2`PF13041.6^P…	.	.	ENOG410Z7Z7^Pentatricopeptide repeat-containing protein	KEGG:ath:AT1G71490	GO:0009451^biological_process^RNA modification	.	.	.
TRINITY_DN26975_c0_g2	TRINITY_DN26975_c0_g2_i1	PP116_ARATH^PP116_ARATH^Q:1683-130,H:162-681^65.192%ID^E:0^RecName: Full=Pentatricopeptide repeat-containing protein At1g71490;^Eukaryota; Viridiplantae; Streptophyta; Embryophyta; Tracheophyta; Spermatophyta; Magnoliophyta; eudicotyledons; Gunneridae; Pentapetalae; rosids; malvids; Brassicales; Brassicaceae; Camelineae; Arabidopsis`PP116_ARATH^PP116_ARATH^Q:1689-547,H:59-439^20.853%ID^E:2.84e-17…	.	TRINITY_DN26975_c0_g2_i1.p2	1339-1695[+]	.	.	.	.	.	.	.	.	.	.
TRINITY_DN26975_c0_g3	TRINITY_DN26975_c0_g3_i1	.	.	.	.	.	.	.	.	.	.	.	.	.	.
TRINITY_DN26983_c0_g1	TRINITY_DN26983_c0_g1_i1	PAL1_IPOBA^PAL1_IPOBA^Q:329-3,H:73-181^88.991%ID^E:2.16e-63^RecName: Full=Phenylalanine ammonia-lyase;^Eukaryota; Viridiplantae; Streptophyta; Embryophyta; Tracheophyta; Spermatophyta; Magnoliophyta; eudicotyledons; Gunneridae; Pentapetalae; asterids; lamiids; Solanales; Convolvulaceae; Ipomoeeae; Ipomoea	.	TRINITY_DN26983_c0_g1_i1.p1	329-3[-]	PAL1_IPOBA^PAL1_IPOBA^Q:1-109,H:73-181^88.991%ID^E:1.94e-63^RecName: Full=Phenylalanine ammonia-lyase;^Eukaryota; Viridiplantae; Streptophyta; Embryophyta; Tracheophyta; Spermatophyta; Magnoliophyta; eudicotyledons; Gunneridae; Pentapetalae; asterids; lamiids; Solanales; Convolvulaceae; Ipomoeeae; Ipomoea	PF00221.19^Lyase_aromatic^Aromatic amino acid lyase^2-109^E:3.8e-29	.	.	.	.	GO:0005737^cellular_component^cytoplasm`GO:0045548^molecular_function^phenylalanine ammonia-lyase activity`GO:0009800^biological_process^cinnamic acid biosynthetic process`GO:0006559^biological_process^L-phenylalanine catabolic process	.	.	.
TRINITY_DN26983_c1_g1	TRINITY_DN26983_c1_g1_i1	PAL1_TOBAC^PAL1_TOBAC^Q:242-3,H:192-271^82.5%ID^E:6.87e-40^RecName: Full=Phenylalanine ammonia-lyase;^Eukaryota; Viridiplantae; Streptophyta; Embryophyta; Tracheophyta; Spermatophyta; Magnoliophyta; eudicotyledons; Gunneridae; Pentapetalae; asterids; lamiids; Solanales; Solanaceae; Nicotianoideae; Nicotianeae; Nicotiana	.	.	.	.	.	.	.	.	KEGG:nta:107761482`KO:K10775	GO:0005737^cellular_component^cytoplasm`GO:0045548^molecular_function^phenylalanine ammonia-lyase activity`GO:0009800^biological_process^cinnamic acid biosynthetic process`GO:0006559^biological_process^L-phenylalanine catabolic process	.	.	.
TRINITY_DN26983_c2_g1	TRINITY_DN26983_c2_g1_i1	PAL1_RUBID^PAL1_RUBID^Q:1-315,H:291-395^91.429%ID^E:1.26e-64^RecName: Full=Phenylalanine ammonia-lyase 1;^Eukaryota; Viridiplantae; Streptophyta; Embryophyta; Tracheophyta; Spermatophyta; Magnoliophyta; eudicotyledons; Gunneridae; Pentapetalae; rosids; fabids; Rosales; Rosaceae; Rosoideae; Rosoideae unplaced; Rubus	.	TRINITY_DN26983_c2_g1_i1.p1	1-315[+]	PAL1_RUBID^PAL1_RUBID^Q:1-105,H:291-395^91.429%ID^E:1.13e-64^RecName: Full=Phenylalanine ammonia-lyase 1;^Eukaryota; Viridiplantae; Streptophyta; Embryophyta; Tracheophyta; Spermatophyta; Magnoliophyta; eudicotyledons; Gunneridae; Pentapetalae; rosids; fabids; Rosales; Rosaceae; Rosoideae; Rosoideae unplaced; Rubus	PF00221.19^Lyase_aromatic^Aromatic amino acid lyase^2-105^E:2.4e-30	.	.	.	.	GO:0005737^cellular_component^cytoplasm`GO:0045548^molecular_function^phenylalanine ammonia-lyase activity`GO:0009800^biological_process^cinnamic acid biosynthetic process`GO:0006559^biological_process^L-phenylalanine catabolic process	.	.	.
TRINITY_DN26904_c0_g1	TRINITY_DN26904_c0_g1_i1	.	.	.	.	.	.	.	.	.	.	.	.	.	.
TRINITY_DN26904_c0_g1	TRINITY_DN26904_c0_g1_i2	.	.	.	.	.	.	.	.	.	.	.	.	.	.
TRINITY_DN26999_c0_g1	TRINITY_DN26999_c0_g1_i1	.	.	.	.	.	.	.	.	.	.	.	.	.	.
TRINITY_DN26999_c0_g2	TRINITY_DN26999_c0_g2_i1	.	.	.	.	.	.	.	.	.	.	.	.	.	.
TRINITY_DN26928_c0_g1	TRINITY_DN26928_c0_g1_i1	.	.	.	.	.	.	.	.	.	.	.	.	.	.
TRINITY_DN26928_c1_g1	TRINITY_DN26928_c1_g1_i1	.	.	.	.	.	.	.	.	.	.	.	.	.	.
TRINITY_DN26928_c2_g1	TRINITY_DN26928_c2_g1_i1	.	.	.	.	.	.	.	.	.	.	.	.	.	.
TRINITY_DN26928_c3_g1	TRINITY_DN26928_c3_g1_i1	.	.	.	.	.	.	.	.	.	.	.	.	.	.
TRINITY_DN26932_c0_g1	TRINITY_DN26932_c0_g1_i1	ENT5_ARATH^ENT5_ARATH^Q:2-181,H:311-374^67.188%ID^E:2.2e-23^RecName: Full=Equilibrative nucleotide transporter 5;^Eukaryota; Viridiplantae; Streptophyta; Embryophyta; Tracheophyta; Spermatophyta; Magnoliophyta; eudicotyledons; Gunneridae; Pentapetalae; rosids; malvids; Brassicales; Brassicaceae; Camelineae; Arabidopsis	.	.	.	.	.	.	.	ENOG410Y3MT^solute carrier family 29 (nucleoside transporters), member	KEGG:ath:AT4G05140`KO:K15014	GO:0016021^cellular_component^integral component of membrane`GO:0005886^cellular_component^plasma membrane`GO:0005337^molecular_function^nucleoside transmembrane transporter activity	.	.	.
TRINITY_DN26932_c0_g2	TRINITY_DN26932_c0_g2_i1	ENT7_ARATH^ENT7_ARATH^Q:2-175,H:310-371^66.129%ID^E:2.25e-26^RecName: Full=Equilibrative nucleotide transporter 7;^Eukaryota; Viridiplantae; Streptophyta; Embryophyta; Tracheophyta; Spermatophyta; Magnoliophyta; eudicotyledons; Gunneridae; Pentapetalae; rosids; malvids; Brassicales; Brassicaceae; Camelineae; Arabidopsis`ENT7_ARATH^ENT7_ARATH^Q:172-276,H:372-406^71.429%ID^E:2.25e-26^RecName: Full=…	.	.	.	.	.	.	.	ENOG410Y3MT^solute carrier family 29 (nucleoside transporters), member	KEGG:ath:AT1G61630`KO:K15014	GO:0016021^cellular_component^integral component of membrane`GO:0005886^cellular_component^plasma membrane`GO:0005337^molecular_function^nucleoside transmembrane transporter activity`GO:0015858^biological_process^nucleoside transport	.	.	.
TRINITY_DN26944_c0_g1	TRINITY_DN26944_c0_g1_i1	.	.	.	.	.	.	.	.	.	.	.	.	.	.
TRINITY_DN26944_c0_g2	TRINITY_DN26944_c0_g2_i1	.	.	.	.	.	.	.	.	.	.	.	.	.	.
TRINITY_DN26944_c0_g3	TRINITY_DN26944_c0_g3_i1	.	.	.	.	.	.	.	.	.	.	.	.	.	.
TRINITY_DN26944_c0_g4	TRINITY_DN26944_c0_g4_i1	ZTP29_ARATH^ZTP29_ARATH^Q:749-3,H:1-249^84.739%ID^E:3.01e-133^RecName: Full=Zinc transporter ZTP29;^Eukaryota; Viridiplantae; Streptophyta; Embryophyta; Tracheophyta; Spermatophyta; Magnoliophyta; eudicotyledons; Gunneridae; Pentapetalae; rosids; malvids; Brassicales; Brassicaceae; Camelineae; Arabidopsis	.	TRINITY_DN26944_c0_g4_i1.p1	749-3[-]	ZTP29_ARATH^ZTP29_ARATH^Q:1-249,H:1-249^84.739%ID^E:4.79e-157^RecName: Full=Zinc transporter ZTP29;^Eukaryota; Viridiplantae; Streptophyta; Embryophyta; Tracheophyta; Spermatophyta; Magnoliophyta; eudicotyledons; Gunneridae; Pentapetalae; rosids; malvids; Brassicales; Brassicaceae; Camelineae; Arabidopsis	PF02535.22^Zip^ZIP Zinc transporter^109-238^E:4.5e-19	.	.	COG0428^zinc transporter	KEGG:ath:AT3G20870`KO:K07238	GO:0005789^cellular_component^endoplasmic reticulum membrane`GO:0016021^cellular_component^integral component of membrane`GO:0005385^molecular_function^zinc ion transmembrane transporter activity`GO:0071577^biological_process^zinc ion transmembrane transport	GO:0046873^molecular_function^metal ion transmembrane transporter activity`GO:0030001^biological_process^metal ion transport`GO:0055085^biological_process^transmembrane transport`GO:0016020^cellular_component^membrane	.	.
TRINITY_DN26968_c0_g1	TRINITY_DN26968_c0_g1_i1	.	.	.	.	.	.	.	.	.	.	.	.	.	.
TRINITY_DN26968_c0_g2	TRINITY_DN26968_c0_g2_i1	.	.	.	.	.	.	.	.	.	.	.	.	.	.
TRINITY_DN26925_c0_g1	TRINITY_DN26925_c0_g1_i1	PLT6_ARATH^PLT6_ARATH^Q:2-580,H:152-355^46.078%ID^E:4.5e-45^RecName: Full=Probable polyol transporter 6;^Eukaryota; Viridiplantae; Streptophyta; Embryophyta; Tracheophyta; Spermatophyta; Magnoliophyta; eudicotyledons; Gunneridae; Pentapetalae; rosids; malvids; Brassicales; Brassicaceae; Camelineae; Arabidopsis	.	TRINITY_DN26925_c0_g1_i1.p1	2-583[+]	PLT5_ARATH^PLT5_ARATH^Q:4-194,H:174-375^46.535%ID^E:6.06e-56^RecName: Full=Polyol transporter 5;^Eukaryota; Viridiplantae; Streptophyta; Embryophyta; Tracheophyta; Spermatophyta; Magnoliophyta; eudicotyledons; Gunneridae; Pentapetalae; rosids; malvids; Brassicales; Brassicaceae; Camelineae; Arabidopsis	PF00083.24^Sugar_tr^Sugar (and other) transporter^1-192^E:4.1e-45	.	.	ENOG410XNQK^Transporter	KEGG:ath:AT3G18830	GO:0005887^cellular_component^integral component of plasma membrane`GO:0005886^cellular_component^plasma membrane`GO:0005351^molecular_function^carbohydrate:proton symporter activity`GO:0015591^molecular_function^D-ribose transmembrane transporter activity`GO:0015148^molecular_function^D-xylose transmembrane transporter activity`GO:0005354^molecular_function^galactose transmembrane transporter ac…	GO:0022857^molecular_function^transmembrane transporter activity`GO:0055085^biological_process^transmembrane transport`GO:0016021^cellular_component^integral component of membrane	.	.
TRINITY_DN26925_c0_g2	TRINITY_DN26925_c0_g2_i1	PLT6_ARATH^PLT6_ARATH^Q:610-200,H:350-487^52.174%ID^E:2.84e-40^RecName: Full=Probable polyol transporter 6;^Eukaryota; Viridiplantae; Streptophyta; Embryophyta; Tracheophyta; Spermatophyta; Magnoliophyta; eudicotyledons; Gunneridae; Pentapetalae; rosids; malvids; Brassicales; Brassicaceae; Camelineae; Arabidopsis	.	TRINITY_DN26925_c0_g2_i1.p1	610-188[-]	PLT6_ARATH^PLT6_ARATH^Q:1-137,H:350-487^52.174%ID^E:2.72e-41^RecName: Full=Probable polyol transporter 6;^Eukaryota; Viridiplantae; Streptophyta; Embryophyta; Tracheophyta; Spermatophyta; Magnoliophyta; eudicotyledons; Gunneridae; Pentapetalae; rosids; malvids; Brassicales; Brassicaceae; Camelineae; Arabidopsis	PF00083.24^Sugar_tr^Sugar (and other) transporter^1-129^E:7.2e-28	.	.	ENOG410XNQK^Transporter	KEGG:ath:AT4G36670	GO:0005887^cellular_component^integral component of plasma membrane`GO:0005351^molecular_function^carbohydrate:proton symporter activity	GO:0022857^molecular_function^transmembrane transporter activity`GO:0055085^biological_process^transmembrane transport`GO:0016021^cellular_component^integral component of membrane	.	.
TRINITY_DN26925_c0_g3	TRINITY_DN26925_c0_g3_i1	PLT6_ARATH^PLT6_ARATH^Q:610-200,H:350-487^52.174%ID^E:1.86e-40^RecName: Full=Probable polyol transporter 6;^Eukaryota; Viridiplantae; Streptophyta; Embryophyta; Tracheophyta; Spermatophyta; Magnoliophyta; eudicotyledons; Gunneridae; Pentapetalae; rosids; malvids; Brassicales; Brassicaceae; Camelineae; Arabidopsis	.	TRINITY_DN26925_c0_g3_i1.p1	652-188[-]	PLT6_ARATH^PLT6_ARATH^Q:15-151,H:350-487^52.174%ID^E:2.14e-41^RecName: Full=Probable polyol transporter 6;^Eukaryota; Viridiplantae; Streptophyta; Embryophyta; Tracheophyta; Spermatophyta; Magnoliophyta; eudicotyledons; Gunneridae; Pentapetalae; rosids; malvids; Brassicales; Brassicaceae; Camelineae; Arabidopsis	PF00083.24^Sugar_tr^Sugar (and other) transporter^15-143^E:6.7e-28	.	.	ENOG410XNQK^Transporter	KEGG:ath:AT4G36670	GO:0005887^cellular_component^integral component of plasma membrane`GO:0005351^molecular_function^carbohydrate:proton symporter activity	GO:0022857^molecular_function^transmembrane transporter activity`GO:0055085^biological_process^transmembrane transport`GO:0016021^cellular_component^integral component of membrane	.	.
TRINITY_DN26909_c0_g1	TRINITY_DN26909_c0_g1_i1	.	.	.	.	.	.	.	.	.	.	.	.	.	.
TRINITY_DN26909_c0_g2	TRINITY_DN26909_c0_g2_i1	.	.	.	.	.	.	.	.	.	.	.	.	.	.
TRINITY_DN26909_c1_g1	TRINITY_DN26909_c1_g1_i1	F16P2_SOLTU^F16P2_SOLTU^Q:250-5,H:123-159^41.463%ID^E:2.52e-08^RecName: Full=Fructose-1,6-bisphosphatase, cytosolic;^Eukaryota; Viridiplantae; Streptophyta; Embryophyta; Tracheophyta; Spermatophyta; Magnoliophyta; eudicotyledons; Gunneridae; Pentapetalae; asterids; lamiids; Solanales; Solanaceae; Solanoideae; Solaneae; Solanum	.	.	.	.	.	.	.	COG0158^D-fructose-1,6-bisphosphate 1-phosphohydrolase class 1	KEGG:sot:102588954`KO:K03841	GO:0005737^cellular_component^cytoplasm`GO:0042132^molecular_function^fructose 1,6-bisphosphate 1-phosphatase activity`GO:0046872^molecular_function^metal ion binding`GO:0005975^biological_process^carbohydrate metabolic process	.	.	.
TRINITY_DN26913_c0_g1	TRINITY_DN26913_c0_g1_i1	.	.	.	.	.	.	.	.	.	.	.	.	.	.
TRINITY_DN26913_c1_g1	TRINITY_DN26913_c1_g1_i1	.	.	.	.	.	.	.	.	.	.	.	.	.	.
TRINITY_DN26994_c0_g1	TRINITY_DN26994_c0_g1_i1	.	.	.	.	.	.	.	.	.	.	.	.	.	.
TRINITY_DN26965_c0_g1	TRINITY_DN26965_c0_g1_i1	CDC16_ARATH^CDC16_ARATH^Q:98-598,H:1-167^89.222%ID^E:1.48e-104^RecName: Full=Anaphase-promoting complex subunit 6;^Eukaryota; Viridiplantae; Streptophyta; Embryophyta; Tracheophyta; Spermatophyta; Magnoliophyta; eudicotyledons; Gunneridae; Pentapetalae; rosids; malvids; Brassicales; Brassicaceae; Camelineae; Arabidopsis	.	TRINITY_DN26965_c0_g1_i1.p1	2-598[+]	CDC16_ARATH^CDC16_ARATH^Q:33-199,H:1-167^89.222%ID^E:1.33e-104^RecName: Full=Anaphase-promoting complex subunit 6;^Eukaryota; Viridiplantae; Streptophyta; Embryophyta; Tracheophyta; Spermatophyta; Magnoliophyta; eudicotyledons; Gunneridae; Pentapetalae; rosids; malvids; Brassicales; Brassicaceae; Camelineae; Arabidopsis	PF12895.7^ANAPC3^Anaphase-promoting complex, cyclosome, subunit 3^51-129^E:1.5e-19`PF13181.6^TPR_8^Tetratricopeptide repeat^164-193^E:0.00018	.	.	ENOG410XNY1^Cell division cycle 16 homolog (S. cerevisiae)	KEGG:ath:AT1G78770`KO:K03353	GO:0005634^cellular_component^nucleus`GO:0007049^biological_process^cell cycle`GO:0051301^biological_process^cell division`GO:0010087^biological_process^phloem or xylem histogenesis`GO:0016567^biological_process^protein ubiquitination`GO:0032875^biological_process^regulation of DNA endoreduplication	GO:0005515^molecular_function^protein binding	.	.
TRINITY_DN26965_c1_g1	TRINITY_DN26965_c1_g1_i1	CDC16_ARATH^CDC16_ARATH^Q:3-386,H:170-295^77.344%ID^E:4.73e-50^RecName: Full=Anaphase-promoting complex subunit 6;^Eukaryota; Viridiplantae; Streptophyta; Embryophyta; Tracheophyta; Spermatophyta; Magnoliophyta; eudicotyledons; Gunneridae; Pentapetalae; rosids; malvids; Brassicales; Brassicaceae; Camelineae; Arabidopsis	.	TRINITY_DN26965_c1_g1_i1.p1	3-389[+]	CDC16_ARATH^CDC16_ARATH^Q:1-128,H:170-295^77.344%ID^E:1.95e-52^RecName: Full=Anaphase-promoting complex subunit 6;^Eukaryota; Viridiplantae; Streptophyta; Embryophyta; Tracheophyta; Spermatophyta; Magnoliophyta; eudicotyledons; Gunneridae; Pentapetalae; rosids; malvids; Brassicales; Brassicaceae; Camelineae; Arabidopsis	.	.	.	ENOG410XNY1^Cell division cycle 16 homolog (S. cerevisiae)	KEGG:ath:AT1G78770`KO:K03353	GO:0005634^cellular_component^nucleus`GO:0007049^biological_process^cell cycle`GO:0051301^biological_process^cell division`GO:0010087^biological_process^phloem or xylem histogenesis`GO:0016567^biological_process^protein ubiquitination`GO:0032875^biological_process^regulation of DNA endoreduplication	.	.	.
TRINITY_DN26965_c1_g2	TRINITY_DN26965_c1_g2_i1	CDC16_ARATH^CDC16_ARATH^Q:3-1127,H:170-542^81.6%ID^E:0^RecName: Full=Anaphase-promoting complex subunit 6;^Eukaryota; Viridiplantae; Streptophyta; Embryophyta; Tracheophyta; Spermatophyta; Magnoliophyta; eudicotyledons; Gunneridae; Pentapetalae; rosids; malvids; Brassicales; Brassicaceae; Camelineae; Arabidopsis	.	TRINITY_DN26965_c1_g2_i1.p1	3-1133[+]	CDC16_ARATH^CDC16_ARATH^Q:1-375,H:170-542^81.6%ID^E:0^RecName: Full=Anaphase-promoting complex subunit 6;^Eukaryota; Viridiplantae; Streptophyta; Embryophyta; Tracheophyta; Spermatophyta; Magnoliophyta; eudicotyledons; Gunneridae; Pentapetalae; rosids; malvids; Brassicales; Brassicaceae; Camelineae; Arabidopsis	PF13432.6^TPR_16^Tetratricopeptide repeat^149-208^E:0.019`PF13181.6^TPR_8^Tetratricopeptide repeat^287-315^E:1.4e-06`PF13176.6^TPR_7^Tetratricopeptide repeat^287-312^E:1.4e-05`PF07719.17^TPR_2^Tetratricopeptide repeat^288-313^E:2.8e-05`PF00515.28^TPR_1^Tetratricopeptide repeat^288-312^E:2.6e-07`PF13181.6^TPR_8^Tetratricopeptide repeat^319-350^E:0.11`PF13176.6^TPR_7^Tetratricopeptide repeat^319-35…	.	.	ENOG410XNY1^Cell division cycle 16 homolog (S. cerevisiae)	KEGG:ath:AT1G78770`KO:K03353	GO:0005634^cellular_component^nucleus`GO:0007049^biological_process^cell cycle`GO:0051301^biological_process^cell division`GO:0010087^biological_process^phloem or xylem histogenesis`GO:0016567^biological_process^protein ubiquitination`GO:0032875^biological_process^regulation of DNA endoreduplication	GO:0005515^molecular_function^protein binding	.	.
TRINITY_DN26953_c0_g1	TRINITY_DN26953_c0_g1_i1	ACA12_ARATH^ACA12_ARATH^Q:447-145,H:931-1033^36.893%ID^E:2.26e-10^RecName: Full=Calcium-transporting ATPase 12, plasma membrane-type;^Eukaryota; Viridiplantae; Streptophyta; Embryophyta; Tracheophyta; Spermatophyta; Magnoliophyta; eudicotyledons; Gunneridae; Pentapetalae; rosids; malvids; Brassicales; Brassicaceae; Camelineae; Arabidopsis	.	TRINITY_DN26953_c0_g1_i1.p1	447-58[-]	ACA12_ARATH^ACA12_ARATH^Q:1-101,H:931-1033^36.893%ID^E:1.1e-10^RecName: Full=Calcium-transporting ATPase 12, plasma membrane-type;^Eukaryota; Viridiplantae; Streptophyta; Embryophyta; Tracheophyta; Spermatophyta; Magnoliophyta; eudicotyledons; Gunneridae; Pentapetalae; rosids; malvids; Brassicales; Brassicaceae; Camelineae; Arabidopsis	.	.	.	ENOG410XNNC^ATPase, Ca transporting, plasma membrane	KEGG:ath:AT3G63380`KO:K01537	GO:0005887^cellular_component^integral component of plasma membrane`GO:0005524^molecular_function^ATP binding`GO:0005388^molecular_function^calcium-transporting ATPase activity`GO:0005516^molecular_function^calmodulin binding`GO:0046872^molecular_function^metal ion binding	.	.	.
TRINITY_DN26953_c1_g1	TRINITY_DN26953_c1_g1_i1	ACA12_ARATH^ACA12_ARATH^Q:2-205,H:835-902^41.176%ID^E:1.71e-10^RecName: Full=Calcium-transporting ATPase 12, plasma membrane-type;^Eukaryota; Viridiplantae; Streptophyta; Embryophyta; Tracheophyta; Spermatophyta; Magnoliophyta; eudicotyledons; Gunneridae; Pentapetalae; rosids; malvids; Brassicales; Brassicaceae; Camelineae; Arabidopsis	.	.	.	.	.	.	.	ENOG410XNNC^ATPase, Ca transporting, plasma membrane	KEGG:ath:AT3G63380`KO:K01537	GO:0005887^cellular_component^integral component of plasma membrane`GO:0005524^molecular_function^ATP binding`GO:0005388^molecular_function^calcium-transporting ATPase activity`GO:0005516^molecular_function^calmodulin binding`GO:0046872^molecular_function^metal ion binding	.	.	.
TRINITY_DN26922_c0_g1	TRINITY_DN26922_c0_g1_i1	.	.	.	.	.	.	.	.	.	.	.	.	.	.
TRINITY_DN26922_c0_g2	TRINITY_DN26922_c0_g2_i1	.	.	.	.	.	.	.	.	.	.	.	.	.	.
TRINITY_DN26922_c1_g1	TRINITY_DN26922_c1_g1_i1	.	.	.	.	.	.	.	.	.	.	.	.	.	.
TRINITY_DN26938_c0_g1	TRINITY_DN26938_c0_g1_i1	.	.	.	.	.	.	.	.	.	.	.	.	.	.
TRINITY_DN26989_c0_g1	TRINITY_DN26989_c0_g1_i1	CNPY2_HUMAN^CNPY2_HUMAN^Q:122-373,H:23-108^34.483%ID^E:1.11e-06^RecName: Full=Protein canopy homolog 2;^Eukaryota; Metazoa; Chordata; Craniata; Vertebrata; Euteleostomi; Mammalia; Eutheria; Euarchontoglires; Primates; Haplorrhini; Catarrhini; Hominidae; Homo	.	TRINITY_DN26989_c0_g1_i1.p1	2-619[+]	CNPY1_DANRE^CNPY1_DANRE^Q:27-185,H:8-177^26.59%ID^E:2.99e-11^RecName: Full=Protein canopy-1;^Eukaryota; Metazoa; Chordata; Craniata; Vertebrata; Euteleostomi; Actinopterygii; Neopterygii; Teleostei; Ostariophysi; Cypriniformes; Cyprinidae; Danio	PF11938.8^DUF3456^TLR4 regulator and MIR-interacting MSAP^45-185^E:1.5e-33	.	.	ENOG4111XSQ^canopy 1 homolog (zebrafish)	KEGG:dre:402819`KO:K22936	GO:0005783^cellular_component^endoplasmic reticulum`GO:0007368^biological_process^determination of left/right symmetry`GO:0008543^biological_process^fibroblast growth factor receptor signaling pathway`GO:0070121^biological_process^Kupffer's vesicle development`GO:0030917^biological_process^midbrain-hindbrain boundary development`GO:0040036^biological_process^regulation of fibroblast growth factor…	.	.	.
TRINITY_DN26989_c0_g1	TRINITY_DN26989_c0_g1_i2	.	.	TRINITY_DN26989_c0_g1_i2.p1	303-605[+]	.	PF11938.8^DUF3456^TLR4 regulator and MIR-interacting MSAP^5-80^E:4.5e-09	.	.	.	.	.	.	.	.
TRINITY_DN26993_c0_g1	TRINITY_DN26993_c0_g1_i1	.	.	.	.	.	.	.	.	.	.	.	.	.	.
TRINITY_DN26993_c1_g1	TRINITY_DN26993_c1_g1_i1	.	.	TRINITY_DN26993_c1_g1_i1.p1	3-545[+]	.	PF01814.23^Hemerythrin^Hemerythrin HHE cation binding domain^14-117^E:3.8e-14	.	.	.	.	.	.	.	.
TRINITY_DN26993_c1_g1	TRINITY_DN26993_c1_g1_i2	.	.	.	.	.	.	.	.	.	.	.	.	.	.
TRINITY_DN26914_c0_g1	TRINITY_DN26914_c0_g1_i1	.	.	.	.	.	.	.	.	.	.	.	.	.	.
TRINITY_DN26914_c0_g1	TRINITY_DN26914_c0_g1_i2	.	.	.	.	.	.	.	.	.	.	.	.	.	.
TRINITY_DN26914_c0_g2	TRINITY_DN26914_c0_g2_i1	.	.	.	.	.	.	.	.	.	.	.	.	.	.
TRINITY_DN26962_c1_g1	TRINITY_DN26962_c1_g1_i1	.	.	.	.	.	.	.	.	.	.	.	.	.	.
TRINITY_DN26978_c0_g1	TRINITY_DN26978_c0_g1_i1	.	.	.	.	.	.	.	.	.	.	.	.	.	.
TRINITY_DN26931_c0_g1	TRINITY_DN26931_c0_g1_i1	.	.	.	.	.	.	.	.	.	.	.	.	.	.
TRINITY_DN26931_c1_g1	TRINITY_DN26931_c1_g1_i1	.	.	.	.	.	.	.	.	.	.	.	.	.	.
TRINITY_DN26907_c1_g1	TRINITY_DN26907_c1_g1_i1	HDHD3_XENLA^HDHD3_XENLA^Q:571-5,H:9-206^33.005%ID^E:1.92e-17^RecName: Full=Haloacid dehalogenase-like hydrolase domain-containing protein 3;^Eukaryota; Metazoa; Chordata; Craniata; Vertebrata; Euteleostomi; Amphibia; Batrachia; Anura; Pipoidea; Pipidae; Xenopodinae; Xenopus; Xenopus	.	TRINITY_DN26907_c1_g1_i1.p1	535-2[-]	HDHD3_XENLA^HDHD3_XENLA^Q:1-177,H:21-206^32.461%ID^E:6.15e-18^RecName: Full=Haloacid dehalogenase-like hydrolase domain-containing protein 3;^Eukaryota; Metazoa; Chordata; Craniata; Vertebrata; Euteleostomi; Amphibia; Batrachia; Anura; Pipoidea; Pipidae; Xenopodinae; Xenopus; Xenopus	PF13419.6^HAD_2^Haloacid dehalogenase-like hydrolase^63-175^E:3.1e-18`PF00702.26^Hydrolase^haloacid dehalogenase-like hydrolase^81-172^E:5.7e-14`PF13242.6^Hydrolase_like^HAD-hyrolase-like^133-175^E:6.1e-08	.	.	.	KEGG:xla:496361	GO:0016787^molecular_function^hydrolase activity	.	.	.
TRINITY_DN26907_c1_g1	TRINITY_DN26907_c1_g1_i2	HDHD3_XENLA^HDHD3_XENLA^Q:571-5,H:9-206^33.005%ID^E:3.34e-17^RecName: Full=Haloacid dehalogenase-like hydrolase domain-containing protein 3;^Eukaryota; Metazoa; Chordata; Craniata; Vertebrata; Euteleostomi; Amphibia; Batrachia; Anura; Pipoidea; Pipidae; Xenopodinae; Xenopus; Xenopus	.	TRINITY_DN26907_c1_g1_i2.p1	742-2[-]	HDHD3_XENLA^HDHD3_XENLA^Q:58-246,H:9-206^33.005%ID^E:2.56e-19^RecName: Full=Haloacid dehalogenase-like hydrolase domain-containing protein 3;^Eukaryota; Metazoa; Chordata; Craniata; Vertebrata; Euteleostomi; Amphibia; Batrachia; Anura; Pipoidea; Pipidae; Xenopodinae; Xenopus; Xenopus	PF00702.26^Hydrolase^haloacid dehalogenase-like hydrolase^53-241^E:1.3e-14`PF13419.6^HAD_2^Haloacid dehalogenase-like hydrolase^61-244^E:1.3e-18`PF13242.6^Hydrolase_like^HAD-hyrolase-like^202-244^E:1.1e-07	.	.	.	KEGG:xla:496361	GO:0016787^molecular_function^hydrolase activity	.	.	.
TRINITY_DN26947_c0_g1	TRINITY_DN26947_c0_g1_i1	.	.	.	.	.	.	.	.	.	.	.	.	.	.
TRINITY_DN26947_c1_g1	TRINITY_DN26947_c1_g1_i1	.	.	.	.	.	.	.	.	.	.	.	.	.	.
TRINITY_DN26936_c0_g1	TRINITY_DN26936_c0_g1_i1	VIP3_ARATH^VIP3_ARATH^Q:568-101,H:166-321^82.692%ID^E:1.75e-91^RecName: Full=WD repeat-containing protein VIP3 {ECO:0000305};^Eukaryota; Viridiplantae; Streptophyta; Embryophyta; Tracheophyta; Spermatophyta; Magnoliophyta; eudicotyledons; Gunneridae; Pentapetalae; rosids; malvids; Brassicales; Brassicaceae; Camelineae; Arabidopsis	.	TRINITY_DN26936_c0_g1_i1.p1	568-98[-]	VIP3_ARATH^VIP3_ARATH^Q:1-156,H:166-321^82.692%ID^E:4.38e-92^RecName: Full=WD repeat-containing protein VIP3 {ECO:0000305};^Eukaryota; Viridiplantae; Streptophyta; Embryophyta; Tracheophyta; Spermatophyta; Magnoliophyta; eudicotyledons; Gunneridae; Pentapetalae; rosids; malvids; Brassicales; Brassicaceae; Camelineae; Arabidopsis	PF00400.32^WD40^WD domain, G-beta repeat^1-21^E:0.0045`PF00400.32^WD40^WD domain, G-beta repeat^26-64^E:0.0023`PF00400.32^WD40^WD domain, G-beta repeat^71-106^E:2.7e-08	.	.	ENOG410XP1Z^wD repeat domain	KEGG:ath:AT4G29830`KO:K12602	GO:0016593^cellular_component^Cdc73/Paf1 complex`GO:0080008^cellular_component^Cul4-RING E3 ubiquitin ligase complex`GO:0005829^cellular_component^cytosol`GO:0005634^cellular_component^nucleus`GO:0009908^biological_process^flower development`GO:0010452^biological_process^histone H3-K36 methylation`GO:0051568^biological_process^histone H3-K4 methylation`GO:0009910^biological_process^negative regul…	GO:0005515^molecular_function^protein binding	.	.
TRINITY_DN26936_c0_g1	TRINITY_DN26936_c0_g1_i2	VIP3_ARATH^VIP3_ARATH^Q:2-436,H:29-173^82.069%ID^E:4.93e-82^RecName: Full=WD repeat-containing protein VIP3 {ECO:0000305};^Eukaryota; Viridiplantae; Streptophyta; Embryophyta; Tracheophyta; Spermatophyta; Magnoliophyta; eudicotyledons; Gunneridae; Pentapetalae; rosids; malvids; Brassicales; Brassicaceae; Camelineae; Arabidopsis`VIP3_ARATH^VIP3_ARATH^Q:5-280,H:213-304^33.696%ID^E:2.52e-06^RecName:…	.	TRINITY_DN26936_c0_g1_i2.p1	2-436[+]	VIP3_ARATH^VIP3_ARATH^Q:1-145,H:29-173^82.069%ID^E:4.43e-82^RecName: Full=WD repeat-containing protein VIP3 {ECO:0000305};^Eukaryota; Viridiplantae; Streptophyta; Embryophyta; Tracheophyta; Spermatophyta; Magnoliophyta; eudicotyledons; Gunneridae; Pentapetalae; rosids; malvids; Brassicales; Brassicaceae; Camelineae; Arabidopsis`VIP3_ARATH^VIP3_ARATH^Q:2-93,H:213-304^33.696%ID^E:2.27e-06^RecName: …	PF00400.32^WD40^WD domain, G-beta repeat^25-60^E:0.0093`PF00400.32^WD40^WD domain, G-beta repeat^69-103^E:0.087	.	.	ENOG410XP1Z^wD repeat domain	KEGG:ath:AT4G29830`KO:K12602	GO:0016593^cellular_component^Cdc73/Paf1 complex`GO:0080008^cellular_component^Cul4-RING E3 ubiquitin ligase complex`GO:0005829^cellular_component^cytosol`GO:0005634^cellular_component^nucleus`GO:0009908^biological_process^flower development`GO:0010452^biological_process^histone H3-K36 methylation`GO:0051568^biological_process^histone H3-K4 methylation`GO:0009910^biological_process^negative regul…	GO:0005515^molecular_function^protein binding	.	.
TRINITY_DN26936_c0_g1	TRINITY_DN26936_c0_g1_i2	VIP3_ARATH^VIP3_ARATH^Q:2-436,H:29-173^82.069%ID^E:4.93e-82^RecName: Full=WD repeat-containing protein VIP3 {ECO:0000305};^Eukaryota; Viridiplantae; Streptophyta; Embryophyta; Tracheophyta; Spermatophyta; Magnoliophyta; eudicotyledons; Gunneridae; Pentapetalae; rosids; malvids; Brassicales; Brassicaceae; Camelineae; Arabidopsis`VIP3_ARATH^VIP3_ARATH^Q:5-280,H:213-304^33.696%ID^E:2.52e-06^RecName:…	.	TRINITY_DN26936_c0_g1_i2.p2	435-1[-]	.	.	.	.	.	.	.	.	.	.
TRINITY_DN26936_c0_g1	TRINITY_DN26936_c0_g1_i3	VIP3_ARATH^VIP3_ARATH^Q:394-89,H:220-321^85.294%ID^E:2.6e-56^RecName: Full=WD repeat-containing protein VIP3 {ECO:0000305};^Eukaryota; Viridiplantae; Streptophyta; Embryophyta; Tracheophyta; Spermatophyta; Magnoliophyta; eudicotyledons; Gunneridae; Pentapetalae; rosids; malvids; Brassicales; Brassicaceae; Camelineae; Arabidopsis`VIP3_ARATH^VIP3_ARATH^Q:417-557,H:127-173^74.468%ID^E:1.04e-16^RecNa…	.	TRINITY_DN26936_c0_g1_i3.p1	556-86[-]	VIP3_ARATH^VIP3_ARATH^Q:55-156,H:220-321^85.294%ID^E:8.16e-57^RecName: Full=WD repeat-containing protein VIP3 {ECO:0000305};^Eukaryota; Viridiplantae; Streptophyta; Embryophyta; Tracheophyta; Spermatophyta; Magnoliophyta; eudicotyledons; Gunneridae; Pentapetalae; rosids; malvids; Brassicales; Brassicaceae; Camelineae; Arabidopsis	PF00400.32^WD40^WD domain, G-beta repeat^71-106^E:2.7e-08	.	.	ENOG410XP1Z^wD repeat domain	KEGG:ath:AT4G29830`KO:K12602	GO:0016593^cellular_component^Cdc73/Paf1 complex`GO:0080008^cellular_component^Cul4-RING E3 ubiquitin ligase complex`GO:0005829^cellular_component^cytosol`GO:0005634^cellular_component^nucleus`GO:0009908^biological_process^flower development`GO:0010452^biological_process^histone H3-K36 methylation`GO:0051568^biological_process^histone H3-K4 methylation`GO:0009910^biological_process^negative regul…	GO:0005515^molecular_function^protein binding	.	.
TRINITY_DN26936_c0_g1	TRINITY_DN26936_c0_g1_i4	VIP3_ARATH^VIP3_ARATH^Q:113-436,H:66-173^80.556%ID^E:2.99e-56^RecName: Full=WD repeat-containing protein VIP3 {ECO:0000305};^Eukaryota; Viridiplantae; Streptophyta; Embryophyta; Tracheophyta; Spermatophyta; Magnoliophyta; eudicotyledons; Gunneridae; Pentapetalae; rosids; malvids; Brassicales; Brassicaceae; Camelineae; Arabidopsis`VIP3_ARATH^VIP3_ARATH^Q:108-1,H:1-36^86.111%ID^E:1.33e-13^RecName: …	.	TRINITY_DN26936_c0_g1_i4.p1	2-436[+]	VIP3_ARATH^VIP3_ARATH^Q:38-145,H:66-173^80.556%ID^E:2.69e-56^RecName: Full=WD repeat-containing protein VIP3 {ECO:0000305};^Eukaryota; Viridiplantae; Streptophyta; Embryophyta; Tracheophyta; Spermatophyta; Magnoliophyta; eudicotyledons; Gunneridae; Pentapetalae; rosids; malvids; Brassicales; Brassicaceae; Camelineae; Arabidopsis	PF00400.32^WD40^WD domain, G-beta repeat^69-103^E:0.087	.	.	ENOG410XP1Z^wD repeat domain	KEGG:ath:AT4G29830`KO:K12602	GO:0016593^cellular_component^Cdc73/Paf1 complex`GO:0080008^cellular_component^Cul4-RING E3 ubiquitin ligase complex`GO:0005829^cellular_component^cytosol`GO:0005634^cellular_component^nucleus`GO:0009908^biological_process^flower development`GO:0010452^biological_process^histone H3-K36 methylation`GO:0051568^biological_process^histone H3-K4 methylation`GO:0009910^biological_process^negative regul…	GO:0005515^molecular_function^protein binding	.	.
TRINITY_DN26936_c0_g1	TRINITY_DN26936_c0_g1_i4	VIP3_ARATH^VIP3_ARATH^Q:113-436,H:66-173^80.556%ID^E:2.99e-56^RecName: Full=WD repeat-containing protein VIP3 {ECO:0000305};^Eukaryota; Viridiplantae; Streptophyta; Embryophyta; Tracheophyta; Spermatophyta; Magnoliophyta; eudicotyledons; Gunneridae; Pentapetalae; rosids; malvids; Brassicales; Brassicaceae; Camelineae; Arabidopsis`VIP3_ARATH^VIP3_ARATH^Q:108-1,H:1-36^86.111%ID^E:1.33e-13^RecName: …	.	TRINITY_DN26936_c0_g1_i4.p2	435-1[-]	VIP3_ARATH^VIP3_ARATH^Q:110-145,H:1-36^86.111%ID^E:1.2e-13^RecName: Full=WD repeat-containing protein VIP3 {ECO:0000305};^Eukaryota; Viridiplantae; Streptophyta; Embryophyta; Tracheophyta; Spermatophyta; Magnoliophyta; eudicotyledons; Gunneridae; Pentapetalae; rosids; malvids; Brassicales; Brassicaceae; Camelineae; Arabidopsis	.	.	.	ENOG410XP1Z^wD repeat domain	KEGG:ath:AT4G29830`KO:K12602	GO:0016593^cellular_component^Cdc73/Paf1 complex`GO:0080008^cellular_component^Cul4-RING E3 ubiquitin ligase complex`GO:0005829^cellular_component^cytosol`GO:0005634^cellular_component^nucleus`GO:0009908^biological_process^flower development`GO:0010452^biological_process^histone H3-K36 methylation`GO:0051568^biological_process^histone H3-K4 methylation`GO:0009910^biological_process^negative regul…	.	.	.
TRINITY_DN26900_c0_g1	TRINITY_DN26900_c0_g1_i1	.	.	.	.	.	.	.	.	.	.	.	.	.	.
TRINITY_DN26900_c0_g2	TRINITY_DN26900_c0_g2_i1	.	.	.	.	.	.	.	.	.	.	.	.	.	.
TRINITY_DN26900_c1_g1	TRINITY_DN26900_c1_g1_i1	.	.	.	.	.	.	.	.	.	.	.	.	.	.
TRINITY_DN26900_c1_g2	TRINITY_DN26900_c1_g2_i1	.	.	.	.	.	.	.	.	.	.	.	.	.	.
TRINITY_DN26900_c2_g1	TRINITY_DN26900_c2_g1_i1	.	.	.	.	.	.	.	.	.	.	.	.	.	.
TRINITY_DN26987_c0_g1	TRINITY_DN26987_c0_g1_i1	.	.	.	.	.	.	.	.	.	.	.	.	.	.
TRINITY_DN26976_c0_g1	TRINITY_DN26976_c0_g1_i1	.	.	.	.	.	.	.	.	.	.	.	.	.	.
TRINITY_DN26976_c0_g1	TRINITY_DN26976_c0_g1_i2	.	.	.	.	.	.	.	.	.	.	.	.	.	.
TRINITY_DN26976_c0_g1	TRINITY_DN26976_c0_g1_i3	.	.	TRINITY_DN26976_c0_g1_i3.p1	1-330[+]	.	PF04618.12^HD-ZIP_N^HD-ZIP protein N terminus^39-76^E:1.9e-07	.	.	.	.	.	GO:0005634^cellular_component^nucleus	.	.
TRINITY_DN31335_c0_g1	TRINITY_DN31335_c0_g1_i1	.	.	.	.	.	.	.	.	.	.	.	.	.	.
TRINITY_DN31384_c0_g1	TRINITY_DN31384_c0_g1_i1	.	.	TRINITY_DN31384_c0_g1_i1.p1	67-744[+]	.	.	.	.	.	.	.	.	.	.
TRINITY_DN31384_c0_g1	TRINITY_DN31384_c0_g1_i2	.	.	TRINITY_DN31384_c0_g1_i2.p1	67-744[+]	.	.	.	.	.	.	.	.	.	.
TRINITY_DN31384_c0_g1	TRINITY_DN31384_c0_g1_i3	.	.	TRINITY_DN31384_c0_g1_i3.p1	67-732[+]	.	.	.	.	.	.	.	.	.	.
TRINITY_DN31384_c0_g1	TRINITY_DN31384_c0_g1_i4	.	.	TRINITY_DN31384_c0_g1_i4.p1	67-732[+]	.	.	.	.	.	.	.	.	.	.
TRINITY_DN31303_c0_g1	TRINITY_DN31303_c0_g1_i1	ADNT1_ARATH^ADNT1_ARATH^Q:355-2,H:1-116^89.916%ID^E:2.84e-55^RecName: Full=Mitochondrial adenine nucleotide transporter ADNT1;^Eukaryota; Viridiplantae; Streptophyta; Embryophyta; Tracheophyta; Spermatophyta; Magnoliophyta; eudicotyledons; Gunneridae; Pentapetalae; rosids; malvids; Brassicales; Brassicaceae; Camelineae; Arabidopsis	.	TRINITY_DN31303_c0_g1_i1.p1	355-2[-]	ADNT1_ARATH^ADNT1_ARATH^Q:1-118,H:1-116^89.916%ID^E:4.69e-68^RecName: Full=Mitochondrial adenine nucleotide transporter ADNT1;^Eukaryota; Viridiplantae; Streptophyta; Embryophyta; Tracheophyta; Spermatophyta; Magnoliophyta; eudicotyledons; Gunneridae; Pentapetalae; rosids; malvids; Brassicales; Brassicaceae; Camelineae; Arabidopsis	PF00153.27^Mito_carr^Mitochondrial carrier protein^39-117^E:2.5e-21	.	.	ENOG410ZRF1^Solute carrier family 25	KEGG:ath:AT4G01100`KO:K14684	GO:0016021^cellular_component^integral component of membrane`GO:0005743^cellular_component^mitochondrial inner membrane`GO:0022857^molecular_function^transmembrane transporter activity	.	.	.
TRINITY_DN31303_c0_g1	TRINITY_DN31303_c0_g1_i2	ADNT1_ARATH^ADNT1_ARATH^Q:355-2,H:1-116^89.916%ID^E:1.8e-55^RecName: Full=Mitochondrial adenine nucleotide transporter ADNT1;^Eukaryota; Viridiplantae; Streptophyta; Embryophyta; Tracheophyta; Spermatophyta; Magnoliophyta; eudicotyledons; Gunneridae; Pentapetalae; rosids; malvids; Brassicales; Brassicaceae; Camelineae; Arabidopsis	.	TRINITY_DN31303_c0_g1_i2.p1	355-2[-]	ADNT1_ARATH^ADNT1_ARATH^Q:1-118,H:1-116^89.916%ID^E:4.69e-68^RecName: Full=Mitochondrial adenine nucleotide transporter ADNT1;^Eukaryota; Viridiplantae; Streptophyta; Embryophyta; Tracheophyta; Spermatophyta; Magnoliophyta; eudicotyledons; Gunneridae; Pentapetalae; rosids; malvids; Brassicales; Brassicaceae; Camelineae; Arabidopsis	PF00153.27^Mito_carr^Mitochondrial carrier protein^39-117^E:2.5e-21	.	.	ENOG410ZRF1^Solute carrier family 25	KEGG:ath:AT4G01100`KO:K14684	GO:0016021^cellular_component^integral component of membrane`GO:0005743^cellular_component^mitochondrial inner membrane`GO:0022857^molecular_function^transmembrane transporter activity	.	.	.
TRINITY_DN31303_c0_g2	TRINITY_DN31303_c0_g2_i1	ADNT1_ARATH^ADNT1_ARATH^Q:236-21,H:281-352^88.889%ID^E:2.91e-37^RecName: Full=Mitochondrial adenine nucleotide transporter ADNT1;^Eukaryota; Viridiplantae; Streptophyta; Embryophyta; Tracheophyta; Spermatophyta; Magnoliophyta; eudicotyledons; Gunneridae; Pentapetalae; rosids; malvids; Brassicales; Brassicaceae; Camelineae; Arabidopsis	.	.	.	.	.	.	.	ENOG410ZRF1^Solute carrier family 25	KEGG:ath:AT4G01100`KO:K14684	GO:0016021^cellular_component^integral component of membrane`GO:0005743^cellular_component^mitochondrial inner membrane`GO:0022857^molecular_function^transmembrane transporter activity	.	.	.
TRINITY_DN31303_c0_g2	TRINITY_DN31303_c0_g2_i2	ADNT1_ARATH^ADNT1_ARATH^Q:278-21,H:267-352^89.535%ID^E:2.92e-49^RecName: Full=Mitochondrial adenine nucleotide transporter ADNT1;^Eukaryota; Viridiplantae; Streptophyta; Embryophyta; Tracheophyta; Spermatophyta; Magnoliophyta; eudicotyledons; Gunneridae; Pentapetalae; rosids; malvids; Brassicales; Brassicaceae; Camelineae; Arabidopsis	.	.	.	.	.	.	.	ENOG410ZRF1^Solute carrier family 25	KEGG:ath:AT4G01100`KO:K14684	GO:0016021^cellular_component^integral component of membrane`GO:0005743^cellular_component^mitochondrial inner membrane`GO:0022857^molecular_function^transmembrane transporter activity	.	.	.
TRINITY_DN31303_c0_g2	TRINITY_DN31303_c0_g2_i3	ADNT1_ARATH^ADNT1_ARATH^Q:236-21,H:281-352^88.889%ID^E:1.43e-38^RecName: Full=Mitochondrial adenine nucleotide transporter ADNT1;^Eukaryota; Viridiplantae; Streptophyta; Embryophyta; Tracheophyta; Spermatophyta; Magnoliophyta; eudicotyledons; Gunneridae; Pentapetalae; rosids; malvids; Brassicales; Brassicaceae; Camelineae; Arabidopsis`ADNT1_ARATH^ADNT1_ARATH^Q:209-45,H:174-228^36.364%ID^E:6.1e-06…	.	.	.	.	.	.	.	ENOG410ZRF1^Solute carrier family 25	KEGG:ath:AT4G01100`KO:K14684	GO:0016021^cellular_component^integral component of membrane`GO:0005743^cellular_component^mitochondrial inner membrane`GO:0022857^molecular_function^transmembrane transporter activity	.	.	.
TRINITY_DN31303_c0_g3	TRINITY_DN31303_c0_g3_i1	.	.	.	.	.	.	.	.	.	.	.	.	.	.
TRINITY_DN31303_c0_g4	TRINITY_DN31303_c0_g4_i1	ADNT1_ARATH^ADNT1_ARATH^Q:1-495,H:109-273^83.636%ID^E:4.32e-89^RecName: Full=Mitochondrial adenine nucleotide transporter ADNT1;^Eukaryota; Viridiplantae; Streptophyta; Embryophyta; Tracheophyta; Spermatophyta; Magnoliophyta; eudicotyledons; Gunneridae; Pentapetalae; rosids; malvids; Brassicales; Brassicaceae; Camelineae; Arabidopsis`ADNT1_ARATH^ADNT1_ARATH^Q:79-360,H:238-344^34.579%ID^E:1.01e-13…	.	TRINITY_DN31303_c0_g4_i1.p1	1-495[+]	ADNT1_ARATH^ADNT1_ARATH^Q:1-165,H:109-273^83.636%ID^E:2.07e-100^RecName: Full=Mitochondrial adenine nucleotide transporter ADNT1;^Eukaryota; Viridiplantae; Streptophyta; Embryophyta; Tracheophyta; Spermatophyta; Magnoliophyta; eudicotyledons; Gunneridae; Pentapetalae; rosids; malvids; Brassicales; Brassicaceae; Camelineae; Arabidopsis`ADNT1_ARATH^ADNT1_ARATH^Q:27-120,H:238-344^34.579%ID^E:7.8e-14…	PF00153.27^Mito_carr^Mitochondrial carrier protein^31-123^E:1.8e-27`PF00153.27^Mito_carr^Mitochondrial carrier protein^133-165^E:5.6e-07	.	.	ENOG410ZRF1^Solute carrier family 25	KEGG:ath:AT4G01100`KO:K14684	GO:0016021^cellular_component^integral component of membrane`GO:0005743^cellular_component^mitochondrial inner membrane`GO:0022857^molecular_function^transmembrane transporter activity	.	.	.
TRINITY_DN31319_c0_g1	TRINITY_DN31319_c0_g1_i1	.	.	TRINITY_DN31319_c0_g1_i1.p1	214-1296[+]	.	PF12767.7^SAGA-Tad1^Transcriptional regulator of RNA polII, SAGA, subunit^7-274^E:1.1e-51	.	.	.	.	.	GO:0070461^cellular_component^SAGA-type complex	.	.
TRINITY_DN31319_c0_g1	TRINITY_DN31319_c0_g1_i1	.	.	TRINITY_DN31319_c0_g1_i1.p2	1157-780[-]	.	.	.	.	.	.	.	.	.	.
TRINITY_DN31319_c0_g1	TRINITY_DN31319_c0_g1_i1	.	.	TRINITY_DN31319_c0_g1_i1.p3	1485-1183[-]	.	.	.	.	.	.	.	.	.	.
TRINITY_DN31319_c0_g1	TRINITY_DN31319_c0_g1_i2	.	.	TRINITY_DN31319_c0_g1_i2.p1	652-1092[+]	.	PF12767.7^SAGA-Tad1^Transcriptional regulator of RNA polII, SAGA, subunit^6-60^E:4.1e-16	.	.	.	.	.	GO:0070461^cellular_component^SAGA-type complex	.	.
TRINITY_DN31319_c0_g1	TRINITY_DN31319_c0_g1_i2	.	.	TRINITY_DN31319_c0_g1_i2.p2	369-680[+]	.	.	.	.	.	.	.	.	.	.
TRINITY_DN31319_c0_g1	TRINITY_DN31319_c0_g1_i2	.	.	TRINITY_DN31319_c0_g1_i2.p3	953-642[-]	.	.	.	.	.	.	.	.	.	.
TRINITY_DN31319_c0_g1	TRINITY_DN31319_c0_g1_i3	.	.	TRINITY_DN31319_c0_g1_i3.p1	637-1077[+]	.	PF12767.7^SAGA-Tad1^Transcriptional regulator of RNA polII, SAGA, subunit^6-60^E:4.1e-16	.	.	.	.	.	GO:0070461^cellular_component^SAGA-type complex	.	.
TRINITY_DN31319_c0_g1	TRINITY_DN31319_c0_g1_i3	.	.	TRINITY_DN31319_c0_g1_i3.p2	5-328[+]	.	.	.	.	.	.	.	.	.	.
TRINITY_DN31319_c0_g1	TRINITY_DN31319_c0_g1_i3	.	.	TRINITY_DN31319_c0_g1_i3.p3	354-665[+]	.	.	.	.	.	.	.	.	.	.
TRINITY_DN31319_c0_g1	TRINITY_DN31319_c0_g1_i3	.	.	TRINITY_DN31319_c0_g1_i3.p4	938-627[-]	.	.	.	.	.	.	.	.	.	.
TRINITY_DN31375_c0_g1	TRINITY_DN31375_c0_g1_i1	LLG1_ARATH^LLG1_ARATH^Q:603-316,H:62-157^59.596%ID^E:1.72e-35^RecName: Full=GPI-anchored protein LLG1 {ECO:0000305};^Eukaryota; Viridiplantae; Streptophyta; Embryophyta; Tracheophyta; Spermatophyta; Magnoliophyta; eudicotyledons; Gunneridae; Pentapetalae; rosids; malvids; Brassicales; Brassicaceae; Camelineae; Arabidopsis	.	TRINITY_DN31375_c0_g1_i1.p1	603-283[-]	LLG1_ARATH^LLG1_ARATH^Q:1-106,H:62-167^56.881%ID^E:6.22e-39^RecName: Full=GPI-anchored protein LLG1 {ECO:0000305};^Eukaryota; Viridiplantae; Streptophyta; Embryophyta; Tracheophyta; Spermatophyta; Magnoliophyta; eudicotyledons; Gunneridae; Pentapetalae; rosids; malvids; Brassicales; Brassicaceae; Camelineae; Arabidopsis	.	.	.	ENOG410YIWK^(GPI)-anchored protein	KEGG:ath:AT5G56170	GO:0031225^cellular_component^anchored component of membrane`GO:0005886^cellular_component^plasma membrane`GO:0090406^cellular_component^pollen tube`GO:0045927^biological_process^positive regulation of growth	.	.	.
TRINITY_DN31375_c0_g2	TRINITY_DN31375_c0_g2_i1	LLG1_ARATH^LLG1_ARATH^Q:247-339,H:39-69^77.419%ID^E:3.77e-10^RecName: Full=GPI-anchored protein LLG1 {ECO:0000305};^Eukaryota; Viridiplantae; Streptophyta; Embryophyta; Tracheophyta; Spermatophyta; Magnoliophyta; eudicotyledons; Gunneridae; Pentapetalae; rosids; malvids; Brassicales; Brassicaceae; Camelineae; Arabidopsis	.	.	.	.	.	.	.	ENOG410YIWK^(GPI)-anchored protein	KEGG:ath:AT5G56170	GO:0031225^cellular_component^anchored component of membrane`GO:0005886^cellular_component^plasma membrane`GO:0090406^cellular_component^pollen tube`GO:0045927^biological_process^positive regulation of growth	.	.	.
TRINITY_DN31375_c0_g3	TRINITY_DN31375_c0_g3_i1	LLG1_ARATH^LLG1_ARATH^Q:252-344,H:39-69^77.419%ID^E:3.89e-10^RecName: Full=GPI-anchored protein LLG1 {ECO:0000305};^Eukaryota; Viridiplantae; Streptophyta; Embryophyta; Tracheophyta; Spermatophyta; Magnoliophyta; eudicotyledons; Gunneridae; Pentapetalae; rosids; malvids; Brassicales; Brassicaceae; Camelineae; Arabidopsis	.	.	.	.	.	.	.	ENOG410YIWK^(GPI)-anchored protein	KEGG:ath:AT5G56170	GO:0031225^cellular_component^anchored component of membrane`GO:0005886^cellular_component^plasma membrane`GO:0090406^cellular_component^pollen tube`GO:0045927^biological_process^positive regulation of growth	.	.	.
TRINITY_DN31343_c0_g1	TRINITY_DN31343_c0_g1_i1	PSBR_TOBAC^PSBR_TOBAC^Q:257-3,H:87-123^37.647%ID^E:1.63e-06^RecName: Full=Photosystem II 10 kDa polypeptide, chloroplastic;^Eukaryota; Viridiplantae; Streptophyta; Embryophyta; Tracheophyta; Spermatophyta; Magnoliophyta; eudicotyledons; Gunneridae; Pentapetalae; asterids; lamiids; Solanales; Solanaceae; Nicotianoideae; Nicotianeae; Nicotiana	.	.	.	.	.	.	.	.	KEGG:nta:107816978`KO:K03541	GO:0009535^cellular_component^chloroplast thylakoid membrane`GO:0009654^cellular_component^photosystem II oxygen evolving complex`GO:0015979^biological_process^photosynthesis	.	.	.
TRINITY_DN31343_c0_g2	TRINITY_DN31343_c0_g2_i1	.	.	.	.	.	.	.	.	.	.	.	.	.	.
TRINITY_DN31343_c0_g3	TRINITY_DN31343_c0_g3_i1	PSBR_TOBAC^PSBR_TOBAC^Q:257-3,H:87-123^37.647%ID^E:1.14e-06^RecName: Full=Photosystem II 10 kDa polypeptide, chloroplastic;^Eukaryota; Viridiplantae; Streptophyta; Embryophyta; Tracheophyta; Spermatophyta; Magnoliophyta; eudicotyledons; Gunneridae; Pentapetalae; asterids; lamiids; Solanales; Solanaceae; Nicotianoideae; Nicotianeae; Nicotiana	.	.	.	.	.	.	.	.	KEGG:nta:107816978`KO:K03541	GO:0009535^cellular_component^chloroplast thylakoid membrane`GO:0009654^cellular_component^photosystem II oxygen evolving complex`GO:0015979^biological_process^photosynthesis	.	.	.
TRINITY_DN31359_c0_g1	TRINITY_DN31359_c0_g1_i1	POLR1_ARATH^POLR1_ARATH^Q:393-578,H:966-1028^50.794%ID^E:1.72e-11^RecName: Full=Retrovirus-related Pol polyprotein from transposon RE1;^Eukaryota; Viridiplantae; Streptophyta; Embryophyta; Tracheophyta; Spermatophyta; Magnoliophyta; eudicotyledons; Gunneridae; Pentapetalae; rosids; malvids; Brassicales; Brassicaceae; Camelineae; Arabidopsis	.	TRINITY_DN31359_c0_g1_i1.p1	1-414[+]	.	.	.	.	.	.	.	.	.	.
TRINITY_DN31359_c0_g2	TRINITY_DN31359_c0_g2_i1	.	.	.	.	.	.	.	.	.	.	.	.	.	.
TRINITY_DN31328_c0_g1	TRINITY_DN31328_c0_g1_i1	.	.	.	.	.	.	.	.	.	.	.	.	.	.
TRINITY_DN31328_c0_g2	TRINITY_DN31328_c0_g2_i1	MBP2C_TOBAC^MBP2C_TOBAC^Q:322-23,H:180-278^52%ID^E:7.73e-30^RecName: Full=Protein MICROTUBULE BINDING PROTEIN 2C {ECO:0000303|PubMed:17965274};^Eukaryota; Viridiplantae; Streptophyta; Embryophyta; Tracheophyta; Spermatophyta; Magnoliophyta; eudicotyledons; Gunneridae; Pentapetalae; asterids; lamiids; Solanales; Solanaceae; Nicotianoideae; Nicotianeae; Nicotiana	.	TRINITY_DN31328_c0_g2_i1.p1	322-2[-]	MBP2C_TOBAC^MBP2C_TOBAC^Q:1-100,H:180-278^52%ID^E:6.96e-30^RecName: Full=Protein MICROTUBULE BINDING PROTEIN 2C {ECO:0000303|PubMed:17965274};^Eukaryota; Viridiplantae; Streptophyta; Embryophyta; Tracheophyta; Spermatophyta; Magnoliophyta; eudicotyledons; Gunneridae; Pentapetalae; asterids; lamiids; Solanales; Solanaceae; Nicotianoideae; Nicotianeae; Nicotiana	.	.	.	.	KEGG:nta:107762219	GO:0005737^cellular_component^cytoplasm`GO:0015630^cellular_component^microtubule cytoskeleton`GO:0008017^molecular_function^microtubule binding`GO:0003723^molecular_function^RNA binding`GO:0006952^biological_process^defense response`GO:0051224^biological_process^negative regulation of protein transport`GO:0010497^biological_process^plasmodesmata-mediated intercellular transport`GO:0002230^biolog…	.	.	.
TRINITY_DN31328_c0_g3	TRINITY_DN31328_c0_g3_i1	MBP2C_ARATH^MBP2C_ARATH^Q:23-592,H:1-176^46.154%ID^E:1.75e-42^RecName: Full=Protein MICROTUBULE BINDING PROTEIN 2C {ECO:0000303|PubMed:17965274};^Eukaryota; Viridiplantae; Streptophyta; Embryophyta; Tracheophyta; Spermatophyta; Magnoliophyta; eudicotyledons; Gunneridae; Pentapetalae; rosids; malvids; Brassicales; Brassicaceae; Camelineae; Arabidopsis	.	TRINITY_DN31328_c0_g3_i1.p1	23-592[+]	MBP2C_ARATH^MBP2C_ARATH^Q:1-190,H:1-176^46.154%ID^E:1.23e-42^RecName: Full=Protein MICROTUBULE BINDING PROTEIN 2C {ECO:0000303|PubMed:17965274};^Eukaryota; Viridiplantae; Streptophyta; Embryophyta; Tracheophyta; Spermatophyta; Magnoliophyta; eudicotyledons; Gunneridae; Pentapetalae; rosids; malvids; Brassicales; Brassicaceae; Camelineae; Arabidopsis	.	.	.	ENOG410XZR4^NA	KEGG:ath:AT5G08120	GO:0005737^cellular_component^cytoplasm`GO:0015630^cellular_component^microtubule cytoskeleton`GO:0003723^molecular_function^RNA binding`GO:0043622^biological_process^cortical microtubule organization`GO:0051607^biological_process^defense response to virus`GO:0051224^biological_process^negative regulation of protein transport`GO:0010497^biological_process^plasmodesmata-mediated intercellular tran…	.	.	.
TRINITY_DN31332_c0_g1	TRINITY_DN31332_c0_g1_i1	LAMP1_ARATH^LAMP1_ARATH^Q:5-259,H:347-411^51.765%ID^E:2.57e-20^RecName: Full=Probable glutamate carboxypeptidase LAMP1 {ECO:0000305};^Eukaryota; Viridiplantae; Streptophyta; Embryophyta; Tracheophyta; Spermatophyta; Magnoliophyta; eudicotyledons; Gunneridae; Pentapetalae; rosids; malvids; Brassicales; Brassicaceae; Camelineae; Arabidopsis	.	.	.	.	.	.	.	COG2234^peptidase m28	KEGG:ath:AT5G19740`KO:K01301	GO:0005783^cellular_component^endoplasmic reticulum`GO:0005789^cellular_component^endoplasmic reticulum membrane`GO:0016021^cellular_component^integral component of membrane`GO:0005773^cellular_component^vacuole`GO:0046872^molecular_function^metal ion binding`GO:0008237^molecular_function^metallopeptidase activity`GO:0010073^biological_process^meristem maintenance`GO:0007275^biological_process^mu…	.	.	.
TRINITY_DN31332_c0_g1	TRINITY_DN31332_c0_g1_i2	LAMP1_ARATH^LAMP1_ARATH^Q:5-226,H:347-400^48.649%ID^E:8.31e-15^RecName: Full=Probable glutamate carboxypeptidase LAMP1 {ECO:0000305};^Eukaryota; Viridiplantae; Streptophyta; Embryophyta; Tracheophyta; Spermatophyta; Magnoliophyta; eudicotyledons; Gunneridae; Pentapetalae; rosids; malvids; Brassicales; Brassicaceae; Camelineae; Arabidopsis	.	.	.	.	.	.	.	COG2234^peptidase m28	KEGG:ath:AT5G19740`KO:K01301	GO:0005783^cellular_component^endoplasmic reticulum`GO:0005789^cellular_component^endoplasmic reticulum membrane`GO:0016021^cellular_component^integral component of membrane`GO:0005773^cellular_component^vacuole`GO:0046872^molecular_function^metal ion binding`GO:0008237^molecular_function^metallopeptidase activity`GO:0010073^biological_process^meristem maintenance`GO:0007275^biological_process^mu…	.	.	.
TRINITY_DN31332_c1_g1	TRINITY_DN31332_c1_g1_i1	LAMP1_ARATH^LAMP1_ARATH^Q:241-399,H:302-354^67.925%ID^E:1.79e-17^RecName: Full=Probable glutamate carboxypeptidase LAMP1 {ECO:0000305};^Eukaryota; Viridiplantae; Streptophyta; Embryophyta; Tracheophyta; Spermatophyta; Magnoliophyta; eudicotyledons; Gunneridae; Pentapetalae; rosids; malvids; Brassicales; Brassicaceae; Camelineae; Arabidopsis	.	.	.	.	.	.	.	COG2234^peptidase m28	KEGG:ath:AT5G19740`KO:K01301	GO:0005783^cellular_component^endoplasmic reticulum`GO:0005789^cellular_component^endoplasmic reticulum membrane`GO:0016021^cellular_component^integral component of membrane`GO:0005773^cellular_component^vacuole`GO:0046872^molecular_function^metal ion binding`GO:0008237^molecular_function^metallopeptidase activity`GO:0010073^biological_process^meristem maintenance`GO:0007275^biological_process^mu…	.	.	.
TRINITY_DN31332_c1_g1	TRINITY_DN31332_c1_g1_i2	.	.	.	.	.	.	.	.	.	.	.	.	.	.
TRINITY_DN31304_c0_g1	TRINITY_DN31304_c0_g1_i1	.	.	.	.	.	.	.	.	.	.	.	.	.	.
TRINITY_DN31304_c1_g1	TRINITY_DN31304_c1_g1_i1	.	.	.	.	.	.	.	.	.	.	.	.	.	.
TRINITY_DN31304_c1_g1	TRINITY_DN31304_c1_g1_i2	.	.	TRINITY_DN31304_c1_g1_i2.p1	714-1[-]	.	.	.	.	.	.	.	.	.	.
TRINITY_DN31304_c1_g1	TRINITY_DN31304_c1_g1_i2	.	.	TRINITY_DN31304_c1_g1_i2.p2	548-210[-]	.	.	.	.	.	.	.	.	.	.
TRINITY_DN31304_c1_g1	TRINITY_DN31304_c1_g1_i3	.	.	.	.	.	.	.	.	.	.	.	.	.	.
TRINITY_DN31304_c1_g2	TRINITY_DN31304_c1_g2_i1	.	.	.	.	.	.	.	.	.	.	.	.	.	.
TRINITY_DN31304_c1_g3	TRINITY_DN31304_c1_g3_i1	.	.	.	.	.	.	.	.	.	.	.	.	.	.
TRINITY_DN31304_c1_g4	TRINITY_DN31304_c1_g4_i1	.	.	.	.	.	.	.	.	.	.	.	.	.	.
TRINITY_DN31304_c1_g5	TRINITY_DN31304_c1_g5_i1	.	.	TRINITY_DN31304_c1_g5_i1.p1	348-1[-]	.	.	.	.	.	.	.	.	.	.
TRINITY_DN31304_c1_g6	TRINITY_DN31304_c1_g6_i1	.	.	TRINITY_DN31304_c1_g6_i1.p1	348-1[-]	.	.	.	.	.	.	.	.	.	.
TRINITY_DN31383_c0_g1	TRINITY_DN31383_c0_g1_i1	Y4554_ARATH^Y4554_ARATH^Q:888-769,H:298-337^75%ID^E:3.14e-12^RecName: Full=Uncharacterized protein At4g15545;^Eukaryota; Viridiplantae; Streptophyta; Embryophyta; Tracheophyta; Spermatophyta; Magnoliophyta; eudicotyledons; Gunneridae; Pentapetalae; rosids; malvids; Brassicales; Brassicaceae; Camelineae; Arabidopsis	.	.	.	.	.	.	.	ENOG4111Y4K^NA	KEGG:ath:AT4G15545	GO:0016021^cellular_component^integral component of membrane`GO:0022857^molecular_function^transmembrane transporter activity	.	.	.
TRINITY_DN31383_c0_g2	TRINITY_DN31383_c0_g2_i1	.	.	TRINITY_DN31383_c0_g2_i1.p1	367-2[-]	.	.	.	.	.	.	.	.	.	.
TRINITY_DN31383_c0_g2	TRINITY_DN31383_c0_g2_i2	Y4554_ARATH^Y4554_ARATH^Q:466-131,H:22-133^41.964%ID^E:3.84e-21^RecName: Full=Uncharacterized protein At4g15545;^Eukaryota; Viridiplantae; Streptophyta; Embryophyta; Tracheophyta; Spermatophyta; Magnoliophyta; eudicotyledons; Gunneridae; Pentapetalae; rosids; malvids; Brassicales; Brassicaceae; Camelineae; Arabidopsis	.	TRINITY_DN31383_c0_g2_i2.p1	541-2[-]	Y4554_ARATH^Y4554_ARATH^Q:15-147,H:11-143^40.602%ID^E:1.34e-25^RecName: Full=Uncharacterized protein At4g15545;^Eukaryota; Viridiplantae; Streptophyta; Embryophyta; Tracheophyta; Spermatophyta; Magnoliophyta; eudicotyledons; Gunneridae; Pentapetalae; rosids; malvids; Brassicales; Brassicaceae; Camelineae; Arabidopsis	.	.	.	ENOG4111Y4K^NA	KEGG:ath:AT4G15545	GO:0016021^cellular_component^integral component of membrane`GO:0022857^molecular_function^transmembrane transporter activity	.	.	.
TRINITY_DN31383_c0_g3	TRINITY_DN31383_c0_g3_i1	Y4554_ARATH^Y4554_ARATH^Q:115-447,H:209-305^46.087%ID^E:2.99e-13^RecName: Full=Uncharacterized protein At4g15545;^Eukaryota; Viridiplantae; Streptophyta; Embryophyta; Tracheophyta; Spermatophyta; Magnoliophyta; eudicotyledons; Gunneridae; Pentapetalae; rosids; malvids; Brassicales; Brassicaceae; Camelineae; Arabidopsis	.	TRINITY_DN31383_c0_g3_i1.p1	1-447[+]	Y4554_ARATH^Y4554_ARATH^Q:39-149,H:209-305^48.214%ID^E:2.22e-21^RecName: Full=Uncharacterized protein At4g15545;^Eukaryota; Viridiplantae; Streptophyta; Embryophyta; Tracheophyta; Spermatophyta; Magnoliophyta; eudicotyledons; Gunneridae; Pentapetalae; rosids; malvids; Brassicales; Brassicaceae; Camelineae; Arabidopsis	.	.	.	ENOG4111Y4K^NA	KEGG:ath:AT4G15545	GO:0016021^cellular_component^integral component of membrane`GO:0022857^molecular_function^transmembrane transporter activity	.	.	.
TRINITY_DN31399_c0_g1	TRINITY_DN31399_c0_g1_i1	B3GTJ_ARATH^B3GTJ_ARATH^Q:3-329,H:39-150^48.214%ID^E:7.21e-29^RecName: Full=Hydroxyproline O-galactosyltransferase GALT6 {ECO:0000303|PubMed:26690932};^Eukaryota; Viridiplantae; Streptophyta; Embryophyta; Tracheophyta; Spermatophyta; Magnoliophyta; eudicotyledons; Gunneridae; Pentapetalae; rosids; malvids; Brassicales; Brassicaceae; Camelineae; Arabidopsis	.	TRINITY_DN31399_c0_g1_i1.p1	3-371[+]	B3GTJ_ARATH^B3GTJ_ARATH^Q:1-109,H:39-150^48.214%ID^E:6.49e-29^RecName: Full=Hydroxyproline O-galactosyltransferase GALT6 {ECO:0000303|PubMed:26690932};^Eukaryota; Viridiplantae; Streptophyta; Embryophyta; Tracheophyta; Spermatophyta; Magnoliophyta; eudicotyledons; Gunneridae; Pentapetalae; rosids; malvids; Brassicales; Brassicaceae; Camelineae; Arabidopsis	.	.	.	ENOG410ZZ1B^UDP-GlcNAc beta-Gal beta-1,3-N-acetylglucosaminyltransferase	KEGG:ath:AT5G62620`KO:K20843	GO:0009507^cellular_component^chloroplast`GO:0005783^cellular_component^endoplasmic reticulum`GO:0005794^cellular_component^Golgi apparatus`GO:0000139^cellular_component^Golgi membrane`GO:0016021^cellular_component^integral component of membrane`GO:0030246^molecular_function^carbohydrate binding`GO:1990714^molecular_function^hydroxyproline O-galactosyltransferase activity`GO:0010405^biological_pr…	.	.	.
TRINITY_DN31399_c1_g1	TRINITY_DN31399_c1_g1_i1	B3GTI_ARATH^B3GTI_ARATH^Q:791-15,H:164-416^67.557%ID^E:9.68e-124^RecName: Full=Hydroxyproline O-galactosyltransferase GALT5 {ECO:0000303|PubMed:25974423};^Eukaryota; Viridiplantae; Streptophyta; Embryophyta; Tracheophyta; Spermatophyta; Magnoliophyta; eudicotyledons; Gunneridae; Pentapetalae; rosids; malvids; Brassicales; Brassicaceae; Camelineae; Arabidopsis	.	TRINITY_DN31399_c1_g1_i1.p1	791-3[-]	B3GTI_ARATH^B3GTI_ARATH^Q:1-259,H:164-416^67.557%ID^E:8.71e-124^RecName: Full=Hydroxyproline O-galactosyltransferase GALT5 {ECO:0000303|PubMed:25974423};^Eukaryota; Viridiplantae; Streptophyta; Embryophyta; Tracheophyta; Spermatophyta; Magnoliophyta; eudicotyledons; Gunneridae; Pentapetalae; rosids; malvids; Brassicales; Brassicaceae; Camelineae; Arabidopsis	PF00337.22^Gal-bind_lectin^Galactoside-binding lectin^28-233^E:2.6e-45	.	.	ENOG410ZZ1B^UDP-GlcNAc beta-Gal beta-1,3-N-acetylglucosaminyltransferase	KEGG:ath:AT1G74800`KO:K20843	GO:0005783^cellular_component^endoplasmic reticulum`GO:0005768^cellular_component^endosome`GO:0005794^cellular_component^Golgi apparatus`GO:0000139^cellular_component^Golgi membrane`GO:0016021^cellular_component^integral component of membrane`GO:0005802^cellular_component^trans-Golgi network`GO:0030246^molecular_function^carbohydrate binding`GO:1990714^molecular_function^hydroxyproline O-galactos…	GO:0030246^molecular_function^carbohydrate binding	.	.
TRINITY_DN31399_c1_g1	TRINITY_DN31399_c1_g1_i1	B3GTI_ARATH^B3GTI_ARATH^Q:791-15,H:164-416^67.557%ID^E:9.68e-124^RecName: Full=Hydroxyproline O-galactosyltransferase GALT5 {ECO:0000303|PubMed:25974423};^Eukaryota; Viridiplantae; Streptophyta; Embryophyta; Tracheophyta; Spermatophyta; Magnoliophyta; eudicotyledons; Gunneridae; Pentapetalae; rosids; malvids; Brassicales; Brassicaceae; Camelineae; Arabidopsis	.	TRINITY_DN31399_c1_g1_i1.p2	354-680[+]	.	.	.	.	.	.	.	.	.	.
TRINITY_DN31399_c1_g1	TRINITY_DN31399_c1_g1_i2	B3GTI_ARATH^B3GTI_ARATH^Q:464-15,H:267-416^73.333%ID^E:6.24e-76^RecName: Full=Hydroxyproline O-galactosyltransferase GALT5 {ECO:0000303|PubMed:25974423};^Eukaryota; Viridiplantae; Streptophyta; Embryophyta; Tracheophyta; Spermatophyta; Magnoliophyta; eudicotyledons; Gunneridae; Pentapetalae; rosids; malvids; Brassicales; Brassicaceae; Camelineae; Arabidopsis	.	TRINITY_DN31399_c1_g1_i2.p1	485-3[-]	B3GTI_ARATH^B3GTI_ARATH^Q:8-157,H:267-416^73.333%ID^E:5.62e-76^RecName: Full=Hydroxyproline O-galactosyltransferase GALT5 {ECO:0000303|PubMed:25974423};^Eukaryota; Viridiplantae; Streptophyta; Embryophyta; Tracheophyta; Spermatophyta; Magnoliophyta; eudicotyledons; Gunneridae; Pentapetalae; rosids; malvids; Brassicales; Brassicaceae; Camelineae; Arabidopsis	PF00337.22^Gal-bind_lectin^Galactoside-binding lectin^8-131^E:3.3e-23	.	.	ENOG410ZZ1B^UDP-GlcNAc beta-Gal beta-1,3-N-acetylglucosaminyltransferase	KEGG:ath:AT1G74800`KO:K20843	GO:0005783^cellular_component^endoplasmic reticulum`GO:0005768^cellular_component^endosome`GO:0005794^cellular_component^Golgi apparatus`GO:0000139^cellular_component^Golgi membrane`GO:0016021^cellular_component^integral component of membrane`GO:0005802^cellular_component^trans-Golgi network`GO:0030246^molecular_function^carbohydrate binding`GO:1990714^molecular_function^hydroxyproline O-galactos…	GO:0030246^molecular_function^carbohydrate binding	.	.
TRINITY_DN31399_c1_g2	TRINITY_DN31399_c1_g2_i1	B3GTJ_ARATH^B3GTJ_ARATH^Q:2-331,H:475-584^82.727%ID^E:1.57e-62^RecName: Full=Hydroxyproline O-galactosyltransferase GALT6 {ECO:0000303|PubMed:26690932};^Eukaryota; Viridiplantae; Streptophyta; Embryophyta; Tracheophyta; Spermatophyta; Magnoliophyta; eudicotyledons; Gunneridae; Pentapetalae; rosids; malvids; Brassicales; Brassicaceae; Camelineae; Arabidopsis	.	TRINITY_DN31399_c1_g2_i1.p1	2-361[+]	B3GTJ_ARATH^B3GTJ_ARATH^Q:1-110,H:475-584^82.727%ID^E:1.31e-62^RecName: Full=Hydroxyproline O-galactosyltransferase GALT6 {ECO:0000303|PubMed:26690932};^Eukaryota; Viridiplantae; Streptophyta; Embryophyta; Tracheophyta; Spermatophyta; Magnoliophyta; eudicotyledons; Gunneridae; Pentapetalae; rosids; malvids; Brassicales; Brassicaceae; Camelineae; Arabidopsis	PF01762.21^Galactosyl_T^Galactosyltransferase^10-111^E:2.5e-14	.	.	ENOG410ZZ1B^UDP-GlcNAc beta-Gal beta-1,3-N-acetylglucosaminyltransferase	KEGG:ath:AT5G62620`KO:K20843	GO:0009507^cellular_component^chloroplast`GO:0005783^cellular_component^endoplasmic reticulum`GO:0005794^cellular_component^Golgi apparatus`GO:0000139^cellular_component^Golgi membrane`GO:0016021^cellular_component^integral component of membrane`GO:0030246^molecular_function^carbohydrate binding`GO:1990714^molecular_function^hydroxyproline O-galactosyltransferase activity`GO:0010405^biological_pr…	GO:0008378^molecular_function^galactosyltransferase activity`GO:0006486^biological_process^protein glycosylation`GO:0016020^cellular_component^membrane	.	.
TRINITY_DN31399_c1_g2	TRINITY_DN31399_c1_g2_i2	B3GTJ_ARATH^B3GTJ_ARATH^Q:24-440,H:470-606^79.137%ID^E:4.15e-74^RecName: Full=Hydroxyproline O-galactosyltransferase GALT6 {ECO:0000303|PubMed:26690932};^Eukaryota; Viridiplantae; Streptophyta; Embryophyta; Tracheophyta; Spermatophyta; Magnoliophyta; eudicotyledons; Gunneridae; Pentapetalae; rosids; malvids; Brassicales; Brassicaceae; Camelineae; Arabidopsis	.	TRINITY_DN31399_c1_g2_i2.p1	3-443[+]	B3GTJ_ARATH^B3GTJ_ARATH^Q:8-146,H:470-606^79.137%ID^E:3.74e-74^RecName: Full=Hydroxyproline O-galactosyltransferase GALT6 {ECO:0000303|PubMed:26690932};^Eukaryota; Viridiplantae; Streptophyta; Embryophyta; Tracheophyta; Spermatophyta; Magnoliophyta; eudicotyledons; Gunneridae; Pentapetalae; rosids; malvids; Brassicales; Brassicaceae; Camelineae; Arabidopsis	PF01762.21^Galactosyl_T^Galactosyltransferase^4-142^E:9.4e-24	.	.	ENOG410ZZ1B^UDP-GlcNAc beta-Gal beta-1,3-N-acetylglucosaminyltransferase	KEGG:ath:AT5G62620`KO:K20843	GO:0009507^cellular_component^chloroplast`GO:0005783^cellular_component^endoplasmic reticulum`GO:0005794^cellular_component^Golgi apparatus`GO:0000139^cellular_component^Golgi membrane`GO:0016021^cellular_component^integral component of membrane`GO:0030246^molecular_function^carbohydrate binding`GO:1990714^molecular_function^hydroxyproline O-galactosyltransferase activity`GO:0010405^biological_pr…	GO:0008378^molecular_function^galactosyltransferase activity`GO:0006486^biological_process^protein glycosylation`GO:0016020^cellular_component^membrane	.	.
TRINITY_DN31399_c1_g2	TRINITY_DN31399_c1_g2_i3	B3GTJ_ARATH^B3GTJ_ARATH^Q:3-554,H:423-606^80.978%ID^E:2.6e-106^RecName: Full=Hydroxyproline O-galactosyltransferase GALT6 {ECO:0000303|PubMed:26690932};^Eukaryota; Viridiplantae; Streptophyta; Embryophyta; Tracheophyta; Spermatophyta; Magnoliophyta; eudicotyledons; Gunneridae; Pentapetalae; rosids; malvids; Brassicales; Brassicaceae; Camelineae; Arabidopsis	.	TRINITY_DN31399_c1_g2_i3.p1	3-557[+]	B3GTJ_ARATH^B3GTJ_ARATH^Q:1-184,H:423-606^80.978%ID^E:2.34e-106^RecName: Full=Hydroxyproline O-galactosyltransferase GALT6 {ECO:0000303|PubMed:26690932};^Eukaryota; Viridiplantae; Streptophyta; Embryophyta; Tracheophyta; Spermatophyta; Magnoliophyta; eudicotyledons; Gunneridae; Pentapetalae; rosids; malvids; Brassicales; Brassicaceae; Camelineae; Arabidopsis	PF01762.21^Galactosyl_T^Galactosyltransferase^25-180^E:9.6e-29	.	.	ENOG410ZZ1B^UDP-GlcNAc beta-Gal beta-1,3-N-acetylglucosaminyltransferase	KEGG:ath:AT5G62620`KO:K20843	GO:0009507^cellular_component^chloroplast`GO:0005783^cellular_component^endoplasmic reticulum`GO:0005794^cellular_component^Golgi apparatus`GO:0000139^cellular_component^Golgi membrane`GO:0016021^cellular_component^integral component of membrane`GO:0030246^molecular_function^carbohydrate binding`GO:1990714^molecular_function^hydroxyproline O-galactosyltransferase activity`GO:0010405^biological_pr…	GO:0008378^molecular_function^galactosyltransferase activity`GO:0006486^biological_process^protein glycosylation`GO:0016020^cellular_component^membrane	.	.
TRINITY_DN31399_c1_g3	TRINITY_DN31399_c1_g3_i1	B3GTJ_ARATH^B3GTJ_ARATH^Q:489-250,H:601-681^81.481%ID^E:8.06e-41^RecName: Full=Hydroxyproline O-galactosyltransferase GALT6 {ECO:0000303|PubMed:26690932};^Eukaryota; Viridiplantae; Streptophyta; Embryophyta; Tracheophyta; Spermatophyta; Magnoliophyta; eudicotyledons; Gunneridae; Pentapetalae; rosids; malvids; Brassicales; Brassicaceae; Camelineae; Arabidopsis	.	.	.	.	.	.	.	ENOG410ZZ1B^UDP-GlcNAc beta-Gal beta-1,3-N-acetylglucosaminyltransferase	KEGG:ath:AT5G62620`KO:K20843	GO:0009507^cellular_component^chloroplast`GO:0005783^cellular_component^endoplasmic reticulum`GO:0005794^cellular_component^Golgi apparatus`GO:0000139^cellular_component^Golgi membrane`GO:0016021^cellular_component^integral component of membrane`GO:0030246^molecular_function^carbohydrate binding`GO:1990714^molecular_function^hydroxyproline O-galactosyltransferase activity`GO:0010405^biological_pr…	.	.	.
TRINITY_DN31399_c1_g4	TRINITY_DN31399_c1_g4_i1	B3GTJ_ARATH^B3GTJ_ARATH^Q:21-332,H:168-272^66.667%ID^E:8.8e-41^RecName: Full=Hydroxyproline O-galactosyltransferase GALT6 {ECO:0000303|PubMed:26690932};^Eukaryota; Viridiplantae; Streptophyta; Embryophyta; Tracheophyta; Spermatophyta; Magnoliophyta; eudicotyledons; Gunneridae; Pentapetalae; rosids; malvids; Brassicales; Brassicaceae; Camelineae; Arabidopsis	.	TRINITY_DN31399_c1_g4_i1.p1	3-332[+]	B3GTJ_ARATH^B3GTJ_ARATH^Q:7-110,H:168-272^66.667%ID^E:7.92e-41^RecName: Full=Hydroxyproline O-galactosyltransferase GALT6 {ECO:0000303|PubMed:26690932};^Eukaryota; Viridiplantae; Streptophyta; Embryophyta; Tracheophyta; Spermatophyta; Magnoliophyta; eudicotyledons; Gunneridae; Pentapetalae; rosids; malvids; Brassicales; Brassicaceae; Camelineae; Arabidopsis	PF00337.22^Gal-bind_lectin^Galactoside-binding lectin^28-110^E:8e-16	.	.	ENOG410ZZ1B^UDP-GlcNAc beta-Gal beta-1,3-N-acetylglucosaminyltransferase	KEGG:ath:AT5G62620`KO:K20843	GO:0009507^cellular_component^chloroplast`GO:0005783^cellular_component^endoplasmic reticulum`GO:0005794^cellular_component^Golgi apparatus`GO:0000139^cellular_component^Golgi membrane`GO:0016021^cellular_component^integral component of membrane`GO:0030246^molecular_function^carbohydrate binding`GO:1990714^molecular_function^hydroxyproline O-galactosyltransferase activity`GO:0010405^biological_pr…	GO:0030246^molecular_function^carbohydrate binding	.	.
TRINITY_DN31399_c1_g4	TRINITY_DN31399_c1_g4_i1	B3GTJ_ARATH^B3GTJ_ARATH^Q:21-332,H:168-272^66.667%ID^E:8.8e-41^RecName: Full=Hydroxyproline O-galactosyltransferase GALT6 {ECO:0000303|PubMed:26690932};^Eukaryota; Viridiplantae; Streptophyta; Embryophyta; Tracheophyta; Spermatophyta; Magnoliophyta; eudicotyledons; Gunneridae; Pentapetalae; rosids; malvids; Brassicales; Brassicaceae; Camelineae; Arabidopsis	.	TRINITY_DN31399_c1_g4_i1.p2	331-2[-]	.	.	.	.	.	.	.	.	.	.
TRINITY_DN31368_c0_g1	TRINITY_DN31368_c0_g1_i1	.	.	.	.	.	.	.	.	.	.	.	.	.	.
TRINITY_DN31368_c0_g1	TRINITY_DN31368_c0_g1_i2	.	.	.	.	.	.	.	.	.	.	.	.	.	.
TRINITY_DN31368_c0_g1	TRINITY_DN31368_c0_g1_i3	.	.	.	.	.	.	.	.	.	.	.	.	.	.
TRINITY_DN31372_c0_g1	TRINITY_DN31372_c0_g1_i1	SRS6_ARATH^SRS6_ARATH^Q:2-400,H:43-153^42.537%ID^E:9.59e-23^RecName: Full=Protein SHI RELATED SEQUENCE 6;^Eukaryota; Viridiplantae; Streptophyta; Embryophyta; Tracheophyta; Spermatophyta; Magnoliophyta; eudicotyledons; Gunneridae; Pentapetalae; rosids; malvids; Brassicales; Brassicaceae; Camelineae; Arabidopsis	.	TRINITY_DN31372_c0_g1_i1.p1	2-400[+]	LRP1_ARATH^LRP1_ARATH^Q:1-133,H:114-252^48.201%ID^E:1.47e-27^RecName: Full=Protein LATERAL ROOT PRIMORDIUM 1;^Eukaryota; Viridiplantae; Streptophyta; Embryophyta; Tracheophyta; Spermatophyta; Magnoliophyta; eudicotyledons; Gunneridae; Pentapetalae; rosids; malvids; Brassicales; Brassicaceae; Camelineae; Arabidopsis	PF05142.12^DUF702^Domain of unknown function (DUF702)^1-132^E:3.4e-37	.	.	ENOG4111TEK^Domain of unknown function (DUF702)	KEGG:ath:AT5G12330	GO:0005634^cellular_component^nucleus`GO:0003677^molecular_function^DNA binding`GO:0046872^molecular_function^metal ion binding`GO:0042803^molecular_function^protein homodimerization activity`GO:0048653^biological_process^anther development`GO:0009851^biological_process^auxin biosynthetic process`GO:0009734^biological_process^auxin-activated signaling pathway`GO:0009555^biological_process^pollen …	.	.	.
TRINITY_DN31372_c0_g1	TRINITY_DN31372_c0_g1_i2	.	.	.	.	.	.	.	.	.	.	.	.	.	.
TRINITY_DN31372_c0_g2	TRINITY_DN31372_c0_g2_i1	LRP1_ARATH^LRP1_ARATH^Q:415-248,H:247-303^49.123%ID^E:4.27e-09^RecName: Full=Protein LATERAL ROOT PRIMORDIUM 1;^Eukaryota; Viridiplantae; Streptophyta; Embryophyta; Tracheophyta; Spermatophyta; Magnoliophyta; eudicotyledons; Gunneridae; Pentapetalae; rosids; malvids; Brassicales; Brassicaceae; Camelineae; Arabidopsis	.	.	.	.	.	.	.	ENOG4111TEK^Domain of unknown function (DUF702)	KEGG:ath:AT5G12330	GO:0005634^cellular_component^nucleus`GO:0003677^molecular_function^DNA binding`GO:0046872^molecular_function^metal ion binding`GO:0042803^molecular_function^protein homodimerization activity`GO:0048653^biological_process^anther development`GO:0009851^biological_process^auxin biosynthetic process`GO:0009734^biological_process^auxin-activated signaling pathway`GO:0009555^biological_process^pollen …	.	.	.
TRINITY_DN31344_c0_g1	TRINITY_DN31344_c0_g1_i1	PP151_ARATH^PP151_ARATH^Q:248-3,H:552-633^50%ID^E:8.29e-26^RecName: Full=Pentatricopeptide repeat-containing protein At2g13600;^Eukaryota; Viridiplantae; Streptophyta; Embryophyta; Tracheophyta; Spermatophyta; Magnoliophyta; eudicotyledons; Gunneridae; Pentapetalae; rosids; malvids; Brassicales; Brassicaceae; Camelineae; Arabidopsis	.	.	.	.	.	.	.	ENOG410Z7Z7^Pentatricopeptide repeat-containing protein	KEGG:ath:AT2G13600	GO:0005739^cellular_component^mitochondrion`GO:0080156^biological_process^mitochondrial mRNA modification`GO:0009451^biological_process^RNA modification`GO:0010182^biological_process^sugar mediated signaling pathway	.	.	.
TRINITY_DN31344_c0_g1	TRINITY_DN31344_c0_g1_i2	PPR21_ARATH^PPR21_ARATH^Q:194-3,H:547-610^50%ID^E:1.03e-17^RecName: Full=Pentatricopeptide repeat-containing protein At1g08070, chloroplastic {ECO:0000305};^Eukaryota; Viridiplantae; Streptophyta; Embryophyta; Tracheophyta; Spermatophyta; Magnoliophyta; eudicotyledons; Gunneridae; Pentapetalae; rosids; malvids; Brassicales; Brassicaceae; Camelineae; Arabidopsis	.	.	.	.	.	.	.	ENOG410Z7Z7^Pentatricopeptide repeat-containing protein	KEGG:ath:AT1G08070	GO:0009507^cellular_component^chloroplast`GO:0008270^molecular_function^zinc ion binding`GO:0031425^biological_process^chloroplast RNA processing`GO:0006397^biological_process^mRNA processing`GO:0009451^biological_process^RNA modification	.	.	.
TRINITY_DN31344_c0_g2	TRINITY_DN31344_c0_g2_i1	PP151_ARATH^PP151_ARATH^Q:19-309,H:186-282^49.485%ID^E:5.95e-27^RecName: Full=Pentatricopeptide repeat-containing protein At2g13600;^Eukaryota; Viridiplantae; Streptophyta; Embryophyta; Tracheophyta; Spermatophyta; Magnoliophyta; eudicotyledons; Gunneridae; Pentapetalae; rosids; malvids; Brassicales; Brassicaceae; Camelineae; Arabidopsis`PP151_ARATH^PP151_ARATH^Q:19-282,H:426-513^47.727%ID^E:2.5e…	.	TRINITY_DN31344_c0_g2_i1.p1	1-318[+]	PP151_ARATH^PP151_ARATH^Q:7-103,H:186-282^49.485%ID^E:5.35e-27^RecName: Full=Pentatricopeptide repeat-containing protein At2g13600;^Eukaryota; Viridiplantae; Streptophyta; Embryophyta; Tracheophyta; Spermatophyta; Magnoliophyta; eudicotyledons; Gunneridae; Pentapetalae; rosids; malvids; Brassicales; Brassicaceae; Camelineae; Arabidopsis`PP151_ARATH^PP151_ARATH^Q:7-94,H:426-513^47.727%ID^E:2.25e-2…	PF01535.20^PPR^PPR repeat^12-38^E:0.00041`PF13041.6^PPR_2^PPR repeat family^37-85^E:2.9e-15`PF12854.7^PPR_1^PPR repeat^38-66^E:1.3e-06`PF13812.6^PPR_3^Pentatricopeptide repeat domain^38-83^E:6.2e-06`PF01535.20^PPR^PPR repeat^40-69^E:2e-09	.	.	ENOG410Z7Z7^Pentatricopeptide repeat-containing protein	KEGG:ath:AT2G13600	GO:0005739^cellular_component^mitochondrion`GO:0080156^biological_process^mitochondrial mRNA modification`GO:0009451^biological_process^RNA modification`GO:0010182^biological_process^sugar mediated signaling pathway	.	.	.
TRINITY_DN31344_c0_g3	TRINITY_DN31344_c0_g3_i1	PP330_ARATH^PP330_ARATH^Q:3-188,H:458-518^50%ID^E:5.74e-10^RecName: Full=Pentatricopeptide repeat-containing protein At4g21065;^Eukaryota; Viridiplantae; Streptophyta; Embryophyta; Tracheophyta; Spermatophyta; Magnoliophyta; eudicotyledons; Gunneridae; Pentapetalae; rosids; malvids; Brassicales; Brassicaceae; Camelineae; Arabidopsis	.	.	.	.	.	.	.	ENOG410Z7Z7^Pentatricopeptide repeat-containing protein	KEGG:ath:AT4G21065	GO:0008270^molecular_function^zinc ion binding	.	.	.
TRINITY_DN31344_c1_g1	TRINITY_DN31344_c1_g1_i1	PP169_ARATH^PP169_ARATH^Q:2-343,H:415-528^50.877%ID^E:2.45e-35^RecName: Full=Pentatricopeptide repeat-containing protein At2g22410, mitochondrial;^Eukaryota; Viridiplantae; Streptophyta; Embryophyta; Tracheophyta; Spermatophyta; Magnoliophyta; eudicotyledons; Gunneridae; Pentapetalae; rosids; malvids; Brassicales; Brassicaceae; Camelineae; Arabidopsis`PP169_ARATH^PP169_ARATH^Q:35-301,H:193-281^37…	.	TRINITY_DN31344_c1_g1_i1.p1	2-376[+]	PP169_ARATH^PP169_ARATH^Q:1-114,H:415-528^50.877%ID^E:2.2e-35^RecName: Full=Pentatricopeptide repeat-containing protein At2g22410, mitochondrial;^Eukaryota; Viridiplantae; Streptophyta; Embryophyta; Tracheophyta; Spermatophyta; Magnoliophyta; eudicotyledons; Gunneridae; Pentapetalae; rosids; malvids; Brassicales; Brassicaceae; Camelineae; Arabidopsis`PP169_ARATH^PP169_ARATH^Q:12-100,H:193-281^37.…	PF01535.20^PPR^PPR repeat^14-40^E:0.00048`PF12854.7^PPR_1^PPR repeat^37-67^E:1.5e-05`PF13041.6^PPR_2^PPR repeat family^40-87^E:2.1e-11`PF13812.6^PPR_3^Pentatricopeptide repeat domain^40-86^E:5.3e-05`PF01535.20^PPR^PPR repeat^42-72^E:4.2e-06`PF01535.20^PPR^PPR repeat^78-104^E:0.002	.	.	ENOG410Z7Z7^Pentatricopeptide repeat-containing protein	KEGG:ath:AT2G22410	GO:0005739^cellular_component^mitochondrion`GO:0009451^biological_process^RNA modification	.	.	.
TRINITY_DN31344_c1_g2	TRINITY_DN31344_c1_g2_i1	PP169_ARATH^PP169_ARATH^Q:2-376,H:415-539^52.8%ID^E:4.59e-41^RecName: Full=Pentatricopeptide repeat-containing protein At2g22410, mitochondrial;^Eukaryota; Viridiplantae; Streptophyta; Embryophyta; Tracheophyta; Spermatophyta; Magnoliophyta; eudicotyledons; Gunneridae; Pentapetalae; rosids; malvids; Brassicales; Brassicaceae; Camelineae; Arabidopsis`PP169_ARATH^PP169_ARATH^Q:35-301,H:193-281^37.0…	.	TRINITY_DN31344_c1_g2_i1.p1	2-376[+]	PP169_ARATH^PP169_ARATH^Q:1-125,H:415-539^52.8%ID^E:4.13e-41^RecName: Full=Pentatricopeptide repeat-containing protein At2g22410, mitochondrial;^Eukaryota; Viridiplantae; Streptophyta; Embryophyta; Tracheophyta; Spermatophyta; Magnoliophyta; eudicotyledons; Gunneridae; Pentapetalae; rosids; malvids; Brassicales; Brassicaceae; Camelineae; Arabidopsis`PP169_ARATH^PP169_ARATH^Q:12-100,H:193-281^37.0…	PF01535.20^PPR^PPR repeat^14-40^E:0.00048`PF12854.7^PPR_1^PPR repeat^37-67^E:1.5e-05`PF13041.6^PPR_2^PPR repeat family^40-87^E:2.1e-11`PF13812.6^PPR_3^Pentatricopeptide repeat domain^40-86^E:5.3e-05`PF01535.20^PPR^PPR repeat^42-72^E:4.2e-06`PF01535.20^PPR^PPR repeat^78-104^E:0.002	.	.	ENOG410Z7Z7^Pentatricopeptide repeat-containing protein	KEGG:ath:AT2G22410	GO:0005739^cellular_component^mitochondrion`GO:0009451^biological_process^RNA modification	.	.	.
TRINITY_DN31344_c2_g1	TRINITY_DN31344_c2_g1_i1	PP330_ARATH^PP330_ARATH^Q:1-333,H:140-248^36.036%ID^E:3.51e-19^RecName: Full=Pentatricopeptide repeat-containing protein At4g21065;^Eukaryota; Viridiplantae; Streptophyta; Embryophyta; Tracheophyta; Spermatophyta; Magnoliophyta; eudicotyledons; Gunneridae; Pentapetalae; rosids; malvids; Brassicales; Brassicaceae; Camelineae; Arabidopsis`PP330_ARATH^PP330_ARATH^Q:1-342,H:241-353^34.783%ID^E:6.28e-…	.	TRINITY_DN31344_c2_g1_i1.p1	1-381[+]	PP330_ARATH^PP330_ARATH^Q:1-111,H:140-248^36.036%ID^E:3.15e-19^RecName: Full=Pentatricopeptide repeat-containing protein At4g21065;^Eukaryota; Viridiplantae; Streptophyta; Embryophyta; Tracheophyta; Spermatophyta; Magnoliophyta; eudicotyledons; Gunneridae; Pentapetalae; rosids; malvids; Brassicales; Brassicaceae; Camelineae; Arabidopsis`PP330_ARATH^PP330_ARATH^Q:1-114,H:241-353^34.783%ID^E:5.65e-…	PF01535.20^PPR^PPR repeat^19-41^E:0.19`PF13812.6^PPR_3^Pentatricopeptide repeat domain^44-95^E:0.00072`PF13041.6^PPR_2^PPR repeat family^49-96^E:2.6e-09`PF01535.20^PPR^PPR repeat^51-80^E:5.2e-06	.	.	ENOG410Z7Z7^Pentatricopeptide repeat-containing protein	KEGG:ath:AT4G21065	GO:0008270^molecular_function^zinc ion binding	.	.	.
TRINITY_DN31321_c0_g1	TRINITY_DN31321_c0_g1_i1	TCP15_ARATH^TCP15_ARATH^Q:92-298,H:49-117^97.101%ID^E:2.46e-43^RecName: Full=Transcription factor TCP15 {ECO:0000305};^Eukaryota; Viridiplantae; Streptophyta; Embryophyta; Tracheophyta; Spermatophyta; Magnoliophyta; eudicotyledons; Gunneridae; Pentapetalae; rosids; malvids; Brassicales; Brassicaceae; Camelineae; Arabidopsis	.	TRINITY_DN31321_c0_g1_i1.p1	2-298[+]	TCP15_ARATH^TCP15_ARATH^Q:25-99,H:43-117^97.333%ID^E:2.96e-48^RecName: Full=Transcription factor TCP15 {ECO:0000305};^Eukaryota; Viridiplantae; Streptophyta; Embryophyta; Tracheophyta; Spermatophyta; Magnoliophyta; eudicotyledons; Gunneridae; Pentapetalae; rosids; malvids; Brassicales; Brassicaceae; Camelineae; Arabidopsis	PF03634.13^TCP^TCP family transcription factor^32-99^E:8.3e-34	.	.	ENOG410YBA4^Transcription factor	KEGG:ath:AT1G69690	GO:0005634^cellular_component^nucleus`GO:0003700^molecular_function^DNA-binding transcription factor activity`GO:0043565^molecular_function^sequence-specific DNA binding`GO:0010252^biological_process^auxin homeostasis`GO:0008283^biological_process^cell population proliferation`GO:0007623^biological_process^circadian rhythm`GO:0042023^biological_process^DNA endoreduplication`GO:0048467^biological_…	.	.	.
TRINITY_DN31321_c0_g1	TRINITY_DN31321_c0_g1_i1	TCP15_ARATH^TCP15_ARATH^Q:92-298,H:49-117^97.101%ID^E:2.46e-43^RecName: Full=Transcription factor TCP15 {ECO:0000305};^Eukaryota; Viridiplantae; Streptophyta; Embryophyta; Tracheophyta; Spermatophyta; Magnoliophyta; eudicotyledons; Gunneridae; Pentapetalae; rosids; malvids; Brassicales; Brassicaceae; Camelineae; Arabidopsis	.	TRINITY_DN31321_c0_g1_i1.p2	298-2[-]	.	.	.	.	.	.	.	.	.	.
TRINITY_DN31321_c0_g2	TRINITY_DN31321_c0_g2_i1	TCP14_ARATH^TCP14_ARATH^Q:1420-986,H:246-413^35.676%ID^E:9.69e-11^RecName: Full=Transcription factor TCP14 {ECO:0000305};^Eukaryota; Viridiplantae; Streptophyta; Embryophyta; Tracheophyta; Spermatophyta; Magnoliophyta; eudicotyledons; Gunneridae; Pentapetalae; rosids; malvids; Brassicales; Brassicaceae; Camelineae; Arabidopsis	.	TRINITY_DN31321_c0_g2_i1.p1	1543-779[-]	TCP14_ARATH^TCP14_ARATH^Q:1-246,H:176-485^37.349%ID^E:2.65e-17^RecName: Full=Transcription factor TCP14 {ECO:0000305};^Eukaryota; Viridiplantae; Streptophyta; Embryophyta; Tracheophyta; Spermatophyta; Magnoliophyta; eudicotyledons; Gunneridae; Pentapetalae; rosids; malvids; Brassicales; Brassicaceae; Camelineae; Arabidopsis	PF03634.13^TCP^TCP family transcription factor^1-106^E:8e-05	.	.	ENOG410YEAM^Transcription factor	KEGG:ath:AT3G47620	GO:0005634^cellular_component^nucleus`GO:0003700^molecular_function^DNA-binding transcription factor activity`GO:0043565^molecular_function^sequence-specific DNA binding`GO:0008283^biological_process^cell population proliferation`GO:0010229^biological_process^inflorescence development`GO:0031347^biological_process^regulation of defense response`GO:0010029^biological_process^regulation of seed ger…	.	.	.
TRINITY_DN31321_c0_g3	TRINITY_DN31321_c0_g3_i1	.	.	.	.	.	.	.	.	.	.	.	.	.	.
TRINITY_DN31317_c0_g1	TRINITY_DN31317_c0_g1_i1	PIRL9_ARATH^PIRL9_ARATH^Q:687-1,H:61-277^58.261%ID^E:1.1e-69^RecName: Full=Plant intracellular Ras-group-related LRR protein 9;^Eukaryota; Viridiplantae; Streptophyta; Embryophyta; Tracheophyta; Spermatophyta; Magnoliophyta; eudicotyledons; Gunneridae; Pentapetalae; rosids; malvids; Brassicales; Brassicaceae; Camelineae; Arabidopsis	.	TRINITY_DN31317_c0_g1_i1.p1	669-1[-]	PIRL9_ARATH^PIRL9_ARATH^Q:1-223,H:67-277^58.482%ID^E:6.11e-75^RecName: Full=Plant intracellular Ras-group-related LRR protein 9;^Eukaryota; Viridiplantae; Streptophyta; Embryophyta; Tracheophyta; Spermatophyta; Magnoliophyta; eudicotyledons; Gunneridae; Pentapetalae; rosids; malvids; Brassicales; Brassicaceae; Camelineae; Arabidopsis`PIRL9_ARATH^PIRL9_ARATH^Q:146-223,H:316-395^42.5%ID^E:1.75e-07^…	PF13516.6^LRR_6^Leucine Rich repeat^145-153^E:3600`PF13855.6^LRR_8^Leucine rich repeat^146-202^E:1.4e-11`PF00560.33^LRR_1^Leucine Rich Repeat^146-163^E:450`PF12799.7^LRR_4^Leucine Rich repeats (2 copies)^169-207^E:3.5e-08`PF00560.33^LRR_1^Leucine Rich Repeat^169-187^E:1.3`PF13516.6^LRR_6^Leucine Rich repeat^169-179^E:4.4`PF13855.6^LRR_8^Leucine rich repeat^184-223^E:2.6e-06`PF13516.6^LRR_6^Leucin…	.	.	COG4886^leucine Rich Repeat	KEGG:ath:AT3G11330	GO:0055046^biological_process^microgametogenesis`GO:0009555^biological_process^pollen development	GO:0005515^molecular_function^protein binding	.	.
TRINITY_DN31317_c0_g1	TRINITY_DN31317_c0_g1_i2	PIRL9_ARATH^PIRL9_ARATH^Q:717-1,H:51-277^57.5%ID^E:3.17e-74^RecName: Full=Plant intracellular Ras-group-related LRR protein 9;^Eukaryota; Viridiplantae; Streptophyta; Embryophyta; Tracheophyta; Spermatophyta; Magnoliophyta; eudicotyledons; Gunneridae; Pentapetalae; rosids; malvids; Brassicales; Brassicaceae; Camelineae; Arabidopsis	.	TRINITY_DN31317_c0_g1_i2.p1	735-1[-]	PIRL9_ARATH^PIRL9_ARATH^Q:7-245,H:51-277^57.5%ID^E:1.55e-81^RecName: Full=Plant intracellular Ras-group-related LRR protein 9;^Eukaryota; Viridiplantae; Streptophyta; Embryophyta; Tracheophyta; Spermatophyta; Magnoliophyta; eudicotyledons; Gunneridae; Pentapetalae; rosids; malvids; Brassicales; Brassicaceae; Camelineae; Arabidopsis`PIRL9_ARATH^PIRL9_ARATH^Q:168-245,H:316-395^42.5%ID^E:2e-07^RecNa…	PF13516.6^LRR_6^Leucine Rich repeat^167-175^E:4000`PF13855.6^LRR_8^Leucine rich repeat^168-224^E:1.6e-11`PF00560.33^LRR_1^Leucine Rich Repeat^168-185^E:510`PF12799.7^LRR_4^Leucine Rich repeats (2 copies)^191-229^E:4e-08`PF00560.33^LRR_1^Leucine Rich Repeat^191-209^E:1.5`PF13516.6^LRR_6^Leucine Rich repeat^191-201^E:4.9`PF13855.6^LRR_8^Leucine rich repeat^206-245^E:3e-06`PF13516.6^LRR_6^Leucine Ri…	.	.	COG4886^leucine Rich Repeat	KEGG:ath:AT3G11330	GO:0055046^biological_process^microgametogenesis`GO:0009555^biological_process^pollen development	GO:0005515^molecular_function^protein binding	.	.
TRINITY_DN31317_c0_g2	TRINITY_DN31317_c0_g2_i1	PIRL1_ARATH^PIRL1_ARATH^Q:982-389,H:312-506^67.839%ID^E:1.42e-82^RecName: Full=Plant intracellular Ras-group-related LRR protein 1;^Eukaryota; Viridiplantae; Streptophyta; Embryophyta; Tracheophyta; Spermatophyta; Magnoliophyta; eudicotyledons; Gunneridae; Pentapetalae; rosids; malvids; Brassicales; Brassicaceae; Camelineae; Arabidopsis`PIRL1_ARATH^PIRL1_ARATH^Q:952-575,H:206-331^31.25%ID^E:2.69e…	.	TRINITY_DN31317_c0_g2_i1.p1	982-386[-]	PIRL1_ARATH^PIRL1_ARATH^Q:1-198,H:312-506^67.839%ID^E:1.19e-84^RecName: Full=Plant intracellular Ras-group-related LRR protein 1;^Eukaryota; Viridiplantae; Streptophyta; Embryophyta; Tracheophyta; Spermatophyta; Magnoliophyta; eudicotyledons; Gunneridae; Pentapetalae; rosids; malvids; Brassicales; Brassicaceae; Camelineae; Arabidopsis`PIRL1_ARATH^PIRL1_ARATH^Q:11-136,H:206-331^31.25%ID^E:5.12e-07…	PF00560.33^LRR_1^Leucine Rich Repeat^10-21^E:3200`PF13516.6^LRR_6^Leucine Rich repeat^10-21^E:3700`PF13516.6^LRR_6^Leucine Rich repeat^33-38^E:8500`PF00560.33^LRR_1^Leucine Rich Repeat^34-48^E:81`PF13855.6^LRR_8^Leucine rich repeat^55-115^E:1.2e-10`PF13516.6^LRR_6^Leucine Rich repeat^55-65^E:30`PF00560.33^LRR_1^Leucine Rich Repeat^56-76^E:1.3`PF13306.6^LRR_5^BspA type Leucine rich repeat region (…	.	.	COG4886^leucine Rich Repeat	KEGG:ath:AT5G05850	GO:0055046^biological_process^microgametogenesis`GO:0009555^biological_process^pollen development	GO:0005515^molecular_function^protein binding	.	.
TRINITY_DN31317_c1_g1	TRINITY_DN31317_c1_g1_i1	.	.	.	.	.	.	.	.	.	.	.	.	.	.
TRINITY_DN31317_c1_g2	TRINITY_DN31317_c1_g2_i1	.	.	.	.	.	.	.	.	.	.	.	.	.	.
TRINITY_DN31390_c0_g1	TRINITY_DN31390_c0_g1_i1	.	.	.	.	.	.	.	.	.	.	.	.	.	.
TRINITY_DN31361_c1_g1	TRINITY_DN31361_c1_g1_i1	.	.	.	.	.	.	.	.	.	.	.	.	.	.
TRINITY_DN31361_c1_g1	TRINITY_DN31361_c1_g1_i2	.	.	.	.	.	.	.	.	.	.	.	.	.	.
TRINITY_DN31361_c1_g2	TRINITY_DN31361_c1_g2_i1	.	.	.	.	.	.	.	.	.	.	.	.	.	.
TRINITY_DN31357_c0_g1	TRINITY_DN31357_c0_g1_i1	.	.	.	.	.	.	.	.	.	.	.	.	.	.
TRINITY_DN31357_c0_g1	TRINITY_DN31357_c0_g1_i2	.	.	.	.	.	.	.	.	.	.	.	.	.	.
TRINITY_DN31357_c0_g1	TRINITY_DN31357_c0_g1_i3	.	.	.	.	.	.	.	.	.	.	.	.	.	.
TRINITY_DN31357_c0_g1	TRINITY_DN31357_c0_g1_i4	.	.	.	.	.	.	.	.	.	.	.	.	.	.
TRINITY_DN31326_c0_g1	TRINITY_DN31326_c0_g1_i1	.	.	.	.	.	.	.	.	.	.	.	.	.	.
TRINITY_DN31326_c0_g2	TRINITY_DN31326_c0_g2_i1	WER_ARATH^WER_ARATH^Q:244-44,H:62-128^85.075%ID^E:1.26e-34^RecName: Full=Transcription factor WER;^Eukaryota; Viridiplantae; Streptophyta; Embryophyta; Tracheophyta; Spermatophyta; Magnoliophyta; eudicotyledons; Gunneridae; Pentapetalae; rosids; malvids; Brassicales; Brassicaceae; Camelineae; Arabidopsis	.	TRINITY_DN31326_c0_g2_i1.p1	394-2[-]	WER_ARATH^WER_ARATH^Q:51-117,H:62-128^85.075%ID^E:1.14e-34^RecName: Full=Transcription factor WER;^Eukaryota; Viridiplantae; Streptophyta; Embryophyta; Tracheophyta; Spermatophyta; Magnoliophyta; eudicotyledons; Gunneridae; Pentapetalae; rosids; malvids; Brassicales; Brassicaceae; Camelineae; Arabidopsis	PF00249.31^Myb_DNA-binding^Myb-like DNA-binding domain^60-105^E:2.8e-18`PF13921.6^Myb_DNA-bind_6^Myb-like DNA-binding domain^63-108^E:1.9e-09	.	.	COG5147^Myblike DNAbinding domain containing protein	KEGG:ath:AT5G14750`KO:K09422	GO:0005634^cellular_component^nucleus`GO:0003677^molecular_function^DNA binding`GO:0003700^molecular_function^DNA-binding transcription factor activity`GO:0043565^molecular_function^sequence-specific DNA binding`GO:0044212^molecular_function^transcription regulatory region DNA binding`GO:0030154^biological_process^cell differentiation`GO:0045165^biological_process^cell fate commitment`GO:0045893^…	.	.	.
TRINITY_DN31326_c0_g2	TRINITY_DN31326_c0_g2_i2	WER_ARATH^WER_ARATH^Q:304-47,H:42-127^86.047%ID^E:9.92e-50^RecName: Full=Transcription factor WER;^Eukaryota; Viridiplantae; Streptophyta; Embryophyta; Tracheophyta; Spermatophyta; Magnoliophyta; eudicotyledons; Gunneridae; Pentapetalae; rosids; malvids; Brassicales; Brassicaceae; Camelineae; Arabidopsis	.	TRINITY_DN31326_c0_g2_i2.p1	313-2[-]	WER_ARATH^WER_ARATH^Q:4-89,H:42-127^86.047%ID^E:8.93e-50^RecName: Full=Transcription factor WER;^Eukaryota; Viridiplantae; Streptophyta; Embryophyta; Tracheophyta; Spermatophyta; Magnoliophyta; eudicotyledons; Gunneridae; Pentapetalae; rosids; malvids; Brassicales; Brassicaceae; Camelineae; Arabidopsis	PF13921.6^Myb_DNA-bind_6^Myb-like DNA-binding domain^11-41^E:8.1e-06`PF00249.31^Myb_DNA-binding^Myb-like DNA-binding domain^33-78^E:1.7e-18`PF13921.6^Myb_DNA-bind_6^Myb-like DNA-binding domain^36-81^E:9.4e-10	.	.	COG5147^Myblike DNAbinding domain containing protein	KEGG:ath:AT5G14750`KO:K09422	GO:0005634^cellular_component^nucleus`GO:0003677^molecular_function^DNA binding`GO:0003700^molecular_function^DNA-binding transcription factor activity`GO:0043565^molecular_function^sequence-specific DNA binding`GO:0044212^molecular_function^transcription regulatory region DNA binding`GO:0030154^biological_process^cell differentiation`GO:0045165^biological_process^cell fate commitment`GO:0045893^…	.	.	.
TRINITY_DN31326_c0_g3	TRINITY_DN31326_c0_g3_i1	.	.	.	.	.	.	.	.	.	.	.	.	.	.
TRINITY_DN31397_c0_g1	TRINITY_DN31397_c0_g1_i1	UXS5_ARATH^UXS5_ARATH^Q:536-285,H:257-340^89.286%ID^E:6.79e-47^RecName: Full=UDP-glucuronic acid decarboxylase 5;^Eukaryota; Viridiplantae; Streptophyta; Embryophyta; Tracheophyta; Spermatophyta; Magnoliophyta; eudicotyledons; Gunneridae; Pentapetalae; rosids; malvids; Brassicales; Brassicaceae; Camelineae; Arabidopsis	.	.	.	.	.	.	.	COG0451^Nad-dependent epimerase dehydratase	KEGG:ath:AT3G46440`KO:K08678	GO:0005737^cellular_component^cytoplasm`GO:0005829^cellular_component^cytosol`GO:0070403^molecular_function^NAD+ binding`GO:0048040^molecular_function^UDP-glucuronate decarboxylase activity`GO:0042732^biological_process^D-xylose metabolic process`GO:0033320^biological_process^UDP-D-xylose biosynthetic process	.	.	.
TRINITY_DN31397_c1_g1	TRINITY_DN31397_c1_g1_i1	UXS6_ARATH^UXS6_ARATH^Q:300-214,H:317-343^75.862%ID^E:3.82e-06^RecName: Full=UDP-glucuronic acid decarboxylase 6;^Eukaryota; Viridiplantae; Streptophyta; Embryophyta; Tracheophyta; Spermatophyta; Magnoliophyta; eudicotyledons; Gunneridae; Pentapetalae; rosids; malvids; Brassicales; Brassicaceae; Camelineae; Arabidopsis	.	.	.	.	.	.	.	COG0451^Nad-dependent epimerase dehydratase	KEGG:ath:AT2G28760`KO:K08678	GO:0005737^cellular_component^cytoplasm`GO:0005886^cellular_component^plasma membrane`GO:0070403^molecular_function^NAD+ binding`GO:0048040^molecular_function^UDP-glucuronate decarboxylase activity`GO:0042732^biological_process^D-xylose metabolic process`GO:0033320^biological_process^UDP-D-xylose biosynthetic process	.	.	.
TRINITY_DN31397_c1_g2	TRINITY_DN31397_c1_g2_i1	UXS5_ARATH^UXS5_ARATH^Q:408-1,H:26-161^95.588%ID^E:6.21e-90^RecName: Full=UDP-glucuronic acid decarboxylase 5;^Eukaryota; Viridiplantae; Streptophyta; Embryophyta; Tracheophyta; Spermatophyta; Magnoliophyta; eudicotyledons; Gunneridae; Pentapetalae; rosids; malvids; Brassicales; Brassicaceae; Camelineae; Arabidopsis	.	TRINITY_DN31397_c1_g2_i1.p1	498-1[-]	UXS6_ARATH^UXS6_ARATH^Q:1-166,H:1-163^87.349%ID^E:2.32e-98^RecName: Full=UDP-glucuronic acid decarboxylase 6;^Eukaryota; Viridiplantae; Streptophyta; Embryophyta; Tracheophyta; Spermatophyta; Magnoliophyta; eudicotyledons; Gunneridae; Pentapetalae; rosids; malvids; Brassicales; Brassicaceae; Camelineae; Arabidopsis	PF01370.21^Epimerase^NAD dependent epimerase/dehydratase family^36-162^E:3.3e-22`PF02719.15^Polysacc_synt_2^Polysaccharide biosynthesis protein^36-148^E:4e-09`PF16363.5^GDP_Man_Dehyd^GDP-mannose 4,6 dehydratase^37-163^E:1.9e-26`PF01073.19^3Beta_HSD^3-beta hydroxysteroid dehydrogenase/isomerase family^37-154^E:3.3e-11	.	.	COG0451^Nad-dependent epimerase dehydratase	KEGG:ath:AT2G28760`KO:K08678	GO:0005737^cellular_component^cytoplasm`GO:0005886^cellular_component^plasma membrane`GO:0070403^molecular_function^NAD+ binding`GO:0048040^molecular_function^UDP-glucuronate decarboxylase activity`GO:0042732^biological_process^D-xylose metabolic process`GO:0033320^biological_process^UDP-D-xylose biosynthetic process	GO:0003824^molecular_function^catalytic activity`GO:0050662^molecular_function^coenzyme binding`GO:0003854^molecular_function^3-beta-hydroxy-delta5-steroid dehydrogenase activity`GO:0016616^molecular_function^oxidoreductase activity, acting on the CH-OH group of donors, NAD or NADP as acceptor`GO:0006694^biological_process^steroid biosynthetic process`GO:0055114^biological_process^oxidation-reduc…	.	.
TRINITY_DN31397_c1_g3	TRINITY_DN31397_c1_g3_i1	UXS5_ARATH^UXS5_ARATH^Q:657-1517,H:26-312^94.077%ID^E:0^RecName: Full=UDP-glucuronic acid decarboxylase 5;^Eukaryota; Viridiplantae; Streptophyta; Embryophyta; Tracheophyta; Spermatophyta; Magnoliophyta; eudicotyledons; Gunneridae; Pentapetalae; rosids; malvids; Brassicales; Brassicaceae; Camelineae; Arabidopsis	.	TRINITY_DN31397_c1_g3_i1.p1	567-1517[+]	UXS5_ARATH^UXS5_ARATH^Q:24-317,H:19-312^93.537%ID^E:0^RecName: Full=UDP-glucuronic acid decarboxylase 5;^Eukaryota; Viridiplantae; Streptophyta; Embryophyta; Tracheophyta; Spermatophyta; Magnoliophyta; eudicotyledons; Gunneridae; Pentapetalae; rosids; malvids; Brassicales; Brassicaceae; Camelineae; Arabidopsis	PF04321.17^RmlD_sub_bind^RmlD substrate binding domain^34-291^E:1.6e-07`PF01370.21^Epimerase^NAD dependent epimerase/dehydratase family^36-270^E:1.6e-46`PF02719.15^Polysacc_synt_2^Polysaccharide biosynthesis protein^36-147^E:2.1e-08`PF16363.5^GDP_Man_Dehyd^GDP-mannose 4,6 dehydratase^37-308^E:3.6e-48`PF01073.19^3Beta_HSD^3-beta hydroxysteroid dehydrogenase/isomerase family^37-189^E:1.1e-12`PF0799…	.	.	COG0451^Nad-dependent epimerase dehydratase	KEGG:ath:AT3G46440`KO:K08678	GO:0005737^cellular_component^cytoplasm`GO:0005829^cellular_component^cytosol`GO:0070403^molecular_function^NAD+ binding`GO:0048040^molecular_function^UDP-glucuronate decarboxylase activity`GO:0042732^biological_process^D-xylose metabolic process`GO:0033320^biological_process^UDP-D-xylose biosynthetic process	GO:0003824^molecular_function^catalytic activity`GO:0050662^molecular_function^coenzyme binding`GO:0003854^molecular_function^3-beta-hydroxy-delta5-steroid dehydrogenase activity`GO:0016616^molecular_function^oxidoreductase activity, acting on the CH-OH group of donors, NAD or NADP as acceptor`GO:0006694^biological_process^steroid biosynthetic process`GO:0055114^biological_process^oxidation-reduc…	.	.
TRINITY_DN31397_c1_g4	TRINITY_DN31397_c1_g4_i1	UXS5_ARATH^UXS5_ARATH^Q:657-1517,H:26-312^94.077%ID^E:0^RecName: Full=UDP-glucuronic acid decarboxylase 5;^Eukaryota; Viridiplantae; Streptophyta; Embryophyta; Tracheophyta; Spermatophyta; Magnoliophyta; eudicotyledons; Gunneridae; Pentapetalae; rosids; malvids; Brassicales; Brassicaceae; Camelineae; Arabidopsis	.	TRINITY_DN31397_c1_g4_i1.p1	567-1517[+]	UXS5_ARATH^UXS5_ARATH^Q:24-317,H:19-312^93.537%ID^E:0^RecName: Full=UDP-glucuronic acid decarboxylase 5;^Eukaryota; Viridiplantae; Streptophyta; Embryophyta; Tracheophyta; Spermatophyta; Magnoliophyta; eudicotyledons; Gunneridae; Pentapetalae; rosids; malvids; Brassicales; Brassicaceae; Camelineae; Arabidopsis	PF04321.17^RmlD_sub_bind^RmlD substrate binding domain^34-290^E:2.9e-07`PF01370.21^Epimerase^NAD dependent epimerase/dehydratase family^36-270^E:1.1e-46`PF02719.15^Polysacc_synt_2^Polysaccharide biosynthesis protein^36-148^E:3.5e-08`PF16363.5^GDP_Man_Dehyd^GDP-mannose 4,6 dehydratase^37-308^E:1.2e-47`PF01073.19^3Beta_HSD^3-beta hydroxysteroid dehydrogenase/isomerase family^37-189^E:4.6e-12`PF0799…	.	.	COG0451^Nad-dependent epimerase dehydratase	KEGG:ath:AT3G46440`KO:K08678	GO:0005737^cellular_component^cytoplasm`GO:0005829^cellular_component^cytosol`GO:0070403^molecular_function^NAD+ binding`GO:0048040^molecular_function^UDP-glucuronate decarboxylase activity`GO:0042732^biological_process^D-xylose metabolic process`GO:0033320^biological_process^UDP-D-xylose biosynthetic process	GO:0003824^molecular_function^catalytic activity`GO:0050662^molecular_function^coenzyme binding`GO:0003854^molecular_function^3-beta-hydroxy-delta5-steroid dehydrogenase activity`GO:0016616^molecular_function^oxidoreductase activity, acting on the CH-OH group of donors, NAD or NADP as acceptor`GO:0006694^biological_process^steroid biosynthetic process`GO:0055114^biological_process^oxidation-reduc…	.	.
TRINITY_DN31397_c1_g5	TRINITY_DN31397_c1_g5_i1	UXS6_ARATH^UXS6_ARATH^Q:324-214,H:307-343^86.486%ID^E:9.72e-15^RecName: Full=UDP-glucuronic acid decarboxylase 6;^Eukaryota; Viridiplantae; Streptophyta; Embryophyta; Tracheophyta; Spermatophyta; Magnoliophyta; eudicotyledons; Gunneridae; Pentapetalae; rosids; malvids; Brassicales; Brassicaceae; Camelineae; Arabidopsis	.	.	.	.	.	.	.	COG0451^Nad-dependent epimerase dehydratase	KEGG:ath:AT2G28760`KO:K08678	GO:0005737^cellular_component^cytoplasm`GO:0005886^cellular_component^plasma membrane`GO:0070403^molecular_function^NAD+ binding`GO:0048040^molecular_function^UDP-glucuronate decarboxylase activity`GO:0042732^biological_process^D-xylose metabolic process`GO:0033320^biological_process^UDP-D-xylose biosynthetic process	.	.	.
TRINITY_DN31310_c0_g1	TRINITY_DN31310_c0_g1_i1	.	.	.	.	.	.	.	.	.	.	.	.	.	.
TRINITY_DN31310_c1_g1	TRINITY_DN31310_c1_g1_i1	.	.	.	.	.	.	.	.	.	.	.	.	.	.
TRINITY_DN31310_c1_g2	TRINITY_DN31310_c1_g2_i1	NFYAA_ARATH^NFYAA_ARATH^Q:329-964,H:2-235^38.281%ID^E:6.15e-35^RecName: Full=Nuclear transcription factor Y subunit A-10;^Eukaryota; Viridiplantae; Streptophyta; Embryophyta; Tracheophyta; Spermatophyta; Magnoliophyta; eudicotyledons; Gunneridae; Pentapetalae; rosids; malvids; Brassicales; Brassicaceae; Camelineae; Arabidopsis	.	TRINITY_DN31310_c1_g2_i1.p1	281-1051[+]	NFYAA_ARATH^NFYAA_ARATH^Q:17-228,H:2-235^38.281%ID^E:4.33e-36^RecName: Full=Nuclear transcription factor Y subunit A-10;^Eukaryota; Viridiplantae; Streptophyta; Embryophyta; Tracheophyta; Spermatophyta; Magnoliophyta; eudicotyledons; Gunneridae; Pentapetalae; rosids; malvids; Brassicales; Brassicaceae; Camelineae; Arabidopsis	PF02045.15^CBFB_NFYA^CCAAT-binding transcription factor (CBF-B/NF-YA) subunit B^121-166^E:8.6e-16	.	.	COG5224^Nuclear transcription factor Y	KEGG:ath:AT5G06510`KO:K08064	GO:0016602^cellular_component^CCAAT-binding factor complex`GO:0003677^molecular_function^DNA binding`GO:0003700^molecular_function^DNA-binding transcription factor activity	GO:0003700^molecular_function^DNA-binding transcription factor activity`GO:0006355^biological_process^regulation of transcription, DNA-templated	.	.
TRINITY_DN31310_c1_g2	TRINITY_DN31310_c1_g2_i2	NFYAA_ARATH^NFYAA_ARATH^Q:329-1075,H:2-235^48.828%ID^E:1.79e-61^RecName: Full=Nuclear transcription factor Y subunit A-10;^Eukaryota; Viridiplantae; Streptophyta; Embryophyta; Tracheophyta; Spermatophyta; Magnoliophyta; eudicotyledons; Gunneridae; Pentapetalae; rosids; malvids; Brassicales; Brassicaceae; Camelineae; Arabidopsis	.	TRINITY_DN31310_c1_g2_i2.p1	281-1162[+]	NFYAA_ARATH^NFYAA_ARATH^Q:17-265,H:2-235^48.828%ID^E:7.73e-63^RecName: Full=Nuclear transcription factor Y subunit A-10;^Eukaryota; Viridiplantae; Streptophyta; Embryophyta; Tracheophyta; Spermatophyta; Magnoliophyta; eudicotyledons; Gunneridae; Pentapetalae; rosids; malvids; Brassicales; Brassicaceae; Camelineae; Arabidopsis	PF02045.15^CBFB_NFYA^CCAAT-binding transcription factor (CBF-B/NF-YA) subunit B^149-203^E:1.1e-24	.	.	COG5224^Nuclear transcription factor Y	KEGG:ath:AT5G06510`KO:K08064	GO:0016602^cellular_component^CCAAT-binding factor complex`GO:0003677^molecular_function^DNA binding`GO:0003700^molecular_function^DNA-binding transcription factor activity	GO:0003700^molecular_function^DNA-binding transcription factor activity`GO:0006355^biological_process^regulation of transcription, DNA-templated	.	.
TRINITY_DN31310_c1_g3	TRINITY_DN31310_c1_g3_i1	NFYA2_ARATH^NFYA2_ARATH^Q:89-295,H:189-259^44.737%ID^E:4.41e-07^RecName: Full=Nuclear transcription factor Y subunit A-2;^Eukaryota; Viridiplantae; Streptophyta; Embryophyta; Tracheophyta; Spermatophyta; Magnoliophyta; eudicotyledons; Gunneridae; Pentapetalae; rosids; malvids; Brassicales; Brassicaceae; Camelineae; Arabidopsis	.	.	.	.	.	.	.	COG5224^Nuclear transcription factor Y	KEGG:ath:AT3G05690`KO:K08064	GO:0016602^cellular_component^CCAAT-binding factor complex`GO:0003677^molecular_function^DNA binding`GO:0003700^molecular_function^DNA-binding transcription factor activity`GO:0009567^biological_process^double fertilization forming a zygote and endosperm`GO:0006355^biological_process^regulation of transcription, DNA-templated	.	.	.
TRINITY_DN31310_c1_g4	TRINITY_DN31310_c1_g4_i1	NFYA2_ARATH^NFYA2_ARATH^Q:2-256,H:173-259^51.087%ID^E:1.32e-18^RecName: Full=Nuclear transcription factor Y subunit A-2;^Eukaryota; Viridiplantae; Streptophyta; Embryophyta; Tracheophyta; Spermatophyta; Magnoliophyta; eudicotyledons; Gunneridae; Pentapetalae; rosids; malvids; Brassicales; Brassicaceae; Camelineae; Arabidopsis	.	TRINITY_DN31310_c1_g4_i1.p1	2-343[+]	NFYA2_ARATH^NFYA2_ARATH^Q:1-85,H:173-259^51.087%ID^E:1.19e-18^RecName: Full=Nuclear transcription factor Y subunit A-2;^Eukaryota; Viridiplantae; Streptophyta; Embryophyta; Tracheophyta; Spermatophyta; Magnoliophyta; eudicotyledons; Gunneridae; Pentapetalae; rosids; malvids; Brassicales; Brassicaceae; Camelineae; Arabidopsis	PF02045.15^CBFB_NFYA^CCAAT-binding transcription factor (CBF-B/NF-YA) subunit B^1-23^E:5.6e-08	.	.	COG5224^Nuclear transcription factor Y	KEGG:ath:AT3G05690`KO:K08064	GO:0016602^cellular_component^CCAAT-binding factor complex`GO:0003677^molecular_function^DNA binding`GO:0003700^molecular_function^DNA-binding transcription factor activity`GO:0009567^biological_process^double fertilization forming a zygote and endosperm`GO:0006355^biological_process^regulation of transcription, DNA-templated	GO:0003700^molecular_function^DNA-binding transcription factor activity`GO:0006355^biological_process^regulation of transcription, DNA-templated	.	.
TRINITY_DN31310_c1_g5	TRINITY_DN31310_c1_g5_i1	.	.	.	.	.	.	.	.	.	.	.	.	.	.
TRINITY_DN31366_c0_g1	TRINITY_DN31366_c0_g1_i1	.	.	.	.	.	.	.	.	.	.	.	.	.	.
TRINITY_DN31366_c0_g2	TRINITY_DN31366_c0_g2_i1	S6PD_MALDO^S6PD_MALDO^Q:344-117,H:235-310^60.526%ID^E:2.59e-27^RecName: Full=NADP-dependent D-sorbitol-6-phosphate dehydrogenase;^Eukaryota; Viridiplantae; Streptophyta; Embryophyta; Tracheophyta; Spermatophyta; Magnoliophyta; eudicotyledons; Gunneridae; Pentapetalae; rosids; fabids; Rosales; Rosaceae; Amygdaloideae; Maleae; Malus	.	TRINITY_DN31366_c0_g2_i1.p1	193-570[+]	.	.	.	.	.	.	.	.	.	.
TRINITY_DN31366_c0_g2	TRINITY_DN31366_c0_g2_i2	.	.	.	.	.	.	.	.	.	.	.	.	.	.
TRINITY_DN31350_c0_g1	TRINITY_DN31350_c0_g1_i1	.	.	.	.	.	.	.	.	.	.	.	.	.	.
TRINITY_DN31350_c0_g2	TRINITY_DN31350_c0_g2_i1	.	.	.	.	.	.	.	.	.	.	.	.	.	.
TRINITY_DN31350_c1_g1	TRINITY_DN31350_c1_g1_i1	.	.	.	.	.	.	.	.	.	.	.	.	.	.
TRINITY_DN31307_c0_g1	TRINITY_DN31307_c0_g1_i1	.	.	TRINITY_DN31307_c0_g1_i1.p1	3-368[+]	.	.	.	.	.	.	.	.	.	.
TRINITY_DN31307_c0_g1	TRINITY_DN31307_c0_g1_i2	.	.	.	.	.	.	.	.	.	.	.	.	.	.
TRINITY_DN31307_c0_g1	TRINITY_DN31307_c0_g1_i3	.	.	.	.	.	.	.	.	.	.	.	.	.	.
TRINITY_DN31380_c0_g1	TRINITY_DN31380_c0_g1_i1	.	.	TRINITY_DN31380_c0_g1_i1.p1	1824-331[-]	.	PF11961.8^DUF3475^Domain of unknown function (DUF3475)^6-62^E:4.1e-25`PF05003.12^DUF668^Protein of unknown function (DUF668)^227-311^E:3.1e-32	.	.	.	.	.	.	.	.
TRINITY_DN31380_c0_g1	TRINITY_DN31380_c0_g1_i2	.	.	TRINITY_DN31380_c0_g1_i2.p1	1823-330[-]	.	PF11961.8^DUF3475^Domain of unknown function (DUF3475)^6-62^E:4.1e-25`PF05003.12^DUF668^Protein of unknown function (DUF668)^227-311^E:3.1e-32	.	.	.	.	.	.	.	.
TRINITY_DN31380_c0_g1	TRINITY_DN31380_c0_g1_i3	.	.	TRINITY_DN31380_c0_g1_i3.p1	1673-330[-]	.	PF05003.12^DUF668^Protein of unknown function (DUF668)^177-261^E:2.6e-32	.	.	.	.	.	.	.	.
TRINITY_DN31380_c0_g1	TRINITY_DN31380_c0_g1_i4	.	.	TRINITY_DN31380_c0_g1_i4.p1	1674-331[-]	.	PF05003.12^DUF668^Protein of unknown function (DUF668)^177-261^E:2.6e-32	.	.	.	.	.	.	.	.
TRINITY_DN31380_c0_g2	TRINITY_DN31380_c0_g2_i1	.	.	TRINITY_DN31380_c0_g2_i1.p1	175-648[+]	.	.	.	.	.	.	.	.	.	.
TRINITY_DN31380_c0_g2	TRINITY_DN31380_c0_g2_i2	.	.	.	.	.	.	.	.	.	.	.	.	.	.
TRINITY_DN31380_c0_g2	TRINITY_DN31380_c0_g2_i3	.	.	TRINITY_DN31380_c0_g2_i3.p1	252-725[+]	.	.	.	.	.	.	.	.	.	.
TRINITY_DN31331_c0_g1	TRINITY_DN31331_c0_g1_i1	ZFP6_ARATH^ZFP6_ARATH^Q:571-413,H:5-64^53.333%ID^E:7.18e-12^RecName: Full=Zinc finger protein 6 {ECO:0000305};^Eukaryota; Viridiplantae; Streptophyta; Embryophyta; Tracheophyta; Spermatophyta; Magnoliophyta; eudicotyledons; Gunneridae; Pentapetalae; rosids; malvids; Brassicales; Brassicaceae; Camelineae; Arabidopsis	.	TRINITY_DN31331_c0_g1_i1.p1	622-50[-]	ZFP6_ARATH^ZFP6_ARATH^Q:18-81,H:5-74^53.521%ID^E:7.89e-15^RecName: Full=Zinc finger protein 6 {ECO:0000305};^Eukaryota; Viridiplantae; Streptophyta; Embryophyta; Tracheophyta; Spermatophyta; Magnoliophyta; eudicotyledons; Gunneridae; Pentapetalae; rosids; malvids; Brassicales; Brassicaceae; Camelineae; Arabidopsis	PF13912.6^zf-C2H2_6^C2H2-type zinc finger^46-71^E:0.0013	.	.	ENOG4111859^NA	KEGG:ath:AT1G67030	GO:0022626^cellular_component^cytosolic ribosome`GO:0005634^cellular_component^nucleus`GO:0003700^molecular_function^DNA-binding transcription factor activity`GO:0046872^molecular_function^metal ion binding`GO:0043565^molecular_function^sequence-specific DNA binding`GO:0044212^molecular_function^transcription regulatory region DNA binding`GO:0009738^biological_process^abscisic acid-activated sign…	.	.	.
TRINITY_DN31331_c0_g1	TRINITY_DN31331_c0_g1_i2	ZFP6_ARATH^ZFP6_ARATH^Q:493-413,H:38-64^81.481%ID^E:5.55e-08^RecName: Full=Zinc finger protein 6 {ECO:0000305};^Eukaryota; Viridiplantae; Streptophyta; Embryophyta; Tracheophyta; Spermatophyta; Magnoliophyta; eudicotyledons; Gunneridae; Pentapetalae; rosids; malvids; Brassicales; Brassicaceae; Camelineae; Arabidopsis	.	TRINITY_DN31331_c0_g1_i2.p1	592-50[-]	ZFP6_ARATH^ZFP6_ARATH^Q:34-71,H:38-74^73.684%ID^E:5.3e-11^RecName: Full=Zinc finger protein 6 {ECO:0000305};^Eukaryota; Viridiplantae; Streptophyta; Embryophyta; Tracheophyta; Spermatophyta; Magnoliophyta; eudicotyledons; Gunneridae; Pentapetalae; rosids; malvids; Brassicales; Brassicaceae; Camelineae; Arabidopsis	PF13912.6^zf-C2H2_6^C2H2-type zinc finger^36-61^E:0.0012	.	.	ENOG4111859^NA	KEGG:ath:AT1G67030	GO:0022626^cellular_component^cytosolic ribosome`GO:0005634^cellular_component^nucleus`GO:0003700^molecular_function^DNA-binding transcription factor activity`GO:0046872^molecular_function^metal ion binding`GO:0043565^molecular_function^sequence-specific DNA binding`GO:0044212^molecular_function^transcription regulatory region DNA binding`GO:0009738^biological_process^abscisic acid-activated sign…	.	.	.
TRINITY_DN31331_c0_g2	TRINITY_DN31331_c0_g2_i1	.	.	.	.	.	.	.	.	.	.	.	.	.	.
TRINITY_DN31347_c0_g1	TRINITY_DN31347_c0_g1_i1	.	.	.	.	.	.	.	.	.	.	.	.	.	.
TRINITY_DN31347_c0_g1	TRINITY_DN31347_c0_g1_i2	.	.	.	.	.	.	.	.	.	.	.	.	.	.
TRINITY_DN31347_c0_g1	TRINITY_DN31347_c0_g1_i3	.	.	.	.	.	.	.	.	.	.	.	.	.	.
TRINITY_DN31371_c0_g1	TRINITY_DN31371_c0_g1_i1	.	.	.	.	.	.	.	.	.	.	.	.	.	.
TRINITY_DN31371_c0_g1	TRINITY_DN31371_c0_g1_i2	UBC27_ARATH^UBC27_ARATH^Q:849-274,H:1-192^76.042%ID^E:1.15e-112^RecName: Full=Ubiquitin-conjugating enzyme E2 27;^Eukaryota; Viridiplantae; Streptophyta; Embryophyta; Tracheophyta; Spermatophyta; Magnoliophyta; eudicotyledons; Gunneridae; Pentapetalae; rosids; malvids; Brassicales; Brassicaceae; Camelineae; Arabidopsis	.	TRINITY_DN31371_c0_g1_i2.p1	849-271[-]	UBC27_ARATH^UBC27_ARATH^Q:1-192,H:1-192^76.042%ID^E:1.23e-114^RecName: Full=Ubiquitin-conjugating enzyme E2 27;^Eukaryota; Viridiplantae; Streptophyta; Embryophyta; Tracheophyta; Spermatophyta; Magnoliophyta; eudicotyledons; Gunneridae; Pentapetalae; rosids; malvids; Brassicales; Brassicaceae; Camelineae; Arabidopsis	PF00179.26^UQ_con^Ubiquitin-conjugating enzyme^6-144^E:2.2e-45`PF00627.31^UBA^UBA/TS-N domain^154-189^E:4.1e-11	.	.	.	KEGG:ath:AT5G50870`KO:K04649	GO:0005634^cellular_component^nucleus`GO:0005524^molecular_function^ATP binding`GO:0061631^molecular_function^ubiquitin conjugating enzyme activity	.	.	.
TRINITY_DN31371_c0_g1	TRINITY_DN31371_c0_g1_i3	UBC27_ARATH^UBC27_ARATH^Q:849-274,H:1-192^75.521%ID^E:4.12e-112^RecName: Full=Ubiquitin-conjugating enzyme E2 27;^Eukaryota; Viridiplantae; Streptophyta; Embryophyta; Tracheophyta; Spermatophyta; Magnoliophyta; eudicotyledons; Gunneridae; Pentapetalae; rosids; malvids; Brassicales; Brassicaceae; Camelineae; Arabidopsis	.	TRINITY_DN31371_c0_g1_i3.p1	798-271[-]	UBC27_ARATH^UBC27_ARATH^Q:2-175,H:19-192^77.586%ID^E:4.32e-104^RecName: Full=Ubiquitin-conjugating enzyme E2 27;^Eukaryota; Viridiplantae; Streptophyta; Embryophyta; Tracheophyta; Spermatophyta; Magnoliophyta; eudicotyledons; Gunneridae; Pentapetalae; rosids; malvids; Brassicales; Brassicaceae; Camelineae; Arabidopsis	PF00179.26^UQ_con^Ubiquitin-conjugating enzyme^3-127^E:2e-43`PF00627.31^UBA^UBA/TS-N domain^137-172^E:3.5e-11	.	.	.	KEGG:ath:AT5G50870`KO:K04649	GO:0005634^cellular_component^nucleus`GO:0005524^molecular_function^ATP binding`GO:0061631^molecular_function^ubiquitin conjugating enzyme activity	.	.	.
TRINITY_DN31387_c0_g1	TRINITY_DN31387_c0_g1_i1	.	.	.	.	.	.	.	.	.	.	.	.	.	.
TRINITY_DN31300_c0_g1	TRINITY_DN31300_c0_g1_i1	.	.	TRINITY_DN31300_c0_g1_i1.p1	3-362[+]	.	PF00098.23^zf-CCHC^Zinc knuckle^12-26^E:0.00023	.	.	.	.	.	GO:0003676^molecular_function^nucleic acid binding`GO:0008270^molecular_function^zinc ion binding	.	.
TRINITY_DN31300_c0_g2	TRINITY_DN31300_c0_g2_i1	.	.	TRINITY_DN31300_c0_g2_i1.p1	168-665[+]	.	PF00098.23^zf-CCHC^Zinc knuckle^58-72^E:0.00036	.	.	.	.	.	GO:0003676^molecular_function^nucleic acid binding`GO:0008270^molecular_function^zinc ion binding	.	.
TRINITY_DN31300_c1_g1	TRINITY_DN31300_c1_g1_i1	.	.	.	.	.	.	.	.	.	.	.	.	.	.
TRINITY_DN31336_c0_g1	TRINITY_DN31336_c0_g1_i1	PECT1_ARATH^PECT1_ARATH^Q:602-294,H:319-421^80.583%ID^E:3.06e-46^RecName: Full=Ethanolamine-phosphate cytidylyltransferase;^Eukaryota; Viridiplantae; Streptophyta; Embryophyta; Tracheophyta; Spermatophyta; Magnoliophyta; eudicotyledons; Gunneridae; Pentapetalae; rosids; malvids; Brassicales; Brassicaceae; Camelineae; Arabidopsis	.	TRINITY_DN31336_c0_g1_i1.p1	602-291[-]	PECT1_ARATH^PECT1_ARATH^Q:1-103,H:319-421^80.583%ID^E:1.4e-56^RecName: Full=Ethanolamine-phosphate cytidylyltransferase;^Eukaryota; Viridiplantae; Streptophyta; Embryophyta; Tracheophyta; Spermatophyta; Magnoliophyta; eudicotyledons; Gunneridae; Pentapetalae; rosids; malvids; Brassicales; Brassicaceae; Camelineae; Arabidopsis	.	.	.	COG0615^cytidylyltransferase	KEGG:ath:AT2G38670`KO:K00967	GO:0031307^cellular_component^integral component of mitochondrial outer membrane`GO:0005739^cellular_component^mitochondrion`GO:0004306^molecular_function^ethanolamine-phosphate cytidylyltransferase activity`GO:0006646^biological_process^phosphatidylethanolamine biosynthetic process	.	.	.
TRINITY_DN31336_c0_g2	TRINITY_DN31336_c0_g2_i1	PECT1_ARATH^PECT1_ARATH^Q:3-437,H:181-326^86.986%ID^E:2.09e-86^RecName: Full=Ethanolamine-phosphate cytidylyltransferase;^Eukaryota; Viridiplantae; Streptophyta; Embryophyta; Tracheophyta; Spermatophyta; Magnoliophyta; eudicotyledons; Gunneridae; Pentapetalae; rosids; malvids; Brassicales; Brassicaceae; Camelineae; Arabidopsis`PECT1_ARATH^PECT1_ARATH^Q:228-431,H:57-122^50%ID^E:2.05e-13^RecName: F…	.	TRINITY_DN31336_c0_g2_i1.p1	3-437[+]	PECT1_ARATH^PECT1_ARATH^Q:1-145,H:181-326^86.986%ID^E:1.88e-86^RecName: Full=Ethanolamine-phosphate cytidylyltransferase;^Eukaryota; Viridiplantae; Streptophyta; Embryophyta; Tracheophyta; Spermatophyta; Magnoliophyta; eudicotyledons; Gunneridae; Pentapetalae; rosids; malvids; Brassicales; Brassicaceae; Camelineae; Arabidopsis`PECT1_ARATH^PECT1_ARATH^Q:76-143,H:57-122^50%ID^E:1.85e-13^RecName: Fu…	PF01467.26^CTP_transf_like^Cytidylyltransferase-like^77-143^E:2e-10	.	.	COG0615^cytidylyltransferase	KEGG:ath:AT2G38670`KO:K00967	GO:0031307^cellular_component^integral component of mitochondrial outer membrane`GO:0005739^cellular_component^mitochondrion`GO:0004306^molecular_function^ethanolamine-phosphate cytidylyltransferase activity`GO:0006646^biological_process^phosphatidylethanolamine biosynthetic process	GO:0003824^molecular_function^catalytic activity`GO:0009058^biological_process^biosynthetic process	.	.
TRINITY_DN31336_c0_g2	TRINITY_DN31336_c0_g2_i2	PECT1_ARATH^PECT1_ARATH^Q:396-638,H:246-326^92.593%ID^E:4.04e-46^RecName: Full=Ethanolamine-phosphate cytidylyltransferase;^Eukaryota; Viridiplantae; Streptophyta; Embryophyta; Tracheophyta; Spermatophyta; Magnoliophyta; eudicotyledons; Gunneridae; Pentapetalae; rosids; malvids; Brassicales; Brassicaceae; Camelineae; Arabidopsis`PECT1_ARATH^PECT1_ARATH^Q:429-632,H:57-122^50%ID^E:4.12e-12^RecName:…	.	.	.	.	.	.	.	COG0615^cytidylyltransferase	KEGG:ath:AT2G38670`KO:K00967	GO:0031307^cellular_component^integral component of mitochondrial outer membrane`GO:0005739^cellular_component^mitochondrion`GO:0004306^molecular_function^ethanolamine-phosphate cytidylyltransferase activity`GO:0006646^biological_process^phosphatidylethanolamine biosynthetic process	.	.	.
TRINITY_DN31336_c0_g3	TRINITY_DN31336_c0_g3_i1	PECT1_ARATH^PECT1_ARATH^Q:542-3,H:4-187^73.37%ID^E:2e-90^RecName: Full=Ethanolamine-phosphate cytidylyltransferase;^Eukaryota; Viridiplantae; Streptophyta; Embryophyta; Tracheophyta; Spermatophyta; Magnoliophyta; eudicotyledons; Gunneridae; Pentapetalae; rosids; malvids; Brassicales; Brassicaceae; Camelineae; Arabidopsis`PECT1_ARATH^PECT1_ARATH^Q:395-117,H:257-347^41.053%ID^E:3.95e-16^RecName: Fu…	.	TRINITY_DN31336_c0_g3_i1.p1	563-3[-]	PECT1_ARATH^PECT1_ARATH^Q:11-187,H:7-187^74.586%ID^E:5.56e-94^RecName: Full=Ethanolamine-phosphate cytidylyltransferase;^Eukaryota; Viridiplantae; Streptophyta; Embryophyta; Tracheophyta; Spermatophyta; Magnoliophyta; eudicotyledons; Gunneridae; Pentapetalae; rosids; malvids; Brassicales; Brassicaceae; Camelineae; Arabidopsis`PECT1_ARATH^PECT1_ARATH^Q:57-149,H:257-347^41.053%ID^E:6.72e-17^RecName…	PF01467.26^CTP_transf_like^Cytidylyltransferase-like^58-185^E:9.1e-26	.	.	COG0615^cytidylyltransferase	KEGG:ath:AT2G38670`KO:K00967	GO:0031307^cellular_component^integral component of mitochondrial outer membrane`GO:0005739^cellular_component^mitochondrion`GO:0004306^molecular_function^ethanolamine-phosphate cytidylyltransferase activity`GO:0006646^biological_process^phosphatidylethanolamine biosynthetic process	GO:0003824^molecular_function^catalytic activity`GO:0009058^biological_process^biosynthetic process	.	.
TRINITY_DN31336_c0_g3	TRINITY_DN31336_c0_g3_i1	PECT1_ARATH^PECT1_ARATH^Q:542-3,H:4-187^73.37%ID^E:2e-90^RecName: Full=Ethanolamine-phosphate cytidylyltransferase;^Eukaryota; Viridiplantae; Streptophyta; Embryophyta; Tracheophyta; Spermatophyta; Magnoliophyta; eudicotyledons; Gunneridae; Pentapetalae; rosids; malvids; Brassicales; Brassicaceae; Camelineae; Arabidopsis`PECT1_ARATH^PECT1_ARATH^Q:395-117,H:257-347^41.053%ID^E:3.95e-16^RecName: Fu…	.	TRINITY_DN31336_c0_g3_i1.p2	3-530[+]	.	.	.	.	.	.	.	.	.	.
TRINITY_DN31336_c0_g3	TRINITY_DN31336_c0_g3_i2	PECT1_ARATH^PECT1_ARATH^Q:542-3,H:4-187^73.37%ID^E:2e-90^RecName: Full=Ethanolamine-phosphate cytidylyltransferase;^Eukaryota; Viridiplantae; Streptophyta; Embryophyta; Tracheophyta; Spermatophyta; Magnoliophyta; eudicotyledons; Gunneridae; Pentapetalae; rosids; malvids; Brassicales; Brassicaceae; Camelineae; Arabidopsis`PECT1_ARATH^PECT1_ARATH^Q:395-117,H:257-347^41.053%ID^E:3.95e-16^RecName: Fu…	.	TRINITY_DN31336_c0_g3_i2.p1	563-3[-]	PECT1_ARATH^PECT1_ARATH^Q:11-187,H:7-187^74.586%ID^E:5.56e-94^RecName: Full=Ethanolamine-phosphate cytidylyltransferase;^Eukaryota; Viridiplantae; Streptophyta; Embryophyta; Tracheophyta; Spermatophyta; Magnoliophyta; eudicotyledons; Gunneridae; Pentapetalae; rosids; malvids; Brassicales; Brassicaceae; Camelineae; Arabidopsis`PECT1_ARATH^PECT1_ARATH^Q:57-149,H:257-347^41.053%ID^E:6.72e-17^RecName…	PF01467.26^CTP_transf_like^Cytidylyltransferase-like^58-185^E:9.1e-26	.	.	COG0615^cytidylyltransferase	KEGG:ath:AT2G38670`KO:K00967	GO:0031307^cellular_component^integral component of mitochondrial outer membrane`GO:0005739^cellular_component^mitochondrion`GO:0004306^molecular_function^ethanolamine-phosphate cytidylyltransferase activity`GO:0006646^biological_process^phosphatidylethanolamine biosynthetic process	GO:0003824^molecular_function^catalytic activity`GO:0009058^biological_process^biosynthetic process	.	.
TRINITY_DN31336_c0_g3	TRINITY_DN31336_c0_g3_i2	PECT1_ARATH^PECT1_ARATH^Q:542-3,H:4-187^73.37%ID^E:2e-90^RecName: Full=Ethanolamine-phosphate cytidylyltransferase;^Eukaryota; Viridiplantae; Streptophyta; Embryophyta; Tracheophyta; Spermatophyta; Magnoliophyta; eudicotyledons; Gunneridae; Pentapetalae; rosids; malvids; Brassicales; Brassicaceae; Camelineae; Arabidopsis`PECT1_ARATH^PECT1_ARATH^Q:395-117,H:257-347^41.053%ID^E:3.95e-16^RecName: Fu…	.	TRINITY_DN31336_c0_g3_i2.p2	3-530[+]	.	.	.	.	.	.	.	.	.	.
TRINITY_DN31340_c0_g1	TRINITY_DN31340_c0_g1_i1	.	.	.	.	.	.	.	.	.	.	.	.	.	.
TRINITY_DN31340_c1_g1	TRINITY_DN31340_c1_g1_i1	.	.	.	.	.	.	.	.	.	.	.	.	.	.
TRINITY_DN31340_c1_g1	TRINITY_DN31340_c1_g1_i2	.	.	.	.	.	.	.	.	.	.	.	.	.	.
TRINITY_DN31340_c1_g1	TRINITY_DN31340_c1_g1_i3	.	.	.	.	.	.	.	.	.	.	.	.	.	.
TRINITY_DN31376_c0_g1	TRINITY_DN31376_c0_g1_i1	MAKR6_ARATH^MAKR6_ARATH^Q:171-416,H:15-101^54.545%ID^E:1.91e-17^RecName: Full=Probable membrane-associated kinase regulator 6;^Eukaryota; Viridiplantae; Streptophyta; Embryophyta; Tracheophyta; Spermatophyta; Magnoliophyta; eudicotyledons; Gunneridae; Pentapetalae; rosids; malvids; Brassicales; Brassicaceae; Camelineae; Arabidopsis	.	TRINITY_DN31376_c0_g1_i1.p1	147-509[+]	MAKR6_ARATH^MAKR6_ARATH^Q:9-90,H:15-101^54.545%ID^E:3.83e-18^RecName: Full=Probable membrane-associated kinase regulator 6;^Eukaryota; Viridiplantae; Streptophyta; Embryophyta; Tracheophyta; Spermatophyta; Magnoliophyta; eudicotyledons; Gunneridae; Pentapetalae; rosids; malvids; Brassicales; Brassicaceae; Camelineae; Arabidopsis	.	.	.	ENOG41114QY^membrane-associated kinase regulator	KEGG:ath:AT5G52900	GO:0005886^cellular_component^plasma membrane`GO:0009738^biological_process^abscisic acid-activated signaling pathway	.	.	.
TRINITY_DN31376_c0_g1	TRINITY_DN31376_c0_g1_i2	MAKR6_ARATH^MAKR6_ARATH^Q:113-358,H:15-101^54.545%ID^E:1.09e-17^RecName: Full=Probable membrane-associated kinase regulator 6;^Eukaryota; Viridiplantae; Streptophyta; Embryophyta; Tracheophyta; Spermatophyta; Magnoliophyta; eudicotyledons; Gunneridae; Pentapetalae; rosids; malvids; Brassicales; Brassicaceae; Camelineae; Arabidopsis	.	TRINITY_DN31376_c0_g1_i2.p1	89-451[+]	MAKR6_ARATH^MAKR6_ARATH^Q:9-90,H:15-101^54.545%ID^E:3.83e-18^RecName: Full=Probable membrane-associated kinase regulator 6;^Eukaryota; Viridiplantae; Streptophyta; Embryophyta; Tracheophyta; Spermatophyta; Magnoliophyta; eudicotyledons; Gunneridae; Pentapetalae; rosids; malvids; Brassicales; Brassicaceae; Camelineae; Arabidopsis	.	.	.	ENOG41114QY^membrane-associated kinase regulator	KEGG:ath:AT5G52900	GO:0005886^cellular_component^plasma membrane`GO:0009738^biological_process^abscisic acid-activated signaling pathway	.	.	.
TRINITY_DN31376_c0_g1	TRINITY_DN31376_c0_g1_i3	MAKR6_ARATH^MAKR6_ARATH^Q:142-387,H:15-101^54.545%ID^E:5.26e-17^RecName: Full=Probable membrane-associated kinase regulator 6;^Eukaryota; Viridiplantae; Streptophyta; Embryophyta; Tracheophyta; Spermatophyta; Magnoliophyta; eudicotyledons; Gunneridae; Pentapetalae; rosids; malvids; Brassicales; Brassicaceae; Camelineae; Arabidopsis	.	TRINITY_DN31376_c0_g1_i3.p1	1-480[+]	MAKR6_ARATH^MAKR6_ARATH^Q:48-129,H:15-101^54.545%ID^E:1.45e-16^RecName: Full=Probable membrane-associated kinase regulator 6;^Eukaryota; Viridiplantae; Streptophyta; Embryophyta; Tracheophyta; Spermatophyta; Magnoliophyta; eudicotyledons; Gunneridae; Pentapetalae; rosids; malvids; Brassicales; Brassicaceae; Camelineae; Arabidopsis	.	.	.	ENOG41114QY^membrane-associated kinase regulator	KEGG:ath:AT5G52900	GO:0005886^cellular_component^plasma membrane`GO:0009738^biological_process^abscisic acid-activated signaling pathway	.	.	.
TRINITY_DN31376_c0_g2	TRINITY_DN31376_c0_g2_i1	MAKR6_ARATH^MAKR6_ARATH^Q:248-99,H:180-233^61.404%ID^E:3.85e-09^RecName: Full=Probable membrane-associated kinase regulator 6;^Eukaryota; Viridiplantae; Streptophyta; Embryophyta; Tracheophyta; Spermatophyta; Magnoliophyta; eudicotyledons; Gunneridae; Pentapetalae; rosids; malvids; Brassicales; Brassicaceae; Camelineae; Arabidopsis	.	TRINITY_DN31376_c0_g2_i1.p1	449-90[-]	MAKR6_ARATH^MAKR6_ARATH^Q:23-119,H:133-235^50.943%ID^E:4.88e-19^RecName: Full=Probable membrane-associated kinase regulator 6;^Eukaryota; Viridiplantae; Streptophyta; Embryophyta; Tracheophyta; Spermatophyta; Magnoliophyta; eudicotyledons; Gunneridae; Pentapetalae; rosids; malvids; Brassicales; Brassicaceae; Camelineae; Arabidopsis	.	.	.	ENOG41114QY^membrane-associated kinase regulator	KEGG:ath:AT5G52900	GO:0005886^cellular_component^plasma membrane`GO:0009738^biological_process^abscisic acid-activated signaling pathway	.	.	.
TRINITY_DN31376_c0_g2	TRINITY_DN31376_c0_g2_i2	MAKR6_ARATH^MAKR6_ARATH^Q:248-99,H:180-233^61.404%ID^E:2.3e-09^RecName: Full=Probable membrane-associated kinase regulator 6;^Eukaryota; Viridiplantae; Streptophyta; Embryophyta; Tracheophyta; Spermatophyta; Magnoliophyta; eudicotyledons; Gunneridae; Pentapetalae; rosids; malvids; Brassicales; Brassicaceae; Camelineae; Arabidopsis	.	TRINITY_DN31376_c0_g2_i2.p1	410-90[-]	MAKR6_ARATH^MAKR6_ARATH^Q:10-106,H:133-235^50.943%ID^E:2.98e-19^RecName: Full=Probable membrane-associated kinase regulator 6;^Eukaryota; Viridiplantae; Streptophyta; Embryophyta; Tracheophyta; Spermatophyta; Magnoliophyta; eudicotyledons; Gunneridae; Pentapetalae; rosids; malvids; Brassicales; Brassicaceae; Camelineae; Arabidopsis	.	.	.	ENOG41114QY^membrane-associated kinase regulator	KEGG:ath:AT5G52900	GO:0005886^cellular_component^plasma membrane`GO:0009738^biological_process^abscisic acid-activated signaling pathway	.	.	.
TRINITY_DN31376_c0_g3	TRINITY_DN31376_c0_g3_i1	.	.	.	.	.	.	.	.	.	.	.	.	.	.
TRINITY_DN31309_c0_g1	TRINITY_DN31309_c0_g1_i1	.	.	TRINITY_DN31309_c0_g1_i1.p1	2-316[+]	.	.	.	.	.	.	.	.	.	.
TRINITY_DN31309_c0_g1	TRINITY_DN31309_c0_g1_i2	.	.	.	.	.	.	.	.	.	.	.	.	.	.
TRINITY_DN31309_c0_g2	TRINITY_DN31309_c0_g2_i1	.	.	TRINITY_DN31309_c0_g2_i1.p1	382-2[-]	.	PF03016.15^Exostosin^Exostosin family^2-109^E:1.1e-10	.	.	.	.	.	.	.	.
TRINITY_DN31309_c0_g2	TRINITY_DN31309_c0_g2_i2	ARAD1_ARATH^ARAD1_ARATH^Q:767-1276,H:257-423^47.647%ID^E:1.93e-45^RecName: Full=Probable arabinosyltransferase ARAD1;^Eukaryota; Viridiplantae; Streptophyta; Embryophyta; Tracheophyta; Spermatophyta; Magnoliophyta; eudicotyledons; Gunneridae; Pentapetalae; rosids; malvids; Brassicales; Brassicaceae; Camelineae; Arabidopsis`ARAD1_ARATH^ARAD1_ARATH^Q:737-339,H:294-423^50.376%ID^E:4.42e-38^RecName: …	.	TRINITY_DN31309_c0_g2_i2.p1	896-1306[+]	ARAD1_ARATH^ARAD1_ARATH^Q:1-127,H:300-423^51.181%ID^E:2.06e-40^RecName: Full=Probable arabinosyltransferase ARAD1;^Eukaryota; Viridiplantae; Streptophyta; Embryophyta; Tracheophyta; Spermatophyta; Magnoliophyta; eudicotyledons; Gunneridae; Pentapetalae; rosids; malvids; Brassicales; Brassicaceae; Camelineae; Arabidopsis	PF03016.15^Exostosin^Exostosin family^1-67^E:1.1e-27	.	.	ENOG410XTFH^Exostosin	KEGG:ath:AT2G35100	GO:0005768^cellular_component^endosome`GO:0005794^cellular_component^Golgi apparatus`GO:0000139^cellular_component^Golgi membrane`GO:0016021^cellular_component^integral component of membrane`GO:0005802^cellular_component^trans-Golgi network`GO:0016757^molecular_function^transferase activity, transferring glycosyl groups`GO:0071555^biological_process^cell wall organization`GO:0045489^biological_pr…	.	.	.
TRINITY_DN31309_c0_g2	TRINITY_DN31309_c0_g2_i2	ARAD1_ARATH^ARAD1_ARATH^Q:767-1276,H:257-423^47.647%ID^E:1.93e-45^RecName: Full=Probable arabinosyltransferase ARAD1;^Eukaryota; Viridiplantae; Streptophyta; Embryophyta; Tracheophyta; Spermatophyta; Magnoliophyta; eudicotyledons; Gunneridae; Pentapetalae; rosids; malvids; Brassicales; Brassicaceae; Camelineae; Arabidopsis`ARAD1_ARATH^ARAD1_ARATH^Q:737-339,H:294-423^50.376%ID^E:4.42e-38^RecName: …	.	TRINITY_DN31309_c0_g2_i2.p2	719-309[-]	ARAD1_ARATH^ARAD1_ARATH^Q:1-127,H:300-423^51.181%ID^E:2.06e-40^RecName: Full=Probable arabinosyltransferase ARAD1;^Eukaryota; Viridiplantae; Streptophyta; Embryophyta; Tracheophyta; Spermatophyta; Magnoliophyta; eudicotyledons; Gunneridae; Pentapetalae; rosids; malvids; Brassicales; Brassicaceae; Camelineae; Arabidopsis	PF03016.15^Exostosin^Exostosin family^1-67^E:1.1e-27	.	.	ENOG410XTFH^Exostosin	KEGG:ath:AT2G35100	GO:0005768^cellular_component^endosome`GO:0005794^cellular_component^Golgi apparatus`GO:0000139^cellular_component^Golgi membrane`GO:0016021^cellular_component^integral component of membrane`GO:0005802^cellular_component^trans-Golgi network`GO:0016757^molecular_function^transferase activity, transferring glycosyl groups`GO:0071555^biological_process^cell wall organization`GO:0045489^biological_pr…	.	.	.
TRINITY_DN31309_c0_g2	TRINITY_DN31309_c0_g2_i3	ARAD1_ARATH^ARAD1_ARATH^Q:1223-339,H:134-423^43.243%ID^E:4.25e-69^RecName: Full=Probable arabinosyltransferase ARAD1;^Eukaryota; Viridiplantae; Streptophyta; Embryophyta; Tracheophyta; Spermatophyta; Magnoliophyta; eudicotyledons; Gunneridae; Pentapetalae; rosids; malvids; Brassicales; Brassicaceae; Camelineae; Arabidopsis`ARAD1_ARATH^ARAD1_ARATH^Q:1213-2100,H:133-423^42.761%ID^E:2.34e-67^RecName…	.	TRINITY_DN31309_c0_g2_i3.p1	1276-2130[+]	ARAD1_ARATH^ARAD1_ARATH^Q:9-275,H:163-423^44.195%ID^E:8.32e-75^RecName: Full=Probable arabinosyltransferase ARAD1;^Eukaryota; Viridiplantae; Streptophyta; Embryophyta; Tracheophyta; Spermatophyta; Magnoliophyta; eudicotyledons; Gunneridae; Pentapetalae; rosids; malvids; Brassicales; Brassicaceae; Camelineae; Arabidopsis	PF03016.15^Exostosin^Exostosin family^10-215^E:1.4e-57	.	.	ENOG410XTFH^Exostosin	KEGG:ath:AT2G35100	GO:0005768^cellular_component^endosome`GO:0005794^cellular_component^Golgi apparatus`GO:0000139^cellular_component^Golgi membrane`GO:0016021^cellular_component^integral component of membrane`GO:0005802^cellular_component^trans-Golgi network`GO:0016757^molecular_function^transferase activity, transferring glycosyl groups`GO:0071555^biological_process^cell wall organization`GO:0045489^biological_pr…	.	.	.
TRINITY_DN31309_c0_g2	TRINITY_DN31309_c0_g2_i3	ARAD1_ARATH^ARAD1_ARATH^Q:1223-339,H:134-423^43.243%ID^E:4.25e-69^RecName: Full=Probable arabinosyltransferase ARAD1;^Eukaryota; Viridiplantae; Streptophyta; Embryophyta; Tracheophyta; Spermatophyta; Magnoliophyta; eudicotyledons; Gunneridae; Pentapetalae; rosids; malvids; Brassicales; Brassicaceae; Camelineae; Arabidopsis`ARAD1_ARATH^ARAD1_ARATH^Q:1213-2100,H:133-423^42.761%ID^E:2.34e-67^RecName…	.	TRINITY_DN31309_c0_g2_i3.p2	1163-309[-]	ARAD1_ARATH^ARAD1_ARATH^Q:9-275,H:163-423^44.195%ID^E:8.32e-75^RecName: Full=Probable arabinosyltransferase ARAD1;^Eukaryota; Viridiplantae; Streptophyta; Embryophyta; Tracheophyta; Spermatophyta; Magnoliophyta; eudicotyledons; Gunneridae; Pentapetalae; rosids; malvids; Brassicales; Brassicaceae; Camelineae; Arabidopsis	PF03016.15^Exostosin^Exostosin family^10-215^E:1.4e-57	.	.	ENOG410XTFH^Exostosin	KEGG:ath:AT2G35100	GO:0005768^cellular_component^endosome`GO:0005794^cellular_component^Golgi apparatus`GO:0000139^cellular_component^Golgi membrane`GO:0016021^cellular_component^integral component of membrane`GO:0005802^cellular_component^trans-Golgi network`GO:0016757^molecular_function^transferase activity, transferring glycosyl groups`GO:0071555^biological_process^cell wall organization`GO:0045489^biological_pr…	.	.	.
TRINITY_DN31309_c0_g2	TRINITY_DN31309_c0_g2_i4	.	.	.	.	.	.	.	.	.	.	.	.	.	.
TRINITY_DN31394_c0_g1	TRINITY_DN31394_c0_g1_i1	.	.	TRINITY_DN31394_c0_g1_i1.p1	3-302[+]	.	.	.	.	.	.	.	.	.	.
TRINITY_DN31394_c0_g1	TRINITY_DN31394_c0_g1_i2	.	.	TRINITY_DN31394_c0_g1_i2.p1	3-302[+]	.	.	.	.	.	.	.	.	.	.
TRINITY_DN31394_c0_g2	TRINITY_DN31394_c0_g2_i1	UBP24_ARATH^UBP24_ARATH^Q:504-415,H:522-551^80%ID^E:4.3e-08^RecName: Full=Ubiquitin carboxyl-terminal hydrolase 24;^Eukaryota; Viridiplantae; Streptophyta; Embryophyta; Tracheophyta; Spermatophyta; Magnoliophyta; eudicotyledons; Gunneridae; Pentapetalae; rosids; malvids; Brassicales; Brassicaceae; Camelineae; Arabidopsis	.	.	.	.	.	.	.	ENOG410XSIH^ubiquitin carboxyl-terminal hydrolase	KEGG:ath:AT4G30890`KO:K11841	GO:0005634^cellular_component^nucleus`GO:0004197^molecular_function^cysteine-type endopeptidase activity`GO:0004843^molecular_function^thiol-dependent ubiquitin-specific protease activity`GO:0016579^biological_process^protein deubiquitination`GO:0006511^biological_process^ubiquitin-dependent protein catabolic process	.	.	.
TRINITY_DN31394_c0_g3	TRINITY_DN31394_c0_g3_i1	UBP24_ARATH^UBP24_ARATH^Q:1497-1,H:1-485^52.734%ID^E:5.46e-155^RecName: Full=Ubiquitin carboxyl-terminal hydrolase 24;^Eukaryota; Viridiplantae; Streptophyta; Embryophyta; Tracheophyta; Spermatophyta; Magnoliophyta; eudicotyledons; Gunneridae; Pentapetalae; rosids; malvids; Brassicales; Brassicaceae; Camelineae; Arabidopsis	.	TRINITY_DN31394_c0_g3_i1.p1	1497-1[-]	UBP24_ARATH^UBP24_ARATH^Q:1-499,H:1-485^53.216%ID^E:4.09e-156^RecName: Full=Ubiquitin carboxyl-terminal hydrolase 24;^Eukaryota; Viridiplantae; Streptophyta; Embryophyta; Tracheophyta; Spermatophyta; Magnoliophyta; eudicotyledons; Gunneridae; Pentapetalae; rosids; malvids; Brassicales; Brassicaceae; Camelineae; Arabidopsis	PF00443.29^UCH^Ubiquitin carboxyl-terminal hydrolase^211-492^E:1.3e-25	.	.	ENOG410XSIH^ubiquitin carboxyl-terminal hydrolase	KEGG:ath:AT4G30890`KO:K11841	GO:0005634^cellular_component^nucleus`GO:0004197^molecular_function^cysteine-type endopeptidase activity`GO:0004843^molecular_function^thiol-dependent ubiquitin-specific protease activity`GO:0016579^biological_process^protein deubiquitination`GO:0006511^biological_process^ubiquitin-dependent protein catabolic process	GO:0036459^molecular_function^thiol-dependent ubiquitinyl hydrolase activity`GO:0016579^biological_process^protein deubiquitination	.	.
TRINITY_DN31394_c0_g3	TRINITY_DN31394_c0_g3_i2	UBP24_ARATH^UBP24_ARATH^Q:1128-1,H:110-485^61.78%ID^E:8e-150^RecName: Full=Ubiquitin carboxyl-terminal hydrolase 24;^Eukaryota; Viridiplantae; Streptophyta; Embryophyta; Tracheophyta; Spermatophyta; Magnoliophyta; eudicotyledons; Gunneridae; Pentapetalae; rosids; malvids; Brassicales; Brassicaceae; Camelineae; Arabidopsis	.	TRINITY_DN31394_c0_g3_i2.p1	1053-1[-]	UBP24_ARATH^UBP24_ARATH^Q:1-351,H:140-485^63.636%ID^E:1.35e-148^RecName: Full=Ubiquitin carboxyl-terminal hydrolase 24;^Eukaryota; Viridiplantae; Streptophyta; Embryophyta; Tracheophyta; Spermatophyta; Magnoliophyta; eudicotyledons; Gunneridae; Pentapetalae; rosids; malvids; Brassicales; Brassicaceae; Camelineae; Arabidopsis	PF00443.29^UCH^Ubiquitin carboxyl-terminal hydrolase^63-344^E:4.6e-26	.	.	ENOG410XSIH^ubiquitin carboxyl-terminal hydrolase	KEGG:ath:AT4G30890`KO:K11841	GO:0005634^cellular_component^nucleus`GO:0004197^molecular_function^cysteine-type endopeptidase activity`GO:0004843^molecular_function^thiol-dependent ubiquitin-specific protease activity`GO:0016579^biological_process^protein deubiquitination`GO:0006511^biological_process^ubiquitin-dependent protein catabolic process	GO:0036459^molecular_function^thiol-dependent ubiquitinyl hydrolase activity`GO:0016579^biological_process^protein deubiquitination	.	.
TRINITY_DN31394_c0_g4	TRINITY_DN31394_c0_g4_i1	.	.	.	.	.	.	.	.	.	.	.	.	.	.
TRINITY_DN31313_c0_g1	TRINITY_DN31313_c0_g1_i1	CML30_ARATH^CML30_ARATH^Q:306-67,H:22-105^58.824%ID^E:1.64e-25^RecName: Full=Calmodulin-like protein 30 {ECO:0000303|Ref.4};^Eukaryota; Viridiplantae; Streptophyta; Embryophyta; Tracheophyta; Spermatophyta; Magnoliophyta; eudicotyledons; Gunneridae; Pentapetalae; rosids; malvids; Brassicales; Brassicaceae; Camelineae; Arabidopsis	.	TRINITY_DN31313_c0_g1_i1.p1	306-1[-]	CML30_ARATH^CML30_ARATH^Q:1-80,H:22-105^58.824%ID^E:1.47e-25^RecName: Full=Calmodulin-like protein 30 {ECO:0000303|Ref.4};^Eukaryota; Viridiplantae; Streptophyta; Embryophyta; Tracheophyta; Spermatophyta; Magnoliophyta; eudicotyledons; Gunneridae; Pentapetalae; rosids; malvids; Brassicales; Brassicaceae; Camelineae; Arabidopsis	PF13499.6^EF-hand_7^EF-hand domain pair^24-79^E:7.4e-10`PF00036.32^EF-hand_1^EF hand^25-52^E:5e-07`PF13405.6^EF-hand_6^EF-hand domain^25-54^E:7.1e-07`PF13833.6^EF-hand_8^EF-hand domain pair^25-48^E:0.0055`PF13202.6^EF-hand_5^EF hand^26-49^E:1.6e-06`PF13202.6^EF-hand_5^EF hand^65-79^E:0.0059	.	.	COG5126^Calcium-binding protein	KEGG:ath:AT2G15680`KO:K13448	GO:0005739^cellular_component^mitochondrion`GO:0005509^molecular_function^calcium ion binding	GO:0005509^molecular_function^calcium ion binding	.	.
TRINITY_DN31313_c0_g1	TRINITY_DN31313_c0_g1_i2	CML30_ARATH^CML30_ARATH^Q:151-5,H:65-113^59.184%ID^E:3.31e-15^RecName: Full=Calmodulin-like protein 30 {ECO:0000303|Ref.4};^Eukaryota; Viridiplantae; Streptophyta; Embryophyta; Tracheophyta; Spermatophyta; Magnoliophyta; eudicotyledons; Gunneridae; Pentapetalae; rosids; malvids; Brassicales; Brassicaceae; Camelineae; Arabidopsis	.	.	.	.	.	.	.	COG5126^Calcium-binding protein	KEGG:ath:AT2G15680`KO:K13448	GO:0005739^cellular_component^mitochondrion`GO:0005509^molecular_function^calcium ion binding	.	.	.
TRINITY_DN31313_c0_g2	TRINITY_DN31313_c0_g2_i1	.	.	.	.	.	.	.	.	.	.	.	.	.	.
TRINITY_DN31325_c0_g1	TRINITY_DN31325_c0_g1_i1	.	.	.	.	.	.	.	.	.	.	.	.	.	.
TRINITY_DN31325_c0_g1	TRINITY_DN31325_c0_g1_i2	.	.	.	.	.	.	.	.	.	.	.	.	.	.
TRINITY_DN31325_c0_g1	TRINITY_DN31325_c0_g1_i3	.	.	TRINITY_DN31325_c0_g1_i3.p1	332-21[-]	.	.	.	.	.	.	.	.	.	.
TRINITY_DN31349_c0_g1	TRINITY_DN31349_c0_g1_i1	EI2BB_DICDI^EI2BB_DICDI^Q:40-195,H:51-102^53.846%ID^E:7.12e-10^RecName: Full=Translation initiation factor eIF-2B subunit beta;^Eukaryota; Amoebozoa; Mycetozoa; Dictyostelids; Dictyosteliales; Dictyosteliaceae; Dictyostelium	.	TRINITY_DN31349_c0_g1_i1.p1	1-486[+]	EI2BB_DICDI^EI2BB_DICDI^Q:14-65,H:51-102^53.846%ID^E:2.64e-10^RecName: Full=Translation initiation factor eIF-2B subunit beta;^Eukaryota; Amoebozoa; Mycetozoa; Dictyostelids; Dictyosteliales; Dictyosteliaceae; Dictyostelium	.	.	.	COG1184^translation initiation factor	KEGG:ddi:DDB_G0291271`KO:K03754	GO:0005851^cellular_component^eukaryotic translation initiation factor 2B complex`GO:0005525^molecular_function^GTP binding`GO:0003743^molecular_function^translation initiation factor activity	.	.	.
TRINITY_DN31349_c0_g1	TRINITY_DN31349_c0_g1_i2	.	.	.	.	.	.	.	.	.	.	.	.	.	.
TRINITY_DN31349_c0_g2	TRINITY_DN31349_c0_g2_i1	EI2BB_DICDI^EI2BB_DICDI^Q:343-5,H:183-294^58.407%ID^E:4.74e-35^RecName: Full=Translation initiation factor eIF-2B subunit beta;^Eukaryota; Amoebozoa; Mycetozoa; Dictyostelids; Dictyosteliales; Dictyosteliaceae; Dictyostelium	.	TRINITY_DN31349_c0_g2_i1.p1	355-2[-]	EI2BB_DICDI^EI2BB_DICDI^Q:5-117,H:183-294^58.407%ID^E:4.26e-35^RecName: Full=Translation initiation factor eIF-2B subunit beta;^Eukaryota; Amoebozoa; Mycetozoa; Dictyostelids; Dictyosteliales; Dictyosteliaceae; Dictyostelium	PF01008.17^IF-2B^Initiation factor 2 subunit family^4-117^E:6.9e-38	.	.	COG1184^translation initiation factor	KEGG:ddi:DDB_G0291271`KO:K03754	GO:0005851^cellular_component^eukaryotic translation initiation factor 2B complex`GO:0005525^molecular_function^GTP binding`GO:0003743^molecular_function^translation initiation factor activity	GO:0044237^biological_process^cellular metabolic process	.	.
TRINITY_DN31349_c0_g3	TRINITY_DN31349_c0_g3_i1	EI2BB_DICDI^EI2BB_DICDI^Q:4-324,H:289-385^49.533%ID^E:2.38e-23^RecName: Full=Translation initiation factor eIF-2B subunit beta;^Eukaryota; Amoebozoa; Mycetozoa; Dictyostelids; Dictyosteliales; Dictyosteliaceae; Dictyostelium	.	TRINITY_DN31349_c0_g3_i1.p1	1-354[+]	EI2BB_DICDI^EI2BB_DICDI^Q:2-108,H:289-385^49.533%ID^E:4.88e-27^RecName: Full=Translation initiation factor eIF-2B subunit beta;^Eukaryota; Amoebozoa; Mycetozoa; Dictyostelids; Dictyosteliales; Dictyosteliaceae; Dictyostelium	PF01008.17^IF-2B^Initiation factor 2 subunit family^1-91^E:1.2e-14	.	.	COG1184^translation initiation factor	KEGG:ddi:DDB_G0291271`KO:K03754	GO:0005851^cellular_component^eukaryotic translation initiation factor 2B complex`GO:0005525^molecular_function^GTP binding`GO:0003743^molecular_function^translation initiation factor activity	GO:0044237^biological_process^cellular metabolic process	.	.
TRINITY_DN31349_c0_g4	TRINITY_DN31349_c0_g4_i1	.	.	.	.	.	.	.	.	.	.	.	.	.	.
TRINITY_DN31349_c1_g1	TRINITY_DN31349_c1_g1_i1	.	.	.	.	.	.	.	.	.	.	.	.	.	.
TRINITY_DN31353_c0_g1	TRINITY_DN31353_c0_g1_i1	GDL88_ARATH^GDL88_ARATH^Q:46-222,H:1-59^81.356%ID^E:2.59e-28^RecName: Full=GDSL esterase/lipase At5g62930;^Eukaryota; Viridiplantae; Streptophyta; Embryophyta; Tracheophyta; Spermatophyta; Magnoliophyta; eudicotyledons; Gunneridae; Pentapetalae; rosids; malvids; Brassicales; Brassicaceae; Camelineae; Arabidopsis	.	.	.	.	.	.	.	COG2755^lipolytic protein G-D-S-L family	KEGG:ath:AT5G62930	GO:0005829^cellular_component^cytosol`GO:0016788^molecular_function^hydrolase activity, acting on ester bonds`GO:0016042^biological_process^lipid catabolic process	.	.	.
TRINITY_DN31353_c0_g2	TRINITY_DN31353_c0_g2_i1	GDL88_ARATH^GDL88_ARATH^Q:46-762,H:1-239^74.059%ID^E:5.62e-134^RecName: Full=GDSL esterase/lipase At5g62930;^Eukaryota; Viridiplantae; Streptophyta; Embryophyta; Tracheophyta; Spermatophyta; Magnoliophyta; eudicotyledons; Gunneridae; Pentapetalae; rosids; malvids; Brassicales; Brassicaceae; Camelineae; Arabidopsis	.	TRINITY_DN31353_c0_g2_i1.p1	46-774[+]	GDL88_ARATH^GDL88_ARATH^Q:1-239,H:1-239^74.059%ID^E:1.84e-135^RecName: Full=GDSL esterase/lipase At5g62930;^Eukaryota; Viridiplantae; Streptophyta; Embryophyta; Tracheophyta; Spermatophyta; Magnoliophyta; eudicotyledons; Gunneridae; Pentapetalae; rosids; malvids; Brassicales; Brassicaceae; Camelineae; Arabidopsis	PF00657.22^Lipase_GDSL^GDSL-like Lipase/Acylhydrolase^5-202^E:6.4e-31`PF13472.6^Lipase_GDSL_2^GDSL-like Lipase/Acylhydrolase family^7-198^E:2.1e-27	.	.	COG2755^lipolytic protein G-D-S-L family	KEGG:ath:AT5G62930	GO:0005829^cellular_component^cytosol`GO:0016788^molecular_function^hydrolase activity, acting on ester bonds`GO:0016042^biological_process^lipid catabolic process	GO:0016788^molecular_function^hydrolase activity, acting on ester bonds	.	.
TRINITY_DN31365_c0_g1	TRINITY_DN31365_c0_g1_i1	DPD1_ARATH^DPD1_ARATH^Q:259-912,H:1-202^47.727%ID^E:2.73e-54^RecName: Full=Exonuclease DPD1, chloroplastic/mitochondrial {ECO:0000303|PubMed:21521697};^Eukaryota; Viridiplantae; Streptophyta; Embryophyta; Tracheophyta; Spermatophyta; Magnoliophyta; eudicotyledons; Gunneridae; Pentapetalae; rosids; malvids; Brassicales; Brassicaceae; Camelineae; Arabidopsis	.	TRINITY_DN31365_c0_g1_i1.p1	244-912[+]	DPD1_ARATH^DPD1_ARATH^Q:6-223,H:1-202^47.727%ID^E:1.6e-55^RecName: Full=Exonuclease DPD1, chloroplastic/mitochondrial {ECO:0000303|PubMed:21521697};^Eukaryota; Viridiplantae; Streptophyta; Embryophyta; Tracheophyta; Spermatophyta; Magnoliophyta; eudicotyledons; Gunneridae; Pentapetalae; rosids; malvids; Brassicales; Brassicaceae; Camelineae; Arabidopsis	PF00929.24^RNase_T^Exonuclease^134-209^E:5.4e-08	.	.	ENOG4111YSP^three prime repair exonuclease	KEGG:ath:AT5G26940	GO:0009507^cellular_component^chloroplast`GO:0005739^cellular_component^mitochondrion`GO:0009536^cellular_component^plastid`GO:0004527^molecular_function^exonuclease activity`GO:0046872^molecular_function^metal ion binding`GO:0003676^molecular_function^nucleic acid binding`GO:0000738^biological_process^DNA catabolic process, exonucleolytic	.	.	.
TRINITY_DN31365_c0_g1	TRINITY_DN31365_c0_g1_i2	.	.	.	.	.	.	.	.	.	.	.	.	.	.
TRINITY_DN31365_c0_g2	TRINITY_DN31365_c0_g2_i1	DPD1_ARATH^DPD1_ARATH^Q:433-89,H:195-309^60%ID^E:8.1e-36^RecName: Full=Exonuclease DPD1, chloroplastic/mitochondrial {ECO:0000303|PubMed:21521697};^Eukaryota; Viridiplantae; Streptophyta; Embryophyta; Tracheophyta; Spermatophyta; Magnoliophyta; eudicotyledons; Gunneridae; Pentapetalae; rosids; malvids; Brassicales; Brassicaceae; Camelineae; Arabidopsis	.	TRINITY_DN31365_c0_g2_i1.p1	433-71[-]	DPD1_ARATH^DPD1_ARATH^Q:1-120,H:195-314^59.167%ID^E:3.62e-42^RecName: Full=Exonuclease DPD1, chloroplastic/mitochondrial {ECO:0000303|PubMed:21521697};^Eukaryota; Viridiplantae; Streptophyta; Embryophyta; Tracheophyta; Spermatophyta; Magnoliophyta; eudicotyledons; Gunneridae; Pentapetalae; rosids; malvids; Brassicales; Brassicaceae; Camelineae; Arabidopsis	PF00929.24^RNase_T^Exonuclease^4-84^E:6.7e-10	.	.	ENOG4111YSP^three prime repair exonuclease	KEGG:ath:AT5G26940	GO:0009507^cellular_component^chloroplast`GO:0005739^cellular_component^mitochondrion`GO:0009536^cellular_component^plastid`GO:0004527^molecular_function^exonuclease activity`GO:0046872^molecular_function^metal ion binding`GO:0003676^molecular_function^nucleic acid binding`GO:0000738^biological_process^DNA catabolic process, exonucleolytic	.	.	.
TRINITY_DN31365_c0_g3	TRINITY_DN31365_c0_g3_i1	DPD1_ARATH^DPD1_ARATH^Q:59-202,H:155-202^72.917%ID^E:4.62e-20^RecName: Full=Exonuclease DPD1, chloroplastic/mitochondrial {ECO:0000303|PubMed:21521697};^Eukaryota; Viridiplantae; Streptophyta; Embryophyta; Tracheophyta; Spermatophyta; Magnoliophyta; eudicotyledons; Gunneridae; Pentapetalae; rosids; malvids; Brassicales; Brassicaceae; Camelineae; Arabidopsis	.	.	.	.	.	.	.	ENOG4111YSP^three prime repair exonuclease	KEGG:ath:AT5G26940	GO:0009507^cellular_component^chloroplast`GO:0005739^cellular_component^mitochondrion`GO:0009536^cellular_component^plastid`GO:0004527^molecular_function^exonuclease activity`GO:0046872^molecular_function^metal ion binding`GO:0003676^molecular_function^nucleic acid binding`GO:0000738^biological_process^DNA catabolic process, exonucleolytic	.	.	.
TRINITY_DN31365_c1_g1	TRINITY_DN31365_c1_g1_i1	.	.	.	.	.	.	.	.	.	.	.	.	.	.
TRINITY_DN31389_c0_g1	TRINITY_DN31389_c0_g1_i1	EXP13_ARATH^EXP13_ARATH^Q:736-65,H:42-265^83.482%ID^E:8.42e-145^RecName: Full=Expansin-A13;^Eukaryota; Viridiplantae; Streptophyta; Embryophyta; Tracheophyta; Spermatophyta; Magnoliophyta; eudicotyledons; Gunneridae; Pentapetalae; rosids; malvids; Brassicales; Brassicaceae; Camelineae; Arabidopsis	.	TRINITY_DN31389_c0_g1_i1.p1	736-62[-]	EXP13_ARATH^EXP13_ARATH^Q:1-224,H:42-265^83.482%ID^E:3.4e-145^RecName: Full=Expansin-A13;^Eukaryota; Viridiplantae; Streptophyta; Embryophyta; Tracheophyta; Spermatophyta; Magnoliophyta; eudicotyledons; Gunneridae; Pentapetalae; rosids; malvids; Brassicales; Brassicaceae; Camelineae; Arabidopsis	PF03330.18^DPBB_1^Lytic transglycolase^35-120^E:8.9e-19`PF01357.21^Pollen_allerg_1^Pollen allergen^131-208^E:6.7e-26	.	.	ENOG410YCCE^plant-type cell wall organization	KEGG:ath:AT3G03220	GO:0005618^cellular_component^cell wall`GO:0005576^cellular_component^extracellular region`GO:0016020^cellular_component^membrane`GO:0009664^biological_process^plant-type cell wall organization	.	.	.
TRINITY_DN31389_c0_g2	TRINITY_DN31389_c0_g2_i1	EXP13_ARATH^EXP13_ARATH^Q:475-65,H:129-265^82.482%ID^E:3.11e-83^RecName: Full=Expansin-A13;^Eukaryota; Viridiplantae; Streptophyta; Embryophyta; Tracheophyta; Spermatophyta; Magnoliophyta; eudicotyledons; Gunneridae; Pentapetalae; rosids; malvids; Brassicales; Brassicaceae; Camelineae; Arabidopsis	.	TRINITY_DN31389_c0_g2_i1.p1	478-62[-]	EXP13_ARATH^EXP13_ARATH^Q:2-138,H:129-265^82.482%ID^E:1.25e-83^RecName: Full=Expansin-A13;^Eukaryota; Viridiplantae; Streptophyta; Embryophyta; Tracheophyta; Spermatophyta; Magnoliophyta; eudicotyledons; Gunneridae; Pentapetalae; rosids; malvids; Brassicales; Brassicaceae; Camelineae; Arabidopsis	PF01357.21^Pollen_allerg_1^Pollen allergen^45-122^E:2.1e-26	.	.	ENOG410YCCE^plant-type cell wall organization	KEGG:ath:AT3G03220	GO:0005618^cellular_component^cell wall`GO:0005576^cellular_component^extracellular region`GO:0016020^cellular_component^membrane`GO:0009664^biological_process^plant-type cell wall organization	.	.	.
TRINITY_DN31389_c0_g3	TRINITY_DN31389_c0_g3_i1	EXP13_ARATH^EXP13_ARATH^Q:475-65,H:128-265^80.435%ID^E:3.92e-79^RecName: Full=Expansin-A13;^Eukaryota; Viridiplantae; Streptophyta; Embryophyta; Tracheophyta; Spermatophyta; Magnoliophyta; eudicotyledons; Gunneridae; Pentapetalae; rosids; malvids; Brassicales; Brassicaceae; Camelineae; Arabidopsis	.	TRINITY_DN31389_c0_g3_i1.p1	475-62[-]	EXP13_ARATH^EXP13_ARATH^Q:1-137,H:128-265^80.435%ID^E:1.58e-79^RecName: Full=Expansin-A13;^Eukaryota; Viridiplantae; Streptophyta; Embryophyta; Tracheophyta; Spermatophyta; Magnoliophyta; eudicotyledons; Gunneridae; Pentapetalae; rosids; malvids; Brassicales; Brassicaceae; Camelineae; Arabidopsis	PF01357.21^Pollen_allerg_1^Pollen allergen^44-121^E:2.1e-26	.	.	ENOG410YCCE^plant-type cell wall organization	KEGG:ath:AT3G03220	GO:0005618^cellular_component^cell wall`GO:0005576^cellular_component^extracellular region`GO:0016020^cellular_component^membrane`GO:0009664^biological_process^plant-type cell wall organization	.	.	.
TRINITY_DN31393_c0_g1	TRINITY_DN31393_c0_g1_i1	PAI1_ARATH^PAI1_ARATH^Q:547-350,H:210-275^74.242%ID^E:8.27e-28^RecName: Full=N-(5'-phosphoribosyl)anthranilate isomerase 1, chloroplastic;^Eukaryota; Viridiplantae; Streptophyta; Embryophyta; Tracheophyta; Spermatophyta; Magnoliophyta; eudicotyledons; Gunneridae; Pentapetalae; rosids; malvids; Brassicales; Brassicaceae; Camelineae; Arabidopsis	.	.	.	.	.	.	.	COG0135^N-(5'-phosphoribosyl)anthranilate isomerase	KEGG:ath:AT1G07780`KO:K01817	GO:0009507^cellular_component^chloroplast`GO:0004640^molecular_function^phosphoribosylanthranilate isomerase activity`GO:0000162^biological_process^tryptophan biosynthetic process	.	.	.
TRINITY_DN31393_c0_g1	TRINITY_DN31393_c0_g1_i2	PAI1_ARATH^PAI1_ARATH^Q:1048-350,H:43-275^69.528%ID^E:1.62e-108^RecName: Full=N-(5'-phosphoribosyl)anthranilate isomerase 1, chloroplastic;^Eukaryota; Viridiplantae; Streptophyta; Embryophyta; Tracheophyta; Spermatophyta; Magnoliophyta; eudicotyledons; Gunneridae; Pentapetalae; rosids; malvids; Brassicales; Brassicaceae; Camelineae; Arabidopsis	.	TRINITY_DN31393_c0_g1_i2.p1	967-347[-]	PAI1_ARATH^PAI1_ARATH^Q:1-206,H:70-275^72.816%ID^E:8.94e-112^RecName: Full=N-(5'-phosphoribosyl)anthranilate isomerase 1, chloroplastic;^Eukaryota; Viridiplantae; Streptophyta; Embryophyta; Tracheophyta; Spermatophyta; Magnoliophyta; eudicotyledons; Gunneridae; Pentapetalae; rosids; malvids; Brassicales; Brassicaceae; Camelineae; Arabidopsis	PF00697.22^PRAI^N-(5'phosphoribosyl)anthranilate (PRA) isomerase^2-199^E:2.3e-41	.	.	COG0135^N-(5'-phosphoribosyl)anthranilate isomerase	KEGG:ath:AT1G07780`KO:K01817	GO:0009507^cellular_component^chloroplast`GO:0004640^molecular_function^phosphoribosylanthranilate isomerase activity`GO:0000162^biological_process^tryptophan biosynthetic process	GO:0004640^molecular_function^phosphoribosylanthranilate isomerase activity`GO:0006568^biological_process^tryptophan metabolic process	.	.
TRINITY_DN31393_c0_g1	TRINITY_DN31393_c0_g1_i3	PAI1_ARATH^PAI1_ARATH^Q:972-247,H:17-257^63.223%ID^E:1.27e-99^RecName: Full=N-(5'-phosphoribosyl)anthranilate isomerase 1, chloroplastic;^Eukaryota; Viridiplantae; Streptophyta; Embryophyta; Tracheophyta; Spermatophyta; Magnoliophyta; eudicotyledons; Gunneridae; Pentapetalae; rosids; malvids; Brassicales; Brassicaceae; Camelineae; Arabidopsis	.	TRINITY_DN31393_c0_g1_i3.p1	993-190[-]	PAI1_ARATH^PAI1_ARATH^Q:8-249,H:17-257^63.223%ID^E:3.66e-110^RecName: Full=N-(5'-phosphoribosyl)anthranilate isomerase 1, chloroplastic;^Eukaryota; Viridiplantae; Streptophyta; Embryophyta; Tracheophyta; Spermatophyta; Magnoliophyta; eudicotyledons; Gunneridae; Pentapetalae; rosids; malvids; Brassicales; Brassicaceae; Camelineae; Arabidopsis	PF00697.22^PRAI^N-(5'phosphoribosyl)anthranilate (PRA) isomerase^60-249^E:1.5e-39	.	.	COG0135^N-(5'-phosphoribosyl)anthranilate isomerase	KEGG:ath:AT1G07780`KO:K01817	GO:0009507^cellular_component^chloroplast`GO:0004640^molecular_function^phosphoribosylanthranilate isomerase activity`GO:0000162^biological_process^tryptophan biosynthetic process	GO:0004640^molecular_function^phosphoribosylanthranilate isomerase activity`GO:0006568^biological_process^tryptophan metabolic process	.	.
TRINITY_DN31393_c0_g1	TRINITY_DN31393_c0_g1_i4	PAI1_ARATH^PAI1_ARATH^Q:1129-350,H:17-275^64.615%ID^E:5.36e-111^RecName: Full=N-(5'-phosphoribosyl)anthranilate isomerase 1, chloroplastic;^Eukaryota; Viridiplantae; Streptophyta; Embryophyta; Tracheophyta; Spermatophyta; Magnoliophyta; eudicotyledons; Gunneridae; Pentapetalae; rosids; malvids; Brassicales; Brassicaceae; Camelineae; Arabidopsis	.	TRINITY_DN31393_c0_g1_i4.p1	1150-347[-]	PAI1_ARATH^PAI1_ARATH^Q:8-267,H:17-275^64.615%ID^E:3.73e-122^RecName: Full=N-(5'-phosphoribosyl)anthranilate isomerase 1, chloroplastic;^Eukaryota; Viridiplantae; Streptophyta; Embryophyta; Tracheophyta; Spermatophyta; Magnoliophyta; eudicotyledons; Gunneridae; Pentapetalae; rosids; malvids; Brassicales; Brassicaceae; Camelineae; Arabidopsis	PF00697.22^PRAI^N-(5'phosphoribosyl)anthranilate (PRA) isomerase^60-260^E:8e-42	.	.	COG0135^N-(5'-phosphoribosyl)anthranilate isomerase	KEGG:ath:AT1G07780`KO:K01817	GO:0009507^cellular_component^chloroplast`GO:0004640^molecular_function^phosphoribosylanthranilate isomerase activity`GO:0000162^biological_process^tryptophan biosynthetic process	GO:0004640^molecular_function^phosphoribosylanthranilate isomerase activity`GO:0006568^biological_process^tryptophan metabolic process	.	.
TRINITY_DN31393_c0_g1	TRINITY_DN31393_c0_g1_i5	PAI1_ARATH^PAI1_ARATH^Q:891-247,H:43-257^68.372%ID^E:9.53e-97^RecName: Full=N-(5'-phosphoribosyl)anthranilate isomerase 1, chloroplastic;^Eukaryota; Viridiplantae; Streptophyta; Embryophyta; Tracheophyta; Spermatophyta; Magnoliophyta; eudicotyledons; Gunneridae; Pentapetalae; rosids; malvids; Brassicales; Brassicaceae; Camelineae; Arabidopsis	.	TRINITY_DN31393_c0_g1_i5.p1	810-190[-]	PAI1_ARATH^PAI1_ARATH^Q:1-188,H:70-257^71.809%ID^E:9.47e-100^RecName: Full=N-(5'-phosphoribosyl)anthranilate isomerase 1, chloroplastic;^Eukaryota; Viridiplantae; Streptophyta; Embryophyta; Tracheophyta; Spermatophyta; Magnoliophyta; eudicotyledons; Gunneridae; Pentapetalae; rosids; malvids; Brassicales; Brassicaceae; Camelineae; Arabidopsis	PF00697.22^PRAI^N-(5'phosphoribosyl)anthranilate (PRA) isomerase^2-188^E:4.4e-39	.	.	COG0135^N-(5'-phosphoribosyl)anthranilate isomerase	KEGG:ath:AT1G07780`KO:K01817	GO:0009507^cellular_component^chloroplast`GO:0004640^molecular_function^phosphoribosylanthranilate isomerase activity`GO:0000162^biological_process^tryptophan biosynthetic process	GO:0004640^molecular_function^phosphoribosylanthranilate isomerase activity`GO:0006568^biological_process^tryptophan metabolic process	.	.
TRINITY_DN31322_c0_g1	TRINITY_DN31322_c0_g1_i1	.	.	.	.	.	.	.	.	.	.	.	.	.	.
TRINITY_DN31322_c0_g2	TRINITY_DN31322_c0_g2_i1	.	.	TRINITY_DN31322_c0_g2_i1.p1	3-308[+]	.	.	.	.	.	.	.	.	.	.
TRINITY_DN31354_c0_g1	TRINITY_DN31354_c0_g1_i1	.	.	.	.	.	.	.	.	.	.	.	.	.	.
TRINITY_DN31354_c0_g1	TRINITY_DN31354_c0_g1_i2	MFDX2_ARATH^MFDX2_ARATH^Q:173-3,H:77-133^87.719%ID^E:4.95e-28^RecName: Full=Adrenodoxin-like protein 2, mitochondrial {ECO:0000303|PubMed:12714594};^Eukaryota; Viridiplantae; Streptophyta; Embryophyta; Tracheophyta; Spermatophyta; Magnoliophyta; eudicotyledons; Gunneridae; Pentapetalae; rosids; malvids; Brassicales; Brassicaceae; Camelineae; Arabidopsis	.	.	.	.	.	.	.	COG0633^Ferredoxin	KEGG:ath:AT4G21090`KO:K22071	GO:0005739^cellular_component^mitochondrion`GO:0051537^molecular_function^2 iron, 2 sulfur cluster binding`GO:0009055^molecular_function^electron transfer activity`GO:0046872^molecular_function^metal ion binding	.	.	.
TRINITY_DN31354_c0_g1	TRINITY_DN31354_c0_g1_i3	MFDX2_ARATH^MFDX2_ARATH^Q:272-3,H:45-133^64.444%ID^E:8.85e-34^RecName: Full=Adrenodoxin-like protein 2, mitochondrial {ECO:0000303|PubMed:12714594};^Eukaryota; Viridiplantae; Streptophyta; Embryophyta; Tracheophyta; Spermatophyta; Magnoliophyta; eudicotyledons; Gunneridae; Pentapetalae; rosids; malvids; Brassicales; Brassicaceae; Camelineae; Arabidopsis	.	.	.	.	.	.	.	COG0633^Ferredoxin	KEGG:ath:AT4G21090`KO:K22071	GO:0005739^cellular_component^mitochondrion`GO:0051537^molecular_function^2 iron, 2 sulfur cluster binding`GO:0009055^molecular_function^electron transfer activity`GO:0046872^molecular_function^metal ion binding	.	.	.
TRINITY_DN31354_c0_g2	TRINITY_DN31354_c0_g2_i1	MFDX1_ARATH^MFDX1_ARATH^Q:3-215,H:127-197^88.732%ID^E:2.55e-42^RecName: Full=Adrenodoxin-like protein 1, mitochondrial {ECO:0000303|PubMed:12714594};^Eukaryota; Viridiplantae; Streptophyta; Embryophyta; Tracheophyta; Spermatophyta; Magnoliophyta; eudicotyledons; Gunneridae; Pentapetalae; rosids; malvids; Brassicales; Brassicaceae; Camelineae; Arabidopsis	.	.	.	.	.	.	.	COG0633^Ferredoxin	KEGG:ath:AT4G05450`KO:K22071	GO:0005759^cellular_component^mitochondrial matrix`GO:0005739^cellular_component^mitochondrion`GO:0051537^molecular_function^2 iron, 2 sulfur cluster binding`GO:0009055^molecular_function^electron transfer activity`GO:0046872^molecular_function^metal ion binding`GO:0009102^biological_process^biotin biosynthetic process`GO:0022900^biological_process^electron transport chain`GO:0048868^biological_p…	.	.	.
TRINITY_DN31362_c0_g1	TRINITY_DN31362_c0_g1_i1	AB20I_ARATH^AB20I_ARATH^Q:36-518,H:1-164^82.927%ID^E:2.56e-98^RecName: Full=ABC transporter I family member 20;^Eukaryota; Viridiplantae; Streptophyta; Embryophyta; Tracheophyta; Spermatophyta; Magnoliophyta; eudicotyledons; Gunneridae; Pentapetalae; rosids; malvids; Brassicales; Brassicaceae; Camelineae; Arabidopsis	.	TRINITY_DN31362_c0_g1_i1.p1	3-518[+]	AB20I_ARATH^AB20I_ARATH^Q:12-172,H:1-164^82.927%ID^E:2.3e-98^RecName: Full=ABC transporter I family member 20;^Eukaryota; Viridiplantae; Streptophyta; Embryophyta; Tracheophyta; Spermatophyta; Magnoliophyta; eudicotyledons; Gunneridae; Pentapetalae; rosids; malvids; Brassicales; Brassicaceae; Camelineae; Arabidopsis	PF00005.27^ABC_tran^ABC transporter^47-171^E:1.2e-09	.	.	.	KEGG:ath:AT5G02270`KO:K12608	GO:0005737^cellular_component^cytoplasm`GO:0005524^molecular_function^ATP binding`GO:0016887^molecular_function^ATPase activity	GO:0005524^molecular_function^ATP binding`GO:0016887^molecular_function^ATPase activity	.	.
TRINITY_DN31362_c0_g2	TRINITY_DN31362_c0_g2_i1	AB20I_ARATH^AB20I_ARATH^Q:1-414,H:194-328^82.734%ID^E:8.86e-61^RecName: Full=ABC transporter I family member 20;^Eukaryota; Viridiplantae; Streptophyta; Embryophyta; Tracheophyta; Spermatophyta; Magnoliophyta; eudicotyledons; Gunneridae; Pentapetalae; rosids; malvids; Brassicales; Brassicaceae; Camelineae; Arabidopsis	.	TRINITY_DN31362_c0_g2_i1.p1	1-420[+]	AB20I_ARATH^AB20I_ARATH^Q:1-138,H:194-328^82.734%ID^E:5.54e-63^RecName: Full=ABC transporter I family member 20;^Eukaryota; Viridiplantae; Streptophyta; Embryophyta; Tracheophyta; Spermatophyta; Magnoliophyta; eudicotyledons; Gunneridae; Pentapetalae; rosids; malvids; Brassicales; Brassicaceae; Camelineae; Arabidopsis	.	.	.	.	KEGG:ath:AT5G02270`KO:K12608	GO:0005737^cellular_component^cytoplasm`GO:0005524^molecular_function^ATP binding`GO:0016887^molecular_function^ATPase activity	.	.	.
TRINITY_DN31378_c0_g1	TRINITY_DN31378_c0_g1_i1	TM56B_XENLA^TM56B_XENLA^Q:196-828,H:37-245^30.093%ID^E:4.19e-20^RecName: Full=Transmembrane protein 56-B;^Eukaryota; Metazoa; Chordata; Craniata; Vertebrata; Euteleostomi; Amphibia; Batrachia; Anura; Pipoidea; Pipidae; Xenopodinae; Xenopus; Xenopus	.	TRINITY_DN31378_c0_g1_i1.p1	40-852[+]	TM56B_XENLA^TM56B_XENLA^Q:53-263,H:37-245^30.093%ID^E:7.28e-21^RecName: Full=Transmembrane protein 56-B;^Eukaryota; Metazoa; Chordata; Craniata; Vertebrata; Euteleostomi; Amphibia; Batrachia; Anura; Pipoidea; Pipidae; Xenopodinae; Xenopus; Xenopus	PF03798.16^TRAM_LAG1_CLN8^TLC domain^64-257^E:3.8e-33	.	.	.	KEGG:xla:379606	GO:0016021^cellular_component^integral component of membrane	GO:0016021^cellular_component^integral component of membrane	.	.
TRINITY_DN31378_c0_g2	TRINITY_DN31378_c0_g2_i1	.	.	.	.	.	.	.	.	.	.	.	.	.	.
TRINITY_DN31351_c0_g1	TRINITY_DN31351_c0_g1_i1	.	.	.	.	.	.	.	.	.	.	.	.	.	.
TRINITY_DN31351_c1_g1	TRINITY_DN31351_c1_g1_i1	.	.	.	.	.	.	.	.	.	.	.	.	.	.
TRINITY_DN31367_c0_g1	TRINITY_DN31367_c0_g1_i1	PSK5_ARATH^PSK5_ARATH^Q:224-156,H:55-77^78.261%ID^E:4.06e-06^RecName: Full=Phytosulfokines 5;^Eukaryota; Viridiplantae; Streptophyta; Embryophyta; Tracheophyta; Spermatophyta; Magnoliophyta; eudicotyledons; Gunneridae; Pentapetalae; rosids; malvids; Brassicales; Brassicaceae; Camelineae; Arabidopsis	.	.	.	.	.	.	.	ENOG41116ZZ^Phytosulfokines	KEGG:ath:AT5G65870	GO:0031012^cellular_component^extracellular matrix`GO:0008083^molecular_function^growth factor activity`GO:0030154^biological_process^cell differentiation`GO:0008283^biological_process^cell population proliferation`GO:0007275^biological_process^multicellular organism development	.	.	.
TRINITY_DN31367_c0_g1	TRINITY_DN31367_c0_g1_i2	.	.	.	.	.	.	.	.	.	.	.	.	.	.
TRINITY_DN31367_c0_g1	TRINITY_DN31367_c0_g1_i3	PSK_ASPOF^PSK_ASPOF^Q:251-156,H:44-75^78.125%ID^E:9.82e-13^RecName: Full=Phytosulfokines;^Eukaryota; Viridiplantae; Streptophyta; Embryophyta; Tracheophyta; Spermatophyta; Magnoliophyta; Liliopsida; Asparagales; Asparagaceae; Asparagoideae; Asparagus	.	.	.	.	.	.	.	.	.	GO:0005576^cellular_component^extracellular region`GO:0008083^molecular_function^growth factor activity`GO:0030154^biological_process^cell differentiation`GO:0008283^biological_process^cell population proliferation`GO:0007275^biological_process^multicellular organism development	.	.	.
TRINITY_DN31367_c0_g1	TRINITY_DN31367_c0_g1_i4	PSK_ASPOF^PSK_ASPOF^Q:372-277,H:44-75^78.125%ID^E:3.53e-12^RecName: Full=Phytosulfokines;^Eukaryota; Viridiplantae; Streptophyta; Embryophyta; Tracheophyta; Spermatophyta; Magnoliophyta; Liliopsida; Asparagales; Asparagaceae; Asparagoideae; Asparagus	.	.	.	.	.	.	.	.	.	GO:0005576^cellular_component^extracellular region`GO:0008083^molecular_function^growth factor activity`GO:0030154^biological_process^cell differentiation`GO:0008283^biological_process^cell population proliferation`GO:0007275^biological_process^multicellular organism development	.	.	.
TRINITY_DN31396_c0_g1	TRINITY_DN31396_c0_g1_i1	.	.	.	.	.	.	.	.	.	.	.	.	.	.
TRINITY_DN31396_c1_g1	TRINITY_DN31396_c1_g1_i1	.	.	.	.	.	.	.	.	.	.	.	.	.	.
TRINITY_DN31396_c2_g1	TRINITY_DN31396_c2_g1_i1	DRMH4_ARATH^DRMH4_ARATH^Q:922-578,H:14-123^43.697%ID^E:1.86e-08^RecName: Full=Dormancy-associated protein homolog 4 {ECO:0000305};^Eukaryota; Viridiplantae; Streptophyta; Embryophyta; Tracheophyta; Spermatophyta; Magnoliophyta; eudicotyledons; Gunneridae; Pentapetalae; rosids; malvids; Brassicales; Brassicaceae; Camelineae; Arabidopsis	.	TRINITY_DN31396_c2_g1_i1.p1	922-575[-]	DRMH4_ARATH^DRMH4_ARATH^Q:1-115,H:14-123^45.833%ID^E:4.98e-18^RecName: Full=Dormancy-associated protein homolog 4 {ECO:0000305};^Eukaryota; Viridiplantae; Streptophyta; Embryophyta; Tracheophyta; Spermatophyta; Magnoliophyta; eudicotyledons; Gunneridae; Pentapetalae; rosids; malvids; Brassicales; Brassicaceae; Camelineae; Arabidopsis	PF05564.12^Auxin_repressed^Dormancy/auxin associated protein^1-109^E:2.4e-10	.	.	ENOG410YNP6^auxin-repressed protein	KEGG:ath:AT1G54070	.	.	.	.
TRINITY_DN31396_c2_g2	TRINITY_DN31396_c2_g2_i1	.	.	.	.	.	.	.	.	.	.	.	.	.	.
TRINITY_DN31396_c2_g3	TRINITY_DN31396_c2_g3_i1	.	.	TRINITY_DN31396_c2_g3_i1.p1	903-595[-]	DRMH4_ARATH^DRMH4_ARATH^Q:1-88,H:14-98^46.237%ID^E:1.96e-11^RecName: Full=Dormancy-associated protein homolog 4 {ECO:0000305};^Eukaryota; Viridiplantae; Streptophyta; Embryophyta; Tracheophyta; Spermatophyta; Magnoliophyta; eudicotyledons; Gunneridae; Pentapetalae; rosids; malvids; Brassicales; Brassicaceae; Camelineae; Arabidopsis	PF05564.12^Auxin_repressed^Dormancy/auxin associated protein^1-77^E:2e-06	.	.	ENOG410YNP6^auxin-repressed protein	KEGG:ath:AT1G54070	.	.	.	.
TRINITY_DN31311_c0_g1	TRINITY_DN31311_c0_g1_i1	.	.	.	.	.	.	.	.	.	.	.	.	.	.
TRINITY_DN31311_c1_g1	TRINITY_DN31311_c1_g1_i1	.	.	.	.	.	.	.	.	.	.	.	.	.	.
TRINITY_DN31311_c1_g2	TRINITY_DN31311_c1_g2_i1	.	.	.	.	.	.	.	.	.	.	.	.	.	.
TRINITY_DN31311_c1_g3	TRINITY_DN31311_c1_g3_i1	.	.	.	.	.	.	.	.	.	.	.	.	.	.
TRINITY_DN31311_c1_g4	TRINITY_DN31311_c1_g4_i1	THUM1_BOVIN^THUM1_BOVIN^Q:500-18,H:92-256^34.503%ID^E:1.36e-20^RecName: Full=THUMP domain-containing protein 1;^Eukaryota; Metazoa; Chordata; Craniata; Vertebrata; Euteleostomi; Mammalia; Eutheria; Laurasiatheria; Cetartiodactyla; Ruminantia; Pecora; Bovidae; Bovinae; Bos	.	TRINITY_DN31311_c1_g4_i1.p1	1034-3[-]	THUM1_BOVIN^THUM1_BOVIN^Q:182-339,H:95-256^34.524%ID^E:5.98e-21^RecName: Full=THUMP domain-containing protein 1;^Eukaryota; Metazoa; Chordata; Craniata; Vertebrata; Euteleostomi; Mammalia; Eutheria; Laurasiatheria; Cetartiodactyla; Ruminantia; Pecora; Bovidae; Bovinae; Bos	PF02926.17^THUMP^THUMP domain^239-336^E:3.8e-14	.	.	COG1818^THUMP domain-containing protein	KEGG:bta:524854`KO:K06963	GO:0003723^molecular_function^RNA binding`GO:0006400^biological_process^tRNA modification	GO:0003723^molecular_function^RNA binding	.	.
TRINITY_DN31327_c0_g1	TRINITY_DN31327_c0_g1_i1	.	.	.	.	.	.	.	.	.	.	.	.	.	.
TRINITY_DN31356_c0_g1	TRINITY_DN31356_c0_g1_i1	.	.	.	.	.	.	.	.	.	.	.	.	.	.
TRINITY_DN31356_c0_g2	TRINITY_DN31356_c0_g2_i1	MED28_ARATH^MED28_ARATH^Q:210-88,H:116-156^58.537%ID^E:5.55e-06^RecName: Full=Mediator of RNA polymerase II transcription subunit 28 {ECO:0000303|PubMed:17560376};^Eukaryota; Viridiplantae; Streptophyta; Embryophyta; Tracheophyta; Spermatophyta; Magnoliophyta; eudicotyledons; Gunneridae; Pentapetalae; rosids; malvids; Brassicales; Brassicaceae; Camelineae; Arabidopsis	.	.	.	.	.	.	.	ENOG4111X20^NA	KEGG:ath:AT3G52860`KO:K15141	GO:0016592^cellular_component^mediator complex`GO:1900055^biological_process^regulation of leaf senescence`GO:0006355^biological_process^regulation of transcription, DNA-templated	.	.	.
TRINITY_DN31356_c0_g3	TRINITY_DN31356_c0_g3_i1	MED28_ARATH^MED28_ARATH^Q:103-351,H:39-122^82.143%ID^E:3.02e-30^RecName: Full=Mediator of RNA polymerase II transcription subunit 28 {ECO:0000303|PubMed:17560376};^Eukaryota; Viridiplantae; Streptophyta; Embryophyta; Tracheophyta; Spermatophyta; Magnoliophyta; eudicotyledons; Gunneridae; Pentapetalae; rosids; malvids; Brassicales; Brassicaceae; Camelineae; Arabidopsis	.	TRINITY_DN31356_c0_g3_i1.p1	34-354[+]	MED28_ARATH^MED28_ARATH^Q:16-107,H:24-123^72%ID^E:2.48e-45^RecName: Full=Mediator of RNA polymerase II transcription subunit 28 {ECO:0000303|PubMed:17560376};^Eukaryota; Viridiplantae; Streptophyta; Embryophyta; Tracheophyta; Spermatophyta; Magnoliophyta; eudicotyledons; Gunneridae; Pentapetalae; rosids; malvids; Brassicales; Brassicaceae; Camelineae; Arabidopsis	.	.	.	ENOG4111X20^NA	KEGG:ath:AT3G52860`KO:K15141	GO:0016592^cellular_component^mediator complex`GO:1900055^biological_process^regulation of leaf senescence`GO:0006355^biological_process^regulation of transcription, DNA-templated	.	.	.
TRINITY_DN31356_c0_g3	TRINITY_DN31356_c0_g3_i2	MED28_ARATH^MED28_ARATH^Q:154-429,H:24-123^72%ID^E:5.51e-30^RecName: Full=Mediator of RNA polymerase II transcription subunit 28 {ECO:0000303|PubMed:17560376};^Eukaryota; Viridiplantae; Streptophyta; Embryophyta; Tracheophyta; Spermatophyta; Magnoliophyta; eudicotyledons; Gunneridae; Pentapetalae; rosids; malvids; Brassicales; Brassicaceae; Camelineae; Arabidopsis	.	.	.	.	.	.	.	ENOG4111X20^NA	KEGG:ath:AT3G52860`KO:K15141	GO:0016592^cellular_component^mediator complex`GO:1900055^biological_process^regulation of leaf senescence`GO:0006355^biological_process^regulation of transcription, DNA-templated	.	.	.
TRINITY_DN31356_c0_g3	TRINITY_DN31356_c0_g3_i3	MED28_ARATH^MED28_ARATH^Q:53-265,H:52-123^77.778%ID^E:1.14e-32^RecName: Full=Mediator of RNA polymerase II transcription subunit 28 {ECO:0000303|PubMed:17560376};^Eukaryota; Viridiplantae; Streptophyta; Embryophyta; Tracheophyta; Spermatophyta; Magnoliophyta; eudicotyledons; Gunneridae; Pentapetalae; rosids; malvids; Brassicales; Brassicaceae; Camelineae; Arabidopsis	.	.	.	.	.	.	.	ENOG4111X20^NA	KEGG:ath:AT3G52860`KO:K15141	GO:0016592^cellular_component^mediator complex`GO:1900055^biological_process^regulation of leaf senescence`GO:0006355^biological_process^regulation of transcription, DNA-templated	.	.	.
TRINITY_DN31360_c0_g1	TRINITY_DN31360_c0_g1_i1	DGP14_ARATH^DGP14_ARATH^Q:63-494,H:1-141^51.351%ID^E:6.89e-35^RecName: Full=Putative protease Do-like 14;^Eukaryota; Viridiplantae; Streptophyta; Embryophyta; Tracheophyta; Spermatophyta; Magnoliophyta; eudicotyledons; Gunneridae; Pentapetalae; rosids; malvids; Brassicales; Brassicaceae; Camelineae; Arabidopsis	.	TRINITY_DN31360_c0_g1_i1.p1	3-494[+]	DGP14_ARATH^DGP14_ARATH^Q:21-164,H:1-141^51.351%ID^E:6.2e-35^RecName: Full=Putative protease Do-like 14;^Eukaryota; Viridiplantae; Streptophyta; Embryophyta; Tracheophyta; Spermatophyta; Magnoliophyta; eudicotyledons; Gunneridae; Pentapetalae; rosids; malvids; Brassicales; Brassicaceae; Camelineae; Arabidopsis	.	.	.	COG0265^Serine protease	.	GO:0004252^molecular_function^serine-type endopeptidase activity	.	.	.
TRINITY_DN31360_c1_g1	TRINITY_DN31360_c1_g1_i1	DGP14_ARATH^DGP14_ARATH^Q:306-1,H:220-321^86.275%ID^E:4.56e-58^RecName: Full=Putative protease Do-like 14;^Eukaryota; Viridiplantae; Streptophyta; Embryophyta; Tracheophyta; Spermatophyta; Magnoliophyta; eudicotyledons; Gunneridae; Pentapetalae; rosids; malvids; Brassicales; Brassicaceae; Camelineae; Arabidopsis	.	TRINITY_DN31360_c1_g1_i1.p1	306-1[-]	DGP14_ARATH^DGP14_ARATH^Q:1-102,H:220-321^86.275%ID^E:4.11e-58^RecName: Full=Putative protease Do-like 14;^Eukaryota; Viridiplantae; Streptophyta; Embryophyta; Tracheophyta; Spermatophyta; Magnoliophyta; eudicotyledons; Gunneridae; Pentapetalae; rosids; malvids; Brassicales; Brassicaceae; Camelineae; Arabidopsis	PF13365.6^Trypsin_2^Trypsin-like peptidase domain^1-76^E:4e-14`PF00089.26^Trypsin^Trypsin^5-98^E:2.8e-09	.	.	COG0265^Serine protease	.	GO:0004252^molecular_function^serine-type endopeptidase activity	GO:0004252^molecular_function^serine-type endopeptidase activity`GO:0006508^biological_process^proteolysis	.	.
TRINITY_DN31360_c1_g2	TRINITY_DN31360_c1_g2_i1	DGP14_ARATH^DGP14_ARATH^Q:2-367,H:314-429^66.393%ID^E:3.35e-49^RecName: Full=Putative protease Do-like 14;^Eukaryota; Viridiplantae; Streptophyta; Embryophyta; Tracheophyta; Spermatophyta; Magnoliophyta; eudicotyledons; Gunneridae; Pentapetalae; rosids; malvids; Brassicales; Brassicaceae; Camelineae; Arabidopsis	.	TRINITY_DN31360_c1_g2_i1.p1	2-370[+]	DGP14_ARATH^DGP14_ARATH^Q:1-122,H:314-429^66.393%ID^E:2.22e-50^RecName: Full=Putative protease Do-like 14;^Eukaryota; Viridiplantae; Streptophyta; Embryophyta; Tracheophyta; Spermatophyta; Magnoliophyta; eudicotyledons; Gunneridae; Pentapetalae; rosids; malvids; Brassicales; Brassicaceae; Camelineae; Arabidopsis	PF13180.6^PDZ_2^PDZ domain^21-106^E:9.6e-12`PF17820.1^PDZ_6^PDZ domain^54-103^E:2.9e-11	.	.	COG0265^Serine protease	.	GO:0004252^molecular_function^serine-type endopeptidase activity	GO:0005515^molecular_function^protein binding	.	.
TRINITY_DN31360_c1_g3	TRINITY_DN31360_c1_g3_i1	DGP14_ARATH^DGP14_ARATH^Q:2-190,H:314-376^74.603%ID^E:5.83e-28^RecName: Full=Putative protease Do-like 14;^Eukaryota; Viridiplantae; Streptophyta; Embryophyta; Tracheophyta; Spermatophyta; Magnoliophyta; eudicotyledons; Gunneridae; Pentapetalae; rosids; malvids; Brassicales; Brassicaceae; Camelineae; Arabidopsis	.	.	.	.	.	.	.	COG0265^Serine protease	.	GO:0004252^molecular_function^serine-type endopeptidase activity	.	.	.
TRINITY_DN31360_c1_g4	TRINITY_DN31360_c1_g4_i1	DGP14_ARATH^DGP14_ARATH^Q:29-277,H:145-227^77.108%ID^E:2.06e-37^RecName: Full=Putative protease Do-like 14;^Eukaryota; Viridiplantae; Streptophyta; Embryophyta; Tracheophyta; Spermatophyta; Magnoliophyta; eudicotyledons; Gunneridae; Pentapetalae; rosids; malvids; Brassicales; Brassicaceae; Camelineae; Arabidopsis	.	.	.	.	.	.	.	COG0265^Serine protease	.	GO:0004252^molecular_function^serine-type endopeptidase activity	.	.	.
TRINITY_DN31360_c1_g4	TRINITY_DN31360_c1_g4_i2	DGP14_ARATH^DGP14_ARATH^Q:1-276,H:136-227^76.087%ID^E:5.82e-41^RecName: Full=Putative protease Do-like 14;^Eukaryota; Viridiplantae; Streptophyta; Embryophyta; Tracheophyta; Spermatophyta; Magnoliophyta; eudicotyledons; Gunneridae; Pentapetalae; rosids; malvids; Brassicales; Brassicaceae; Camelineae; Arabidopsis	.	.	.	.	.	.	.	COG0265^Serine protease	.	GO:0004252^molecular_function^serine-type endopeptidase activity	.	.	.
TRINITY_DN31360_c1_g5	TRINITY_DN31360_c1_g5_i1	DGP14_ARATH^DGP14_ARATH^Q:135-1,H:277-321^82.222%ID^E:4.13e-18^RecName: Full=Putative protease Do-like 14;^Eukaryota; Viridiplantae; Streptophyta; Embryophyta; Tracheophyta; Spermatophyta; Magnoliophyta; eudicotyledons; Gunneridae; Pentapetalae; rosids; malvids; Brassicales; Brassicaceae; Camelineae; Arabidopsis`DGP14_ARATH^DGP14_ARATH^Q:134-244,H:191-227^75.676%ID^E:3.67e-09^RecName: Full=Putati…	.	.	.	.	.	.	.	COG0265^Serine protease	.	GO:0004252^molecular_function^serine-type endopeptidase activity	.	.	.
TRINITY_DN31316_c0_g1	TRINITY_DN31316_c0_g1_i1	CML25_ARATH^CML25_ARATH^Q:67-231,H:122-176^80%ID^E:2.57e-24^RecName: Full=Probable calcium-binding protein CML25;^Eukaryota; Viridiplantae; Streptophyta; Embryophyta; Tracheophyta; Spermatophyta; Magnoliophyta; eudicotyledons; Gunneridae; Pentapetalae; rosids; malvids; Brassicales; Brassicaceae; Camelineae; Arabidopsis	.	.	.	.	.	.	.	COG5126^Calcium-binding protein	KEGG:ath:AT1G24620`KO:K13448	GO:0005737^cellular_component^cytoplasm`GO:0005634^cellular_component^nucleus`GO:0005509^molecular_function^calcium ion binding`GO:0009409^biological_process^response to cold`GO:0048767^biological_process^root hair elongation	.	.	.
TRINITY_DN31316_c0_g2	TRINITY_DN31316_c0_g2_i1	CML25_ARATH^CML25_ARATH^Q:2-346,H:62-176^73.913%ID^E:8.16e-57^RecName: Full=Probable calcium-binding protein CML25;^Eukaryota; Viridiplantae; Streptophyta; Embryophyta; Tracheophyta; Spermatophyta; Magnoliophyta; eudicotyledons; Gunneridae; Pentapetalae; rosids; malvids; Brassicales; Brassicaceae; Camelineae; Arabidopsis	.	TRINITY_DN31316_c0_g2_i1.p1	409-2[-]	.	.	.	.	.	.	.	.	.	.
TRINITY_DN31316_c0_g2	TRINITY_DN31316_c0_g2_i1	CML25_ARATH^CML25_ARATH^Q:2-346,H:62-176^73.913%ID^E:8.16e-57^RecName: Full=Probable calcium-binding protein CML25;^Eukaryota; Viridiplantae; Streptophyta; Embryophyta; Tracheophyta; Spermatophyta; Magnoliophyta; eudicotyledons; Gunneridae; Pentapetalae; rosids; malvids; Brassicales; Brassicaceae; Camelineae; Arabidopsis	.	TRINITY_DN31316_c0_g2_i1.p2	2-379[+]	CML25_ARATH^CML25_ARATH^Q:1-115,H:62-176^73.913%ID^E:8.38e-58^RecName: Full=Probable calcium-binding protein CML25;^Eukaryota; Viridiplantae; Streptophyta; Embryophyta; Tracheophyta; Spermatophyta; Magnoliophyta; eudicotyledons; Gunneridae; Pentapetalae; rosids; malvids; Brassicales; Brassicaceae; Camelineae; Arabidopsis`CML25_ARATH^CML25_ARATH^Q:45-106,H:34-94^40.323%ID^E:2.68e-06^RecName: Full=…	PF13833.6^EF-hand_8^EF-hand domain pair^2-36^E:4.6e-07`PF00036.32^EF-hand_1^EF hand^12-36^E:1.5e-08`PF13202.6^EF-hand_5^EF hand^13-36^E:3.7e-05`PF13499.6^EF-hand_7^EF-hand domain pair^48-110^E:1.3e-12`PF00036.32^EF-hand_1^EF hand^50-77^E:2.7e-07`PF13405.6^EF-hand_6^EF-hand domain^50-78^E:1.3e-06`PF13202.6^EF-hand_5^EF hand^50-70^E:0.00014`PF13833.6^EF-hand_8^EF-hand domain pair^62-110^E:6.1e-10`P…	.	.	COG5126^Calcium-binding protein	KEGG:ath:AT1G24620`KO:K13448	GO:0005737^cellular_component^cytoplasm`GO:0005634^cellular_component^nucleus`GO:0005509^molecular_function^calcium ion binding`GO:0009409^biological_process^response to cold`GO:0048767^biological_process^root hair elongation	GO:0005509^molecular_function^calcium ion binding	.	.
TRINITY_DN31316_c0_g3	TRINITY_DN31316_c0_g3_i1	CML25_ARATH^CML25_ARATH^Q:108-7,H:34-67^73.529%ID^E:1.77e-10^RecName: Full=Probable calcium-binding protein CML25;^Eukaryota; Viridiplantae; Streptophyta; Embryophyta; Tracheophyta; Spermatophyta; Magnoliophyta; eudicotyledons; Gunneridae; Pentapetalae; rosids; malvids; Brassicales; Brassicaceae; Camelineae; Arabidopsis	.	.	.	.	.	.	.	COG5126^Calcium-binding protein	KEGG:ath:AT1G24620`KO:K13448	GO:0005737^cellular_component^cytoplasm`GO:0005634^cellular_component^nucleus`GO:0005509^molecular_function^calcium ion binding`GO:0009409^biological_process^response to cold`GO:0048767^biological_process^root hair elongation	.	.	.
TRINITY_DN31391_c0_g1	TRINITY_DN31391_c0_g1_i1	BASS4_ARATH^BASS4_ARATH^Q:395-33,H:308-425^71.901%ID^E:1.96e-39^RecName: Full=Probable sodium/metabolite cotransporter BASS4, chloroplastic;^Eukaryota; Viridiplantae; Streptophyta; Embryophyta; Tracheophyta; Spermatophyta; Magnoliophyta; eudicotyledons; Gunneridae; Pentapetalae; rosids; malvids; Brassicales; Brassicaceae; Camelineae; Arabidopsis	.	TRINITY_DN31391_c0_g1_i1.p1	314-3[-]	BASS4_ARATH^BASS4_ARATH^Q:1-94,H:335-425^69.149%ID^E:2.21e-35^RecName: Full=Probable sodium/metabolite cotransporter BASS4, chloroplastic;^Eukaryota; Viridiplantae; Streptophyta; Embryophyta; Tracheophyta; Spermatophyta; Magnoliophyta; eudicotyledons; Gunneridae; Pentapetalae; rosids; malvids; Brassicales; Brassicaceae; Camelineae; Arabidopsis	PF13593.6^SBF_like^SBF-like CPA transporter family (DUF4137)^2-92^E:2.2e-10	.	.	COG0385^bile acid	KEGG:ath:AT3G56160`KO:K14347	GO:0009507^cellular_component^chloroplast`GO:0009941^cellular_component^chloroplast envelope`GO:0016021^cellular_component^integral component of membrane	.	.	.
TRINITY_DN31391_c0_g1	TRINITY_DN31391_c0_g1_i2	BASS4_ARATH^BASS4_ARATH^Q:682-275,H:303-436^68.841%ID^E:2.39e-40^RecName: Full=Probable sodium/metabolite cotransporter BASS4, chloroplastic;^Eukaryota; Viridiplantae; Streptophyta; Embryophyta; Tracheophyta; Spermatophyta; Magnoliophyta; eudicotyledons; Gunneridae; Pentapetalae; rosids; malvids; Brassicales; Brassicaceae; Camelineae; Arabidopsis	.	TRINITY_DN31391_c0_g1_i2.p1	682-272[-]	BASS4_ARATH^BASS4_ARATH^Q:1-136,H:303-436^68.841%ID^E:9.09e-53^RecName: Full=Probable sodium/metabolite cotransporter BASS4, chloroplastic;^Eukaryota; Viridiplantae; Streptophyta; Embryophyta; Tracheophyta; Spermatophyta; Magnoliophyta; eudicotyledons; Gunneridae; Pentapetalae; rosids; malvids; Brassicales; Brassicaceae; Camelineae; Arabidopsis	PF13593.6^SBF_like^SBF-like CPA transporter family (DUF4137)^2-124^E:1.8e-12	.	.	COG0385^bile acid	KEGG:ath:AT3G56160`KO:K14347	GO:0009507^cellular_component^chloroplast`GO:0009941^cellular_component^chloroplast envelope`GO:0016021^cellular_component^integral component of membrane	.	.	.
TRINITY_DN31391_c0_g2	TRINITY_DN31391_c0_g2_i1	BASS4_ARATH^BASS4_ARATH^Q:1-594,H:113-310^71.717%ID^E:1.08e-67^RecName: Full=Probable sodium/metabolite cotransporter BASS4, chloroplastic;^Eukaryota; Viridiplantae; Streptophyta; Embryophyta; Tracheophyta; Spermatophyta; Magnoliophyta; eudicotyledons; Gunneridae; Pentapetalae; rosids; malvids; Brassicales; Brassicaceae; Camelineae; Arabidopsis	.	TRINITY_DN31391_c0_g2_i1.p1	1-594[+]	BASS4_ARATH^BASS4_ARATH^Q:1-198,H:113-310^71.717%ID^E:6.28e-85^RecName: Full=Probable sodium/metabolite cotransporter BASS4, chloroplastic;^Eukaryota; Viridiplantae; Streptophyta; Embryophyta; Tracheophyta; Spermatophyta; Magnoliophyta; eudicotyledons; Gunneridae; Pentapetalae; rosids; malvids; Brassicales; Brassicaceae; Camelineae; Arabidopsis	PF13593.6^SBF_like^SBF-like CPA transporter family (DUF4137)^7-197^E:3.9e-34`PF01758.16^SBF^Sodium Bile acid symporter family^30-196^E:1.3e-14	.	.	COG0385^bile acid	KEGG:ath:AT3G56160`KO:K14347	GO:0009507^cellular_component^chloroplast`GO:0009941^cellular_component^chloroplast envelope`GO:0016021^cellular_component^integral component of membrane	GO:0016020^cellular_component^membrane	.	.
TRINITY_DN31391_c0_g2	TRINITY_DN31391_c0_g2_i1	BASS4_ARATH^BASS4_ARATH^Q:1-594,H:113-310^71.717%ID^E:1.08e-67^RecName: Full=Probable sodium/metabolite cotransporter BASS4, chloroplastic;^Eukaryota; Viridiplantae; Streptophyta; Embryophyta; Tracheophyta; Spermatophyta; Magnoliophyta; eudicotyledons; Gunneridae; Pentapetalae; rosids; malvids; Brassicales; Brassicaceae; Camelineae; Arabidopsis	.	TRINITY_DN31391_c0_g2_i1.p2	593-240[-]	.	.	.	.	.	.	.	.	.	.
TRINITY_DN31391_c0_g2	TRINITY_DN31391_c0_g2_i2	BASS4_ORYSJ^BASS4_ORYSJ^Q:119-454,H:137-248^64.286%ID^E:8.88e-35^RecName: Full=Probable sodium/metabolite cotransporter BASS4, chloroplastic;^Eukaryota; Viridiplantae; Streptophyta; Embryophyta; Tracheophyta; Spermatophyta; Magnoliophyta; Liliopsida; Poales; Poaceae; BOP clade; Oryzoideae; Oryzeae; Oryzinae; Oryza; Oryza sativa	.	.	.	.	.	.	.	COG0385^bile acid	KEGG:osa:4329548`KO:K14347	GO:0009941^cellular_component^chloroplast envelope`GO:0016021^cellular_component^integral component of membrane	.	.	.
TRINITY_DN31391_c0_g2	TRINITY_DN31391_c0_g2_i3	BASS4_ARATH^BASS4_ARATH^Q:119-601,H:150-310^72.05%ID^E:2.92e-47^RecName: Full=Probable sodium/metabolite cotransporter BASS4, chloroplastic;^Eukaryota; Viridiplantae; Streptophyta; Embryophyta; Tracheophyta; Spermatophyta; Magnoliophyta; eudicotyledons; Gunneridae; Pentapetalae; rosids; malvids; Brassicales; Brassicaceae; Camelineae; Arabidopsis	.	TRINITY_DN31391_c0_g2_i3.p1	600-247[-]	.	.	.	.	.	.	.	.	.	.
TRINITY_DN31391_c0_g2	TRINITY_DN31391_c0_g2_i3	BASS4_ARATH^BASS4_ARATH^Q:119-601,H:150-310^72.05%ID^E:2.92e-47^RecName: Full=Probable sodium/metabolite cotransporter BASS4, chloroplastic;^Eukaryota; Viridiplantae; Streptophyta; Embryophyta; Tracheophyta; Spermatophyta; Magnoliophyta; eudicotyledons; Gunneridae; Pentapetalae; rosids; malvids; Brassicales; Brassicaceae; Camelineae; Arabidopsis	.	TRINITY_DN31391_c0_g2_i3.p2	284-601[+]	BASS4_ARATH^BASS4_ARATH^Q:1-106,H:205-310^76.415%ID^E:1.71e-39^RecName: Full=Probable sodium/metabolite cotransporter BASS4, chloroplastic;^Eukaryota; Viridiplantae; Streptophyta; Embryophyta; Tracheophyta; Spermatophyta; Magnoliophyta; eudicotyledons; Gunneridae; Pentapetalae; rosids; malvids; Brassicales; Brassicaceae; Camelineae; Arabidopsis	PF13593.6^SBF_like^SBF-like CPA transporter family (DUF4137)^1-105^E:1.7e-22`PF01758.16^SBF^Sodium Bile acid symporter family^9-104^E:3.3e-12	.	.	COG0385^bile acid	KEGG:ath:AT3G56160`KO:K14347	GO:0009507^cellular_component^chloroplast`GO:0009941^cellular_component^chloroplast envelope`GO:0016021^cellular_component^integral component of membrane	GO:0016020^cellular_component^membrane	.	.
TRINITY_DN31320_c0_g1	TRINITY_DN31320_c0_g1_i1	RS62_ARATH^RS62_ARATH^Q:2-346,H:125-239^92.174%ID^E:4.15e-54^RecName: Full=40S ribosomal protein S6-2;^Eukaryota; Viridiplantae; Streptophyta; Embryophyta; Tracheophyta; Spermatophyta; Magnoliophyta; eudicotyledons; Gunneridae; Pentapetalae; rosids; malvids; Brassicales; Brassicaceae; Camelineae; Arabidopsis	.	TRINITY_DN31320_c0_g1_i1.p1	2-379[+]	RS62_ARATH^RS62_ARATH^Q:1-125,H:125-249^88%ID^E:6.27e-71^RecName: Full=40S ribosomal protein S6-2;^Eukaryota; Viridiplantae; Streptophyta; Embryophyta; Tracheophyta; Spermatophyta; Magnoliophyta; eudicotyledons; Gunneridae; Pentapetalae; rosids; malvids; Brassicales; Brassicaceae; Camelineae; Arabidopsis	.	.	.	COG2125^40s ribosomal protein s6	KEGG:ath:AT5G10360`KO:K02991	GO:0005829^cellular_component^cytosol`GO:0022626^cellular_component^cytosolic ribosome`GO:0022627^cellular_component^cytosolic small ribosomal subunit`GO:0005886^cellular_component^plasma membrane`GO:0009506^cellular_component^plasmodesma`GO:0042788^cellular_component^polysomal ribosome`GO:0003729^molecular_function^mRNA binding`GO:0003735^molecular_function^structural constituent of ribosome`GO:…	.	.	.
TRINITY_DN31320_c0_g2	TRINITY_DN31320_c0_g2_i1	RS6_ASPOF^RS6_ASPOF^Q:146-397,H:1-84^96.429%ID^E:2.53e-55^RecName: Full=40S ribosomal protein S6;^Eukaryota; Viridiplantae; Streptophyta; Embryophyta; Tracheophyta; Spermatophyta; Magnoliophyta; Liliopsida; Asparagales; Asparagaceae; Asparagoideae; Asparagus	.	TRINITY_DN31320_c0_g2_i1.p1	433-110[-]	.	.	.	.	.	.	.	.	.	.
TRINITY_DN31320_c0_g3	TRINITY_DN31320_c0_g3_i1	RS6_ASPOF^RS6_ASPOF^Q:146-403,H:1-86^94.186%ID^E:9.21e-56^RecName: Full=40S ribosomal protein S6;^Eukaryota; Viridiplantae; Streptophyta; Embryophyta; Tracheophyta; Spermatophyta; Magnoliophyta; Liliopsida; Asparagales; Asparagaceae; Asparagoideae; Asparagus	.	TRINITY_DN31320_c0_g3_i1.p1	433-110[-]	.	.	.	.	.	.	.	.	.	.
TRINITY_DN31345_c0_g1	TRINITY_DN31345_c0_g1_i1	TKPR2_ARATH^TKPR2_ARATH^Q:1086-211,H:29-321^76.451%ID^E:1.05e-157^RecName: Full=Tetraketide alpha-pyrone reductase 2;^Eukaryota; Viridiplantae; Streptophyta; Embryophyta; Tracheophyta; Spermatophyta; Magnoliophyta; eudicotyledons; Gunneridae; Pentapetalae; rosids; malvids; Brassicales; Brassicaceae; Camelineae; Arabidopsis`TKPR2_ARATH^TKPR2_ARATH^Q:1073-1657,H:29-224^76.531%ID^E:4.58e-105^RecName…	.	TRINITY_DN31345_c0_g1_i1.p1	561-208[-]	TKPR2_ARATH^TKPR2_ARATH^Q:1-117,H:205-321^76.923%ID^E:1.07e-63^RecName: Full=Tetraketide alpha-pyrone reductase 2;^Eukaryota; Viridiplantae; Streptophyta; Embryophyta; Tracheophyta; Spermatophyta; Magnoliophyta; eudicotyledons; Gunneridae; Pentapetalae; rosids; malvids; Brassicales; Brassicaceae; Camelineae; Arabidopsis	.	.	.	COG0451^Nad-dependent epimerase dehydratase	KEGG:ath:AT1G68540	GO:0005829^cellular_component^cytosol`GO:0050662^molecular_function^coenzyme binding`GO:0016491^molecular_function^oxidoreductase activity`GO:0016616^molecular_function^oxidoreductase activity, acting on the CH-OH group of donors, NAD or NADP as acceptor`GO:0010584^biological_process^pollen exine formation`GO:0080110^biological_process^sporopollenin biosynthetic process	.	.	.
TRINITY_DN31345_c0_g1	TRINITY_DN31345_c0_g1_i2	TKPR2_ARATH^TKPR2_ARATH^Q:1112-1696,H:29-224^76.531%ID^E:6.72e-105^RecName: Full=Tetraketide alpha-pyrone reductase 2;^Eukaryota; Viridiplantae; Streptophyta; Embryophyta; Tracheophyta; Spermatophyta; Magnoliophyta; eudicotyledons; Gunneridae; Pentapetalae; rosids; malvids; Brassicales; Brassicaceae; Camelineae; Arabidopsis`TKPR2_ARATH^TKPR2_ARATH^Q:1125-541,H:29-224^76.02%ID^E:3.66e-104^RecName:…	.	TRINITY_DN31345_c0_g1_i2.p1	2-682[+]	TKPR2_ARATH^TKPR2_ARATH^Q:2-186,H:39-224^77.957%ID^E:3.79e-107^RecName: Full=Tetraketide alpha-pyrone reductase 2;^Eukaryota; Viridiplantae; Streptophyta; Embryophyta; Tracheophyta; Spermatophyta; Magnoliophyta; eudicotyledons; Gunneridae; Pentapetalae; rosids; malvids; Brassicales; Brassicaceae; Camelineae; Arabidopsis	PF07993.12^NAD_binding_4^Male sterility protein^13-161^E:9.3e-09`PF16363.5^GDP_Man_Dehyd^GDP-mannose 4,6 dehydratase^13-186^E:2e-06`PF01370.21^Epimerase^NAD dependent epimerase/dehydratase family^14-178^E:3.3e-15`PF01073.19^3Beta_HSD^3-beta hydroxysteroid dehydrogenase/isomerase family^18-131^E:1.3e-10	.	.	COG0451^Nad-dependent epimerase dehydratase	KEGG:ath:AT1G68540	GO:0005829^cellular_component^cytosol`GO:0050662^molecular_function^coenzyme binding`GO:0016491^molecular_function^oxidoreductase activity`GO:0016616^molecular_function^oxidoreductase activity, acting on the CH-OH group of donors, NAD or NADP as acceptor`GO:0010584^biological_process^pollen exine formation`GO:0080110^biological_process^sporopollenin biosynthetic process	GO:0003824^molecular_function^catalytic activity`GO:0050662^molecular_function^coenzyme binding`GO:0003854^molecular_function^3-beta-hydroxy-delta5-steroid dehydrogenase activity`GO:0016616^molecular_function^oxidoreductase activity, acting on the CH-OH group of donors, NAD or NADP as acceptor`GO:0006694^biological_process^steroid biosynthetic process`GO:0055114^biological_process^oxidation-reduc…	.	.
TRINITY_DN31345_c0_g1	TRINITY_DN31345_c0_g1_i3	TKPR2_ARATH^TKPR2_ARATH^Q:1298-624,H:29-254^77.434%ID^E:2.43e-113^RecName: Full=Tetraketide alpha-pyrone reductase 2;^Eukaryota; Viridiplantae; Streptophyta; Embryophyta; Tracheophyta; Spermatophyta; Magnoliophyta; eudicotyledons; Gunneridae; Pentapetalae; rosids; malvids; Brassicales; Brassicaceae; Camelineae; Arabidopsis`TKPR2_ARATH^TKPR2_ARATH^Q:5-640,H:39-251^77.934%ID^E:1.76e-106^RecName: Fu…	.	TRINITY_DN31345_c0_g1_i3.p1	2-646[+]	TKPR2_ARATH^TKPR2_ARATH^Q:2-213,H:39-251^77.934%ID^E:6.1e-125^RecName: Full=Tetraketide alpha-pyrone reductase 2;^Eukaryota; Viridiplantae; Streptophyta; Embryophyta; Tracheophyta; Spermatophyta; Magnoliophyta; eudicotyledons; Gunneridae; Pentapetalae; rosids; malvids; Brassicales; Brassicaceae; Camelineae; Arabidopsis	PF07993.12^NAD_binding_4^Male sterility protein^13-173^E:3e-09`PF16363.5^GDP_Man_Dehyd^GDP-mannose 4,6 dehydratase^13-205^E:9.4e-08`PF13460.6^NAD_binding_10^NAD(P)H-binding^13-151^E:3.1e-06`PF01370.21^Epimerase^NAD dependent epimerase/dehydratase family^14-204^E:2e-20`PF01073.19^3Beta_HSD^3-beta hydroxysteroid dehydrogenase/isomerase family^18-200^E:1.4e-11	.	.	COG0451^Nad-dependent epimerase dehydratase	KEGG:ath:AT1G68540	GO:0005829^cellular_component^cytosol`GO:0050662^molecular_function^coenzyme binding`GO:0016491^molecular_function^oxidoreductase activity`GO:0016616^molecular_function^oxidoreductase activity, acting on the CH-OH group of donors, NAD or NADP as acceptor`GO:0010584^biological_process^pollen exine formation`GO:0080110^biological_process^sporopollenin biosynthetic process	GO:0003824^molecular_function^catalytic activity`GO:0050662^molecular_function^coenzyme binding`GO:0003854^molecular_function^3-beta-hydroxy-delta5-steroid dehydrogenase activity`GO:0016616^molecular_function^oxidoreductase activity, acting on the CH-OH group of donors, NAD or NADP as acceptor`GO:0006694^biological_process^steroid biosynthetic process`GO:0055114^biological_process^oxidation-reduc…	.	.
TRINITY_DN31345_c0_g1	TRINITY_DN31345_c0_g1_i4	TKPR2_ARATH^TKPR2_ARATH^Q:1149-541,H:21-224^75.49%ID^E:1.76e-110^RecName: Full=Tetraketide alpha-pyrone reductase 2;^Eukaryota; Viridiplantae; Streptophyta; Embryophyta; Tracheophyta; Spermatophyta; Magnoliophyta; eudicotyledons; Gunneridae; Pentapetalae; rosids; malvids; Brassicales; Brassicaceae; Camelineae; Arabidopsis`TKPR2_ARATH^TKPR2_ARATH^Q:5-559,H:39-224^77.957%ID^E:1.02e-104^RecName: Ful…	.	TRINITY_DN31345_c0_g1_i4.p1	1149-418[-]	TKPR2_ARATH^TKPR2_ARATH^Q:1-203,H:21-224^75.49%ID^E:1.52e-112^RecName: Full=Tetraketide alpha-pyrone reductase 2;^Eukaryota; Viridiplantae; Streptophyta; Embryophyta; Tracheophyta; Spermatophyta; Magnoliophyta; eudicotyledons; Gunneridae; Pentapetalae; rosids; malvids; Brassicales; Brassicaceae; Camelineae; Arabidopsis	PF13460.6^NAD_binding_10^NAD(P)H-binding^5-168^E:3.8e-08`PF07993.12^NAD_binding_4^Male sterility protein^25-178^E:7.4e-09`PF16363.5^GDP_Man_Dehyd^GDP-mannose 4,6 dehydratase^30-190^E:3e-06`PF01370.21^Epimerase^NAD dependent epimerase/dehydratase family^31-204^E:5.1e-16`PF01073.19^3Beta_HSD^3-beta hydroxysteroid dehydrogenase/isomerase family^34-148^E:1.3e-10	.	.	COG0451^Nad-dependent epimerase dehydratase	KEGG:ath:AT1G68540	GO:0005829^cellular_component^cytosol`GO:0050662^molecular_function^coenzyme binding`GO:0016491^molecular_function^oxidoreductase activity`GO:0016616^molecular_function^oxidoreductase activity, acting on the CH-OH group of donors, NAD or NADP as acceptor`GO:0010584^biological_process^pollen exine formation`GO:0080110^biological_process^sporopollenin biosynthetic process	GO:0003824^molecular_function^catalytic activity`GO:0050662^molecular_function^coenzyme binding`GO:0003854^molecular_function^3-beta-hydroxy-delta5-steroid dehydrogenase activity`GO:0016616^molecular_function^oxidoreductase activity, acting on the CH-OH group of donors, NAD or NADP as acceptor`GO:0006694^biological_process^steroid biosynthetic process`GO:0055114^biological_process^oxidation-reduc…	.	.
TRINITY_DN31345_c0_g1	TRINITY_DN31345_c0_g1_i4	TKPR2_ARATH^TKPR2_ARATH^Q:1149-541,H:21-224^75.49%ID^E:1.76e-110^RecName: Full=Tetraketide alpha-pyrone reductase 2;^Eukaryota; Viridiplantae; Streptophyta; Embryophyta; Tracheophyta; Spermatophyta; Magnoliophyta; eudicotyledons; Gunneridae; Pentapetalae; rosids; malvids; Brassicales; Brassicaceae; Camelineae; Arabidopsis`TKPR2_ARATH^TKPR2_ARATH^Q:5-559,H:39-224^77.957%ID^E:1.02e-104^RecName: Ful…	.	TRINITY_DN31345_c0_g1_i4.p2	2-682[+]	TKPR2_ARATH^TKPR2_ARATH^Q:2-186,H:39-224^77.957%ID^E:3.79e-107^RecName: Full=Tetraketide alpha-pyrone reductase 2;^Eukaryota; Viridiplantae; Streptophyta; Embryophyta; Tracheophyta; Spermatophyta; Magnoliophyta; eudicotyledons; Gunneridae; Pentapetalae; rosids; malvids; Brassicales; Brassicaceae; Camelineae; Arabidopsis	PF07993.12^NAD_binding_4^Male sterility protein^13-161^E:9.3e-09`PF16363.5^GDP_Man_Dehyd^GDP-mannose 4,6 dehydratase^13-186^E:2e-06`PF01370.21^Epimerase^NAD dependent epimerase/dehydratase family^14-178^E:3.3e-15`PF01073.19^3Beta_HSD^3-beta hydroxysteroid dehydrogenase/isomerase family^18-131^E:1.3e-10	.	.	COG0451^Nad-dependent epimerase dehydratase	KEGG:ath:AT1G68540	GO:0005829^cellular_component^cytosol`GO:0050662^molecular_function^coenzyme binding`GO:0016491^molecular_function^oxidoreductase activity`GO:0016616^molecular_function^oxidoreductase activity, acting on the CH-OH group of donors, NAD or NADP as acceptor`GO:0010584^biological_process^pollen exine formation`GO:0080110^biological_process^sporopollenin biosynthetic process	GO:0003824^molecular_function^catalytic activity`GO:0050662^molecular_function^coenzyme binding`GO:0003854^molecular_function^3-beta-hydroxy-delta5-steroid dehydrogenase activity`GO:0016616^molecular_function^oxidoreductase activity, acting on the CH-OH group of donors, NAD or NADP as acceptor`GO:0006694^biological_process^steroid biosynthetic process`GO:0055114^biological_process^oxidation-reduc…	.	.
TRINITY_DN31369_c0_g1	TRINITY_DN31369_c0_g1_i1	.	.	.	.	.	.	.	.	.	.	.	.	.	.
TRINITY_DN31369_c0_g2	TRINITY_DN31369_c0_g2_i1	.	.	.	.	.	.	.	.	.	.	.	.	.	.
TRINITY_DN31369_c0_g3	TRINITY_DN31369_c0_g3_i1	.	.	.	.	.	.	.	.	.	.	.	.	.	.
TRINITY_DN31369_c0_g4	TRINITY_DN31369_c0_g4_i1	.	.	TRINITY_DN31369_c0_g4_i1.p1	916-449[-]	.	PF03097.18^BRO1^BRO1-like domain^5-142^E:1.5e-11	.	.	.	.	.	.	.	.
TRINITY_DN31369_c0_g5	TRINITY_DN31369_c0_g5_i1	.	.	TRINITY_DN31369_c0_g5_i1.p1	481-2[-]	.	.	.	.	.	.	.	.	.	.
TRINITY_DN31369_c0_g5	TRINITY_DN31369_c0_g5_i2	.	.	TRINITY_DN31369_c0_g5_i2.p1	481-2[-]	.	.	.	.	.	.	.	.	.	.
TRINITY_DN31373_c0_g1	TRINITY_DN31373_c0_g1_i1	.	.	.	.	.	.	.	.	.	.	.	.	.	.
TRINITY_DN31373_c0_g1	TRINITY_DN31373_c0_g1_i2	ZB14_MAIZE^ZB14_MAIZE^Q:661-323,H:16-128^76.106%ID^E:4.14e-60^RecName: Full=14 kDa zinc-binding protein;^Eukaryota; Viridiplantae; Streptophyta; Embryophyta; Tracheophyta; Spermatophyta; Magnoliophyta; Liliopsida; Poales; Poaceae; PACMAD clade; Panicoideae; Andropogonodae; Andropogoneae; Tripsacinae; Zea	.	.	.	.	.	.	.	COG0537^histidine triad (hIT) protein	.	GO:0003824^molecular_function^catalytic activity	.	.	.
TRINITY_DN31373_c0_g1	TRINITY_DN31373_c0_g1_i3	ZB14_MAIZE^ZB14_MAIZE^Q:661-323,H:16-128^76.106%ID^E:8e-61^RecName: Full=14 kDa zinc-binding protein;^Eukaryota; Viridiplantae; Streptophyta; Embryophyta; Tracheophyta; Spermatophyta; Magnoliophyta; Liliopsida; Poales; Poaceae; PACMAD clade; Panicoideae; Andropogonodae; Andropogoneae; Tripsacinae; Zea	.	TRINITY_DN31373_c0_g1_i3.p1	880-320[-]	ZB14_MAIZE^ZB14_MAIZE^Q:63-186,H:5-128^71.774%ID^E:4.7e-65^RecName: Full=14 kDa zinc-binding protein;^Eukaryota; Viridiplantae; Streptophyta; Embryophyta; Tracheophyta; Spermatophyta; Magnoliophyta; Liliopsida; Poales; Poaceae; PACMAD clade; Panicoideae; Andropogonodae; Andropogoneae; Tripsacinae; Zea	PF11969.8^DcpS_C^Scavenger mRNA decapping enzyme C-term binding^76-177^E:6e-21`PF01230.23^HIT^HIT domain^83-180^E:5.7e-28	.	.	COG0537^histidine triad (hIT) protein	.	GO:0003824^molecular_function^catalytic activity	.	.	.
TRINITY_DN31373_c0_g1	TRINITY_DN31373_c0_g1_i4	ZB14_MAIZE^ZB14_MAIZE^Q:661-323,H:16-128^76.106%ID^E:4.99e-60^RecName: Full=14 kDa zinc-binding protein;^Eukaryota; Viridiplantae; Streptophyta; Embryophyta; Tracheophyta; Spermatophyta; Magnoliophyta; Liliopsida; Poales; Poaceae; PACMAD clade; Panicoideae; Andropogonodae; Andropogoneae; Tripsacinae; Zea	.	.	.	.	.	.	.	COG0537^histidine triad (hIT) protein	.	GO:0003824^molecular_function^catalytic activity	.	.	.
TRINITY_DN31305_c0_g1	TRINITY_DN31305_c0_g1_i1	PEX4_ARATH^PEX4_ARATH^Q:269-84,H:96-157^93.548%ID^E:4.18e-38^RecName: Full=Protein PEROXIN-4;^Eukaryota; Viridiplantae; Streptophyta; Embryophyta; Tracheophyta; Spermatophyta; Magnoliophyta; eudicotyledons; Gunneridae; Pentapetalae; rosids; malvids; Brassicales; Brassicaceae; Camelineae; Arabidopsis	.	.	.	.	.	.	.	COG5078^ubiquitin-conjugating enzyme	KEGG:ath:AT5G25760`KO:K10689	GO:0005778^cellular_component^peroxisomal membrane`GO:0005524^molecular_function^ATP binding`GO:0004842^molecular_function^ubiquitin-protein transferase activity`GO:0006635^biological_process^fatty acid beta-oxidation`GO:0007031^biological_process^peroxisome organization`GO:0016558^biological_process^protein import into peroxisome matrix`GO:0016567^biological_process^protein ubiquitination	.	.	.
TRINITY_DN31305_c0_g1	TRINITY_DN31305_c0_g1_i2	PEX4_ARATH^PEX4_ARATH^Q:270-85,H:96-157^93.548%ID^E:4.35e-38^RecName: Full=Protein PEROXIN-4;^Eukaryota; Viridiplantae; Streptophyta; Embryophyta; Tracheophyta; Spermatophyta; Magnoliophyta; eudicotyledons; Gunneridae; Pentapetalae; rosids; malvids; Brassicales; Brassicaceae; Camelineae; Arabidopsis	.	.	.	.	.	.	.	COG5078^ubiquitin-conjugating enzyme	KEGG:ath:AT5G25760`KO:K10689	GO:0005778^cellular_component^peroxisomal membrane`GO:0005524^molecular_function^ATP binding`GO:0004842^molecular_function^ubiquitin-protein transferase activity`GO:0006635^biological_process^fatty acid beta-oxidation`GO:0007031^biological_process^peroxisome organization`GO:0016558^biological_process^protein import into peroxisome matrix`GO:0016567^biological_process^protein ubiquitination	.	.	.
TRINITY_DN31305_c0_g2	TRINITY_DN31305_c0_g2_i1	PEX4_ARATH^PEX4_ARATH^Q:44-256,H:32-102^94.366%ID^E:4.89e-46^RecName: Full=Protein PEROXIN-4;^Eukaryota; Viridiplantae; Streptophyta; Embryophyta; Tracheophyta; Spermatophyta; Magnoliophyta; eudicotyledons; Gunneridae; Pentapetalae; rosids; malvids; Brassicales; Brassicaceae; Camelineae; Arabidopsis	.	.	.	.	.	.	.	COG5078^ubiquitin-conjugating enzyme	KEGG:ath:AT5G25760`KO:K10689	GO:0005778^cellular_component^peroxisomal membrane`GO:0005524^molecular_function^ATP binding`GO:0004842^molecular_function^ubiquitin-protein transferase activity`GO:0006635^biological_process^fatty acid beta-oxidation`GO:0007031^biological_process^peroxisome organization`GO:0016558^biological_process^protein import into peroxisome matrix`GO:0016567^biological_process^protein ubiquitination	.	.	.
TRINITY_DN31305_c0_g2	TRINITY_DN31305_c0_g2_i2	PEX4_ARATH^PEX4_ARATH^Q:2-256,H:18-102^92.941%ID^E:2.55e-56^RecName: Full=Protein PEROXIN-4;^Eukaryota; Viridiplantae; Streptophyta; Embryophyta; Tracheophyta; Spermatophyta; Magnoliophyta; eudicotyledons; Gunneridae; Pentapetalae; rosids; malvids; Brassicales; Brassicaceae; Camelineae; Arabidopsis	.	.	.	.	.	.	.	COG5078^ubiquitin-conjugating enzyme	KEGG:ath:AT5G25760`KO:K10689	GO:0005778^cellular_component^peroxisomal membrane`GO:0005524^molecular_function^ATP binding`GO:0004842^molecular_function^ubiquitin-protein transferase activity`GO:0006635^biological_process^fatty acid beta-oxidation`GO:0007031^biological_process^peroxisome organization`GO:0016558^biological_process^protein import into peroxisome matrix`GO:0016567^biological_process^protein ubiquitination	.	.	.
TRINITY_DN31305_c0_g2	TRINITY_DN31305_c0_g2_i3	PEX4_ARATH^PEX4_ARATH^Q:2-244,H:18-98^91.358%ID^E:4.04e-52^RecName: Full=Protein PEROXIN-4;^Eukaryota; Viridiplantae; Streptophyta; Embryophyta; Tracheophyta; Spermatophyta; Magnoliophyta; eudicotyledons; Gunneridae; Pentapetalae; rosids; malvids; Brassicales; Brassicaceae; Camelineae; Arabidopsis	.	.	.	.	.	.	.	COG5078^ubiquitin-conjugating enzyme	KEGG:ath:AT5G25760`KO:K10689	GO:0005778^cellular_component^peroxisomal membrane`GO:0005524^molecular_function^ATP binding`GO:0004842^molecular_function^ubiquitin-protein transferase activity`GO:0006635^biological_process^fatty acid beta-oxidation`GO:0007031^biological_process^peroxisome organization`GO:0016558^biological_process^protein import into peroxisome matrix`GO:0016567^biological_process^protein ubiquitination	.	.	.
TRINITY_DN31382_c0_g1	TRINITY_DN31382_c0_g1_i1	GSTU6_ARATH^GSTU6_ARATH^Q:110-18,H:36-66^58.065%ID^E:1.44e-09^RecName: Full=Glutathione S-transferase U6;^Eukaryota; Viridiplantae; Streptophyta; Embryophyta; Tracheophyta; Spermatophyta; Magnoliophyta; eudicotyledons; Gunneridae; Pentapetalae; rosids; malvids; Brassicales; Brassicaceae; Camelineae; Arabidopsis`GSTU6_ARATH^GSTU6_ARATH^Q:202-107,H:5-36^59.375%ID^E:1.44e-09^RecName: Full=Glutathion…	.	.	.	.	.	.	.	ENOG410XSIX^glutathione Stransferase	KEGG:ath:AT2G29440`KO:K00799	GO:0005737^cellular_component^cytoplasm`GO:0005829^cellular_component^cytosol`GO:0004364^molecular_function^glutathione transferase activity`GO:0006749^biological_process^glutathione metabolic process`GO:0009407^biological_process^toxin catabolic process	.	.	.
TRINITY_DN31382_c0_g2	TRINITY_DN31382_c0_g2_i1	GSTU6_ARATH^GSTU6_ARATH^Q:110-18,H:36-66^58.065%ID^E:1.43e-09^RecName: Full=Glutathione S-transferase U6;^Eukaryota; Viridiplantae; Streptophyta; Embryophyta; Tracheophyta; Spermatophyta; Magnoliophyta; eudicotyledons; Gunneridae; Pentapetalae; rosids; malvids; Brassicales; Brassicaceae; Camelineae; Arabidopsis`GSTU6_ARATH^GSTU6_ARATH^Q:202-107,H:5-36^59.375%ID^E:1.43e-09^RecName: Full=Glutathion…	.	.	.	.	.	.	.	ENOG410XSIX^glutathione Stransferase	KEGG:ath:AT2G29440`KO:K00799	GO:0005737^cellular_component^cytoplasm`GO:0005829^cellular_component^cytosol`GO:0004364^molecular_function^glutathione transferase activity`GO:0006749^biological_process^glutathione metabolic process`GO:0009407^biological_process^toxin catabolic process	.	.	.
TRINITY_DN31382_c1_g1	TRINITY_DN31382_c1_g1_i1	.	.	.	.	.	.	.	.	.	.	.	.	.	.
TRINITY_DN31382_c1_g2	TRINITY_DN31382_c1_g2_i1	GRXC5_ARATH^GRXC5_ARATH^Q:733-287,H:66-174^53.691%ID^E:1.04e-46^RecName: Full=Glutaredoxin-C5, chloroplastic {ECO:0000303|PubMed:15170506};^Eukaryota; Viridiplantae; Streptophyta; Embryophyta; Tracheophyta; Spermatophyta; Magnoliophyta; eudicotyledons; Gunneridae; Pentapetalae; rosids; malvids; Brassicales; Brassicaceae; Camelineae; Arabidopsis	.	TRINITY_DN31382_c1_g2_i1.p1	730-284[-]	GRXC5_ARATH^GRXC5_ARATH^Q:2-148,H:68-174^53.741%ID^E:2.98e-48^RecName: Full=Glutaredoxin-C5, chloroplastic {ECO:0000303|PubMed:15170506};^Eukaryota; Viridiplantae; Streptophyta; Embryophyta; Tracheophyta; Spermatophyta; Magnoliophyta; eudicotyledons; Gunneridae; Pentapetalae; rosids; malvids; Brassicales; Brassicaceae; Camelineae; Arabidopsis	PF00462.24^Glutaredoxin^Glutaredoxin^16-49^E:1.2e-06`PF00462.24^Glutaredoxin^Glutaredoxin^94-119^E:2.7e-05	.	.	COG0695^Glutaredoxin	KEGG:ath:AT4G28730	GO:0009507^cellular_component^chloroplast`GO:0009055^molecular_function^electron transfer activity`GO:0004362^molecular_function^glutathione-disulfide reductase activity`GO:0015035^molecular_function^protein disulfide oxidoreductase activity`GO:0045454^biological_process^cell redox homeostasis`GO:0034599^biological_process^cellular response to oxidative stress`GO:0016226^biological_process^iron-s…	GO:0009055^molecular_function^electron transfer activity`GO:0015035^molecular_function^protein disulfide oxidoreductase activity`GO:0045454^biological_process^cell redox homeostasis	.	.
TRINITY_DN31382_c1_g2	TRINITY_DN31382_c1_g2_i2	GRXC5_ARATH^GRXC5_ARATH^Q:613-287,H:66-174^74.312%ID^E:4.15e-56^RecName: Full=Glutaredoxin-C5, chloroplastic {ECO:0000303|PubMed:15170506};^Eukaryota; Viridiplantae; Streptophyta; Embryophyta; Tracheophyta; Spermatophyta; Magnoliophyta; eudicotyledons; Gunneridae; Pentapetalae; rosids; malvids; Brassicales; Brassicaceae; Camelineae; Arabidopsis	.	TRINITY_DN31382_c1_g2_i2.p1	610-284[-]	GRXC5_ARATH^GRXC5_ARATH^Q:2-108,H:68-174^74.766%ID^E:8.18e-58^RecName: Full=Glutaredoxin-C5, chloroplastic {ECO:0000303|PubMed:15170506};^Eukaryota; Viridiplantae; Streptophyta; Embryophyta; Tracheophyta; Spermatophyta; Magnoliophyta; eudicotyledons; Gunneridae; Pentapetalae; rosids; malvids; Brassicales; Brassicaceae; Camelineae; Arabidopsis	PF00462.24^Glutaredoxin^Glutaredoxin^16-79^E:4.6e-17	.	.	COG0695^Glutaredoxin	KEGG:ath:AT4G28730	GO:0009507^cellular_component^chloroplast`GO:0009055^molecular_function^electron transfer activity`GO:0004362^molecular_function^glutathione-disulfide reductase activity`GO:0015035^molecular_function^protein disulfide oxidoreductase activity`GO:0045454^biological_process^cell redox homeostasis`GO:0034599^biological_process^cellular response to oxidative stress`GO:0016226^biological_process^iron-s…	GO:0009055^molecular_function^electron transfer activity`GO:0015035^molecular_function^protein disulfide oxidoreductase activity`GO:0045454^biological_process^cell redox homeostasis	.	.
TRINITY_DN31382_c1_g2	TRINITY_DN31382_c1_g2_i3	GRXC5_ARATH^GRXC5_ARATH^Q:721-287,H:70-174^53.103%ID^E:1.16e-43^RecName: Full=Glutaredoxin-C5, chloroplastic {ECO:0000303|PubMed:15170506};^Eukaryota; Viridiplantae; Streptophyta; Embryophyta; Tracheophyta; Spermatophyta; Magnoliophyta; eudicotyledons; Gunneridae; Pentapetalae; rosids; malvids; Brassicales; Brassicaceae; Camelineae; Arabidopsis	.	TRINITY_DN31382_c1_g2_i3.p1	586-284[-]	GRXC5_ARATH^GRXC5_ARATH^Q:8-100,H:72-174^53.398%ID^E:6.08e-27^RecName: Full=Glutaredoxin-C5, chloroplastic {ECO:0000303|PubMed:15170506};^Eukaryota; Viridiplantae; Streptophyta; Embryophyta; Tracheophyta; Spermatophyta; Magnoliophyta; eudicotyledons; Gunneridae; Pentapetalae; rosids; malvids; Brassicales; Brassicaceae; Camelineae; Arabidopsis	PF00462.24^Glutaredoxin^Glutaredoxin^46-71^E:1.3e-05	.	.	COG0695^Glutaredoxin	KEGG:ath:AT4G28730	GO:0009507^cellular_component^chloroplast`GO:0009055^molecular_function^electron transfer activity`GO:0004362^molecular_function^glutathione-disulfide reductase activity`GO:0015035^molecular_function^protein disulfide oxidoreductase activity`GO:0045454^biological_process^cell redox homeostasis`GO:0034599^biological_process^cellular response to oxidative stress`GO:0016226^biological_process^iron-s…	GO:0009055^molecular_function^electron transfer activity`GO:0015035^molecular_function^protein disulfide oxidoreductase activity`GO:0045454^biological_process^cell redox homeostasis	.	.
TRINITY_DN31382_c1_g2	TRINITY_DN31382_c1_g2_i4	GRXC5_ARATH^GRXC5_ARATH^Q:736-287,H:65-174^54.667%ID^E:1.15e-49^RecName: Full=Glutaredoxin-C5, chloroplastic {ECO:0000303|PubMed:15170506};^Eukaryota; Viridiplantae; Streptophyta; Embryophyta; Tracheophyta; Spermatophyta; Magnoliophyta; eudicotyledons; Gunneridae; Pentapetalae; rosids; malvids; Brassicales; Brassicaceae; Camelineae; Arabidopsis	.	TRINITY_DN31382_c1_g2_i4.p1	826-284[-]	GRXC5_ARATH^GRXC5_ARATH^Q:31-180,H:65-174^54.667%ID^E:4.4e-51^RecName: Full=Glutaredoxin-C5, chloroplastic {ECO:0000303|PubMed:15170506};^Eukaryota; Viridiplantae; Streptophyta; Embryophyta; Tracheophyta; Spermatophyta; Magnoliophyta; eudicotyledons; Gunneridae; Pentapetalae; rosids; malvids; Brassicales; Brassicaceae; Camelineae; Arabidopsis	PF00462.24^Glutaredoxin^Glutaredoxin^48-81^E:1.7e-06`PF00462.24^Glutaredoxin^Glutaredoxin^126-151^E:3.7e-05	.	.	COG0695^Glutaredoxin	KEGG:ath:AT4G28730	GO:0009507^cellular_component^chloroplast`GO:0009055^molecular_function^electron transfer activity`GO:0004362^molecular_function^glutathione-disulfide reductase activity`GO:0015035^molecular_function^protein disulfide oxidoreductase activity`GO:0045454^biological_process^cell redox homeostasis`GO:0034599^biological_process^cellular response to oxidative stress`GO:0016226^biological_process^iron-s…	GO:0009055^molecular_function^electron transfer activity`GO:0015035^molecular_function^protein disulfide oxidoreductase activity`GO:0045454^biological_process^cell redox homeostasis	.	.
TRINITY_DN31382_c1_g2	TRINITY_DN31382_c1_g2_i5	GRXC5_ARATH^GRXC5_ARATH^Q:601-287,H:70-174^74.286%ID^E:3.95e-53^RecName: Full=Glutaredoxin-C5, chloroplastic {ECO:0000303|PubMed:15170506};^Eukaryota; Viridiplantae; Streptophyta; Embryophyta; Tracheophyta; Spermatophyta; Magnoliophyta; eudicotyledons; Gunneridae; Pentapetalae; rosids; malvids; Brassicales; Brassicaceae; Camelineae; Arabidopsis	.	.	.	.	.	.	.	COG0695^Glutaredoxin	KEGG:ath:AT4G28730	GO:0009507^cellular_component^chloroplast`GO:0009055^molecular_function^electron transfer activity`GO:0004362^molecular_function^glutathione-disulfide reductase activity`GO:0015035^molecular_function^protein disulfide oxidoreductase activity`GO:0045454^biological_process^cell redox homeostasis`GO:0034599^biological_process^cellular response to oxidative stress`GO:0016226^biological_process^iron-s…	.	.	.
TRINITY_DN31382_c1_g2	TRINITY_DN31382_c1_g2_i6	GRXC5_ARATH^GRXC5_ARATH^Q:616-287,H:65-174^75.455%ID^E:2.7e-59^RecName: Full=Glutaredoxin-C5, chloroplastic {ECO:0000303|PubMed:15170506};^Eukaryota; Viridiplantae; Streptophyta; Embryophyta; Tracheophyta; Spermatophyta; Magnoliophyta; eudicotyledons; Gunneridae; Pentapetalae; rosids; malvids; Brassicales; Brassicaceae; Camelineae; Arabidopsis	.	TRINITY_DN31382_c1_g2_i6.p1	706-284[-]	GRXC5_ARATH^GRXC5_ARATH^Q:31-140,H:65-174^75.455%ID^E:7.52e-61^RecName: Full=Glutaredoxin-C5, chloroplastic {ECO:0000303|PubMed:15170506};^Eukaryota; Viridiplantae; Streptophyta; Embryophyta; Tracheophyta; Spermatophyta; Magnoliophyta; eudicotyledons; Gunneridae; Pentapetalae; rosids; malvids; Brassicales; Brassicaceae; Camelineae; Arabidopsis	PF00462.24^Glutaredoxin^Glutaredoxin^48-111^E:8.9e-17	.	.	COG0695^Glutaredoxin	KEGG:ath:AT4G28730	GO:0009507^cellular_component^chloroplast`GO:0009055^molecular_function^electron transfer activity`GO:0004362^molecular_function^glutathione-disulfide reductase activity`GO:0015035^molecular_function^protein disulfide oxidoreductase activity`GO:0045454^biological_process^cell redox homeostasis`GO:0034599^biological_process^cellular response to oxidative stress`GO:0016226^biological_process^iron-s…	GO:0009055^molecular_function^electron transfer activity`GO:0015035^molecular_function^protein disulfide oxidoreductase activity`GO:0045454^biological_process^cell redox homeostasis	.	.
TRINITY_DN31398_c0_g1	TRINITY_DN31398_c0_g1_i1	YPGQ_BACSU^YPGQ_BACSU^Q:427-8,H:50-172^40.141%ID^E:6.86e-13^RecName: Full=Uncharacterized protein YpgQ;^Bacteria; Firmicutes; Bacilli; Bacillales; Bacillaceae; Bacillus	.	TRINITY_DN31398_c0_g1_i1.p1	433-2[-]	YPGQ_BACSU^YPGQ_BACSU^Q:3-142,H:50-172^40.845%ID^E:8.33e-20^RecName: Full=Uncharacterized protein YpgQ;^Bacteria; Firmicutes; Bacilli; Bacillales; Bacillaceae; Bacillus	PF01966.22^HD^HD domain^3-81^E:2.6e-06	.	.	COG1418^Endoribonuclease that initiates mRNA decay (By similarity)	KEGG:bsu:BSU21890`KO:K06950	.	.	.	.
TRINITY_DN31398_c0_g1	TRINITY_DN31398_c0_g1_i2	YPGQ_BACSU^YPGQ_BACSU^Q:505-8,H:29-172^38.69%ID^E:3.79e-15^RecName: Full=Uncharacterized protein YpgQ;^Bacteria; Firmicutes; Bacilli; Bacillales; Bacillaceae; Bacillus	.	TRINITY_DN31398_c0_g1_i2.p1	511-2[-]	YPGQ_BACSU^YPGQ_BACSU^Q:3-168,H:29-172^39.286%ID^E:1.74e-21^RecName: Full=Uncharacterized protein YpgQ;^Bacteria; Firmicutes; Bacilli; Bacillales; Bacillaceae; Bacillus	PF01966.22^HD^HD domain^2-107^E:6.4e-10	.	.	COG1418^Endoribonuclease that initiates mRNA decay (By similarity)	KEGG:bsu:BSU21890`KO:K06950	.	.	.	.
TRINITY_DN31398_c0_g2	TRINITY_DN31398_c0_g2_i1	.	.	.	.	.	.	.	.	.	.	.	.	.	.
TRINITY_DN31398_c0_g3	TRINITY_DN31398_c0_g3_i1	.	.	.	.	.	.	.	.	.	.	.	.	.	.
TRINITY_DN31329_c0_g1	TRINITY_DN31329_c0_g1_i1	QCR9_SOLTU^QCR9_SOLTU^Q:401-282,H:33-72^77.5%ID^E:1.31e-13^RecName: Full=Cytochrome b-c1 complex subunit 9;^Eukaryota; Viridiplantae; Streptophyta; Embryophyta; Tracheophyta; Spermatophyta; Magnoliophyta; eudicotyledons; Gunneridae; Pentapetalae; asterids; lamiids; Solanales; Solanaceae; Solanoideae; Solaneae; Solanum	.	.	.	.	.	.	.	ENOG410XUZE^mitochondrial electron transport, ubiquinol to cytochrome c	.	GO:0005750^cellular_component^mitochondrial respiratory chain complex III`GO:0006122^biological_process^mitochondrial electron transport, ubiquinol to cytochrome c	.	.	.
TRINITY_DN31329_c0_g1	TRINITY_DN31329_c0_g1_i2	QCR9_SOLTU^QCR9_SOLTU^Q:497-282,H:1-72^66.667%ID^E:1.33e-28^RecName: Full=Cytochrome b-c1 complex subunit 9;^Eukaryota; Viridiplantae; Streptophyta; Embryophyta; Tracheophyta; Spermatophyta; Magnoliophyta; eudicotyledons; Gunneridae; Pentapetalae; asterids; lamiids; Solanales; Solanaceae; Solanoideae; Solaneae; Solanum	.	.	.	.	.	.	.	ENOG410XUZE^mitochondrial electron transport, ubiquinol to cytochrome c	.	GO:0005750^cellular_component^mitochondrial respiratory chain complex III`GO:0006122^biological_process^mitochondrial electron transport, ubiquinol to cytochrome c	.	.	.
TRINITY_DN31329_c0_g1	TRINITY_DN31329_c0_g1_i3	QCR9_SOLTU^QCR9_SOLTU^Q:497-282,H:1-72^66.667%ID^E:1.46e-28^RecName: Full=Cytochrome b-c1 complex subunit 9;^Eukaryota; Viridiplantae; Streptophyta; Embryophyta; Tracheophyta; Spermatophyta; Magnoliophyta; eudicotyledons; Gunneridae; Pentapetalae; asterids; lamiids; Solanales; Solanaceae; Solanoideae; Solaneae; Solanum	.	.	.	.	.	.	.	ENOG410XUZE^mitochondrial electron transport, ubiquinol to cytochrome c	.	GO:0005750^cellular_component^mitochondrial respiratory chain complex III`GO:0006122^biological_process^mitochondrial electron transport, ubiquinol to cytochrome c	.	.	.
TRINITY_DN31333_c0_g1	TRINITY_DN31333_c0_g1_i1	AMO2_ARTS1^AMO2_ARTS1^Q:157-2,H:109-159^48.077%ID^E:3.52e-10^RecName: Full=Copper methylamine oxidase;^Bacteria; Actinobacteria; Micrococcales; Micrococcaceae; Arthrobacter	.	.	.	.	.	.	.	.	.	GO:0052595^molecular_function^aliphatic-amine oxidase activity`GO:0052594^molecular_function^aminoacetone:oxygen oxidoreductase(deaminating) activity`GO:0005507^molecular_function^copper ion binding`GO:0052596^molecular_function^phenethylamine:oxygen oxidoreductase (deaminating) activity`GO:0008131^molecular_function^primary amine oxidase activity`GO:0048038^molecular_function^quinone binding`GO:…	.	.	.
TRINITY_DN31333_c0_g2	TRINITY_DN31333_c0_g2_i1	AMO1_ARTS1^AMO1_ARTS1^Q:196-2,H:96-159^43.077%ID^E:1.41e-12^RecName: Full=Primary amine oxidase;^Bacteria; Actinobacteria; Micrococcales; Micrococcaceae; Arthrobacter	.	.	.	.	.	.	.	.	.	GO:0052595^molecular_function^aliphatic-amine oxidase activity`GO:0052594^molecular_function^aminoacetone:oxygen oxidoreductase(deaminating) activity`GO:0005507^molecular_function^copper ion binding`GO:0052596^molecular_function^phenethylamine:oxygen oxidoreductase (deaminating) activity`GO:0008131^molecular_function^primary amine oxidase activity`GO:0048038^molecular_function^quinone binding`GO:…	.	.	.
TRINITY_DN31342_c0_g1	TRINITY_DN31342_c0_g1_i1	.	.	TRINITY_DN31342_c0_g1_i1.p1	768-325[-]	.	PF00575.23^S1^S1 RNA binding domain^2-25^E:4.3e-05	.	.	.	.	.	GO:0003676^molecular_function^nucleic acid binding	.	.
TRINITY_DN31342_c0_g2	TRINITY_DN31342_c0_g2_i1	RPS1_ARATH^RPS1_ARATH^Q:11-418,H:198-315^36.029%ID^E:6.57e-16^RecName: Full=30S ribosomal protein S1, chloroplastic {ECO:0000305};^Eukaryota; Viridiplantae; Streptophyta; Embryophyta; Tracheophyta; Spermatophyta; Magnoliophyta; eudicotyledons; Gunneridae; Pentapetalae; rosids; malvids; Brassicales; Brassicaceae; Camelineae; Arabidopsis	.	TRINITY_DN31342_c0_g2_i1.p1	2-418[+]	RPS1_ARATH^RPS1_ARATH^Q:4-139,H:198-315^36.029%ID^E:5.92e-16^RecName: Full=30S ribosomal protein S1, chloroplastic {ECO:0000305};^Eukaryota; Viridiplantae; Streptophyta; Embryophyta; Tracheophyta; Spermatophyta; Magnoliophyta; eudicotyledons; Gunneridae; Pentapetalae; rosids; malvids; Brassicales; Brassicaceae; Camelineae; Arabidopsis	PF00575.23^S1^S1 RNA binding domain^80-139^E:5.7e-11	.	.	COG0539^thus facilitating recognition of the initiation point. It is needed to translate mRNA with a short Shine-Dalgarno (SD) purine-rich sequence (By similarity)	KEGG:ath:AT5G30510`KO:K02945	GO:0009507^cellular_component^chloroplast`GO:0009570^cellular_component^chloroplast stroma`GO:0016020^cellular_component^membrane`GO:0005840^cellular_component^ribosome`GO:0009579^cellular_component^thylakoid`GO:0003729^molecular_function^mRNA binding`GO:0003735^molecular_function^structural constituent of ribosome`GO:0009735^biological_process^response to cytokinin`GO:0006412^biological_process^…	GO:0003676^molecular_function^nucleic acid binding	.	.
TRINITY_DN31342_c1_g1	TRINITY_DN31342_c1_g1_i1	.	.	TRINITY_DN31342_c1_g1_i1.p1	75-374[+]	.	.	.	.	.	.	.	.	.	.
TRINITY_DN31342_c1_g1	TRINITY_DN31342_c1_g1_i2	.	.	TRINITY_DN31342_c1_g1_i2.p1	75-440[+]	.	.	.	.	.	.	.	.	.	.
TRINITY_DN31358_c0_g1	TRINITY_DN31358_c0_g1_i1	ALKR3_ARATH^ALKR3_ARATH^Q:97-267,H:286-342^71.93%ID^E:8.26e-32^RecName: Full=Probable aldo-keto reductase 3;^Eukaryota; Viridiplantae; Streptophyta; Embryophyta; Tracheophyta; Spermatophyta; Magnoliophyta; eudicotyledons; Gunneridae; Pentapetalae; rosids; malvids; Brassicales; Brassicaceae; Camelineae; Arabidopsis`ALKR3_ARATH^ALKR3_ARATH^Q:3-95,H:256-286^87.097%ID^E:8.26e-32^RecName: Full=Probabl…	.	.	.	.	.	.	.	COG0667^Aldo keto reductase	KEGG:ath:AT1G60690	GO:0009941^cellular_component^chloroplast envelope`GO:0005886^cellular_component^plasma membrane`GO:0016491^molecular_function^oxidoreductase activity	.	.	.
TRINITY_DN31358_c1_g1	TRINITY_DN31358_c1_g1_i1	A115_TOBAC^A115_TOBAC^Q:214-2,H:117-187^84.507%ID^E:7.89e-37^RecName: Full=Auxin-induced protein PCNT115;^Eukaryota; Viridiplantae; Streptophyta; Embryophyta; Tracheophyta; Spermatophyta; Magnoliophyta; eudicotyledons; Gunneridae; Pentapetalae; asterids; lamiids; Solanales; Solanaceae; Nicotianoideae; Nicotianeae; Nicotiana	.	.	.	.	.	.	.	.	.	GO:0016491^molecular_function^oxidoreductase activity`GO:0009734^biological_process^auxin-activated signaling pathway	.	.	.
TRINITY_DN31358_c1_g2	TRINITY_DN31358_c1_g2_i1	IN22_MAIZE^IN22_MAIZE^Q:238-11,H:56-133^58.75%ID^E:1.44e-23^RecName: Full=IN2-2 protein;^Eukaryota; Viridiplantae; Streptophyta; Embryophyta; Tracheophyta; Spermatophyta; Magnoliophyta; Liliopsida; Poales; Poaceae; PACMAD clade; Panicoideae; Andropogonodae; Andropogoneae; Tripsacinae; Zea	.	.	.	.	.	.	.	COG0667^Aldo keto reductase	.	GO:0016491^molecular_function^oxidoreductase activity	.	.	.
TRINITY_DN31358_c1_g2	TRINITY_DN31358_c1_g2_i2	IN22_MAIZE^IN22_MAIZE^Q:223-11,H:65-133^60.563%ID^E:3.04e-23^RecName: Full=IN2-2 protein;^Eukaryota; Viridiplantae; Streptophyta; Embryophyta; Tracheophyta; Spermatophyta; Magnoliophyta; Liliopsida; Poales; Poaceae; PACMAD clade; Panicoideae; Andropogonodae; Andropogoneae; Tripsacinae; Zea	.	.	.	.	.	.	.	COG0667^Aldo keto reductase	.	GO:0016491^molecular_function^oxidoreductase activity	.	.	.
TRINITY_DN31374_c0_g1	TRINITY_DN31374_c0_g1_i1	WRK15_ARATH^WRK15_ARATH^Q:408-100,H:1-98^50.476%ID^E:8.97e-14^RecName: Full=Probable WRKY transcription factor 15;^Eukaryota; Viridiplantae; Streptophyta; Embryophyta; Tracheophyta; Spermatophyta; Magnoliophyta; eudicotyledons; Gunneridae; Pentapetalae; rosids; malvids; Brassicales; Brassicaceae; Camelineae; Arabidopsis	.	TRINITY_DN31374_c0_g1_i1.p1	420-1[-]	WRK15_ARATH^WRK15_ARATH^Q:5-115,H:1-106^50%ID^E:7.24e-17^RecName: Full=Probable WRKY transcription factor 15;^Eukaryota; Viridiplantae; Streptophyta; Embryophyta; Tracheophyta; Spermatophyta; Magnoliophyta; eudicotyledons; Gunneridae; Pentapetalae; rosids; malvids; Brassicales; Brassicaceae; Camelineae; Arabidopsis	.	.	.	ENOG410YD1E^WRKY transcription factor	KEGG:ath:AT2G23320	GO:0005634^cellular_component^nucleus`GO:0005516^molecular_function^calmodulin binding`GO:0003700^molecular_function^DNA-binding transcription factor activity`GO:0043565^molecular_function^sequence-specific DNA binding`GO:0044212^molecular_function^transcription regulatory region DNA binding`GO:0010200^biological_process^response to chitin	.	.	.
TRINITY_DN31374_c0_g1	TRINITY_DN31374_c0_g1_i2	WRK15_ARATH^WRK15_ARATH^Q:369-100,H:10-98^48.913%ID^E:2.59e-12^RecName: Full=Probable WRKY transcription factor 15;^Eukaryota; Viridiplantae; Streptophyta; Embryophyta; Tracheophyta; Spermatophyta; Magnoliophyta; eudicotyledons; Gunneridae; Pentapetalae; rosids; malvids; Brassicales; Brassicaceae; Camelineae; Arabidopsis	.	TRINITY_DN31374_c0_g1_i2.p1	423-1[-]	WRK15_ARATH^WRK15_ARATH^Q:19-116,H:10-106^50%ID^E:2.39e-15^RecName: Full=Probable WRKY transcription factor 15;^Eukaryota; Viridiplantae; Streptophyta; Embryophyta; Tracheophyta; Spermatophyta; Magnoliophyta; eudicotyledons; Gunneridae; Pentapetalae; rosids; malvids; Brassicales; Brassicaceae; Camelineae; Arabidopsis	.	.	.	ENOG410YD1E^WRKY transcription factor	KEGG:ath:AT2G23320	GO:0005634^cellular_component^nucleus`GO:0005516^molecular_function^calmodulin binding`GO:0003700^molecular_function^DNA-binding transcription factor activity`GO:0043565^molecular_function^sequence-specific DNA binding`GO:0044212^molecular_function^transcription regulatory region DNA binding`GO:0010200^biological_process^response to chitin	.	.	.
TRINITY_DN31374_c0_g2	TRINITY_DN31374_c0_g2_i1	WRK15_ARATH^WRK15_ARATH^Q:2-148,H:264-317^75.926%ID^E:2.07e-17^RecName: Full=Probable WRKY transcription factor 15;^Eukaryota; Viridiplantae; Streptophyta; Embryophyta; Tracheophyta; Spermatophyta; Magnoliophyta; eudicotyledons; Gunneridae; Pentapetalae; rosids; malvids; Brassicales; Brassicaceae; Camelineae; Arabidopsis	.	.	.	.	.	.	.	ENOG410YD1E^WRKY transcription factor	KEGG:ath:AT2G23320	GO:0005634^cellular_component^nucleus`GO:0005516^molecular_function^calmodulin binding`GO:0003700^molecular_function^DNA-binding transcription factor activity`GO:0043565^molecular_function^sequence-specific DNA binding`GO:0044212^molecular_function^transcription regulatory region DNA binding`GO:0010200^biological_process^response to chitin	.	.	.
TRINITY_DN31374_c0_g2	TRINITY_DN31374_c0_g2_i2	WRK15_ARATH^WRK15_ARATH^Q:2-148,H:264-317^75.926%ID^E:2.15e-17^RecName: Full=Probable WRKY transcription factor 15;^Eukaryota; Viridiplantae; Streptophyta; Embryophyta; Tracheophyta; Spermatophyta; Magnoliophyta; eudicotyledons; Gunneridae; Pentapetalae; rosids; malvids; Brassicales; Brassicaceae; Camelineae; Arabidopsis	.	.	.	.	.	.	.	ENOG410YD1E^WRKY transcription factor	KEGG:ath:AT2G23320	GO:0005634^cellular_component^nucleus`GO:0005516^molecular_function^calmodulin binding`GO:0003700^molecular_function^DNA-binding transcription factor activity`GO:0043565^molecular_function^sequence-specific DNA binding`GO:0044212^molecular_function^transcription regulatory region DNA binding`GO:0010200^biological_process^response to chitin	.	.	.
TRINITY_DN31374_c0_g3	TRINITY_DN31374_c0_g3_i1	.	.	.	.	.	.	.	.	.	.	.	.	.	.
TRINITY_DN31374_c0_g3	TRINITY_DN31374_c0_g3_i2	.	.	.	.	.	.	.	.	.	.	.	.	.	.
TRINITY_DN31374_c0_g4	TRINITY_DN31374_c0_g4_i1	WRK15_ARATH^WRK15_ARATH^Q:138-49,H:226-255^83.333%ID^E:1.24e-12^RecName: Full=Probable WRKY transcription factor 15;^Eukaryota; Viridiplantae; Streptophyta; Embryophyta; Tracheophyta; Spermatophyta; Magnoliophyta; eudicotyledons; Gunneridae; Pentapetalae; rosids; malvids; Brassicales; Brassicaceae; Camelineae; Arabidopsis	.	.	.	.	.	.	.	ENOG410YD1E^WRKY transcription factor	KEGG:ath:AT2G23320	GO:0005634^cellular_component^nucleus`GO:0005516^molecular_function^calmodulin binding`GO:0003700^molecular_function^DNA-binding transcription factor activity`GO:0043565^molecular_function^sequence-specific DNA binding`GO:0044212^molecular_function^transcription regulatory region DNA binding`GO:0010200^biological_process^response to chitin	.	.	.
TRINITY_DN31374_c1_g1	TRINITY_DN31374_c1_g1_i1	.	.	.	.	.	.	.	.	.	.	.	.	.	.
TRINITY_DN31385_c0_g1	TRINITY_DN31385_c0_g1_i1	.	.	.	.	.	.	.	.	.	.	.	.	.	.
TRINITY_DN31385_c1_g1	TRINITY_DN31385_c1_g1_i1	NYC1_ORYSJ^NYC1_ORYSJ^Q:63-962,H:204-504^82.392%ID^E:0^RecName: Full=Probable chlorophyll(ide) b reductase NYC1, chloroplastic;^Eukaryota; Viridiplantae; Streptophyta; Embryophyta; Tracheophyta; Spermatophyta; Magnoliophyta; Liliopsida; Poales; Poaceae; BOP clade; Oryzoideae; Oryzeae; Oryzinae; Oryza; Oryza sativa	.	TRINITY_DN31385_c1_g1_i1.p1	78-965[+]	NYC1_ORYSJ^NYC1_ORYSJ^Q:2-295,H:210-504^82.712%ID^E:0^RecName: Full=Probable chlorophyll(ide) b reductase NYC1, chloroplastic;^Eukaryota; Viridiplantae; Streptophyta; Embryophyta; Tracheophyta; Spermatophyta; Magnoliophyta; Liliopsida; Poales; Poaceae; BOP clade; Oryzoideae; Oryzeae; Oryzinae; Oryza; Oryza sativa	PF00106.25^adh_short^short chain dehydrogenase^23-167^E:2.7e-28`PF13561.6^adh_short_C2^Enoyl-(Acyl carrier protein) reductase^27-168^E:2e-22	.	.	COG1028^Dehydrogenase reductase	KEGG:osa:4327178`KO:K13606	GO:0009535^cellular_component^chloroplast thylakoid membrane`GO:0016021^cellular_component^integral component of membrane`GO:0009536^cellular_component^plastid`GO:0034256^molecular_function^chlorophyll(ide) b reductase activity`GO:0016491^molecular_function^oxidoreductase activity`GO:0015996^biological_process^chlorophyll catabolic process`GO:0010304^biological_process^PSII associated light-harve…	.	.	.
TRINITY_DN31385_c1_g2	TRINITY_DN31385_c1_g2_i1	NYC1_ORYSJ^NYC1_ORYSJ^Q:2-946,H:189-504^82.911%ID^E:0^RecName: Full=Probable chlorophyll(ide) b reductase NYC1, chloroplastic;^Eukaryota; Viridiplantae; Streptophyta; Embryophyta; Tracheophyta; Spermatophyta; Magnoliophyta; Liliopsida; Poales; Poaceae; BOP clade; Oryzoideae; Oryzeae; Oryzinae; Oryza; Oryza sativa	.	TRINITY_DN31385_c1_g2_i1.p1	2-949[+]	NYC1_ORYSJ^NYC1_ORYSJ^Q:1-315,H:189-504^82.911%ID^E:0^RecName: Full=Probable chlorophyll(ide) b reductase NYC1, chloroplastic;^Eukaryota; Viridiplantae; Streptophyta; Embryophyta; Tracheophyta; Spermatophyta; Magnoliophyta; Liliopsida; Poales; Poaceae; BOP clade; Oryzoideae; Oryzeae; Oryzinae; Oryza; Oryza sativa	PF00106.25^adh_short^short chain dehydrogenase^7-187^E:1.1e-28`PF13561.6^adh_short_C2^Enoyl-(Acyl carrier protein) reductase^47-188^E:2e-22	.	.	COG1028^Dehydrogenase reductase	KEGG:osa:4327178`KO:K13606	GO:0009535^cellular_component^chloroplast thylakoid membrane`GO:0016021^cellular_component^integral component of membrane`GO:0009536^cellular_component^plastid`GO:0034256^molecular_function^chlorophyll(ide) b reductase activity`GO:0016491^molecular_function^oxidoreductase activity`GO:0015996^biological_process^chlorophyll catabolic process`GO:0010304^biological_process^PSII associated light-harve…	.	.	.
TRINITY_DN31385_c1_g3	TRINITY_DN31385_c1_g3_i1	NYC1_ORYSJ^NYC1_ORYSJ^Q:342-611,H:71-164^64.894%ID^E:1.25e-32^RecName: Full=Probable chlorophyll(ide) b reductase NYC1, chloroplastic;^Eukaryota; Viridiplantae; Streptophyta; Embryophyta; Tracheophyta; Spermatophyta; Magnoliophyta; Liliopsida; Poales; Poaceae; BOP clade; Oryzoideae; Oryzeae; Oryzinae; Oryza; Oryza sativa	.	TRINITY_DN31385_c1_g3_i1.p1	96-611[+]	NYC1_ORYSJ^NYC1_ORYSJ^Q:53-172,H:34-164^52.273%ID^E:5.25e-35^RecName: Full=Probable chlorophyll(ide) b reductase NYC1, chloroplastic;^Eukaryota; Viridiplantae; Streptophyta; Embryophyta; Tracheophyta; Spermatophyta; Magnoliophyta; Liliopsida; Poales; Poaceae; BOP clade; Oryzoideae; Oryzeae; Oryzinae; Oryza; Oryza sativa	.	.	.	COG1028^Dehydrogenase reductase	KEGG:osa:4327178`KO:K13606	GO:0009535^cellular_component^chloroplast thylakoid membrane`GO:0016021^cellular_component^integral component of membrane`GO:0009536^cellular_component^plastid`GO:0034256^molecular_function^chlorophyll(ide) b reductase activity`GO:0016491^molecular_function^oxidoreductase activity`GO:0015996^biological_process^chlorophyll catabolic process`GO:0010304^biological_process^PSII associated light-harve…	.	.	.
TRINITY_DN31302_c0_g1	TRINITY_DN31302_c0_g1_i1	OFT36_ARATH^OFT36_ARATH^Q:235-2,H:366-443^85.897%ID^E:2.14e-48^RecName: Full=O-fucosyltransferase 36 {ECO:0000305};^Eukaryota; Viridiplantae; Streptophyta; Embryophyta; Tracheophyta; Spermatophyta; Magnoliophyta; eudicotyledons; Gunneridae; Pentapetalae; rosids; malvids; Brassicales; Brassicaceae; Camelineae; Arabidopsis	.	.	.	.	.	.	.	ENOG410YQA9^GDP-fucose protein O-fucosyltransferase	KEGG:ath:AT5G50420`KO:K03691	GO:0016021^cellular_component^integral component of membrane`GO:0046922^molecular_function^peptide-O-fucosyltransferase activity`GO:0006004^biological_process^fucose metabolic process	.	.	.
TRINITY_DN31302_c0_g2	TRINITY_DN31302_c0_g2_i1	OFT36_ARATH^OFT36_ARATH^Q:1-294,H:274-373^69%ID^E:8.42e-42^RecName: Full=O-fucosyltransferase 36 {ECO:0000305};^Eukaryota; Viridiplantae; Streptophyta; Embryophyta; Tracheophyta; Spermatophyta; Magnoliophyta; eudicotyledons; Gunneridae; Pentapetalae; rosids; malvids; Brassicales; Brassicaceae; Camelineae; Arabidopsis	.	.	.	.	.	.	.	ENOG410YQA9^GDP-fucose protein O-fucosyltransferase	KEGG:ath:AT5G50420`KO:K03691	GO:0016021^cellular_component^integral component of membrane`GO:0046922^molecular_function^peptide-O-fucosyltransferase activity`GO:0006004^biological_process^fucose metabolic process	.	.	.
TRINITY_DN31302_c0_g3	TRINITY_DN31302_c0_g3_i1	OFUT5_ARATH^OFUT5_ARATH^Q:1-393,H:434-564^83.969%ID^E:5.85e-74^RecName: Full=O-fucosyltransferase 5 {ECO:0000305};^Eukaryota; Viridiplantae; Streptophyta; Embryophyta; Tracheophyta; Spermatophyta; Magnoliophyta; eudicotyledons; Gunneridae; Pentapetalae; rosids; malvids; Brassicales; Brassicaceae; Camelineae; Arabidopsis	.	TRINITY_DN31302_c0_g3_i1.p1	1-396[+]	OFUT5_ARATH^OFUT5_ARATH^Q:1-131,H:434-564^83.969%ID^E:1.12e-75^RecName: Full=O-fucosyltransferase 5 {ECO:0000305};^Eukaryota; Viridiplantae; Streptophyta; Embryophyta; Tracheophyta; Spermatophyta; Magnoliophyta; eudicotyledons; Gunneridae; Pentapetalae; rosids; malvids; Brassicales; Brassicaceae; Camelineae; Arabidopsis	.	.	.	ENOG410YQA9^GDP-fucose protein O-fucosyltransferase	KEGG:ath:AT1G17270`KO:K03691	GO:0016021^cellular_component^integral component of membrane`GO:0046922^molecular_function^peptide-O-fucosyltransferase activity`GO:0006004^biological_process^fucose metabolic process	.	.	.
TRINITY_DN31302_c1_g1	TRINITY_DN31302_c1_g1_i1	OFT36_ARATH^OFT36_ARATH^Q:6-494,H:88-255^56.805%ID^E:1.2e-36^RecName: Full=O-fucosyltransferase 36 {ECO:0000305};^Eukaryota; Viridiplantae; Streptophyta; Embryophyta; Tracheophyta; Spermatophyta; Magnoliophyta; eudicotyledons; Gunneridae; Pentapetalae; rosids; malvids; Brassicales; Brassicaceae; Camelineae; Arabidopsis	.	TRINITY_DN31302_c1_g1_i1.p1	3-494[+]	OFT36_ARATH^OFT36_ARATH^Q:2-164,H:88-255^56.805%ID^E:7.67e-46^RecName: Full=O-fucosyltransferase 36 {ECO:0000305};^Eukaryota; Viridiplantae; Streptophyta; Embryophyta; Tracheophyta; Spermatophyta; Magnoliophyta; eudicotyledons; Gunneridae; Pentapetalae; rosids; malvids; Brassicales; Brassicaceae; Camelineae; Arabidopsis	.	.	.	ENOG410YQA9^GDP-fucose protein O-fucosyltransferase	KEGG:ath:AT5G50420`KO:K03691	GO:0016021^cellular_component^integral component of membrane`GO:0046922^molecular_function^peptide-O-fucosyltransferase activity`GO:0006004^biological_process^fucose metabolic process	.	.	.
TRINITY_DN31302_c1_g1	TRINITY_DN31302_c1_g1_i1	OFT36_ARATH^OFT36_ARATH^Q:6-494,H:88-255^56.805%ID^E:1.2e-36^RecName: Full=O-fucosyltransferase 36 {ECO:0000305};^Eukaryota; Viridiplantae; Streptophyta; Embryophyta; Tracheophyta; Spermatophyta; Magnoliophyta; eudicotyledons; Gunneridae; Pentapetalae; rosids; malvids; Brassicales; Brassicaceae; Camelineae; Arabidopsis	.	TRINITY_DN31302_c1_g1_i1.p2	494-177[-]	.	.	.	.	.	.	.	.	.	.
TRINITY_DN31302_c1_g2	TRINITY_DN31302_c1_g2_i1	OFT36_ARATH^OFT36_ARATH^Q:15-557,H:68-255^56.085%ID^E:8.5e-41^RecName: Full=O-fucosyltransferase 36 {ECO:0000305};^Eukaryota; Viridiplantae; Streptophyta; Embryophyta; Tracheophyta; Spermatophyta; Magnoliophyta; eudicotyledons; Gunneridae; Pentapetalae; rosids; malvids; Brassicales; Brassicaceae; Camelineae; Arabidopsis	.	TRINITY_DN31302_c1_g2_i1.p1	3-557[+]	OFT36_ARATH^OFT36_ARATH^Q:5-185,H:68-255^56.085%ID^E:2.62e-50^RecName: Full=O-fucosyltransferase 36 {ECO:0000305};^Eukaryota; Viridiplantae; Streptophyta; Embryophyta; Tracheophyta; Spermatophyta; Magnoliophyta; eudicotyledons; Gunneridae; Pentapetalae; rosids; malvids; Brassicales; Brassicaceae; Camelineae; Arabidopsis	.	.	.	ENOG410YQA9^GDP-fucose protein O-fucosyltransferase	KEGG:ath:AT5G50420`KO:K03691	GO:0016021^cellular_component^integral component of membrane`GO:0046922^molecular_function^peptide-O-fucosyltransferase activity`GO:0006004^biological_process^fucose metabolic process	.	.	.
TRINITY_DN31302_c1_g2	TRINITY_DN31302_c1_g2_i1	OFT36_ARATH^OFT36_ARATH^Q:15-557,H:68-255^56.085%ID^E:8.5e-41^RecName: Full=O-fucosyltransferase 36 {ECO:0000305};^Eukaryota; Viridiplantae; Streptophyta; Embryophyta; Tracheophyta; Spermatophyta; Magnoliophyta; eudicotyledons; Gunneridae; Pentapetalae; rosids; malvids; Brassicales; Brassicaceae; Camelineae; Arabidopsis	.	TRINITY_DN31302_c1_g2_i1.p2	557-240[-]	.	.	.	.	.	.	.	.	.	.
TRINITY_DN31302_c1_g3	TRINITY_DN31302_c1_g3_i1	OFT36_ARATH^OFT36_ARATH^Q:82-645,H:62-255^56.633%ID^E:8.92e-43^RecName: Full=O-fucosyltransferase 36 {ECO:0000305};^Eukaryota; Viridiplantae; Streptophyta; Embryophyta; Tracheophyta; Spermatophyta; Magnoliophyta; eudicotyledons; Gunneridae; Pentapetalae; rosids; malvids; Brassicales; Brassicaceae; Camelineae; Arabidopsis	.	TRINITY_DN31302_c1_g3_i1.p1	1-645[+]	OFT36_ARATH^OFT36_ARATH^Q:28-215,H:62-255^56.633%ID^E:4.53e-52^RecName: Full=O-fucosyltransferase 36 {ECO:0000305};^Eukaryota; Viridiplantae; Streptophyta; Embryophyta; Tracheophyta; Spermatophyta; Magnoliophyta; eudicotyledons; Gunneridae; Pentapetalae; rosids; malvids; Brassicales; Brassicaceae; Camelineae; Arabidopsis	.	.	.	ENOG410YQA9^GDP-fucose protein O-fucosyltransferase	KEGG:ath:AT5G50420`KO:K03691	GO:0016021^cellular_component^integral component of membrane`GO:0046922^molecular_function^peptide-O-fucosyltransferase activity`GO:0006004^biological_process^fucose metabolic process	.	.	.
TRINITY_DN31302_c1_g3	TRINITY_DN31302_c1_g3_i1	OFT36_ARATH^OFT36_ARATH^Q:82-645,H:62-255^56.633%ID^E:8.92e-43^RecName: Full=O-fucosyltransferase 36 {ECO:0000305};^Eukaryota; Viridiplantae; Streptophyta; Embryophyta; Tracheophyta; Spermatophyta; Magnoliophyta; eudicotyledons; Gunneridae; Pentapetalae; rosids; malvids; Brassicales; Brassicaceae; Camelineae; Arabidopsis	.	TRINITY_DN31302_c1_g3_i1.p2	2-331[+]	.	.	.	.	.	.	.	.	.	.
TRINITY_DN31302_c1_g3	TRINITY_DN31302_c1_g3_i1	OFT36_ARATH^OFT36_ARATH^Q:82-645,H:62-255^56.633%ID^E:8.92e-43^RecName: Full=O-fucosyltransferase 36 {ECO:0000305};^Eukaryota; Viridiplantae; Streptophyta; Embryophyta; Tracheophyta; Spermatophyta; Magnoliophyta; eudicotyledons; Gunneridae; Pentapetalae; rosids; malvids; Brassicales; Brassicaceae; Camelineae; Arabidopsis	.	TRINITY_DN31302_c1_g3_i1.p3	645-328[-]	.	.	.	.	.	.	.	.	.	.
TRINITY_DN31318_c0_g1	TRINITY_DN31318_c0_g1_i1	.	.	.	.	.	.	.	.	.	.	.	.	.	.
TRINITY_DN31334_c0_g1	TRINITY_DN31334_c0_g1_i1	.	.	TRINITY_DN31334_c0_g1_i1.p1	810-1[-]	.	.	.	.	.	.	.	.	.	.
TRINITY_DN31334_c1_g1	TRINITY_DN31334_c1_g1_i1	.	.	TRINITY_DN31334_c1_g1_i1.p1	41-370[+]	.	.	.	.	.	.	.	.	.	.
TRINITY_DN31334_c1_g2	TRINITY_DN31334_c1_g2_i1	.	.	TRINITY_DN31334_c1_g2_i1.p1	1-378[+]	.	.	.	.	.	.	.	.	.	.
TRINITY_DN31334_c1_g2	TRINITY_DN31334_c1_g2_i1	.	.	TRINITY_DN31334_c1_g2_i1.p2	377-3[-]	.	.	.	.	.	.	.	.	.	.
TRINITY_DN31334_c1_g2	TRINITY_DN31334_c1_g2_i2	.	.	TRINITY_DN31334_c1_g2_i2.p1	1-369[+]	.	.	.	.	.	.	.	.	.	.
TRINITY_DN31334_c1_g2	TRINITY_DN31334_c1_g2_i2	.	.	TRINITY_DN31334_c1_g2_i2.p2	362-3[-]	.	.	.	.	.	.	.	.	.	.
TRINITY_DN31363_c0_g1	TRINITY_DN31363_c0_g1_i1	HSP16_SOYBN^HSP16_SOYBN^Q:92-223,H:21-62^63.636%ID^E:7.51e-10^RecName: Full=18.5 kDa class I heat shock protein;^Eukaryota; Viridiplantae; Streptophyta; Embryophyta; Tracheophyta; Spermatophyta; Magnoliophyta; eudicotyledons; Gunneridae; Pentapetalae; rosids; fabids; Fabales; Fabaceae; Papilionoideae; 50 kb inversion clade; NPAAA clade; indigoferoid/millettioid clade; Phaseoleae; Glycine; Soja	.	.	.	.	.	.	.	COG0071^response to heat	KEGG:gmx:100499727`KO:K13993	GO:0005737^cellular_component^cytoplasm`GO:0043621^molecular_function^protein self-association`GO:0051082^molecular_function^unfolded protein binding`GO:0051259^biological_process^protein complex oligomerization`GO:0006457^biological_process^protein folding`GO:0009408^biological_process^response to heat`GO:0042542^biological_process^response to hydrogen peroxide`GO:0000302^biological_process^resp…	.	.	.
TRINITY_DN31363_c0_g2	TRINITY_DN31363_c0_g2_i1	.	.	.	.	.	.	.	.	.	.	.	.	.	.
TRINITY_DN31363_c0_g3	TRINITY_DN31363_c0_g3_i1	HSP12_MEDSA^HSP12_MEDSA^Q:2-205,H:23-92^81.429%ID^E:3.75e-27^RecName: Full=18.2 kDa class I heat shock protein;^Eukaryota; Viridiplantae; Streptophyta; Embryophyta; Tracheophyta; Spermatophyta; Magnoliophyta; eudicotyledons; Gunneridae; Pentapetalae; rosids; fabids; Fabales; Fabaceae; Papilionoideae; 50 kb inversion clade; NPAAA clade; Hologalegina; IRL clade; Trifolieae; Medicago	.	.	.	.	.	.	.	.	.	GO:0005737^cellular_component^cytoplasm	.	.	.
TRINITY_DN31363_c0_g4	TRINITY_DN31363_c0_g4_i1	.	.	.	.	.	.	.	.	.	.	.	.	.	.
TRINITY_DN31363_c0_g5	TRINITY_DN31363_c0_g5_i1	HSP13_SOYBN^HSP13_SOYBN^Q:3-461,H:3-152^80.392%ID^E:3.9e-78^RecName: Full=17.5 kDa class I heat shock protein;^Eukaryota; Viridiplantae; Streptophyta; Embryophyta; Tracheophyta; Spermatophyta; Magnoliophyta; eudicotyledons; Gunneridae; Pentapetalae; rosids; fabids; Fabales; Fabaceae; Papilionoideae; 50 kb inversion clade; NPAAA clade; indigoferoid/millettioid clade; Phaseoleae; Glycine; Soja	.	TRINITY_DN31363_c0_g5_i1.p1	3-461[+]	HSP13_SOYBN^HSP13_SOYBN^Q:1-153,H:3-152^80.392%ID^E:1.74e-85^RecName: Full=17.5 kDa class I heat shock protein;^Eukaryota; Viridiplantae; Streptophyta; Embryophyta; Tracheophyta; Spermatophyta; Magnoliophyta; eudicotyledons; Gunneridae; Pentapetalae; rosids; fabids; Fabales; Fabaceae; Papilionoideae; 50 kb inversion clade; NPAAA clade; indigoferoid/millettioid clade; Phaseoleae; Glycine; Soja	PF04969.16^CS^CS domain^48-136^E:0.27`PF00011.21^HSP20^Hsp20/alpha crystallin family^50-153^E:1.3e-32`PF17886.1^ArsA_HSP20^HSP20-like domain found in ArsA^59-136^E:5.5e-08	.	.	COG0071^response to heat	KEGG:gmx:100791172`KO:K13993	GO:0005737^cellular_component^cytoplasm`GO:0043621^molecular_function^protein self-association`GO:0051082^molecular_function^unfolded protein binding`GO:0051259^biological_process^protein complex oligomerization`GO:0006457^biological_process^protein folding`GO:0009408^biological_process^response to heat`GO:0042542^biological_process^response to hydrogen peroxide`GO:0000302^biological_process^resp…	.	.	.
TRINITY_DN31363_c0_g5	TRINITY_DN31363_c0_g5_i1	HSP13_SOYBN^HSP13_SOYBN^Q:3-461,H:3-152^80.392%ID^E:3.9e-78^RecName: Full=17.5 kDa class I heat shock protein;^Eukaryota; Viridiplantae; Streptophyta; Embryophyta; Tracheophyta; Spermatophyta; Magnoliophyta; eudicotyledons; Gunneridae; Pentapetalae; rosids; fabids; Fabales; Fabaceae; Papilionoideae; 50 kb inversion clade; NPAAA clade; indigoferoid/millettioid clade; Phaseoleae; Glycine; Soja	.	TRINITY_DN31363_c0_g5_i1.p2	461-93[-]	.	.	.	.	.	.	.	.	.	.
TRINITY_DN31379_c0_g1	TRINITY_DN31379_c0_g1_i1	IDD16_ARATH^IDD16_ARATH^Q:351-587,H:281-361^56.79%ID^E:1.49e-16^RecName: Full=Protein indeterminate-domain 16 {ECO:0000303|PubMed:16784536};^Eukaryota; Viridiplantae; Streptophyta; Embryophyta; Tracheophyta; Spermatophyta; Magnoliophyta; eudicotyledons; Gunneridae; Pentapetalae; rosids; malvids; Brassicales; Brassicaceae; Camelineae; Arabidopsis	.	TRINITY_DN31379_c0_g1_i1.p1	3-632[+]	IDD15_ARATH^IDD15_ARATH^Q:98-197,H:340-443^58.654%ID^E:8.4e-33^RecName: Full=Zinc finger protein SHOOT GRAVITROPISM 5 {ECO:0000303|PubMed:9210330};^Eukaryota; Viridiplantae; Streptophyta; Embryophyta; Tracheophyta; Spermatophyta; Magnoliophyta; eudicotyledons; Gunneridae; Pentapetalae; rosids; malvids; Brassicales; Brassicaceae; Camelineae; Arabidopsis	.	.	.	COG5048^Zinc finger protein	KEGG:ath:AT2G01940	GO:0005634^cellular_component^nucleus`GO:0003677^molecular_function^DNA binding`GO:0003700^molecular_function^DNA-binding transcription factor activity`GO:0046872^molecular_function^metal ion binding`GO:0010031^biological_process^circumnutation`GO:0009590^biological_process^detection of gravity`GO:0048444^biological_process^floral organ morphogenesis`GO:0009630^biological_process^gravitropism`GO:…	.	.	.
TRINITY_DN31379_c0_g2	TRINITY_DN31379_c0_g2_i1	IDD14_ARATH^IDD14_ARATH^Q:384-1595,H:41-415^53.477%ID^E:1.82e-127^RecName: Full=Protein indeterminate-domain 14 {ECO:0000303|PubMed:16784536};^Eukaryota; Viridiplantae; Streptophyta; Embryophyta; Tracheophyta; Spermatophyta; Magnoliophyta; eudicotyledons; Gunneridae; Pentapetalae; rosids; malvids; Brassicales; Brassicaceae; Camelineae; Arabidopsis	.	TRINITY_DN31379_c0_g2_i1.p1	309-1631[+]	IDD15_ARATH^IDD15_ARATH^Q:21-428,H:39-443^56.876%ID^E:2.22e-152^RecName: Full=Zinc finger protein SHOOT GRAVITROPISM 5 {ECO:0000303|PubMed:9210330};^Eukaryota; Viridiplantae; Streptophyta; Embryophyta; Tracheophyta; Spermatophyta; Magnoliophyta; eudicotyledons; Gunneridae; Pentapetalae; rosids; malvids; Brassicales; Brassicaceae; Camelineae; Arabidopsis	PF13912.6^zf-C2H2_6^C2H2-type zinc finger^54-78^E:0.0011`PF00096.26^zf-C2H2^Zinc finger, C2H2 type^55-77^E:0.0041`PF12874.7^zf-met^Zinc-finger of C2H2 type^55-73^E:0.034	.	.	COG5048^Zinc finger protein	KEGG:ath:AT2G01940	GO:0005634^cellular_component^nucleus`GO:0003677^molecular_function^DNA binding`GO:0003700^molecular_function^DNA-binding transcription factor activity`GO:0046872^molecular_function^metal ion binding`GO:0010031^biological_process^circumnutation`GO:0009590^biological_process^detection of gravity`GO:0048444^biological_process^floral organ morphogenesis`GO:0009630^biological_process^gravitropism`GO:…	GO:0003676^molecular_function^nucleic acid binding	.	.
TRINITY_DN31379_c0_g2	TRINITY_DN31379_c0_g2_i1	IDD14_ARATH^IDD14_ARATH^Q:384-1595,H:41-415^53.477%ID^E:1.82e-127^RecName: Full=Protein indeterminate-domain 14 {ECO:0000303|PubMed:16784536};^Eukaryota; Viridiplantae; Streptophyta; Embryophyta; Tracheophyta; Spermatophyta; Magnoliophyta; eudicotyledons; Gunneridae; Pentapetalae; rosids; malvids; Brassicales; Brassicaceae; Camelineae; Arabidopsis	.	TRINITY_DN31379_c0_g2_i1.p2	1-315[+]	.	.	.	.	.	.	.	.	.	.
TRINITY_DN31379_c0_g2	TRINITY_DN31379_c0_g2_i2	IDD14_ARATH^IDD14_ARATH^Q:349-1560,H:41-415^53.477%ID^E:1.29e-127^RecName: Full=Protein indeterminate-domain 14 {ECO:0000303|PubMed:16784536};^Eukaryota; Viridiplantae; Streptophyta; Embryophyta; Tracheophyta; Spermatophyta; Magnoliophyta; eudicotyledons; Gunneridae; Pentapetalae; rosids; malvids; Brassicales; Brassicaceae; Camelineae; Arabidopsis	.	TRINITY_DN31379_c0_g2_i2.p1	274-1596[+]	IDD15_ARATH^IDD15_ARATH^Q:21-428,H:39-443^56.876%ID^E:2.22e-152^RecName: Full=Zinc finger protein SHOOT GRAVITROPISM 5 {ECO:0000303|PubMed:9210330};^Eukaryota; Viridiplantae; Streptophyta; Embryophyta; Tracheophyta; Spermatophyta; Magnoliophyta; eudicotyledons; Gunneridae; Pentapetalae; rosids; malvids; Brassicales; Brassicaceae; Camelineae; Arabidopsis	PF13912.6^zf-C2H2_6^C2H2-type zinc finger^54-78^E:0.0011`PF00096.26^zf-C2H2^Zinc finger, C2H2 type^55-77^E:0.0041`PF12874.7^zf-met^Zinc-finger of C2H2 type^55-73^E:0.034	.	.	COG5048^Zinc finger protein	KEGG:ath:AT2G01940	GO:0005634^cellular_component^nucleus`GO:0003677^molecular_function^DNA binding`GO:0003700^molecular_function^DNA-binding transcription factor activity`GO:0046872^molecular_function^metal ion binding`GO:0010031^biological_process^circumnutation`GO:0009590^biological_process^detection of gravity`GO:0048444^biological_process^floral organ morphogenesis`GO:0009630^biological_process^gravitropism`GO:…	GO:0003676^molecular_function^nucleic acid binding	.	.
TRINITY_DN31355_c0_g1	TRINITY_DN31355_c0_g1_i1	.	.	.	.	.	.	.	.	.	.	.	.	.	.
TRINITY_DN31355_c0_g2	TRINITY_DN31355_c0_g2_i1	PP250_ARATH^PP250_ARATH^Q:562-8,H:94-278^64.865%ID^E:1.79e-69^RecName: Full=Pentatricopeptide repeat-containing protein At3g23020;^Eukaryota; Viridiplantae; Streptophyta; Embryophyta; Tracheophyta; Spermatophyta; Magnoliophyta; eudicotyledons; Gunneridae; Pentapetalae; rosids; malvids; Brassicales; Brassicaceae; Camelineae; Arabidopsis	.	TRINITY_DN31355_c0_g2_i1.p1	646-2[-]	PP250_ARATH^PP250_ARATH^Q:29-213,H:94-278^64.865%ID^E:1.93e-79^RecName: Full=Pentatricopeptide repeat-containing protein At3g23020;^Eukaryota; Viridiplantae; Streptophyta; Embryophyta; Tracheophyta; Spermatophyta; Magnoliophyta; eudicotyledons; Gunneridae; Pentapetalae; rosids; malvids; Brassicales; Brassicaceae; Camelineae; Arabidopsis	PF17177.4^PPR_long^Pentacotripeptide-repeat region of PRORP^103-213^E:2.1e-06`PF01535.20^PPR^PPR repeat^124-153^E:0.0028`PF13812.6^PPR_3^Pentatricopeptide repeat domain^143-202^E:1.6e-05`PF01535.20^PPR^PPR repeat^158-187^E:2.3e-06`PF13041.6^PPR_2^PPR repeat family^159-202^E:2.4e-08	.	.	ENOG410Z7Z7^Pentatricopeptide repeat-containing protein	KEGG:ath:AT3G23020	GO:0009507^cellular_component^chloroplast`GO:0005739^cellular_component^mitochondrion	.	.	.
TRINITY_DN31355_c0_g2	TRINITY_DN31355_c0_g2_i2	PP250_ARATH^PP250_ARATH^Q:517-8,H:109-278^66.471%ID^E:1.97e-64^RecName: Full=Pentatricopeptide repeat-containing protein At3g23020;^Eukaryota; Viridiplantae; Streptophyta; Embryophyta; Tracheophyta; Spermatophyta; Magnoliophyta; eudicotyledons; Gunneridae; Pentapetalae; rosids; malvids; Brassicales; Brassicaceae; Camelineae; Arabidopsis`PP250_ARATH^PP250_ARATH^Q:268-29,H:262-347^33.721%ID^E:6.38e…	.	TRINITY_DN31355_c0_g2_i2.p1	514-2[-]	PP250_ARATH^PP250_ARATH^Q:4-169,H:113-278^67.47%ID^E:1.16e-74^RecName: Full=Pentatricopeptide repeat-containing protein At3g23020;^Eukaryota; Viridiplantae; Streptophyta; Embryophyta; Tracheophyta; Spermatophyta; Magnoliophyta; eudicotyledons; Gunneridae; Pentapetalae; rosids; malvids; Brassicales; Brassicaceae; Camelineae; Arabidopsis`PP250_ARATH^PP250_ARATH^Q:83-162,H:262-347^33.721%ID^E:2.59e-…	PF17177.4^PPR_long^Pentacotripeptide-repeat region of PRORP^59-169^E:2.7e-06`PF01535.20^PPR^PPR repeat^80-109^E:0.00074`PF13812.6^PPR_3^Pentatricopeptide repeat domain^99-158^E:9.9e-06`PF01535.20^PPR^PPR repeat^114-143^E:1.6e-06`PF13041.6^PPR_2^PPR repeat family^115-158^E:1.6e-08	.	.	ENOG410Z7Z7^Pentatricopeptide repeat-containing protein	KEGG:ath:AT3G23020	GO:0009507^cellular_component^chloroplast`GO:0005739^cellular_component^mitochondrion	.	.	.
TRINITY_DN31323_c0_g1	TRINITY_DN31323_c0_g1_i1	PPR69_ARATH^PPR69_ARATH^Q:3-221,H:341-411^48.649%ID^E:4.62e-16^RecName: Full=Pentatricopeptide repeat-containing protein At1g32415, mitochondrial;^Eukaryota; Viridiplantae; Streptophyta; Embryophyta; Tracheophyta; Spermatophyta; Magnoliophyta; eudicotyledons; Gunneridae; Pentapetalae; rosids; malvids; Brassicales; Brassicaceae; Camelineae; Arabidopsis`PPR69_ARATH^PPR69_ARATH^Q:90-221,H:168-211^52…	.	.	.	.	.	.	.	ENOG410Z7Z7^Pentatricopeptide repeat-containing protein	KEGG:ath:AT1G32415	GO:0005739^cellular_component^mitochondrion`GO:0009451^biological_process^RNA modification	.	.	.
TRINITY_DN31323_c1_g1	TRINITY_DN31323_c1_g1_i1	.	.	.	.	.	.	.	.	.	.	.	.	.	.
TRINITY_DN31323_c1_g2	TRINITY_DN31323_c1_g2_i1	PPR65_ARATH^PPR65_ARATH^Q:874-2,H:67-357^41.096%ID^E:3.47e-78^RecName: Full=Pentatricopeptide repeat-containing protein At1g31430;^Eukaryota; Viridiplantae; Streptophyta; Embryophyta; Tracheophyta; Spermatophyta; Magnoliophyta; eudicotyledons; Gunneridae; Pentapetalae; rosids; malvids; Brassicales; Brassicaceae; Camelineae; Arabidopsis`PPR65_ARATH^PPR65_ARATH^Q:817-50,H:218-443^28.405%ID^E:3.47e-…	.	TRINITY_DN31323_c1_g2_i1.p1	874-2[-]	PPR65_ARATH^PPR65_ARATH^Q:1-291,H:67-357^41.096%ID^E:3.12e-78^RecName: Full=Pentatricopeptide repeat-containing protein At1g31430;^Eukaryota; Viridiplantae; Streptophyta; Embryophyta; Tracheophyta; Spermatophyta; Magnoliophyta; eudicotyledons; Gunneridae; Pentapetalae; rosids; malvids; Brassicales; Brassicaceae; Camelineae; Arabidopsis`PPR65_ARATH^PPR65_ARATH^Q:20-275,H:218-443^28.405%ID^E:3.12e-…	PF01535.20^PPR^PPR repeat^19-45^E:0.0025`PF13041.6^PPR_2^PPR repeat family^45-90^E:6.5e-08`PF01535.20^PPR^PPR repeat^47-77^E:5.1e-07`PF13812.6^PPR_3^Pentatricopeptide repeat domain^68-129^E:0.0065`PF01535.20^PPR^PPR repeat^120-146^E:6.1e-07`PF12854.7^PPR_1^PPR repeat^120-143^E:4e-06`PF12854.7^PPR_1^PPR repeat^146-174^E:2.6e-05`PF01535.20^PPR^PPR repeat^148-177^E:9e-08`PF12854.7^PPR_1^PPR repeat^1…	.	.	ENOG410Z7Z7^Pentatricopeptide repeat-containing protein	KEGG:ath:AT1G31430	GO:0009451^biological_process^RNA modification	.	.	.
TRINITY_DN31323_c1_g3	TRINITY_DN31323_c1_g3_i1	PPR65_ARATH^PPR65_ARATH^Q:856-5,H:67-350^40%ID^E:3.84e-74^RecName: Full=Pentatricopeptide repeat-containing protein At1g31430;^Eukaryota; Viridiplantae; Streptophyta; Embryophyta; Tracheophyta; Spermatophyta; Magnoliophyta; eudicotyledons; Gunneridae; Pentapetalae; rosids; malvids; Brassicales; Brassicaceae; Camelineae; Arabidopsis`PPR65_ARATH^PPR65_ARATH^Q:799-32,H:218-443^28.405%ID^E:3.48e-30^R…	.	TRINITY_DN31323_c1_g3_i1.p1	856-2[-]	PPR65_ARATH^PPR65_ARATH^Q:1-284,H:67-350^40%ID^E:3.46e-74^RecName: Full=Pentatricopeptide repeat-containing protein At1g31430;^Eukaryota; Viridiplantae; Streptophyta; Embryophyta; Tracheophyta; Spermatophyta; Magnoliophyta; eudicotyledons; Gunneridae; Pentapetalae; rosids; malvids; Brassicales; Brassicaceae; Camelineae; Arabidopsis`PPR65_ARATH^PPR65_ARATH^Q:20-275,H:218-443^28.405%ID^E:3.13e-30^R…	PF01535.20^PPR^PPR repeat^19-45^E:0.0024`PF13041.6^PPR_2^PPR repeat family^45-90^E:6.3e-08`PF01535.20^PPR^PPR repeat^47-77^E:5e-07`PF13812.6^PPR_3^Pentatricopeptide repeat domain^68-129^E:0.0063`PF01535.20^PPR^PPR repeat^120-146^E:5.9e-07`PF12854.7^PPR_1^PPR repeat^120-143^E:3.9e-06`PF12854.7^PPR_1^PPR repeat^146-174^E:2.6e-05`PF01535.20^PPR^PPR repeat^148-177^E:8.7e-08`PF12854.7^PPR_1^PPR repeat…	.	.	ENOG410Z7Z7^Pentatricopeptide repeat-containing protein	KEGG:ath:AT1G31430	GO:0009451^biological_process^RNA modification	.	.	.
TRINITY_DN31323_c1_g4	TRINITY_DN31323_c1_g4_i1	PPR65_ARATH^PPR65_ARATH^Q:795-4,H:67-330^39.245%ID^E:9.06e-66^RecName: Full=Pentatricopeptide repeat-containing protein At1g31430;^Eukaryota; Viridiplantae; Streptophyta; Embryophyta; Tracheophyta; Spermatophyta; Magnoliophyta; eudicotyledons; Gunneridae; Pentapetalae; rosids; malvids; Brassicales; Brassicaceae; Camelineae; Arabidopsis`PPR65_ARATH^PPR65_ARATH^Q:741-4,H:217-432^28.745%ID^E:3.12e-2…	.	TRINITY_DN31323_c1_g4_i1.p1	795-1[-]	PPR65_ARATH^PPR65_ARATH^Q:1-264,H:67-330^39.245%ID^E:8.16e-66^RecName: Full=Pentatricopeptide repeat-containing protein At1g31430;^Eukaryota; Viridiplantae; Streptophyta; Embryophyta; Tracheophyta; Spermatophyta; Magnoliophyta; eudicotyledons; Gunneridae; Pentapetalae; rosids; malvids; Brassicales; Brassicaceae; Camelineae; Arabidopsis`PPR65_ARATH^PPR65_ARATH^Q:19-264,H:217-432^28.745%ID^E:2.81e-…	PF01535.20^PPR^PPR repeat^19-45^E:0.0022`PF13041.6^PPR_2^PPR repeat family^45-90^E:5.6e-08`PF01535.20^PPR^PPR repeat^47-77^E:4.5e-07`PF13812.6^PPR_3^Pentatricopeptide repeat domain^68-129^E:0.0055`PF01535.20^PPR^PPR repeat^120-146^E:5.4e-07`PF12854.7^PPR_1^PPR repeat^120-143^E:3.5e-06`PF12854.7^PPR_1^PPR repeat^146-174^E:2.3e-05`PF01535.20^PPR^PPR repeat^148-177^E:7.9e-08`PF12854.7^PPR_1^PPR repe…	.	.	ENOG410Z7Z7^Pentatricopeptide repeat-containing protein	KEGG:ath:AT1G31430	GO:0009451^biological_process^RNA modification	.	.	.
TRINITY_DN31323_c1_g5	TRINITY_DN31323_c1_g5_i1	PP371_ARATH^PP371_ARATH^Q:1-588,H:287-490^47.549%ID^E:8.4e-58^RecName: Full=Pentatricopeptide repeat-containing protein At5g08510;^Eukaryota; Viridiplantae; Streptophyta; Embryophyta; Tracheophyta; Spermatophyta; Magnoliophyta; eudicotyledons; Gunneridae; Pentapetalae; rosids; malvids; Brassicales; Brassicaceae; Camelineae; Arabidopsis	.	TRINITY_DN31323_c1_g5_i1.p1	1-606[+]	PP371_ARATH^PP371_ARATH^Q:1-196,H:287-490^47.549%ID^E:9.71e-61^RecName: Full=Pentatricopeptide repeat-containing protein At5g08510;^Eukaryota; Viridiplantae; Streptophyta; Embryophyta; Tracheophyta; Spermatophyta; Magnoliophyta; eudicotyledons; Gunneridae; Pentapetalae; rosids; malvids; Brassicales; Brassicaceae; Camelineae; Arabidopsis	PF01535.20^PPR^PPR repeat^1-27^E:0.00045`PF01535.20^PPR^PPR repeat^37-59^E:0.026`PF01535.20^PPR^PPR repeat^70-93^E:0.27	.	.	ENOG410Z7Z7^Pentatricopeptide repeat-containing protein	KEGG:ath:AT5G08510	GO:0009451^biological_process^RNA modification	.	.	.
TRINITY_DN31323_c2_g1	TRINITY_DN31323_c2_g1_i1	PPR69_ARATH^PPR69_ARATH^Q:533-6,H:131-306^61.017%ID^E:1.24e-70^RecName: Full=Pentatricopeptide repeat-containing protein At1g32415, mitochondrial;^Eukaryota; Viridiplantae; Streptophyta; Embryophyta; Tracheophyta; Spermatophyta; Magnoliophyta; eudicotyledons; Gunneridae; Pentapetalae; rosids; malvids; Brassicales; Brassicaceae; Camelineae; Arabidopsis`PPR69_ARATH^PPR69_ARATH^Q:467-57,H:56-195^41.…	.	TRINITY_DN31323_c2_g1_i1.p1	533-3[-]	PPR69_ARATH^PPR69_ARATH^Q:1-176,H:131-306^61.017%ID^E:1.12e-70^RecName: Full=Pentatricopeptide repeat-containing protein At1g32415, mitochondrial;^Eukaryota; Viridiplantae; Streptophyta; Embryophyta; Tracheophyta; Spermatophyta; Magnoliophyta; eudicotyledons; Gunneridae; Pentapetalae; rosids; malvids; Brassicales; Brassicaceae; Camelineae; Arabidopsis`PPR69_ARATH^PPR69_ARATH^Q:23-159,H:56-195^41.…	PF12854.7^PPR_1^PPR repeat^6-36^E:2.7e-06`PF13041.6^PPR_2^PPR repeat family^7-40^E:1.1e-07`PF01535.20^PPR^PPR repeat^10-40^E:6.2e-07`PF13041.6^PPR_2^PPR repeat family^38-68^E:5.8e-08`PF12854.7^PPR_1^PPR repeat^38-66^E:4.6e-06`PF01535.20^PPR^PPR repeat^41-70^E:1.1e-07`PF13041.6^PPR_2^PPR repeat family^69-102^E:6.4e-09`PF01535.20^PPR^PPR repeat^72-102^E:1.1e-07`PF13041.6^PPR_2^PPR repeat family^100…	.	.	ENOG410Z7Z7^Pentatricopeptide repeat-containing protein	KEGG:ath:AT1G32415	GO:0005739^cellular_component^mitochondrion`GO:0009451^biological_process^RNA modification	.	.	.
TRINITY_DN31323_c2_g1	TRINITY_DN31323_c2_g1_i1	PPR69_ARATH^PPR69_ARATH^Q:533-6,H:131-306^61.017%ID^E:1.24e-70^RecName: Full=Pentatricopeptide repeat-containing protein At1g32415, mitochondrial;^Eukaryota; Viridiplantae; Streptophyta; Embryophyta; Tracheophyta; Spermatophyta; Magnoliophyta; eudicotyledons; Gunneridae; Pentapetalae; rosids; malvids; Brassicales; Brassicaceae; Camelineae; Arabidopsis`PPR69_ARATH^PPR69_ARATH^Q:467-57,H:56-195^41.…	.	TRINITY_DN31323_c2_g1_i1.p2	3-368[+]	.	.	.	.	.	.	.	.	.	.
TRINITY_DN31323_c2_g2	TRINITY_DN31323_c2_g2_i1	PPR69_ARATH^PPR69_ARATH^Q:645-1,H:131-347^61.927%ID^E:5.01e-89^RecName: Full=Pentatricopeptide repeat-containing protein At1g32415, mitochondrial;^Eukaryota; Viridiplantae; Streptophyta; Embryophyta; Tracheophyta; Spermatophyta; Magnoliophyta; eudicotyledons; Gunneridae; Pentapetalae; rosids; malvids; Brassicales; Brassicaceae; Camelineae; Arabidopsis`PPR69_ARATH^PPR69_ARATH^Q:606-169,H:47-195^40…	.	TRINITY_DN31323_c2_g2_i1.p1	645-1[-]	PPR69_ARATH^PPR69_ARATH^Q:1-215,H:131-347^61.927%ID^E:4.51e-89^RecName: Full=Pentatricopeptide repeat-containing protein At1g32415, mitochondrial;^Eukaryota; Viridiplantae; Streptophyta; Embryophyta; Tracheophyta; Spermatophyta; Magnoliophyta; eudicotyledons; Gunneridae; Pentapetalae; rosids; malvids; Brassicales; Brassicaceae; Camelineae; Arabidopsis`PPR69_ARATH^PPR69_ARATH^Q:14-159,H:47-195^40.…	PF12854.7^PPR_1^PPR repeat^6-36^E:3.6e-06`PF13041.6^PPR_2^PPR repeat family^7-40^E:1.4e-07`PF01535.20^PPR^PPR repeat^10-40^E:8.3e-07`PF13041.6^PPR_2^PPR repeat family^38-68^E:7.7e-08`PF12854.7^PPR_1^PPR repeat^38-66^E:6.2e-06`PF01535.20^PPR^PPR repeat^41-70^E:1.5e-07`PF13041.6^PPR_2^PPR repeat family^69-102^E:8.7e-09`PF01535.20^PPR^PPR repeat^72-102^E:1.5e-07`PF13041.6^PPR_2^PPR repeat family^100…	.	.	ENOG410Z7Z7^Pentatricopeptide repeat-containing protein	KEGG:ath:AT1G32415	GO:0005739^cellular_component^mitochondrion`GO:0009451^biological_process^RNA modification	.	.	.
TRINITY_DN31323_c3_g1	TRINITY_DN31323_c3_g1_i1	PPR69_ARATH^PPR69_ARATH^Q:13-204,H:429-492^59.375%ID^E:1.39e-19^RecName: Full=Pentatricopeptide repeat-containing protein At1g32415, mitochondrial;^Eukaryota; Viridiplantae; Streptophyta; Embryophyta; Tracheophyta; Spermatophyta; Magnoliophyta; eudicotyledons; Gunneridae; Pentapetalae; rosids; malvids; Brassicales; Brassicaceae; Camelineae; Arabidopsis`PPR69_ARATH^PPR69_ARATH^Q:4-207,H:257-328^40…	.	.	.	.	.	.	.	ENOG410Z7Z7^Pentatricopeptide repeat-containing protein	KEGG:ath:AT1G32415	GO:0005739^cellular_component^mitochondrion`GO:0009451^biological_process^RNA modification	.	.	.
TRINITY_DN31339_c0_g1	TRINITY_DN31339_c0_g1_i1	.	.	.	.	.	.	.	.	.	.	.	.	.	.
TRINITY_DN31339_c0_g2	TRINITY_DN31339_c0_g2_i1	NSE1_PONAB^NSE1_PONAB^Q:799-263,H:85-242^24.725%ID^E:5.44e-11^RecName: Full=Non-structural maintenance of chromosomes element 1 homolog;^Eukaryota; Metazoa; Chordata; Craniata; Vertebrata; Euteleostomi; Mammalia; Eutheria; Euarchontoglires; Primates; Haplorrhini; Catarrhini; Hominidae; Pongo	.	TRINITY_DN31339_c0_g2_i1.p1	808-65[-]	NSE1_PONAB^NSE1_PONAB^Q:4-182,H:85-242^24.725%ID^E:3.58e-11^RecName: Full=Non-structural maintenance of chromosomes element 1 homolog;^Eukaryota; Metazoa; Chordata; Craniata; Vertebrata; Euteleostomi; Mammalia; Eutheria; Euarchontoglires; Primates; Haplorrhini; Catarrhini; Hominidae; Pongo	PF07574.13^SMC_Nse1^Nse1 non-SMC component of SMC5-6 complex^4-116^E:6.4e-24`PF08746.11^zf-RING-like^RING-like domain^128-171^E:5.1e-10	.	.	.	KEGG:pon:100172534`KO:K22817	GO:0000781^cellular_component^chromosome, telomeric region`GO:0005634^cellular_component^nucleus`GO:0030915^cellular_component^Smc5-Smc6 complex`GO:0046872^molecular_function^metal ion binding`GO:0046983^molecular_function^protein dimerization activity`GO:0004842^molecular_function^ubiquitin-protein transferase activity`GO:0006310^biological_process^DNA recombination`GO:0006281^biological_process…	GO:0006281^biological_process^DNA repair`GO:0030915^cellular_component^Smc5-Smc6 complex	.	.
TRINITY_DN31339_c1_g1	TRINITY_DN31339_c1_g1_i1	.	.	.	.	.	.	.	.	.	.	.	.	.	.
TRINITY_DN31388_c0_g1	TRINITY_DN31388_c0_g1_i1	.	.	.	.	.	.	.	.	.	.	.	.	.	.
TRINITY_DN31388_c0_g2	TRINITY_DN31388_c0_g2_i1	SHGR9_ARATH^SHGR9_ARATH^Q:4-432,H:124-276^52.941%ID^E:6.28e-45^RecName: Full=E3 ubiquitin-protein ligase SGR9, amyloplastic;^Eukaryota; Viridiplantae; Streptophyta; Embryophyta; Tracheophyta; Spermatophyta; Magnoliophyta; eudicotyledons; Gunneridae; Pentapetalae; rosids; malvids; Brassicales; Brassicaceae; Camelineae; Arabidopsis	.	TRINITY_DN31388_c0_g2_i1.p1	1-453[+]	SHGR9_ARATH^SHGR9_ARATH^Q:2-144,H:124-276^54.248%ID^E:1.99e-50^RecName: Full=E3 ubiquitin-protein ligase SGR9, amyloplastic;^Eukaryota; Viridiplantae; Streptophyta; Embryophyta; Tracheophyta; Spermatophyta; Magnoliophyta; eudicotyledons; Gunneridae; Pentapetalae; rosids; malvids; Brassicales; Brassicaceae; Camelineae; Arabidopsis	PF13639.6^zf-RING_2^Ring finger domain^81-123^E:5.6e-12`PF17123.5^zf-RING_11^RING-like zinc finger^81-109^E:2.8e-08`PF13923.6^zf-C3HC4_2^Zinc finger, C3HC4 type (RING finger)^81-122^E:2.9e-08`PF13445.6^zf-RING_UBOX^RING-type zinc-finger^82-120^E:1.8e-05`PF00097.25^zf-C3HC4^Zinc finger, C3HC4 type (RING finger)^82-122^E:2.8e-05	.	.	ENOG41121N2^zinc ion binding	KEGG:ath:AT5G02750	GO:0009501^cellular_component^amyloplast`GO:0005737^cellular_component^cytoplasm`GO:0046872^molecular_function^metal ion binding`GO:0061630^molecular_function^ubiquitin protein ligase activity`GO:0004842^molecular_function^ubiquitin-protein transferase activity`GO:0009630^biological_process^gravitropism`GO:0016567^biological_process^protein ubiquitination	GO:0046872^molecular_function^metal ion binding	.	.
TRINITY_DN31388_c0_g3	TRINITY_DN31388_c0_g3_i1	.	.	TRINITY_DN31388_c0_g3_i1.p1	427-2[-]	SHGR9_ARATH^SHGR9_ARATH^Q:13-142,H:1-130^53.788%ID^E:5.86e-26^RecName: Full=E3 ubiquitin-protein ligase SGR9, amyloplastic;^Eukaryota; Viridiplantae; Streptophyta; Embryophyta; Tracheophyta; Spermatophyta; Magnoliophyta; eudicotyledons; Gunneridae; Pentapetalae; rosids; malvids; Brassicales; Brassicaceae; Camelineae; Arabidopsis	.	.	.	ENOG41121N2^zinc ion binding	KEGG:ath:AT5G02750	GO:0009501^cellular_component^amyloplast`GO:0005737^cellular_component^cytoplasm`GO:0046872^molecular_function^metal ion binding`GO:0061630^molecular_function^ubiquitin protein ligase activity`GO:0004842^molecular_function^ubiquitin-protein transferase activity`GO:0009630^biological_process^gravitropism`GO:0016567^biological_process^protein ubiquitination	.	.	.
TRINITY_DN31388_c0_g3	TRINITY_DN31388_c0_g3_i1	.	.	TRINITY_DN31388_c0_g3_i1.p2	425-123[-]	.	.	.	.	.	.	.	.	.	.
TRINITY_DN31388_c0_g3	TRINITY_DN31388_c0_g3_i2	SHGR9_ARATH^SHGR9_ARATH^Q:280-432,H:226-276^76.471%ID^E:2.62e-23^RecName: Full=E3 ubiquitin-protein ligase SGR9, amyloplastic;^Eukaryota; Viridiplantae; Streptophyta; Embryophyta; Tracheophyta; Spermatophyta; Magnoliophyta; eudicotyledons; Gunneridae; Pentapetalae; rosids; malvids; Brassicales; Brassicaceae; Camelineae; Arabidopsis	.	TRINITY_DN31388_c0_g3_i2.p1	298-2[-]	SHGR9_ARATH^SHGR9_ARATH^Q:8-99,H:41-130^54.348%ID^E:1.05e-14^RecName: Full=E3 ubiquitin-protein ligase SGR9, amyloplastic;^Eukaryota; Viridiplantae; Streptophyta; Embryophyta; Tracheophyta; Spermatophyta; Magnoliophyta; eudicotyledons; Gunneridae; Pentapetalae; rosids; malvids; Brassicales; Brassicaceae; Camelineae; Arabidopsis	.	.	.	ENOG41121N2^zinc ion binding	KEGG:ath:AT5G02750	GO:0009501^cellular_component^amyloplast`GO:0005737^cellular_component^cytoplasm`GO:0046872^molecular_function^metal ion binding`GO:0061630^molecular_function^ubiquitin protein ligase activity`GO:0004842^molecular_function^ubiquitin-protein transferase activity`GO:0009630^biological_process^gravitropism`GO:0016567^biological_process^protein ubiquitination	.	.	.
TRINITY_DN31315_c0_g1	TRINITY_DN31315_c0_g1_i1	.	.	.	.	.	.	.	.	.	.	.	.	.	.
TRINITY_DN31315_c0_g2	TRINITY_DN31315_c0_g2_i1	CAND1_ARATH^CAND1_ARATH^Q:305-703,H:15-145^42.069%ID^E:3.2e-10^RecName: Full=Cullin-associated NEDD8-dissociated protein 1;^Eukaryota; Viridiplantae; Streptophyta; Embryophyta; Tracheophyta; Spermatophyta; Magnoliophyta; eudicotyledons; Gunneridae; Pentapetalae; rosids; malvids; Brassicales; Brassicaceae; Camelineae; Arabidopsis	.	TRINITY_DN31315_c0_g2_i1.p1	1-309[+]	.	.	.	.	.	.	.	.	.	.
TRINITY_DN31315_c0_g2	TRINITY_DN31315_c0_g2_i2	.	.	TRINITY_DN31315_c0_g2_i2.p1	1-324[+]	.	.	.	.	.	.	.	.	.	.
TRINITY_DN31315_c0_g2	TRINITY_DN31315_c0_g2_i3	CAND1_ARATH^CAND1_ARATH^Q:56-454,H:15-145^42.069%ID^E:4.69e-11^RecName: Full=Cullin-associated NEDD8-dissociated protein 1;^Eukaryota; Viridiplantae; Streptophyta; Embryophyta; Tracheophyta; Spermatophyta; Magnoliophyta; eudicotyledons; Gunneridae; Pentapetalae; rosids; malvids; Brassicales; Brassicaceae; Camelineae; Arabidopsis	.	.	.	.	.	.	.	ENOG410XPK4^cullin-associated and neddylation-dissociated	KEGG:ath:AT2G02560`KO:K17263	GO:0005618^cellular_component^cell wall`GO:0005829^cellular_component^cytosol`GO:0005634^cellular_component^nucleus`GO:0005886^cellular_component^plasma membrane`GO:0016567^biological_process^protein ubiquitination`GO:0009733^biological_process^response to auxin`GO:0010265^biological_process^SCF complex assembly`GO:0010228^biological_process^vegetative to reproductive phase transition of meristem…	.	.	.
TRINITY_DN31315_c0_g2	TRINITY_DN31315_c0_g2_i4	CAND1_ARATH^CAND1_ARATH^Q:316-714,H:15-145^42.069%ID^E:3.44e-10^RecName: Full=Cullin-associated NEDD8-dissociated protein 1;^Eukaryota; Viridiplantae; Streptophyta; Embryophyta; Tracheophyta; Spermatophyta; Magnoliophyta; eudicotyledons; Gunneridae; Pentapetalae; rosids; malvids; Brassicales; Brassicaceae; Camelineae; Arabidopsis	.	TRINITY_DN31315_c0_g2_i4.p1	3-320[+]	.	.	.	.	.	.	.	.	.	.
TRINITY_DN31315_c0_g2	TRINITY_DN31315_c0_g2_i5	CAND1_ARATH^CAND1_ARATH^Q:290-523,H:67-145^52.5%ID^E:1.92e-09^RecName: Full=Cullin-associated NEDD8-dissociated protein 1;^Eukaryota; Viridiplantae; Streptophyta; Embryophyta; Tracheophyta; Spermatophyta; Magnoliophyta; eudicotyledons; Gunneridae; Pentapetalae; rosids; malvids; Brassicales; Brassicaceae; Camelineae; Arabidopsis	.	TRINITY_DN31315_c0_g2_i5.p1	3-320[+]	.	.	.	.	.	.	.	.	.	.
TRINITY_DN31315_c0_g2	TRINITY_DN31315_c0_g2_i6	CAND1_ARATH^CAND1_ARATH^Q:304-702,H:15-145^42.069%ID^E:3.2e-10^RecName: Full=Cullin-associated NEDD8-dissociated protein 1;^Eukaryota; Viridiplantae; Streptophyta; Embryophyta; Tracheophyta; Spermatophyta; Magnoliophyta; eudicotyledons; Gunneridae; Pentapetalae; rosids; malvids; Brassicales; Brassicaceae; Camelineae; Arabidopsis	.	TRINITY_DN31315_c0_g2_i6.p1	3-308[+]	.	.	.	.	.	.	.	.	.	.
TRINITY_DN31392_c0_g1	TRINITY_DN31392_c0_g1_i1	.	.	TRINITY_DN31392_c0_g1_i1.p1	1-321[+]	SUA_ARATH^SUA_ARATH^Q:47-90,H:584-627^54.545%ID^E:6.98e-09^RecName: Full=SUPPRESSOR OF ABI3-5 {ECO:0000312|EMBL:ADE44117.1};^Eukaryota; Viridiplantae; Streptophyta; Embryophyta; Tracheophyta; Spermatophyta; Magnoliophyta; eudicotyledons; Gunneridae; Pentapetalae; rosids; malvids; Brassicales; Brassicaceae; Camelineae; Arabidopsis	PF17780.1^OCRE^OCRE domain^45-93^E:4e-18	.	.	ENOG410YNFQ^RNA binding motif protein	KEGG:ath:AT3G54230`KO:K13094	GO:0005634^cellular_component^nucleus`GO:0005681^cellular_component^spliceosomal complex`GO:0046872^molecular_function^metal ion binding`GO:0003723^molecular_function^RNA binding`GO:0006397^biological_process^mRNA processing`GO:0000398^biological_process^mRNA splicing, via spliceosome`GO:0043484^biological_process^regulation of RNA splicing	.	.	.
TRINITY_DN31392_c0_g2	TRINITY_DN31392_c0_g2_i1	.	.	TRINITY_DN31392_c0_g2_i1.p1	137-937[+]	.	.	.	.	.	.	.	.	.	.
TRINITY_DN31392_c0_g2	TRINITY_DN31392_c0_g2_i1	.	.	TRINITY_DN31392_c0_g2_i1.p2	967-167[-]	.	.	.	.	.	.	.	.	.	.
TRINITY_DN31392_c0_g2	TRINITY_DN31392_c0_g2_i2	.	.	.	.	.	.	.	.	.	.	.	.	.	.
TRINITY_DN31392_c0_g2	TRINITY_DN31392_c0_g2_i3	.	.	TRINITY_DN31392_c0_g2_i3.p1	578-3[-]	.	.	.	.	.	.	.	.	.	.
TRINITY_DN31392_c0_g3	TRINITY_DN31392_c0_g3_i1	.	.	TRINITY_DN31392_c0_g3_i1.p1	352-2[-]	.	.	.	.	.	.	.	.	.	.
TRINITY_DN31392_c0_g3	TRINITY_DN31392_c0_g3_i2	.	.	TRINITY_DN31392_c0_g3_i2.p1	300-1[-]	.	.	.	.	.	.	.	.	.	.
TRINITY_DN31364_c1_g1	TRINITY_DN31364_c1_g1_i1	.	.	.	.	.	.	.	.	.	.	.	.	.	.
TRINITY_DN31364_c1_g1	TRINITY_DN31364_c1_g1_i2	.	.	.	.	.	.	.	.	.	.	.	.	.	.
TRINITY_DN31364_c2_g1	TRINITY_DN31364_c2_g1_i1	.	.	.	.	.	.	.	.	.	.	.	.	.	.
TRINITY_DN31364_c2_g1	TRINITY_DN31364_c2_g1_i2	.	.	.	.	.	.	.	.	.	.	.	.	.	.
TRINITY_DN31364_c3_g1	TRINITY_DN31364_c3_g1_i1	ALG6_ARATH^ALG6_ARATH^Q:74-181,H:69-104^63.889%ID^E:1.24e-11^RecName: Full=Probable dolichyl pyrophosphate Man9GlcNAc2 alpha-1,3-glucosyltransferase;^Eukaryota; Viridiplantae; Streptophyta; Embryophyta; Tracheophyta; Spermatophyta; Magnoliophyta; eudicotyledons; Gunneridae; Pentapetalae; rosids; malvids; Brassicales; Brassicaceae; Camelineae; Arabidopsis	.	.	.	.	.	.	.	ENOG410XQK1^asparagine-linked glycosylation 6, alpha-1,3-glucosyltransferase homolog (S. cerevisiae)	KEGG:ath:AT5G38460`KO:K03848	GO:0005789^cellular_component^endoplasmic reticulum membrane`GO:0016021^cellular_component^integral component of membrane`GO:0042281^molecular_function^dolichyl pyrophosphate Man9GlcNAc2 alpha-1,3-glucosyltransferase activity`GO:0006488^biological_process^dolichol-linked oligosaccharide biosynthetic process`GO:0006490^biological_process^oligosaccharide-lipid intermediate biosynthetic process`GO:0…	.	.	.
TRINITY_DN31364_c4_g1	TRINITY_DN31364_c4_g1_i1	.	.	.	.	.	.	.	.	.	.	.	.	.	.
TRINITY_DN31352_c0_g1	TRINITY_DN31352_c0_g1_i1	PSNB_ARATH^PSNB_ARATH^Q:1077-1,H:1-322^61.281%ID^E:4.07e-89^RecName: Full=Presenilin-like protein At2g29900;^Eukaryota; Viridiplantae; Streptophyta; Embryophyta; Tracheophyta; Spermatophyta; Magnoliophyta; eudicotyledons; Gunneridae; Pentapetalae; rosids; malvids; Brassicales; Brassicaceae; Camelineae; Arabidopsis	.	TRINITY_DN31352_c0_g1_i1.p1	1116-1[-]	PSNB_ARATH^PSNB_ARATH^Q:14-372,H:1-322^62.396%ID^E:1.67e-127^RecName: Full=Presenilin-like protein At2g29900;^Eukaryota; Viridiplantae; Streptophyta; Embryophyta; Tracheophyta; Spermatophyta; Magnoliophyta; eudicotyledons; Gunneridae; Pentapetalae; rosids; malvids; Brassicales; Brassicaceae; Camelineae; Arabidopsis	PF01080.17^Presenilin^Presenilin^29-372^E:3.4e-90	.	.	ENOG410XPZD^presenilin	KEGG:ath:AT2G29900`KO:K04505	GO:0005789^cellular_component^endoplasmic reticulum membrane`GO:0000139^cellular_component^Golgi membrane`GO:0005798^cellular_component^Golgi-associated vesicle`GO:0005887^cellular_component^integral component of plasma membrane`GO:0043231^cellular_component^intracellular membrane-bounded organelle`GO:0005634^cellular_component^nucleus`GO:0004190^molecular_function^aspartic-type endopeptidase act…	GO:0004190^molecular_function^aspartic-type endopeptidase activity`GO:0016485^biological_process^protein processing`GO:0016021^cellular_component^integral component of membrane	.	.
TRINITY_DN31352_c0_g2	TRINITY_DN31352_c0_g2_i1	PSNB_ARATH^PSNB_ARATH^Q:439-537,H:314-346^93.939%ID^E:6.15e-11^RecName: Full=Presenilin-like protein At2g29900;^Eukaryota; Viridiplantae; Streptophyta; Embryophyta; Tracheophyta; Spermatophyta; Magnoliophyta; eudicotyledons; Gunneridae; Pentapetalae; rosids; malvids; Brassicales; Brassicaceae; Camelineae; Arabidopsis`PSNB_ARATH^PSNB_ARATH^Q:454-353,H:364-397^73.529%ID^E:1.69e-06^RecName: Full=Pre…	.	.	.	.	.	.	.	ENOG410XPZD^presenilin	KEGG:ath:AT2G29900`KO:K04505	GO:0005789^cellular_component^endoplasmic reticulum membrane`GO:0000139^cellular_component^Golgi membrane`GO:0005798^cellular_component^Golgi-associated vesicle`GO:0005887^cellular_component^integral component of plasma membrane`GO:0043231^cellular_component^intracellular membrane-bounded organelle`GO:0005634^cellular_component^nucleus`GO:0004190^molecular_function^aspartic-type endopeptidase act…	.	.	.
TRINITY_DN31352_c0_g3	TRINITY_DN31352_c0_g3_i1	PSNB_ARATH^PSNB_ARATH^Q:511-353,H:345-397^79.245%ID^E:6.56e-18^RecName: Full=Presenilin-like protein At2g29900;^Eukaryota; Viridiplantae; Streptophyta; Embryophyta; Tracheophyta; Spermatophyta; Magnoliophyta; eudicotyledons; Gunneridae; Pentapetalae; rosids; malvids; Brassicales; Brassicaceae; Camelineae; Arabidopsis	.	.	.	.	.	.	.	ENOG410XPZD^presenilin	KEGG:ath:AT2G29900`KO:K04505	GO:0005789^cellular_component^endoplasmic reticulum membrane`GO:0000139^cellular_component^Golgi membrane`GO:0005798^cellular_component^Golgi-associated vesicle`GO:0005887^cellular_component^integral component of plasma membrane`GO:0043231^cellular_component^intracellular membrane-bounded organelle`GO:0005634^cellular_component^nucleus`GO:0004190^molecular_function^aspartic-type endopeptidase act…	.	.	.
TRINITY_DN31324_c0_g1	TRINITY_DN31324_c0_g1_i1	.	.	TRINITY_DN31324_c0_g1_i1.p1	842-441[-]	.	PF08561.10^Ribosomal_L37^Mitochondrial ribosomal protein L37^53-93^E:1.5e-12	.	.	.	.	.	.	.	.
TRINITY_DN31324_c0_g2	TRINITY_DN31324_c0_g2_i1	.	.	.	.	.	.	.	.	.	.	.	.	.	.
TRINITY_DN31308_c0_g1	TRINITY_DN31308_c0_g1_i1	.	.	.	.	.	.	.	.	.	.	.	.	.	.
TRINITY_DN31308_c0_g2	TRINITY_DN31308_c0_g2_i1	.	.	.	.	.	.	.	.	.	.	.	.	.	.
TRINITY_DN31308_c0_g2	TRINITY_DN31308_c0_g2_i2	.	.	.	.	.	.	.	.	.	.	.	.	.	.
TRINITY_DN31308_c0_g2	TRINITY_DN31308_c0_g2_i3	.	.	TRINITY_DN31308_c0_g2_i3.p1	864-343[-]	.	PF06749.12^DUF1218^Protein of unknown function (DUF1218)^52-146^E:4.1e-18	.	.	.	.	.	.	.	.
TRINITY_DN31395_c0_g1	TRINITY_DN31395_c0_g1_i1	.	.	TRINITY_DN31395_c0_g1_i1.p1	2-895[+]	.	PF13847.6^Methyltransf_31^Methyltransferase domain^146-215^E:3.3e-06`PF13649.6^Methyltransf_25^Methyltransferase domain^150-204^E:3.2e-08`PF08241.12^Methyltransf_11^Methyltransferase domain^157-208^E:3.7e-12`PF07021.12^MetW^Methionine biosynthesis protein MetW^157-234^E:0.00011`PF01209.18^Ubie_methyltran^ubiE/COQ5 methyltransferase family^164-212^E:8.7e-07	.	.	.	.	.	GO:0008168^molecular_function^methyltransferase activity	.	.
TRINITY_DN31395_c0_g1	TRINITY_DN31395_c0_g1_i2	.	.	.	.	.	.	.	.	.	.	.	.	.	.
TRINITY_DN31312_c0_g1	TRINITY_DN31312_c0_g1_i1	.	.	.	.	.	.	.	.	.	.	.	.	.	.
TRINITY_DN31312_c0_g2	TRINITY_DN31312_c0_g2_i1	.	.	.	.	.	.	.	.	.	.	.	.	.	.
TRINITY_DN31377_c0_g1	TRINITY_DN31377_c0_g1_i1	.	.	.	.	.	.	.	.	.	.	.	.	.	.
TRINITY_DN31377_c0_g2	TRINITY_DN31377_c0_g2_i1	.	.	.	.	.	.	.	.	.	.	.	.	.	.
TRINITY_DN31377_c1_g1	TRINITY_DN31377_c1_g1_i1	.	.	.	.	.	.	.	.	.	.	.	.	.	.
TRINITY_DN31341_c0_g1	TRINITY_DN31341_c0_g1_i1	.	.	.	.	.	.	.	.	.	.	.	.	.	.
TRINITY_DN31341_c0_g2	TRINITY_DN31341_c0_g2_i1	.	.	TRINITY_DN31341_c0_g2_i1.p1	1-390[+]	.	.	.	.	.	.	.	.	.	.
TRINITY_DN31341_c1_g1	TRINITY_DN31341_c1_g1_i1	.	.	.	.	.	.	.	.	.	.	.	.	.	.
TRINITY_DN31341_c2_g1	TRINITY_DN31341_c2_g1_i1	.	.	.	.	.	.	.	.	.	.	.	.	.	.
TRINITY_DN31337_c2_g1	TRINITY_DN31337_c2_g1_i1	PSBA_CHAGL^PSBA_CHAGL^Q:56-229,H:1-58^100%ID^E:5.8e-34^RecName: Full=Photosystem II protein D1 {ECO:0000255|HAMAP-Rule:MF_01379};^Eukaryota; Viridiplantae; Streptophyta; Coleochaetophyceae; Coleochaetales; Chaetosphaeridiaceae; Chaetosphaeridium	.	.	.	.	.	.	.	.	.	GO:0009535^cellular_component^chloroplast thylakoid membrane`GO:0016021^cellular_component^integral component of membrane`GO:0009523^cellular_component^photosystem II`GO:0016168^molecular_function^chlorophyll binding`GO:0045156^molecular_function^electron transporter, transferring electrons within the cyclic electron transport pathway of photosynthesis activity`GO:0005506^molecular_function^iron …	.	.	.
TRINITY_DN31386_c0_g1	TRINITY_DN31386_c0_g1_i1	TOP3A_ARATH^TOP3A_ARATH^Q:510-238,H:767-853^35.484%ID^E:4.43e-08^RecName: Full=DNA topoisomerase 3-alpha;^Eukaryota; Viridiplantae; Streptophyta; Embryophyta; Tracheophyta; Spermatophyta; Magnoliophyta; eudicotyledons; Gunneridae; Pentapetalae; rosids; malvids; Brassicales; Brassicaceae; Camelineae; Arabidopsis	.	TRINITY_DN31386_c0_g1_i1.p1	510-1[-]	TOP3A_ARATH^TOP3A_ARATH^Q:1-91,H:767-853^35.484%ID^E:3.98e-08^RecName: Full=DNA topoisomerase 3-alpha;^Eukaryota; Viridiplantae; Streptophyta; Embryophyta; Tracheophyta; Spermatophyta; Magnoliophyta; eudicotyledons; Gunneridae; Pentapetalae; rosids; malvids; Brassicales; Brassicaceae; Camelineae; Arabidopsis	PF00098.23^zf-CCHC^Zinc knuckle^1-16^E:6.7e-07`PF06839.12^zf-GRF^GRF zinc finger^39-82^E:1.4e-11`PF06839.12^zf-GRF^GRF zinc finger^97-141^E:6.2e-11	.	.	COG0550^Releases the supercoiling and torsional tension of DNA, which is introduced during the DNA replication and transcription, by transiently cleaving and rejoining one strand of the DNA duplex. Introduces a single-strand break via transesterification at a target site in duplex DNA. The scissile phosphodiester is attacked by the catalytic tyrosine of the enzyme, resulting in the formation of a…	KEGG:ath:AT5G63920`KO:K03165	GO:0005694^cellular_component^chromosome`GO:0005634^cellular_component^nucleus`GO:0003677^molecular_function^DNA binding`GO:0003916^molecular_function^DNA topoisomerase activity`GO:0003917^molecular_function^DNA topoisomerase type I activity`GO:0008270^molecular_function^zinc ion binding`GO:0007059^biological_process^chromosome segregation`GO:0006281^biological_process^DNA repair`GO:0006265^biolo…	GO:0003676^molecular_function^nucleic acid binding`GO:0008270^molecular_function^zinc ion binding	.	.
TRINITY_DN31386_c0_g1	TRINITY_DN31386_c0_g1_i1	TOP3A_ARATH^TOP3A_ARATH^Q:510-238,H:767-853^35.484%ID^E:4.43e-08^RecName: Full=DNA topoisomerase 3-alpha;^Eukaryota; Viridiplantae; Streptophyta; Embryophyta; Tracheophyta; Spermatophyta; Magnoliophyta; eudicotyledons; Gunneridae; Pentapetalae; rosids; malvids; Brassicales; Brassicaceae; Camelineae; Arabidopsis	.	TRINITY_DN31386_c0_g1_i1.p2	509-69[-]	.	.	.	.	.	.	.	.	.	.
TRINITY_DN31386_c0_g1	TRINITY_DN31386_c0_g1_i2	.	.	.	.	.	.	.	.	.	.	.	.	.	.
TRINITY_DN31386_c0_g1	TRINITY_DN31386_c0_g1_i3	.	.	.	.	.	.	.	.	.	.	.	.	.	.
TRINITY_DN31386_c0_g2	TRINITY_DN31386_c0_g2_i1	.	.	TRINITY_DN31386_c0_g2_i1.p1	267-803[+]	.	.	.	.	.	.	.	.	.	.
TRINITY_DN31386_c0_g2	TRINITY_DN31386_c0_g2_i2	.	.	TRINITY_DN31386_c0_g2_i2.p1	558-1[-]	.	.	.	.	.	.	.	.	.	.
TRINITY_DN31386_c0_g2	TRINITY_DN31386_c0_g2_i3	.	.	TRINITY_DN31386_c0_g2_i3.p1	432-1[-]	.	.	.	.	.	.	.	.	.	.
TRINITY_DN31386_c0_g2	TRINITY_DN31386_c0_g2_i4	.	.	TRINITY_DN31386_c0_g2_i4.p1	558-1[-]	.	.	.	.	.	.	.	.	.	.
TRINITY_DN31301_c0_g1	TRINITY_DN31301_c0_g1_i1	PP255_ARATH^PP255_ARATH^Q:289-128,H:643-696^57.407%ID^E:1.67e-17^RecName: Full=Putative pentatricopeptide repeat-containing protein At3g25970;^Eukaryota; Viridiplantae; Streptophyta; Embryophyta; Tracheophyta; Spermatophyta; Magnoliophyta; eudicotyledons; Gunneridae; Pentapetalae; rosids; malvids; Brassicales; Brassicaceae; Camelineae; Arabidopsis	.	.	.	.	.	.	.	ENOG410Z7Z7^Pentatricopeptide repeat-containing protein	KEGG:ath:AT3G25970	GO:0009451^biological_process^RNA modification	.	.	.
TRINITY_DN31301_c0_g1	TRINITY_DN31301_c0_g1_i2	PP255_ARATH^PP255_ARATH^Q:343-128,H:625-696^54.167%ID^E:1.65e-25^RecName: Full=Putative pentatricopeptide repeat-containing protein At3g25970;^Eukaryota; Viridiplantae; Streptophyta; Embryophyta; Tracheophyta; Spermatophyta; Magnoliophyta; eudicotyledons; Gunneridae; Pentapetalae; rosids; malvids; Brassicales; Brassicaceae; Camelineae; Arabidopsis	.	.	.	.	.	.	.	ENOG410Z7Z7^Pentatricopeptide repeat-containing protein	KEGG:ath:AT3G25970	GO:0009451^biological_process^RNA modification	.	.	.
TRINITY_DN31301_c0_g2	TRINITY_DN31301_c0_g2_i1	PP255_ARATH^PP255_ARATH^Q:1-1590,H:101-632^59.023%ID^E:0^RecName: Full=Putative pentatricopeptide repeat-containing protein At3g25970;^Eukaryota; Viridiplantae; Streptophyta; Embryophyta; Tracheophyta; Spermatophyta; Magnoliophyta; eudicotyledons; Gunneridae; Pentapetalae; rosids; malvids; Brassicales; Brassicaceae; Camelineae; Arabidopsis`PP255_ARATH^PP255_ARATH^Q:70-1449,H:23-482^29.247%ID^E:1.…	.	TRINITY_DN31301_c0_g2_i1.p1	1-1590[+]	PP255_ARATH^PP255_ARATH^Q:1-530,H:101-632^59.023%ID^E:0^RecName: Full=Putative pentatricopeptide repeat-containing protein At3g25970;^Eukaryota; Viridiplantae; Streptophyta; Embryophyta; Tracheophyta; Spermatophyta; Magnoliophyta; eudicotyledons; Gunneridae; Pentapetalae; rosids; malvids; Brassicales; Brassicaceae; Camelineae; Arabidopsis`PP255_ARATH^PP255_ARATH^Q:24-483,H:23-482^29.247%ID^E:1.02…	PF01535.20^PPR^PPR repeat^68-97^E:2.4e-05`PF01535.20^PPR^PPR repeat^139-161^E:0.17`PF13041.6^PPR_2^PPR repeat family^168-214^E:2.8e-13`PF13812.6^PPR_3^Pentatricopeptide repeat domain^168-214^E:1e-06`PF01535.20^PPR^PPR repeat^170-199^E:4.7e-05`PF13041.6^PPR_2^PPR repeat family^270-317^E:2.3e-07`PF01535.20^PPR^PPR repeat^273-300^E:7.7e-06`PF13041.6^PPR_2^PPR repeat family^373-419^E:2.9e-08`PF01535.…	.	.	ENOG410Z7Z7^Pentatricopeptide repeat-containing protein	KEGG:ath:AT3G25970	GO:0009451^biological_process^RNA modification	.	.	.
TRINITY_DN31301_c1_g1	TRINITY_DN31301_c1_g1_i1	PP255_ARATH^PP255_ARATH^Q:253-2,H:18-101^46.429%ID^E:2.56e-20^RecName: Full=Putative pentatricopeptide repeat-containing protein At3g25970;^Eukaryota; Viridiplantae; Streptophyta; Embryophyta; Tracheophyta; Spermatophyta; Magnoliophyta; eudicotyledons; Gunneridae; Pentapetalae; rosids; malvids; Brassicales; Brassicaceae; Camelineae; Arabidopsis`PP255_ARATH^PP255_ARATH^Q:238-29,H:124-193^34.286%ID…	.	.	.	.	.	.	.	ENOG410Z7Z7^Pentatricopeptide repeat-containing protein	KEGG:ath:AT3G25970	GO:0009451^biological_process^RNA modification	.	.	.
TRINITY_DN31370_c0_g1	TRINITY_DN31370_c0_g1_i1	BADH1_ARATH^BADH1_ARATH^Q:1026-1,H:61-402^87.135%ID^E:0^RecName: Full=Betaine aldehyde dehydrogenase 1, chloroplastic;^Eukaryota; Viridiplantae; Streptophyta; Embryophyta; Tracheophyta; Spermatophyta; Magnoliophyta; eudicotyledons; Gunneridae; Pentapetalae; rosids; malvids; Brassicales; Brassicaceae; Camelineae; Arabidopsis	.	TRINITY_DN31370_c0_g1_i1.p1	1026-1[-]	BADH1_ARATH^BADH1_ARATH^Q:1-342,H:61-402^87.135%ID^E:0^RecName: Full=Betaine aldehyde dehydrogenase 1, chloroplastic;^Eukaryota; Viridiplantae; Streptophyta; Embryophyta; Tracheophyta; Spermatophyta; Magnoliophyta; eudicotyledons; Gunneridae; Pentapetalae; rosids; malvids; Brassicales; Brassicaceae; Camelineae; Arabidopsis	PF00171.22^Aldedh^Aldehyde dehydrogenase family^4-341^E:1.7e-128	.	.	COG1012^Dehydrogenase	KEGG:ath:AT1G74920`KO:K00130	GO:0005618^cellular_component^cell wall`GO:0009507^cellular_component^chloroplast`GO:0005829^cellular_component^cytosol`GO:0009516^cellular_component^leucoplast`GO:0008802^molecular_function^betaine-aldehyde dehydrogenase activity`GO:0019285^biological_process^glycine betaine biosynthetic process from choline`GO:0009651^biological_process^response to salt stress`GO:0009414^biological_process^resp…	GO:0016491^molecular_function^oxidoreductase activity`GO:0055114^biological_process^oxidation-reduction process	.	.
TRINITY_DN31370_c0_g1	TRINITY_DN31370_c0_g1_i2	BADH1_ARATH^BADH1_ARATH^Q:888-1,H:109-402^84.797%ID^E:0^RecName: Full=Betaine aldehyde dehydrogenase 1, chloroplastic;^Eukaryota; Viridiplantae; Streptophyta; Embryophyta; Tracheophyta; Spermatophyta; Magnoliophyta; eudicotyledons; Gunneridae; Pentapetalae; rosids; malvids; Brassicales; Brassicaceae; Camelineae; Arabidopsis`BADH1_ARATH^BADH1_ARATH^Q:871-1071,H:1-67^77.612%ID^E:1.72e-18^RecName: F…	.	TRINITY_DN31370_c0_g1_i2.p1	1071-1[-]	BADH1_ARATH^BADH1_ARATH^Q:62-357,H:109-402^84.797%ID^E:0^RecName: Full=Betaine aldehyde dehydrogenase 1, chloroplastic;^Eukaryota; Viridiplantae; Streptophyta; Embryophyta; Tracheophyta; Spermatophyta; Magnoliophyta; eudicotyledons; Gunneridae; Pentapetalae; rosids; malvids; Brassicales; Brassicaceae; Camelineae; Arabidopsis	PF00171.22^Aldedh^Aldehyde dehydrogenase family^70-356^E:8.8e-113	.	.	COG1012^Dehydrogenase	KEGG:ath:AT1G74920`KO:K00130	GO:0005618^cellular_component^cell wall`GO:0009507^cellular_component^chloroplast`GO:0005829^cellular_component^cytosol`GO:0009516^cellular_component^leucoplast`GO:0008802^molecular_function^betaine-aldehyde dehydrogenase activity`GO:0019285^biological_process^glycine betaine biosynthetic process from choline`GO:0009651^biological_process^response to salt stress`GO:0009414^biological_process^resp…	GO:0016491^molecular_function^oxidoreductase activity`GO:0055114^biological_process^oxidation-reduction process	.	.
TRINITY_DN31370_c0_g2	TRINITY_DN31370_c0_g2_i1	BADH2_ARATH^BADH2_ARATH^Q:2-328,H:395-503^83.486%ID^E:1.27e-61^RecName: Full=Betaine aldehyde dehydrogenase 2, mitochondrial;^Eukaryota; Viridiplantae; Streptophyta; Embryophyta; Tracheophyta; Spermatophyta; Magnoliophyta; eudicotyledons; Gunneridae; Pentapetalae; rosids; malvids; Brassicales; Brassicaceae; Camelineae; Arabidopsis	.	TRINITY_DN31370_c0_g2_i1.p1	2-331[+]	BADH2_ARATH^BADH2_ARATH^Q:1-109,H:395-503^83.486%ID^E:1.02e-63^RecName: Full=Betaine aldehyde dehydrogenase 2, mitochondrial;^Eukaryota; Viridiplantae; Streptophyta; Embryophyta; Tracheophyta; Spermatophyta; Magnoliophyta; eudicotyledons; Gunneridae; Pentapetalae; rosids; malvids; Brassicales; Brassicaceae; Camelineae; Arabidopsis	PF00171.22^Aldedh^Aldehyde dehydrogenase family^1-91^E:5.1e-32	.	.	COG1012^Dehydrogenase	KEGG:ath:AT3G48170`KO:K00130	GO:0005739^cellular_component^mitochondrion`GO:0005777^cellular_component^peroxisome`GO:0004029^molecular_function^aldehyde dehydrogenase (NAD) activity`GO:0008802^molecular_function^betaine-aldehyde dehydrogenase activity`GO:0055114^biological_process^oxidation-reduction process`GO:0009737^biological_process^response to abscisic acid`GO:0009414^biological_process^response to water deprivation	GO:0016491^molecular_function^oxidoreductase activity`GO:0055114^biological_process^oxidation-reduction process	.	.
TRINITY_DN31370_c0_g2	TRINITY_DN31370_c0_g2_i2	BADH2_ARATH^BADH2_ARATH^Q:2-328,H:395-503^83.486%ID^E:1.13e-57^RecName: Full=Betaine aldehyde dehydrogenase 2, mitochondrial;^Eukaryota; Viridiplantae; Streptophyta; Embryophyta; Tracheophyta; Spermatophyta; Magnoliophyta; eudicotyledons; Gunneridae; Pentapetalae; rosids; malvids; Brassicales; Brassicaceae; Camelineae; Arabidopsis	.	TRINITY_DN31370_c0_g2_i2.p1	1661-675[-]	ALP1_ARATH^ALP1_ARATH^Q:2-323,H:56-396^30.836%ID^E:6.57e-35^RecName: Full=Protein ANTAGONIST OF LIKE HETEROCHROMATIN PROTEIN 1 {ECO:0000303|PubMed:26642436};^Eukaryota; Viridiplantae; Streptophyta; Embryophyta; Tracheophyta; Spermatophyta; Magnoliophyta; eudicotyledons; Gunneridae; Pentapetalae; rosids; malvids; Brassicales; Brassicaceae; Camelineae; Arabidopsis	PF13359.6^DDE_Tnp_4^DDE superfamily endonuclease^132-277^E:7.4e-19	.	.	ENOG411206Y^transposon protein	KEGG:ath:AT3G63270	GO:0035098^cellular_component^ESC/E(Z) complex`GO:0005634^cellular_component^nucleus`GO:0035102^cellular_component^PRC1 complex`GO:0003682^molecular_function^chromatin binding`GO:0046872^molecular_function^metal ion binding`GO:0004518^molecular_function^nuclease activity`GO:0031936^biological_process^negative regulation of chromatin silencing	.	.	.
TRINITY_DN31370_c0_g2	TRINITY_DN31370_c0_g2_i2	BADH2_ARATH^BADH2_ARATH^Q:2-328,H:395-503^83.486%ID^E:1.13e-57^RecName: Full=Betaine aldehyde dehydrogenase 2, mitochondrial;^Eukaryota; Viridiplantae; Streptophyta; Embryophyta; Tracheophyta; Spermatophyta; Magnoliophyta; eudicotyledons; Gunneridae; Pentapetalae; rosids; malvids; Brassicales; Brassicaceae; Camelineae; Arabidopsis	.	TRINITY_DN31370_c0_g2_i2.p2	2-331[+]	BADH2_ARATH^BADH2_ARATH^Q:1-109,H:395-503^83.486%ID^E:1.02e-63^RecName: Full=Betaine aldehyde dehydrogenase 2, mitochondrial;^Eukaryota; Viridiplantae; Streptophyta; Embryophyta; Tracheophyta; Spermatophyta; Magnoliophyta; eudicotyledons; Gunneridae; Pentapetalae; rosids; malvids; Brassicales; Brassicaceae; Camelineae; Arabidopsis	PF00171.22^Aldedh^Aldehyde dehydrogenase family^1-91^E:5.1e-32	.	.	COG1012^Dehydrogenase	KEGG:ath:AT3G48170`KO:K00130	GO:0005739^cellular_component^mitochondrion`GO:0005777^cellular_component^peroxisome`GO:0004029^molecular_function^aldehyde dehydrogenase (NAD) activity`GO:0008802^molecular_function^betaine-aldehyde dehydrogenase activity`GO:0055114^biological_process^oxidation-reduction process`GO:0009737^biological_process^response to abscisic acid`GO:0009414^biological_process^response to water deprivation	GO:0016491^molecular_function^oxidoreductase activity`GO:0055114^biological_process^oxidation-reduction process	.	.
TRINITY_DN31346_c0_g1	TRINITY_DN31346_c0_g1_i1	.	.	.	.	.	.	.	.	.	.	.	.	.	.
TRINITY_DN31346_c0_g1	TRINITY_DN31346_c0_g1_i2	FBL80_ARATH^FBL80_ARATH^Q:219-19,H:33-95^49.254%ID^E:1.01e-08^RecName: Full=Putative F-box/LRR-repeat protein At5g02930;^Eukaryota; Viridiplantae; Streptophyta; Embryophyta; Tracheophyta; Spermatophyta; Magnoliophyta; eudicotyledons; Gunneridae; Pentapetalae; rosids; malvids; Brassicales; Brassicaceae; Camelineae; Arabidopsis	.	.	.	.	.	.	.	ENOG410ZGQS^F-box LRR-repeat protein	KEGG:ath:AT5G02930	.	.	.	.
TRINITY_DN31346_c0_g2	TRINITY_DN31346_c0_g2_i1	.	.	TRINITY_DN31346_c0_g2_i1.p1	393-1[-]	.	.	.	.	.	.	.	.	.	.
TRINITY_DN31346_c0_g3	TRINITY_DN31346_c0_g3_i1	.	.	.	.	.	.	.	.	.	.	.	.	.	.
TRINITY_DN31346_c0_g4	TRINITY_DN31346_c0_g4_i1	.	.	.	.	.	.	.	.	.	.	.	.	.	.
TRINITY_DN31346_c0_g5	TRINITY_DN31346_c0_g5_i1	FBL42_ARATH^FBL42_ARATH^Q:48-503,H:124-269^34.81%ID^E:3.69e-13^RecName: Full=F-box/LRR-repeat protein At3g03360;^Eukaryota; Viridiplantae; Streptophyta; Embryophyta; Tracheophyta; Spermatophyta; Magnoliophyta; eudicotyledons; Gunneridae; Pentapetalae; rosids; malvids; Brassicales; Brassicaceae; Camelineae; Arabidopsis	.	TRINITY_DN31346_c0_g5_i1.p1	3-557[+]	FBL42_ARATH^FBL42_ARATH^Q:16-184,H:124-286^34.286%ID^E:2.49e-13^RecName: Full=F-box/LRR-repeat protein At3g03360;^Eukaryota; Viridiplantae; Streptophyta; Embryophyta; Tracheophyta; Spermatophyta; Magnoliophyta; eudicotyledons; Gunneridae; Pentapetalae; rosids; malvids; Brassicales; Brassicaceae; Camelineae; Arabidopsis	.	.	.	ENOG410ZQIV^F-box protein	.	.	.	.	.
TRINITY_DN31346_c0_g5	TRINITY_DN31346_c0_g5_i1	FBL42_ARATH^FBL42_ARATH^Q:48-503,H:124-269^34.81%ID^E:3.69e-13^RecName: Full=F-box/LRR-repeat protein At3g03360;^Eukaryota; Viridiplantae; Streptophyta; Embryophyta; Tracheophyta; Spermatophyta; Magnoliophyta; eudicotyledons; Gunneridae; Pentapetalae; rosids; malvids; Brassicales; Brassicaceae; Camelineae; Arabidopsis	.	TRINITY_DN31346_c0_g5_i1.p2	556-170[-]	.	.	.	.	.	.	.	.	.	.
TRINITY_DN31346_c0_g6	TRINITY_DN31346_c0_g6_i1	FBL42_ARATH^FBL42_ARATH^Q:48-482,H:124-264^34.437%ID^E:4.25e-13^RecName: Full=F-box/LRR-repeat protein At3g03360;^Eukaryota; Viridiplantae; Streptophyta; Embryophyta; Tracheophyta; Spermatophyta; Magnoliophyta; eudicotyledons; Gunneridae; Pentapetalae; rosids; malvids; Brassicales; Brassicaceae; Camelineae; Arabidopsis	.	TRINITY_DN31346_c0_g6_i1.p1	3-512[+]	FBL42_ARATH^FBL42_ARATH^Q:16-160,H:124-264^34.437%ID^E:3.83e-13^RecName: Full=F-box/LRR-repeat protein At3g03360;^Eukaryota; Viridiplantae; Streptophyta; Embryophyta; Tracheophyta; Spermatophyta; Magnoliophyta; eudicotyledons; Gunneridae; Pentapetalae; rosids; malvids; Brassicales; Brassicaceae; Camelineae; Arabidopsis	.	.	.	ENOG410ZQIV^F-box protein	.	.	.	.	.
TRINITY_DN31346_c0_g6	TRINITY_DN31346_c0_g6_i1	FBL42_ARATH^FBL42_ARATH^Q:48-482,H:124-264^34.437%ID^E:4.25e-13^RecName: Full=F-box/LRR-repeat protein At3g03360;^Eukaryota; Viridiplantae; Streptophyta; Embryophyta; Tracheophyta; Spermatophyta; Magnoliophyta; eudicotyledons; Gunneridae; Pentapetalae; rosids; malvids; Brassicales; Brassicaceae; Camelineae; Arabidopsis	.	TRINITY_DN31346_c0_g6_i1.p2	511-170[-]	.	.	.	.	.	.	.	.	.	.
TRINITY_DN31330_c0_g1	TRINITY_DN31330_c0_g1_i1	.	.	.	.	.	.	.	.	.	.	.	.	.	.
TRINITY_DN31330_c0_g2	TRINITY_DN31330_c0_g2_i1	.	.	.	.	.	.	.	.	.	.	.	.	.	.
TRINITY_DN31330_c2_g1	TRINITY_DN31330_c2_g1_i1	.	.	.	.	.	.	.	.	.	.	.	.	.	.
TRINITY_DN31330_c2_g2	TRINITY_DN31330_c2_g2_i1	.	.	.	.	.	.	.	.	.	.	.	.	.	.
TRINITY_DN31330_c2_g3	TRINITY_DN31330_c2_g3_i1	.	.	.	.	.	.	.	.	.	.	.	.	.	.
TRINITY_DN31330_c2_g4	TRINITY_DN31330_c2_g4_i1	.	.	.	.	.	.	.	.	.	.	.	.	.	.
TRINITY_DN31306_c0_g1	TRINITY_DN31306_c0_g1_i1	.	.	.	.	.	.	.	.	.	.	.	.	.	.
TRINITY_DN31306_c1_g1	TRINITY_DN31306_c1_g1_i1	MCES2_ARATH^MCES2_ARATH^Q:1-168,H:299-354^48.214%ID^E:1.52e-06^RecName: Full=mRNA cap guanine-N7 methyltransferase 2;^Eukaryota; Viridiplantae; Streptophyta; Embryophyta; Tracheophyta; Spermatophyta; Magnoliophyta; eudicotyledons; Gunneridae; Pentapetalae; rosids; malvids; Brassicales; Brassicaceae; Camelineae; Arabidopsis	.	.	.	.	.	.	.	COG0500^Methyltransferase	KEGG:ath:AT3G52210`KO:K00565	GO:0005845^cellular_component^mRNA cap binding complex`GO:0005634^cellular_component^nucleus`GO:0004482^molecular_function^mRNA (guanine-N7-)-methyltransferase activity`GO:0003723^molecular_function^RNA binding`GO:0006370^biological_process^7-methylguanosine mRNA capping	.	.	.
TRINITY_DN31306_c1_g2	TRINITY_DN31306_c1_g2_i1	MCES2_ARATH^MCES2_ARATH^Q:521-60,H:146-298^77.273%ID^E:7.98e-87^RecName: Full=mRNA cap guanine-N7 methyltransferase 2;^Eukaryota; Viridiplantae; Streptophyta; Embryophyta; Tracheophyta; Spermatophyta; Magnoliophyta; eudicotyledons; Gunneridae; Pentapetalae; rosids; malvids; Brassicales; Brassicaceae; Camelineae; Arabidopsis	.	TRINITY_DN31306_c1_g2_i1.p1	521-3[-]	MCES2_ARATH^MCES2_ARATH^Q:1-154,H:146-298^77.273%ID^E:7.18e-87^RecName: Full=mRNA cap guanine-N7 methyltransferase 2;^Eukaryota; Viridiplantae; Streptophyta; Embryophyta; Tracheophyta; Spermatophyta; Magnoliophyta; eudicotyledons; Gunneridae; Pentapetalae; rosids; malvids; Brassicales; Brassicaceae; Camelineae; Arabidopsis	PF03291.16^Pox_MCEL^mRNA capping enzyme^30-102^E:2.9e-06	.	.	COG0500^Methyltransferase	KEGG:ath:AT3G52210`KO:K00565	GO:0005845^cellular_component^mRNA cap binding complex`GO:0005634^cellular_component^nucleus`GO:0004482^molecular_function^mRNA (guanine-N7-)-methyltransferase activity`GO:0003723^molecular_function^RNA binding`GO:0006370^biological_process^7-methylguanosine mRNA capping	.	.	.
TRINITY_DN31306_c1_g3	TRINITY_DN31306_c1_g3_i1	MCES2_ORYSJ^MCES2_ORYSJ^Q:5-208,H:80-146^67.647%ID^E:2.05e-25^RecName: Full=mRNA cap guanine-N7 methyltransferase 2;^Eukaryota; Viridiplantae; Streptophyta; Embryophyta; Tracheophyta; Spermatophyta; Magnoliophyta; Liliopsida; Poales; Poaceae; BOP clade; Oryzoideae; Oryzeae; Oryzinae; Oryza; Oryza sativa	.	.	.	.	.	.	.	COG0500^Methyltransferase	KEGG:osa:4330921`KO:K00565	GO:0005845^cellular_component^mRNA cap binding complex`GO:0005634^cellular_component^nucleus`GO:0004482^molecular_function^mRNA (guanine-N7-)-methyltransferase activity`GO:0003723^molecular_function^RNA binding`GO:0006370^biological_process^7-methylguanosine mRNA capping	.	.	.
TRINITY_DN31306_c1_g4	TRINITY_DN31306_c1_g4_i1	MCES2_ARATH^MCES2_ARATH^Q:42-128,H:326-354^75.862%ID^E:9.75e-07^RecName: Full=mRNA cap guanine-N7 methyltransferase 2;^Eukaryota; Viridiplantae; Streptophyta; Embryophyta; Tracheophyta; Spermatophyta; Magnoliophyta; eudicotyledons; Gunneridae; Pentapetalae; rosids; malvids; Brassicales; Brassicaceae; Camelineae; Arabidopsis	.	.	.	.	.	.	.	COG0500^Methyltransferase	KEGG:ath:AT3G52210`KO:K00565	GO:0005845^cellular_component^mRNA cap binding complex`GO:0005634^cellular_component^nucleus`GO:0004482^molecular_function^mRNA (guanine-N7-)-methyltransferase activity`GO:0003723^molecular_function^RNA binding`GO:0006370^biological_process^7-methylguanosine mRNA capping	.	.	.
TRINITY_DN31381_c0_g1	TRINITY_DN31381_c0_g1_i1	HF101_ARATH^HF101_ARATH^Q:302-3,H:197-296^93%ID^E:1.52e-61^RecName: Full=Fe-S cluster assembly factor HCF101, chloroplastic;^Eukaryota; Viridiplantae; Streptophyta; Embryophyta; Tracheophyta; Spermatophyta; Magnoliophyta; eudicotyledons; Gunneridae; Pentapetalae; rosids; malvids; Brassicales; Brassicaceae; Camelineae; Arabidopsis	.	TRINITY_DN31381_c0_g1_i1.p1	302-3[-]	HF101_ARATH^HF101_ARATH^Q:1-100,H:197-296^93%ID^E:1.37e-61^RecName: Full=Fe-S cluster assembly factor HCF101, chloroplastic;^Eukaryota; Viridiplantae; Streptophyta; Embryophyta; Tracheophyta; Spermatophyta; Magnoliophyta; eudicotyledons; Gunneridae; Pentapetalae; rosids; malvids; Brassicales; Brassicaceae; Camelineae; Arabidopsis	PF10609.9^ParA^NUBPL iron-transfer P-loop NTPase^1-100^E:5.7e-31	.	.	COG0489^ATP-binding protein	KEGG:ath:AT3G24430	GO:0009507^cellular_component^chloroplast`GO:0009570^cellular_component^chloroplast stroma`GO:0051539^molecular_function^4 iron, 4 sulfur cluster binding`GO:0005524^molecular_function^ATP binding`GO:0051536^molecular_function^iron-sulfur cluster binding`GO:0046872^molecular_function^metal ion binding`GO:0016226^biological_process^iron-sulfur cluster assembly	.	.	.
TRINITY_DN31381_c0_g1	TRINITY_DN31381_c0_g1_i2	HF101_ARATH^HF101_ARATH^Q:316-47,H:206-295^92.222%ID^E:3.41e-53^RecName: Full=Fe-S cluster assembly factor HCF101, chloroplastic;^Eukaryota; Viridiplantae; Streptophyta; Embryophyta; Tracheophyta; Spermatophyta; Magnoliophyta; eudicotyledons; Gunneridae; Pentapetalae; rosids; malvids; Brassicales; Brassicaceae; Camelineae; Arabidopsis	.	.	.	.	.	.	.	COG0489^ATP-binding protein	KEGG:ath:AT3G24430	GO:0009507^cellular_component^chloroplast`GO:0009570^cellular_component^chloroplast stroma`GO:0051539^molecular_function^4 iron, 4 sulfur cluster binding`GO:0005524^molecular_function^ATP binding`GO:0051536^molecular_function^iron-sulfur cluster binding`GO:0046872^molecular_function^metal ion binding`GO:0016226^biological_process^iron-sulfur cluster assembly	.	.	.
TRINITY_DN31381_c0_g2	TRINITY_DN31381_c0_g2_i1	HF101_ORYSJ^HF101_ORYSJ^Q:983-354,H:316-525^88.095%ID^E:2.38e-136^RecName: Full=Fe-S cluster assembly factor HCF101, chloroplastic;^Eukaryota; Viridiplantae; Streptophyta; Embryophyta; Tracheophyta; Spermatophyta; Magnoliophyta; Liliopsida; Poales; Poaceae; BOP clade; Oryzoideae; Oryzeae; Oryzinae; Oryza; Oryza sativa	.	TRINITY_DN31381_c0_g2_i1.p1	983-339[-]	HF101_ORYSJ^HF101_ORYSJ^Q:1-210,H:316-525^88.095%ID^E:1.91e-138^RecName: Full=Fe-S cluster assembly factor HCF101, chloroplastic;^Eukaryota; Viridiplantae; Streptophyta; Embryophyta; Tracheophyta; Spermatophyta; Magnoliophyta; Liliopsida; Poales; Poaceae; BOP clade; Oryzoideae; Oryzeae; Oryzinae; Oryza; Oryza sativa	PF10609.9^ParA^NUBPL iron-transfer P-loop NTPase^2-93^E:2.4e-16`PF06155.12^DUF971^Protein of unknown function (DUF971)^115-197^E:5.5e-11	.	.	COG0489^ATP-binding protein	KEGG:osa:4324700	GO:0009570^cellular_component^chloroplast stroma`GO:0051539^molecular_function^4 iron, 4 sulfur cluster binding`GO:0005524^molecular_function^ATP binding`GO:0046872^molecular_function^metal ion binding`GO:0016226^biological_process^iron-sulfur cluster assembly	.	.	.
TRINITY_DN31381_c0_g2	TRINITY_DN31381_c0_g2_i1	HF101_ORYSJ^HF101_ORYSJ^Q:983-354,H:316-525^88.095%ID^E:2.38e-136^RecName: Full=Fe-S cluster assembly factor HCF101, chloroplastic;^Eukaryota; Viridiplantae; Streptophyta; Embryophyta; Tracheophyta; Spermatophyta; Magnoliophyta; Liliopsida; Poales; Poaceae; BOP clade; Oryzoideae; Oryzeae; Oryzinae; Oryza; Oryza sativa	.	TRINITY_DN31381_c0_g2_i1.p2	883-566[-]	.	.	.	.	.	.	.	.	.	.
TRINITY_DN31381_c0_g3	TRINITY_DN31381_c0_g3_i1	HF101_ARATH^HF101_ARATH^Q:30-629,H:1-203^63.054%ID^E:7.31e-74^RecName: Full=Fe-S cluster assembly factor HCF101, chloroplastic;^Eukaryota; Viridiplantae; Streptophyta; Embryophyta; Tracheophyta; Spermatophyta; Magnoliophyta; eudicotyledons; Gunneridae; Pentapetalae; rosids; malvids; Brassicales; Brassicaceae; Camelineae; Arabidopsis	.	TRINITY_DN31381_c0_g3_i1.p1	3-629[+]	HF101_ARATH^HF101_ARATH^Q:10-209,H:1-203^63.054%ID^E:6.58e-74^RecName: Full=Fe-S cluster assembly factor HCF101, chloroplastic;^Eukaryota; Viridiplantae; Streptophyta; Embryophyta; Tracheophyta; Spermatophyta; Magnoliophyta; eudicotyledons; Gunneridae; Pentapetalae; rosids; malvids; Brassicales; Brassicaceae; Camelineae; Arabidopsis	PF01883.19^FeS_assembly_P^Iron-sulfur cluster assembly protein^87-160^E:1.7e-18`PF10609.9^ParA^NUBPL iron-transfer P-loop NTPase^180-208^E:3e-07	.	.	COG0489^ATP-binding protein	KEGG:ath:AT3G24430	GO:0009507^cellular_component^chloroplast`GO:0009570^cellular_component^chloroplast stroma`GO:0051539^molecular_function^4 iron, 4 sulfur cluster binding`GO:0005524^molecular_function^ATP binding`GO:0051536^molecular_function^iron-sulfur cluster binding`GO:0046872^molecular_function^metal ion binding`GO:0016226^biological_process^iron-sulfur cluster assembly	.	.	.
TRINITY_DN31381_c1_g1	TRINITY_DN31381_c1_g1_i1	.	.	.	.	.	.	.	.	.	.	.	.	.	.
TRINITY_DN31381_c1_g2	TRINITY_DN31381_c1_g2_i1	.	.	.	.	.	.	.	.	.	.	.	.	.	.
TRINITY_DN28746_c0_g1	TRINITY_DN28746_c0_g1_i1	.	.	.	.	.	.	.	.	.	.	.	.	.	.
TRINITY_DN28770_c1_g1	TRINITY_DN28770_c1_g1_i1	PP125_ARATH^PP125_ARATH^Q:254-550,H:93-191^59.596%ID^E:2.8e-33^RecName: Full=Pentatricopeptide repeat-containing protein At1g74900, mitochondrial;^Eukaryota; Viridiplantae; Streptophyta; Embryophyta; Tracheophyta; Spermatophyta; Magnoliophyta; eudicotyledons; Gunneridae; Pentapetalae; rosids; malvids; Brassicales; Brassicaceae; Camelineae; Arabidopsis	.	.	.	.	.	.	.	.	KEGG:ath:AT1G74900	GO:0005739^cellular_component^mitochondrion`GO:0008380^biological_process^RNA splicing	.	.	.
TRINITY_DN28770_c1_g1	TRINITY_DN28770_c1_g1_i2	PP125_ARATH^PP125_ARATH^Q:409-705,H:93-191^59.596%ID^E:1.45e-32^RecName: Full=Pentatricopeptide repeat-containing protein At1g74900, mitochondrial;^Eukaryota; Viridiplantae; Streptophyta; Embryophyta; Tracheophyta; Spermatophyta; Magnoliophyta; eudicotyledons; Gunneridae; Pentapetalae; rosids; malvids; Brassicales; Brassicaceae; Camelineae; Arabidopsis	.	.	.	.	.	.	.	.	KEGG:ath:AT1G74900	GO:0005739^cellular_component^mitochondrion`GO:0008380^biological_process^RNA splicing	.	.	.
TRINITY_DN28770_c1_g1	TRINITY_DN28770_c1_g1_i3	PP125_ARATH^PP125_ARATH^Q:409-705,H:93-191^59.596%ID^E:1.45e-32^RecName: Full=Pentatricopeptide repeat-containing protein At1g74900, mitochondrial;^Eukaryota; Viridiplantae; Streptophyta; Embryophyta; Tracheophyta; Spermatophyta; Magnoliophyta; eudicotyledons; Gunneridae; Pentapetalae; rosids; malvids; Brassicales; Brassicaceae; Camelineae; Arabidopsis	.	.	.	.	.	.	.	.	KEGG:ath:AT1G74900	GO:0005739^cellular_component^mitochondrion`GO:0008380^biological_process^RNA splicing	.	.	.
TRINITY_DN28770_c1_g2	TRINITY_DN28770_c1_g2_i1	PP125_ARATH^PP125_ARATH^Q:195-16,H:187-246^63.333%ID^E:3.17e-22^RecName: Full=Pentatricopeptide repeat-containing protein At1g74900, mitochondrial;^Eukaryota; Viridiplantae; Streptophyta; Embryophyta; Tracheophyta; Spermatophyta; Magnoliophyta; eudicotyledons; Gunneridae; Pentapetalae; rosids; malvids; Brassicales; Brassicaceae; Camelineae; Arabidopsis	.	.	.	.	.	.	.	.	KEGG:ath:AT1G74900	GO:0005739^cellular_component^mitochondrion`GO:0008380^biological_process^RNA splicing	.	.	.
TRINITY_DN28706_c0_g1	TRINITY_DN28706_c0_g1_i1	.	.	.	.	.	.	.	.	.	.	.	.	.	.
TRINITY_DN28706_c1_g1	TRINITY_DN28706_c1_g1_i1	.	.	.	.	.	.	.	.	.	.	.	.	.	.
TRINITY_DN28706_c1_g2	TRINITY_DN28706_c1_g2_i1	.	.	.	.	.	.	.	.	.	.	.	.	.	.
TRINITY_DN28781_c1_g1	TRINITY_DN28781_c1_g1_i1	.	.	.	.	.	.	.	.	.	.	.	.	.	.
TRINITY_DN28781_c1_g1	TRINITY_DN28781_c1_g1_i2	.	.	.	.	.	.	.	.	.	.	.	.	.	.
TRINITY_DN28741_c0_g1	TRINITY_DN28741_c0_g1_i1	.	.	TRINITY_DN28741_c0_g1_i1.p1	2-316[+]	.	.	.	.	.	.	.	.	.	.
TRINITY_DN28741_c0_g1	TRINITY_DN28741_c0_g1_i2	.	.	TRINITY_DN28741_c0_g1_i2.p1	3-299[+]	.	.	.	.	.	.	.	.	.	.
TRINITY_DN28741_c0_g1	TRINITY_DN28741_c0_g1_i3	.	.	.	.	.	.	.	.	.	.	.	.	.	.
TRINITY_DN28741_c0_g1	TRINITY_DN28741_c0_g1_i4	.	.	TRINITY_DN28741_c0_g1_i4.p1	312-656[+]	.	.	.	.	.	.	.	.	.	.
TRINITY_DN28741_c0_g1	TRINITY_DN28741_c0_g1_i4	.	.	TRINITY_DN28741_c0_g1_i4.p2	658-359[-]	.	.	.	.	.	.	.	.	.	.
TRINITY_DN28741_c0_g1	TRINITY_DN28741_c0_g1_i5	.	.	.	.	.	.	.	.	.	.	.	.	.	.
TRINITY_DN28777_c0_g1	TRINITY_DN28777_c0_g1_i1	P2C39_ARATH^P2C39_ARATH^Q:3-440,H:143-288^78.767%ID^E:2.58e-80^RecName: Full=Probable protein phosphatase 2C 39;^Eukaryota; Viridiplantae; Streptophyta; Embryophyta; Tracheophyta; Spermatophyta; Magnoliophyta; eudicotyledons; Gunneridae; Pentapetalae; rosids; malvids; Brassicales; Brassicaceae; Camelineae; Arabidopsis	.	TRINITY_DN28777_c0_g1_i1.p1	3-443[+]	P2C39_ARATH^P2C39_ARATH^Q:1-146,H:143-288^78.767%ID^E:8e-82^RecName: Full=Probable protein phosphatase 2C 39;^Eukaryota; Viridiplantae; Streptophyta; Embryophyta; Tracheophyta; Spermatophyta; Magnoliophyta; eudicotyledons; Gunneridae; Pentapetalae; rosids; malvids; Brassicales; Brassicaceae; Camelineae; Arabidopsis	PF00481.21^PP2C^Protein phosphatase 2C^3-139^E:7.1e-42	.	.	COG0631^Phosphatase	KEGG:ath:AT3G15260	GO:0046872^molecular_function^metal ion binding`GO:0004722^molecular_function^protein serine/threonine phosphatase activity	GO:0003824^molecular_function^catalytic activity	.	.
TRINITY_DN28777_c0_g2	TRINITY_DN28777_c0_g2_i1	P2C39_ARATH^P2C39_ARATH^Q:428-3,H:1-149^75.839%ID^E:5.9e-63^RecName: Full=Probable protein phosphatase 2C 39;^Eukaryota; Viridiplantae; Streptophyta; Embryophyta; Tracheophyta; Spermatophyta; Magnoliophyta; eudicotyledons; Gunneridae; Pentapetalae; rosids; malvids; Brassicales; Brassicaceae; Camelineae; Arabidopsis	.	TRINITY_DN28777_c0_g2_i1.p1	428-3[-]	P2C39_ARATH^P2C39_ARATH^Q:1-142,H:1-149^78.523%ID^E:2.45e-76^RecName: Full=Probable protein phosphatase 2C 39;^Eukaryota; Viridiplantae; Streptophyta; Embryophyta; Tracheophyta; Spermatophyta; Magnoliophyta; eudicotyledons; Gunneridae; Pentapetalae; rosids; malvids; Brassicales; Brassicaceae; Camelineae; Arabidopsis	PF00481.21^PP2C^Protein phosphatase 2C^44-138^E:4.4e-07	.	.	COG0631^Phosphatase	KEGG:ath:AT3G15260	GO:0046872^molecular_function^metal ion binding`GO:0004722^molecular_function^protein serine/threonine phosphatase activity	GO:0003824^molecular_function^catalytic activity	.	.
TRINITY_DN28777_c0_g3	TRINITY_DN28777_c0_g3_i1	P2C39_ARATH^P2C39_ARATH^Q:257-3,H:65-149^81.176%ID^E:3.06e-43^RecName: Full=Probable protein phosphatase 2C 39;^Eukaryota; Viridiplantae; Streptophyta; Embryophyta; Tracheophyta; Spermatophyta; Magnoliophyta; eudicotyledons; Gunneridae; Pentapetalae; rosids; malvids; Brassicales; Brassicaceae; Camelineae; Arabidopsis	.	.	.	.	.	.	.	COG0631^Phosphatase	KEGG:ath:AT3G15260	GO:0046872^molecular_function^metal ion binding`GO:0004722^molecular_function^protein serine/threonine phosphatase activity	.	.	.
TRINITY_DN28777_c0_g4	TRINITY_DN28777_c0_g4_i1	P2C39_ARATH^P2C39_ARATH^Q:242-3,H:70-149^81.25%ID^E:2.94e-41^RecName: Full=Probable protein phosphatase 2C 39;^Eukaryota; Viridiplantae; Streptophyta; Embryophyta; Tracheophyta; Spermatophyta; Magnoliophyta; eudicotyledons; Gunneridae; Pentapetalae; rosids; malvids; Brassicales; Brassicaceae; Camelineae; Arabidopsis	.	.	.	.	.	.	.	COG0631^Phosphatase	KEGG:ath:AT3G15260	GO:0046872^molecular_function^metal ion binding`GO:0004722^molecular_function^protein serine/threonine phosphatase activity	.	.	.
TRINITY_DN28786_c0_g1	TRINITY_DN28786_c0_g1_i1	RS13_SOYBN^RS13_SOYBN^Q:252-1,H:5-118^65.789%ID^E:9.79e-43^RecName: Full=40S ribosomal protein S13;^Eukaryota; Viridiplantae; Streptophyta; Embryophyta; Tracheophyta; Spermatophyta; Magnoliophyta; eudicotyledons; Gunneridae; Pentapetalae; rosids; fabids; Fabales; Fabaceae; Papilionoideae; 50 kb inversion clade; NPAAA clade; indigoferoid/millettioid clade; Phaseoleae; Glycine; Soja	.	.	.	.	.	.	.	COG0184^Forms an intersubunit bridge (bridge B4) with the 23S rRNA of the 50S subunit in the ribosome (By similarity)	KEGG:gmx:100790163`KEGG:gmx:547745`KO:K02953	GO:0022627^cellular_component^cytosolic small ribosomal subunit`GO:0005730^cellular_component^nucleolus`GO:0070181^molecular_function^small ribosomal subunit rRNA binding`GO:0003735^molecular_function^structural constituent of ribosome`GO:0006412^biological_process^translation	.	.	.
TRINITY_DN28786_c0_g1	TRINITY_DN28786_c0_g1_i2	RS13_SOYBN^RS13_SOYBN^Q:257-156,H:1-34^88.235%ID^E:4.72e-21^RecName: Full=40S ribosomal protein S13;^Eukaryota; Viridiplantae; Streptophyta; Embryophyta; Tracheophyta; Spermatophyta; Magnoliophyta; eudicotyledons; Gunneridae; Pentapetalae; rosids; fabids; Fabales; Fabaceae; Papilionoideae; 50 kb inversion clade; NPAAA clade; indigoferoid/millettioid clade; Phaseoleae; Glycine; Soja`RS13_SOYBN^RS1…	.	.	.	.	.	.	.	COG0184^Forms an intersubunit bridge (bridge B4) with the 23S rRNA of the 50S subunit in the ribosome (By similarity)	KEGG:gmx:100790163`KEGG:gmx:547745`KO:K02953	GO:0022627^cellular_component^cytosolic small ribosomal subunit`GO:0005730^cellular_component^nucleolus`GO:0070181^molecular_function^small ribosomal subunit rRNA binding`GO:0003735^molecular_function^structural constituent of ribosome`GO:0006412^biological_process^translation	.	.	.
TRINITY_DN28786_c0_g1	TRINITY_DN28786_c0_g1_i3	RS13_SOYBN^RS13_SOYBN^Q:228-1,H:13-118^63.208%ID^E:8.37e-37^RecName: Full=40S ribosomal protein S13;^Eukaryota; Viridiplantae; Streptophyta; Embryophyta; Tracheophyta; Spermatophyta; Magnoliophyta; eudicotyledons; Gunneridae; Pentapetalae; rosids; fabids; Fabales; Fabaceae; Papilionoideae; 50 kb inversion clade; NPAAA clade; indigoferoid/millettioid clade; Phaseoleae; Glycine; Soja	.	.	.	.	.	.	.	COG0184^Forms an intersubunit bridge (bridge B4) with the 23S rRNA of the 50S subunit in the ribosome (By similarity)	KEGG:gmx:100790163`KEGG:gmx:547745`KO:K02953	GO:0022627^cellular_component^cytosolic small ribosomal subunit`GO:0005730^cellular_component^nucleolus`GO:0070181^molecular_function^small ribosomal subunit rRNA binding`GO:0003735^molecular_function^structural constituent of ribosome`GO:0006412^biological_process^translation	.	.	.
TRINITY_DN28786_c0_g1	TRINITY_DN28786_c0_g1_i4	RS13_SOYBN^RS13_SOYBN^Q:93-10,H:60-87^89.286%ID^E:1.96e-15^RecName: Full=40S ribosomal protein S13;^Eukaryota; Viridiplantae; Streptophyta; Embryophyta; Tracheophyta; Spermatophyta; Magnoliophyta; eudicotyledons; Gunneridae; Pentapetalae; rosids; fabids; Fabales; Fabaceae; Papilionoideae; 50 kb inversion clade; NPAAA clade; indigoferoid/millettioid clade; Phaseoleae; Glycine; Soja`RS13_SOYBN^RS13…	.	.	.	.	.	.	.	COG0184^Forms an intersubunit bridge (bridge B4) with the 23S rRNA of the 50S subunit in the ribosome (By similarity)	KEGG:gmx:100790163`KEGG:gmx:547745`KO:K02953	GO:0022627^cellular_component^cytosolic small ribosomal subunit`GO:0005730^cellular_component^nucleolus`GO:0070181^molecular_function^small ribosomal subunit rRNA binding`GO:0003735^molecular_function^structural constituent of ribosome`GO:0006412^biological_process^translation	.	.	.
TRINITY_DN28701_c0_g1	TRINITY_DN28701_c0_g1_i1	YG31B_YEAST^YG31B_YEAST^Q:441-202,H:1158-1238^40.741%ID^E:4.12e-16^RecName: Full=Transposon Ty3-G Gag-Pol polyprotein;^Eukaryota; Fungi; Dikarya; Ascomycota; Saccharomycotina; Saccharomycetes; Saccharomycetales; Saccharomycetaceae; Saccharomyces`YG31B_YEAST^YG31B_YEAST^Q:194-54,H:1241-1287^36.17%ID^E:4.12e-16^RecName: Full=Transposon Ty3-G Gag-Pol polyprotein;^Eukaryota; Fungi; Dikarya; Ascomycot…	.	TRINITY_DN28701_c0_g1_i1.p1	456-100[-]	YI31B_YEAST^YI31B_YEAST^Q:6-85,H:1184-1264^40.741%ID^E:2.62e-14^RecName: Full=Transposon Ty3-I Gag-Pol polyprotein;^Eukaryota; Fungi; Dikarya; Ascomycota; Saccharomycotina; Saccharomycetes; Saccharomycetales; Saccharomycetaceae; Saccharomyces	.	.	.	.	KEGG:sce:YIL082W-A`KO:K07497	GO:0005737^cellular_component^cytoplasm`GO:0005634^cellular_component^nucleus`GO:0000943^cellular_component^retrotransposon nucleocapsid`GO:0004190^molecular_function^aspartic-type endopeptidase activity`GO:0005524^molecular_function^ATP binding`GO:0003677^molecular_function^DNA binding`GO:0003887^molecular_function^DNA-directed DNA polymerase activity`GO:0008233^molecular_function^peptidase acti…	.	.	.
TRINITY_DN28737_c0_g1	TRINITY_DN28737_c0_g1_i1	SODC_ZANAE^SODC_ZANAE^Q:207-88,H:39-78^82.5%ID^E:4.91e-20^RecName: Full=Superoxide dismutase [Cu-Zn];^Eukaryota; Viridiplantae; Streptophyta; Embryophyta; Tracheophyta; Spermatophyta; Magnoliophyta; Liliopsida; Araceae; Philodendroideae; Zantedeschieae; Zantedeschia`SODC_ZANAE^SODC_ZANAE^Q:85-5,H:84-110^77.778%ID^E:4.91e-20^RecName: Full=Superoxide dismutase [Cu-Zn];^Eukaryota; Viridiplantae; Str…	.	.	.	.	.	.	.	.	.	GO:0005737^cellular_component^cytoplasm`GO:0046872^molecular_function^metal ion binding`GO:0004784^molecular_function^superoxide dismutase activity	.	.	.
TRINITY_DN28752_c0_g1	TRINITY_DN28752_c0_g1_i1	IN22_MAIZE^IN22_MAIZE^Q:268-2,H:51-139^78.652%ID^E:3.75e-48^RecName: Full=IN2-2 protein;^Eukaryota; Viridiplantae; Streptophyta; Embryophyta; Tracheophyta; Spermatophyta; Magnoliophyta; Liliopsida; Poales; Poaceae; PACMAD clade; Panicoideae; Andropogonodae; Andropogoneae; Tripsacinae; Zea	.	.	.	.	.	.	.	COG0667^Aldo keto reductase	.	GO:0016491^molecular_function^oxidoreductase activity	.	.	.
TRINITY_DN28752_c0_g2	TRINITY_DN28752_c0_g2_i1	IN22_MAIZE^IN22_MAIZE^Q:160-2,H:87-139^79.245%ID^E:1.5e-23^RecName: Full=IN2-2 protein;^Eukaryota; Viridiplantae; Streptophyta; Embryophyta; Tracheophyta; Spermatophyta; Magnoliophyta; Liliopsida; Poales; Poaceae; PACMAD clade; Panicoideae; Andropogonodae; Andropogoneae; Tripsacinae; Zea`IN22_MAIZE^IN22_MAIZE^Q:238-393,H:5-56^76.923%ID^E:1.35e-21^RecName: Full=IN2-2 protein;^Eukaryota; Viridiplan…	.	.	.	.	.	.	.	COG0667^Aldo keto reductase	.	GO:0016491^molecular_function^oxidoreductase activity	.	.	.
TRINITY_DN28752_c0_g2	TRINITY_DN28752_c0_g2_i2	IN22_MAIZE^IN22_MAIZE^Q:268-2,H:51-139^76.404%ID^E:2.06e-46^RecName: Full=IN2-2 protein;^Eukaryota; Viridiplantae; Streptophyta; Embryophyta; Tracheophyta; Spermatophyta; Magnoliophyta; Liliopsida; Poales; Poaceae; PACMAD clade; Panicoideae; Andropogonodae; Andropogoneae; Tripsacinae; Zea	.	.	.	.	.	.	.	COG0667^Aldo keto reductase	.	GO:0016491^molecular_function^oxidoreductase activity	.	.	.
TRINITY_DN28748_c0_g1	TRINITY_DN28748_c0_g1_i1	.	.	.	.	.	.	.	.	.	.	.	.	.	.
TRINITY_DN28748_c0_g2	TRINITY_DN28748_c0_g2_i1	.	.	.	.	.	.	.	.	.	.	.	.	.	.
TRINITY_DN28748_c1_g1	TRINITY_DN28748_c1_g1_i1	.	.	.	.	.	.	.	.	.	.	.	.	.	.
TRINITY_DN28748_c1_g2	TRINITY_DN28748_c1_g2_i1	.	.	.	.	.	.	.	.	.	.	.	.	.	.
TRINITY_DN28748_c1_g2	TRINITY_DN28748_c1_g2_i2	.	.	.	.	.	.	.	.	.	.	.	.	.	.
TRINITY_DN28748_c1_g3	TRINITY_DN28748_c1_g3_i1	.	.	.	.	.	.	.	.	.	.	.	.	.	.
TRINITY_DN28764_c0_g1	TRINITY_DN28764_c0_g1_i1	.	.	.	.	.	.	.	.	.	.	.	.	.	.
TRINITY_DN28764_c1_g1	TRINITY_DN28764_c1_g1_i1	.	.	.	.	.	.	.	.	.	.	.	.	.	.
TRINITY_DN28764_c1_g2	TRINITY_DN28764_c1_g2_i1	.	.	TRINITY_DN28764_c1_g2_i1.p1	358-2[-]	.	.	.	.	.	.	.	.	.	.
TRINITY_DN28764_c1_g3	TRINITY_DN28764_c1_g3_i1	.	.	.	.	.	.	.	.	.	.	.	.	.	.
TRINITY_DN28795_c0_g1	TRINITY_DN28795_c0_g1_i1	.	.	.	.	.	.	.	.	.	.	.	.	.	.
TRINITY_DN28795_c0_g2	TRINITY_DN28795_c0_g2_i1	.	.	.	.	.	.	.	.	.	.	.	.	.	.
TRINITY_DN28795_c1_g1	TRINITY_DN28795_c1_g1_i1	.	.	.	.	.	.	.	.	.	.	.	.	.	.
TRINITY_DN28795_c2_g1	TRINITY_DN28795_c2_g1_i1	.	.	.	.	.	.	.	.	.	.	.	.	.	.
TRINITY_DN28712_c0_g1	TRINITY_DN28712_c0_g1_i1	.	.	.	.	.	.	.	.	.	.	.	.	.	.
TRINITY_DN28712_c1_g1	TRINITY_DN28712_c1_g1_i1	.	.	.	.	.	.	.	.	.	.	.	.	.	.
TRINITY_DN28708_c0_g1	TRINITY_DN28708_c0_g1_i1	PP305_ARATH^PP305_ARATH^Q:1-315,H:479-583^67.619%ID^E:2.35e-44^RecName: Full=Pentatricopeptide repeat-containing protein At4g08210;^Eukaryota; Viridiplantae; Streptophyta; Embryophyta; Tracheophyta; Spermatophyta; Magnoliophyta; eudicotyledons; Gunneridae; Pentapetalae; rosids; malvids; Brassicales; Brassicaceae; Camelineae; Arabidopsis`PP305_ARATH^PP305_ARATH^Q:10-240,H:44-121^32.051%ID^E:5.35e-…	.	TRINITY_DN28708_c0_g1_i1.p1	1-315[+]	PP305_ARATH^PP305_ARATH^Q:1-105,H:479-583^67.619%ID^E:2.11e-44^RecName: Full=Pentatricopeptide repeat-containing protein At4g08210;^Eukaryota; Viridiplantae; Streptophyta; Embryophyta; Tracheophyta; Spermatophyta; Magnoliophyta; eudicotyledons; Gunneridae; Pentapetalae; rosids; malvids; Brassicales; Brassicaceae; Camelineae; Arabidopsis`PP305_ARATH^PP305_ARATH^Q:4-80,H:44-121^32.051%ID^E:4.82e-07…	PF01535.20^PPR^PPR repeat^1-30^E:9.3e-06`PF13041.6^PPR_2^PPR repeat family^30-76^E:1.1e-09`PF13812.6^PPR_3^Pentatricopeptide repeat domain^30-76^E:0.0015`PF01535.20^PPR^PPR repeat^32-61^E:3.9e-07`PF01535.20^PPR^PPR repeat^67-94^E:0.004	.	.	ENOG410Z7Z7^Pentatricopeptide repeat-containing protein	KEGG:ath:AT4G08210	GO:0009451^biological_process^RNA modification	.	.	.
TRINITY_DN28708_c0_g2	TRINITY_DN28708_c0_g2_i1	PP305_ARATH^PP305_ARATH^Q:1-324,H:479-586^66.667%ID^E:3.29e-46^RecName: Full=Pentatricopeptide repeat-containing protein At4g08210;^Eukaryota; Viridiplantae; Streptophyta; Embryophyta; Tracheophyta; Spermatophyta; Magnoliophyta; eudicotyledons; Gunneridae; Pentapetalae; rosids; malvids; Brassicales; Brassicaceae; Camelineae; Arabidopsis`PP305_ARATH^PP305_ARATH^Q:13-240,H:45-121^32.468%ID^E:1.05e-…	.	TRINITY_DN28708_c0_g2_i1.p1	1-378[+]	PP305_ARATH^PP305_ARATH^Q:1-108,H:479-586^66.667%ID^E:2.97e-46^RecName: Full=Pentatricopeptide repeat-containing protein At4g08210;^Eukaryota; Viridiplantae; Streptophyta; Embryophyta; Tracheophyta; Spermatophyta; Magnoliophyta; eudicotyledons; Gunneridae; Pentapetalae; rosids; malvids; Brassicales; Brassicaceae; Camelineae; Arabidopsis`PP305_ARATH^PP305_ARATH^Q:5-80,H:45-121^32.468%ID^E:9.43e-07…	PF01535.20^PPR^PPR repeat^1-30^E:1.3e-05`PF13041.6^PPR_2^PPR repeat family^30-76^E:1.7e-09`PF13812.6^PPR_3^Pentatricopeptide repeat domain^30-76^E:0.0022`PF01535.20^PPR^PPR repeat^32-61^E:5.4e-07`PF01535.20^PPR^PPR repeat^67-94^E:0.0056	.	.	ENOG410Z7Z7^Pentatricopeptide repeat-containing protein	KEGG:ath:AT4G08210	GO:0009451^biological_process^RNA modification	.	.	.
TRINITY_DN28708_c0_g3	TRINITY_DN28708_c0_g3_i1	PP305_ARATH^PP305_ARATH^Q:358-38,H:577-683^69.159%ID^E:1.42e-46^RecName: Full=Pentatricopeptide repeat-containing protein At4g08210;^Eukaryota; Viridiplantae; Streptophyta; Embryophyta; Tracheophyta; Spermatophyta; Magnoliophyta; eudicotyledons; Gunneridae; Pentapetalae; rosids; malvids; Brassicales; Brassicaceae; Camelineae; Arabidopsis	.	TRINITY_DN28708_c0_g3_i1.p1	358-32[-]	PP305_ARATH^PP305_ARATH^Q:1-107,H:577-683^69.159%ID^E:9.25e-47^RecName: Full=Pentatricopeptide repeat-containing protein At4g08210;^Eukaryota; Viridiplantae; Streptophyta; Embryophyta; Tracheophyta; Spermatophyta; Magnoliophyta; eudicotyledons; Gunneridae; Pentapetalae; rosids; malvids; Brassicales; Brassicaceae; Camelineae; Arabidopsis	PF01535.20^PPR^PPR repeat^7-30^E:0.013	.	.	ENOG410Z7Z7^Pentatricopeptide repeat-containing protein	KEGG:ath:AT4G08210	GO:0009451^biological_process^RNA modification	.	.	.
TRINITY_DN28708_c0_g3	TRINITY_DN28708_c0_g3_i2	PP305_ARATH^PP305_ARATH^Q:791-465,H:577-685^70.642%ID^E:1.27e-46^RecName: Full=Pentatricopeptide repeat-containing protein At4g08210;^Eukaryota; Viridiplantae; Streptophyta; Embryophyta; Tracheophyta; Spermatophyta; Magnoliophyta; eudicotyledons; Gunneridae; Pentapetalae; rosids; malvids; Brassicales; Brassicaceae; Camelineae; Arabidopsis	.	TRINITY_DN28708_c0_g3_i2.p1	791-450[-]	PP305_ARATH^PP305_ARATH^Q:1-109,H:577-685^70.642%ID^E:3.51e-49^RecName: Full=Pentatricopeptide repeat-containing protein At4g08210;^Eukaryota; Viridiplantae; Streptophyta; Embryophyta; Tracheophyta; Spermatophyta; Magnoliophyta; eudicotyledons; Gunneridae; Pentapetalae; rosids; malvids; Brassicales; Brassicaceae; Camelineae; Arabidopsis	PF01535.20^PPR^PPR repeat^7-30^E:0.014	.	.	ENOG410Z7Z7^Pentatricopeptide repeat-containing protein	KEGG:ath:AT4G08210	GO:0009451^biological_process^RNA modification	.	.	.
TRINITY_DN28755_c0_g1	TRINITY_DN28755_c0_g1_i1	CRK25_ARATH^CRK25_ARATH^Q:23-799,H:156-416^48.855%ID^E:2.27e-62^RecName: Full=Cysteine-rich receptor-like protein kinase 25;^Eukaryota; Viridiplantae; Streptophyta; Embryophyta; Tracheophyta; Spermatophyta; Magnoliophyta; eudicotyledons; Gunneridae; Pentapetalae; rosids; malvids; Brassicales; Brassicaceae; Camelineae; Arabidopsis	.	TRINITY_DN28755_c0_g1_i1.p1	2-799[+]	CRK25_ARATH^CRK25_ARATH^Q:8-266,H:156-416^49.43%ID^E:7.93e-72^RecName: Full=Cysteine-rich receptor-like protein kinase 25;^Eukaryota; Viridiplantae; Streptophyta; Embryophyta; Tracheophyta; Spermatophyta; Magnoliophyta; eudicotyledons; Gunneridae; Pentapetalae; rosids; malvids; Brassicales; Brassicaceae; Camelineae; Arabidopsis	PF01657.17^Stress-antifung^Salt stress response/antifungal^5-97^E:5.8e-16`PF00069.25^Pkinase^Protein kinase domain^198-261^E:5.8e-09`PF07714.17^Pkinase_Tyr^Protein tyrosine kinase^199-263^E:1.3e-09	.	.	COG0515^Serine Threonine protein kinase	KEGG:ath:AT4G05200	GO:0016021^cellular_component^integral component of membrane`GO:0005886^cellular_component^plasma membrane`GO:0005524^molecular_function^ATP binding`GO:0004674^molecular_function^protein serine/threonine kinase activity`GO:0042742^biological_process^defense response to bacterium`GO:0006468^biological_process^protein phosphorylation	GO:0004672^molecular_function^protein kinase activity`GO:0005524^molecular_function^ATP binding`GO:0006468^biological_process^protein phosphorylation	.	.
TRINITY_DN28755_c1_g1	TRINITY_DN28755_c1_g1_i1	CRK25_ARATH^CRK25_ARATH^Q:211-2,H:81-150^54.286%ID^E:7.46e-23^RecName: Full=Cysteine-rich receptor-like protein kinase 25;^Eukaryota; Viridiplantae; Streptophyta; Embryophyta; Tracheophyta; Spermatophyta; Magnoliophyta; eudicotyledons; Gunneridae; Pentapetalae; rosids; malvids; Brassicales; Brassicaceae; Camelineae; Arabidopsis	.	.	.	.	.	.	.	COG0515^Serine Threonine protein kinase	KEGG:ath:AT4G05200	GO:0016021^cellular_component^integral component of membrane`GO:0005886^cellular_component^plasma membrane`GO:0005524^molecular_function^ATP binding`GO:0004674^molecular_function^protein serine/threonine kinase activity`GO:0042742^biological_process^defense response to bacterium`GO:0006468^biological_process^protein phosphorylation	.	.	.
TRINITY_DN28755_c1_g2	TRINITY_DN28755_c1_g2_i1	CRK25_ARATH^CRK25_ARATH^Q:163-2,H:97-150^53.704%ID^E:2.46e-16^RecName: Full=Cysteine-rich receptor-like protein kinase 25;^Eukaryota; Viridiplantae; Streptophyta; Embryophyta; Tracheophyta; Spermatophyta; Magnoliophyta; eudicotyledons; Gunneridae; Pentapetalae; rosids; malvids; Brassicales; Brassicaceae; Camelineae; Arabidopsis	.	.	.	.	.	.	.	COG0515^Serine Threonine protein kinase	KEGG:ath:AT4G05200	GO:0016021^cellular_component^integral component of membrane`GO:0005886^cellular_component^plasma membrane`GO:0005524^molecular_function^ATP binding`GO:0004674^molecular_function^protein serine/threonine kinase activity`GO:0042742^biological_process^defense response to bacterium`GO:0006468^biological_process^protein phosphorylation	.	.	.
TRINITY_DN28779_c0_g1	TRINITY_DN28779_c0_g1_i1	.	.	.	.	.	.	.	.	.	.	.	.	.	.
TRINITY_DN28779_c1_g1	TRINITY_DN28779_c1_g1_i1	.	.	.	.	.	.	.	.	.	.	.	.	.	.
TRINITY_DN28763_c0_g1	TRINITY_DN28763_c0_g1_i1	.	.	.	.	.	.	.	.	.	.	.	.	.	.
TRINITY_DN28763_c0_g2	TRINITY_DN28763_c0_g2_i1	.	.	.	.	.	.	.	.	.	.	.	.	.	.
TRINITY_DN28715_c0_g1	TRINITY_DN28715_c0_g1_i1	BABL_LILLO^BABL_LILLO^Q:137-289,H:24-74^54.902%ID^E:4.69e-11^RecName: Full=Chemocyanin;^Eukaryota; Viridiplantae; Streptophyta; Embryophyta; Tracheophyta; Spermatophyta; Magnoliophyta; Liliopsida; Liliales; Liliaceae; Lilium	.	.	.	.	.	.	.	.	.	GO:0009055^molecular_function^electron transfer activity`GO:0046872^molecular_function^metal ion binding	.	.	.
TRINITY_DN28788_c0_g1	TRINITY_DN28788_c0_g1_i1	.	.	.	.	.	.	.	.	.	.	.	.	.	.
TRINITY_DN28788_c1_g1	TRINITY_DN28788_c1_g1_i1	.	.	.	.	.	.	.	.	.	.	.	.	.	.
TRINITY_DN28788_c1_g2	TRINITY_DN28788_c1_g2_i1	.	.	.	.	.	.	.	.	.	.	.	.	.	.
TRINITY_DN28739_c1_g1	TRINITY_DN28739_c1_g1_i1	.	.	.	.	.	.	.	.	.	.	.	.	.	.
TRINITY_DN28723_c0_g1	TRINITY_DN28723_c0_g1_i1	LYK3_ARATH^LYK3_ARATH^Q:40-642,H:374-540^31.841%ID^E:8.81e-25^RecName: Full=LysM domain receptor-like kinase 3;^Eukaryota; Viridiplantae; Streptophyta; Embryophyta; Tracheophyta; Spermatophyta; Magnoliophyta; eudicotyledons; Gunneridae; Pentapetalae; rosids; malvids; Brassicales; Brassicaceae; Camelineae; Arabidopsis	.	TRINITY_DN28723_c0_g1_i1.p1	1-642[+]	LYK3_ARATH^LYK3_ARATH^Q:14-214,H:374-540^33.333%ID^E:6.67e-27^RecName: Full=LysM domain receptor-like kinase 3;^Eukaryota; Viridiplantae; Streptophyta; Embryophyta; Tracheophyta; Spermatophyta; Magnoliophyta; eudicotyledons; Gunneridae; Pentapetalae; rosids; malvids; Brassicales; Brassicaceae; Camelineae; Arabidopsis	PF00069.25^Pkinase^Protein kinase domain^10-213^E:5.1e-22`PF07714.17^Pkinase_Tyr^Protein tyrosine kinase^11-142^E:3.9e-15	.	.	COG0515^Serine Threonine protein kinase	KEGG:ath:AT1G51940	GO:0016021^cellular_component^integral component of membrane`GO:0005886^cellular_component^plasma membrane`GO:0005524^molecular_function^ATP binding`GO:0004674^molecular_function^protein serine/threonine kinase activity`GO:0009738^biological_process^abscisic acid-activated signaling pathway`GO:0006952^biological_process^defense response`GO:0050832^biological_process^defense response to fungus`GO:…	GO:0004672^molecular_function^protein kinase activity`GO:0005524^molecular_function^ATP binding`GO:0006468^biological_process^protein phosphorylation	.	.
TRINITY_DN28723_c0_g1	TRINITY_DN28723_c0_g1_i1	LYK3_ARATH^LYK3_ARATH^Q:40-642,H:374-540^31.841%ID^E:8.81e-25^RecName: Full=LysM domain receptor-like kinase 3;^Eukaryota; Viridiplantae; Streptophyta; Embryophyta; Tracheophyta; Spermatophyta; Magnoliophyta; eudicotyledons; Gunneridae; Pentapetalae; rosids; malvids; Brassicales; Brassicaceae; Camelineae; Arabidopsis	.	TRINITY_DN28723_c0_g1_i1.p2	3-317[+]	.	.	.	.	.	.	.	.	.	.
TRINITY_DN28723_c0_g2	TRINITY_DN28723_c0_g2_i1	.	.	.	.	.	.	.	.	.	.	.	.	.	.
TRINITY_DN28723_c0_g2	TRINITY_DN28723_c0_g2_i2	.	.	.	.	.	.	.	.	.	.	.	.	.	.
TRINITY_DN28723_c0_g2	TRINITY_DN28723_c0_g2_i3	.	.	TRINITY_DN28723_c0_g2_i3.p1	1-309[+]	.	.	.	.	.	.	.	.	.	.
TRINITY_DN28723_c0_g2	TRINITY_DN28723_c0_g2_i4	.	.	TRINITY_DN28723_c0_g2_i4.p1	1-309[+]	.	.	.	.	.	.	.	.	.	.
TRINITY_DN28774_c0_g1	TRINITY_DN28774_c0_g1_i1	SBT54_ARATH^SBT54_ARATH^Q:42-380,H:393-505^62.832%ID^E:7.44e-30^RecName: Full=Subtilisin-like protease SBT5.4 {ECO:0000303|PubMed:16193095};^Eukaryota; Viridiplantae; Streptophyta; Embryophyta; Tracheophyta; Spermatophyta; Magnoliophyta; eudicotyledons; Gunneridae; Pentapetalae; rosids; malvids; Brassicales; Brassicaceae; Camelineae; Arabidopsis	.	TRINITY_DN28774_c0_g1_i1.p1	3-380[+]	SBT54_ARATH^SBT54_ARATH^Q:10-126,H:389-505^61.538%ID^E:1.88e-37^RecName: Full=Subtilisin-like protease SBT5.4 {ECO:0000303|PubMed:16193095};^Eukaryota; Viridiplantae; Streptophyta; Embryophyta; Tracheophyta; Spermatophyta; Magnoliophyta; eudicotyledons; Gunneridae; Pentapetalae; rosids; malvids; Brassicales; Brassicaceae; Camelineae; Arabidopsis	PF02225.22^PA^PA domain^25-103^E:9.9e-13	.	.	COG1404^peptidase (S8 and S53, subtilisin, kexin, sedolisin	KEGG:ath:AT5G59810	GO:0005783^cellular_component^endoplasmic reticulum`GO:0005886^cellular_component^plasma membrane`GO:0004252^molecular_function^serine-type endopeptidase activity`GO:0010074^biological_process^maintenance of meristem identity`GO:0040008^biological_process^regulation of growth	.	.	.
TRINITY_DN28774_c0_g2	TRINITY_DN28774_c0_g2_i1	SBT54_ARATH^SBT54_ARATH^Q:4-399,H:375-505^61.364%ID^E:1.85e-35^RecName: Full=Subtilisin-like protease SBT5.4 {ECO:0000303|PubMed:16193095};^Eukaryota; Viridiplantae; Streptophyta; Embryophyta; Tracheophyta; Spermatophyta; Magnoliophyta; eudicotyledons; Gunneridae; Pentapetalae; rosids; malvids; Brassicales; Brassicaceae; Camelineae; Arabidopsis	.	TRINITY_DN28774_c0_g2_i1.p1	1-399[+]	SBT54_ARATH^SBT54_ARATH^Q:2-133,H:375-505^61.364%ID^E:6.42e-43^RecName: Full=Subtilisin-like protease SBT5.4 {ECO:0000303|PubMed:16193095};^Eukaryota; Viridiplantae; Streptophyta; Embryophyta; Tracheophyta; Spermatophyta; Magnoliophyta; eudicotyledons; Gunneridae; Pentapetalae; rosids; malvids; Brassicales; Brassicaceae; Camelineae; Arabidopsis	PF02225.22^PA^PA domain^32-110^E:1.2e-12	.	.	COG1404^peptidase (S8 and S53, subtilisin, kexin, sedolisin	KEGG:ath:AT5G59810	GO:0005783^cellular_component^endoplasmic reticulum`GO:0005886^cellular_component^plasma membrane`GO:0004252^molecular_function^serine-type endopeptidase activity`GO:0010074^biological_process^maintenance of meristem identity`GO:0040008^biological_process^regulation of growth	.	.	.
TRINITY_DN28774_c0_g3	TRINITY_DN28774_c0_g3_i1	AIR3_ARATH^AIR3_ARATH^Q:406-2,H:240-374^78.519%ID^E:2e-69^RecName: Full=Subtilisin-like protease SBT5.3;^Eukaryota; Viridiplantae; Streptophyta; Embryophyta; Tracheophyta; Spermatophyta; Magnoliophyta; eudicotyledons; Gunneridae; Pentapetalae; rosids; malvids; Brassicales; Brassicaceae; Camelineae; Arabidopsis	.	TRINITY_DN28774_c0_g3_i1.p1	424-2[-]	AIR3_ARATH^AIR3_ARATH^Q:7-141,H:240-374^78.519%ID^E:1.8e-69^RecName: Full=Subtilisin-like protease SBT5.3;^Eukaryota; Viridiplantae; Streptophyta; Embryophyta; Tracheophyta; Spermatophyta; Magnoliophyta; eudicotyledons; Gunneridae; Pentapetalae; rosids; malvids; Brassicales; Brassicaceae; Camelineae; Arabidopsis	PF00082.22^Peptidase_S8^Subtilase family^12-122^E:7.2e-13	.	.	COG1404^peptidase (S8 and S53, subtilisin, kexin, sedolisin	KEGG:ath:AT2G04160	GO:0005618^cellular_component^cell wall`GO:0005576^cellular_component^extracellular region`GO:0004252^molecular_function^serine-type endopeptidase activity`GO:0010102^biological_process^lateral root morphogenesis`GO:0009733^biological_process^response to auxin	GO:0004252^molecular_function^serine-type endopeptidase activity`GO:0006508^biological_process^proteolysis	.	.
TRINITY_DN28774_c0_g4	TRINITY_DN28774_c0_g4_i1	AIR3_ARATH^AIR3_ARATH^Q:2-193,H:348-411^56.25%ID^E:7.68e-17^RecName: Full=Subtilisin-like protease SBT5.3;^Eukaryota; Viridiplantae; Streptophyta; Embryophyta; Tracheophyta; Spermatophyta; Magnoliophyta; eudicotyledons; Gunneridae; Pentapetalae; rosids; malvids; Brassicales; Brassicaceae; Camelineae; Arabidopsis	.	.	.	.	.	.	.	COG1404^peptidase (S8 and S53, subtilisin, kexin, sedolisin	KEGG:ath:AT2G04160	GO:0005618^cellular_component^cell wall`GO:0005576^cellular_component^extracellular region`GO:0004252^molecular_function^serine-type endopeptidase activity`GO:0010102^biological_process^lateral root morphogenesis`GO:0009733^biological_process^response to auxin	.	.	.
TRINITY_DN28758_c0_g1	TRINITY_DN28758_c0_g1_i1	AVT6A_ARATH^AVT6A_ARATH^Q:2-658,H:79-297^58.904%ID^E:3.61e-95^RecName: Full=Amino acid transporter AVT6A {ECO:0000305};^Eukaryota; Viridiplantae; Streptophyta; Embryophyta; Tracheophyta; Spermatophyta; Magnoliophyta; eudicotyledons; Gunneridae; Pentapetalae; rosids; malvids; Brassicales; Brassicaceae; Camelineae; Arabidopsis	.	TRINITY_DN28758_c0_g1_i1.p1	2-658[+]	AVT6A_ARATH^AVT6A_ARATH^Q:1-219,H:79-297^58.904%ID^E:3.25e-95^RecName: Full=Amino acid transporter AVT6A {ECO:0000305};^Eukaryota; Viridiplantae; Streptophyta; Embryophyta; Tracheophyta; Spermatophyta; Magnoliophyta; eudicotyledons; Gunneridae; Pentapetalae; rosids; malvids; Brassicales; Brassicaceae; Camelineae; Arabidopsis	PF01490.18^Aa_trans^Transmembrane amino acid transporter protein^1-218^E:3.7e-27	.	.	COG0814^amino acid transport	KEGG:ath:AT3G30390`KO:K14207	GO:0016021^cellular_component^integral component of membrane`GO:0005774^cellular_component^vacuolar membrane`GO:0005773^cellular_component^vacuole`GO:0015171^molecular_function^amino acid transmembrane transporter activity`GO:0003333^biological_process^amino acid transmembrane transport	.	.	.
TRINITY_DN28758_c0_g2	TRINITY_DN28758_c0_g2_i1	AVT6B_ARATH^AVT6B_ARATH^Q:887-396,H:282-447^64.458%ID^E:1.69e-63^RecName: Full=Amino acid transporter AVT6B {ECO:0000305};^Eukaryota; Viridiplantae; Streptophyta; Embryophyta; Tracheophyta; Spermatophyta; Magnoliophyta; eudicotyledons; Gunneridae; Pentapetalae; rosids; malvids; Brassicales; Brassicaceae; Camelineae; Arabidopsis	.	TRINITY_DN28758_c0_g2_i1.p1	887-369[-]	AVT6B_ARATH^AVT6B_ARATH^Q:1-164,H:282-447^64.458%ID^E:2.66e-65^RecName: Full=Amino acid transporter AVT6B {ECO:0000305};^Eukaryota; Viridiplantae; Streptophyta; Embryophyta; Tracheophyta; Spermatophyta; Magnoliophyta; eudicotyledons; Gunneridae; Pentapetalae; rosids; malvids; Brassicales; Brassicaceae; Camelineae; Arabidopsis	PF01490.18^Aa_trans^Transmembrane amino acid transporter protein^3-141^E:3.2e-12	.	.	COG0814^amino acid transport	KEGG:ath:AT5G38820`KO:K14207	GO:0016021^cellular_component^integral component of membrane`GO:0006865^biological_process^amino acid transport`GO:0071369^biological_process^cellular response to ethylene stimulus`GO:0071281^biological_process^cellular response to iron ion`GO:0071732^biological_process^cellular response to nitric oxide	.	.	.
TRINITY_DN28758_c0_g3	TRINITY_DN28758_c0_g3_i1	AVT6A_ARATH^AVT6A_ARATH^Q:192-1,H:24-86^62.5%ID^E:1.54e-15^RecName: Full=Amino acid transporter AVT6A {ECO:0000305};^Eukaryota; Viridiplantae; Streptophyta; Embryophyta; Tracheophyta; Spermatophyta; Magnoliophyta; eudicotyledons; Gunneridae; Pentapetalae; rosids; malvids; Brassicales; Brassicaceae; Camelineae; Arabidopsis	.	.	.	.	.	.	.	COG0814^amino acid transport	KEGG:ath:AT3G30390`KO:K14207	GO:0016021^cellular_component^integral component of membrane`GO:0005774^cellular_component^vacuolar membrane`GO:0005773^cellular_component^vacuole`GO:0015171^molecular_function^amino acid transmembrane transporter activity`GO:0003333^biological_process^amino acid transmembrane transport	.	.	.
TRINITY_DN28758_c0_g3	TRINITY_DN28758_c0_g3_i2	AVT6B_ARATH^AVT6B_ARATH^Q:138-1,H:33-78^71.739%ID^E:8.39e-15^RecName: Full=Amino acid transporter AVT6B {ECO:0000305};^Eukaryota; Viridiplantae; Streptophyta; Embryophyta; Tracheophyta; Spermatophyta; Magnoliophyta; eudicotyledons; Gunneridae; Pentapetalae; rosids; malvids; Brassicales; Brassicaceae; Camelineae; Arabidopsis	.	.	.	.	.	.	.	COG0814^amino acid transport	KEGG:ath:AT5G38820`KO:K14207	GO:0016021^cellular_component^integral component of membrane`GO:0006865^biological_process^amino acid transport`GO:0071369^biological_process^cellular response to ethylene stimulus`GO:0071281^biological_process^cellular response to iron ion`GO:0071732^biological_process^cellular response to nitric oxide	.	.	.
TRINITY_DN28758_c0_g3	TRINITY_DN28758_c0_g3_i3	AVT6A_ARATH^AVT6A_ARATH^Q:192-1,H:24-86^62.5%ID^E:1.66e-16^RecName: Full=Amino acid transporter AVT6A {ECO:0000305};^Eukaryota; Viridiplantae; Streptophyta; Embryophyta; Tracheophyta; Spermatophyta; Magnoliophyta; eudicotyledons; Gunneridae; Pentapetalae; rosids; malvids; Brassicales; Brassicaceae; Camelineae; Arabidopsis	.	TRINITY_DN28758_c0_g3_i3.p1	336-1[-]	AVT6A_ARATH^AVT6A_ARATH^Q:49-112,H:24-86^62.5%ID^E:1.49e-16^RecName: Full=Amino acid transporter AVT6A {ECO:0000305};^Eukaryota; Viridiplantae; Streptophyta; Embryophyta; Tracheophyta; Spermatophyta; Magnoliophyta; eudicotyledons; Gunneridae; Pentapetalae; rosids; malvids; Brassicales; Brassicaceae; Camelineae; Arabidopsis	PF01490.18^Aa_trans^Transmembrane amino acid transporter protein^70-110^E:2.1e-09	.	.	COG0814^amino acid transport	KEGG:ath:AT3G30390`KO:K14207	GO:0016021^cellular_component^integral component of membrane`GO:0005774^cellular_component^vacuolar membrane`GO:0005773^cellular_component^vacuole`GO:0015171^molecular_function^amino acid transmembrane transporter activity`GO:0003333^biological_process^amino acid transmembrane transport	.	.	.
TRINITY_DN28742_c0_g1	TRINITY_DN28742_c0_g1_i1	.	.	.	.	.	.	.	.	.	.	.	.	.	.
TRINITY_DN28742_c0_g2	TRINITY_DN28742_c0_g2_i1	.	.	.	.	.	.	.	.	.	.	.	.	.	.
TRINITY_DN28734_c0_g1	TRINITY_DN28734_c0_g1_i1	.	.	.	.	.	.	.	.	.	.	.	.	.	.
TRINITY_DN28734_c1_g1	TRINITY_DN28734_c1_g1_i1	.	.	.	.	.	.	.	.	.	.	.	.	.	.
TRINITY_DN28718_c0_g1	TRINITY_DN28718_c0_g1_i1	.	.	.	.	.	.	.	.	.	.	.	.	.	.
TRINITY_DN28785_c0_g1	TRINITY_DN28785_c0_g1_i1	.	.	.	.	.	.	.	.	.	.	.	.	.	.
TRINITY_DN28702_c0_g1	TRINITY_DN28702_c0_g1_i1	.	.	.	.	.	.	.	.	.	.	.	.	.	.
TRINITY_DN28702_c1_g1	TRINITY_DN28702_c1_g1_i1	.	.	.	.	.	.	.	.	.	.	.	.	.	.
TRINITY_DN28773_c0_g1	TRINITY_DN28773_c0_g1_i1	.	.	TRINITY_DN28773_c0_g1_i1.p1	17-382[+]	.	PF02458.15^Transferase^Transferase family^41-98^E:9.7e-06	.	.	.	.	.	GO:0016747^molecular_function^transferase activity, transferring acyl groups other than amino-acyl groups	.	.
TRINITY_DN28773_c0_g1	TRINITY_DN28773_c0_g1_i2	.	.	.	.	.	.	.	.	.	.	.	.	.	.
TRINITY_DN28773_c0_g1	TRINITY_DN28773_c0_g1_i3	.	.	.	.	.	.	.	.	.	.	.	.	.	.
TRINITY_DN28773_c0_g1	TRINITY_DN28773_c0_g1_i4	.	.	.	.	.	.	.	.	.	.	.	.	.	.
TRINITY_DN28773_c0_g1	TRINITY_DN28773_c0_g1_i5	.	.	.	.	.	.	.	.	.	.	.	.	.	.
TRINITY_DN28769_c0_g1	TRINITY_DN28769_c0_g1_i1	PX11E_ARATH^PX11E_ARATH^Q:376-2,H:1-125^88%ID^E:1.21e-75^RecName: Full=Peroxisomal membrane protein 11E;^Eukaryota; Viridiplantae; Streptophyta; Embryophyta; Tracheophyta; Spermatophyta; Magnoliophyta; eudicotyledons; Gunneridae; Pentapetalae; rosids; malvids; Brassicales; Brassicaceae; Camelineae; Arabidopsis	.	.	.	.	.	.	.	ENOG4111NS6^peroxisomal biogenesis factor 11	KEGG:ath:AT3G61070	GO:0005779^cellular_component^integral component of peroxisomal membrane`GO:0005739^cellular_component^mitochondrion`GO:0005778^cellular_component^peroxisomal membrane`GO:0005777^cellular_component^peroxisome`GO:0042802^molecular_function^identical protein binding`GO:0007623^biological_process^circadian rhythm`GO:0016559^biological_process^peroxisome fission`GO:0007031^biological_process^peroxiso…	.	.	.
TRINITY_DN28769_c0_g1	TRINITY_DN28769_c0_g1_i2	PX11E_ARATH^PX11E_ARATH^Q:376-2,H:1-125^92.8%ID^E:1.95e-81^RecName: Full=Peroxisomal membrane protein 11E;^Eukaryota; Viridiplantae; Streptophyta; Embryophyta; Tracheophyta; Spermatophyta; Magnoliophyta; eudicotyledons; Gunneridae; Pentapetalae; rosids; malvids; Brassicales; Brassicaceae; Camelineae; Arabidopsis	.	TRINITY_DN28769_c0_g1_i2.p1	376-2[-]	PX11E_ARATH^PX11E_ARATH^Q:1-125,H:1-125^92.8%ID^E:6.88e-82^RecName: Full=Peroxisomal membrane protein 11E;^Eukaryota; Viridiplantae; Streptophyta; Embryophyta; Tracheophyta; Spermatophyta; Magnoliophyta; eudicotyledons; Gunneridae; Pentapetalae; rosids; malvids; Brassicales; Brassicaceae; Camelineae; Arabidopsis	PF05648.14^PEX11^Peroxisomal biogenesis factor 11 (PEX11)^12-120^E:3.3e-27	.	.	ENOG4111NS6^peroxisomal biogenesis factor 11	KEGG:ath:AT3G61070	GO:0005779^cellular_component^integral component of peroxisomal membrane`GO:0005739^cellular_component^mitochondrion`GO:0005778^cellular_component^peroxisomal membrane`GO:0005777^cellular_component^peroxisome`GO:0042802^molecular_function^identical protein binding`GO:0007623^biological_process^circadian rhythm`GO:0016559^biological_process^peroxisome fission`GO:0007031^biological_process^peroxiso…	GO:0016559^biological_process^peroxisome fission`GO:0005779^cellular_component^integral component of peroxisomal membrane	.	.
TRINITY_DN28769_c0_g2	TRINITY_DN28769_c0_g2_i1	PX11D_ARATH^PX11D_ARATH^Q:48-230,H:121-181^77.049%ID^E:3.83e-19^RecName: Full=Peroxisomal membrane protein 11D;^Eukaryota; Viridiplantae; Streptophyta; Embryophyta; Tracheophyta; Spermatophyta; Magnoliophyta; eudicotyledons; Gunneridae; Pentapetalae; rosids; malvids; Brassicales; Brassicaceae; Camelineae; Arabidopsis	.	.	.	.	.	.	.	ENOG4111NS6^peroxisomal biogenesis factor 11	KEGG:ath:AT2G45740	GO:0009507^cellular_component^chloroplast`GO:0005779^cellular_component^integral component of peroxisomal membrane`GO:0005739^cellular_component^mitochondrion`GO:0005778^cellular_component^peroxisomal membrane`GO:0005777^cellular_component^peroxisome`GO:0042802^molecular_function^identical protein binding`GO:0016559^biological_process^peroxisome fission`GO:0007031^biological_process^peroxisome or…	.	.	.
TRINITY_DN28769_c0_g3	TRINITY_DN28769_c0_g3_i1	PX11C_ARATH^PX11C_ARATH^Q:783-595,H:166-228^77.778%ID^E:1.1e-22^RecName: Full=Peroxisomal membrane protein 11C;^Eukaryota; Viridiplantae; Streptophyta; Embryophyta; Tracheophyta; Spermatophyta; Magnoliophyta; eudicotyledons; Gunneridae; Pentapetalae; rosids; malvids; Brassicales; Brassicaceae; Camelineae; Arabidopsis`PX11C_ARATH^PX11C_ARATH^Q:688-876,H:166-228^71.429%ID^E:1.91e-19^RecName: Full=P…	.	.	.	.	.	.	.	ENOG4111NS6^peroxisomal biogenesis factor 11	KEGG:ath:AT1G01820	GO:0005779^cellular_component^integral component of peroxisomal membrane`GO:0005778^cellular_component^peroxisomal membrane`GO:0005777^cellular_component^peroxisome`GO:0009506^cellular_component^plasmodesma`GO:0042802^molecular_function^identical protein binding`GO:0016559^biological_process^peroxisome fission`GO:0007031^biological_process^peroxisome organization`GO:0044375^biological_process^reg…	.	.	.
TRINITY_DN28769_c0_g3	TRINITY_DN28769_c0_g3_i2	PX11D_ARATH^PX11D_ARATH^Q:762-595,H:174-229^85.714%ID^E:3e-25^RecName: Full=Peroxisomal membrane protein 11D;^Eukaryota; Viridiplantae; Streptophyta; Embryophyta; Tracheophyta; Spermatophyta; Magnoliophyta; eudicotyledons; Gunneridae; Pentapetalae; rosids; malvids; Brassicales; Brassicaceae; Camelineae; Arabidopsis`PX11D_ARATH^PX11D_ARATH^Q:3-152,H:180-229^76%ID^E:7.25e-18^RecName: Full=Peroxisom…	.	.	.	.	.	.	.	ENOG4111NS6^peroxisomal biogenesis factor 11	KEGG:ath:AT2G45740	GO:0009507^cellular_component^chloroplast`GO:0005779^cellular_component^integral component of peroxisomal membrane`GO:0005739^cellular_component^mitochondrion`GO:0005778^cellular_component^peroxisomal membrane`GO:0005777^cellular_component^peroxisome`GO:0042802^molecular_function^identical protein binding`GO:0016559^biological_process^peroxisome fission`GO:0007031^biological_process^peroxisome or…	.	.	.
TRINITY_DN28745_c0_g1	TRINITY_DN28745_c0_g1_i1	.	.	.	.	.	.	.	.	.	.	.	.	.	.
TRINITY_DN28745_c0_g2	TRINITY_DN28745_c0_g2_i1	.	.	.	.	.	.	.	.	.	.	.	.	.	.
TRINITY_DN28733_c0_g1	TRINITY_DN28733_c0_g1_i1	.	.	.	.	.	.	.	.	.	.	.	.	.	.
TRINITY_DN28733_c1_g1	TRINITY_DN28733_c1_g1_i1	.	.	.	.	.	.	.	.	.	.	.	.	.	.
TRINITY_DN28729_c0_g1	TRINITY_DN28729_c0_g1_i1	KPRO_MAIZE^KPRO_MAIZE^Q:275-78,H:748-813^39.394%ID^E:3.84e-12^RecName: Full=Putative receptor protein kinase ZmPK1;^Eukaryota; Viridiplantae; Streptophyta; Embryophyta; Tracheophyta; Spermatophyta; Magnoliophyta; Liliopsida; Poales; Poaceae; PACMAD clade; Panicoideae; Andropogonodae; Andropogoneae; Tripsacinae; Zea	.	.	.	.	.	.	.	COG0515^Serine Threonine protein kinase	KEGG:zma:542378	GO:0016021^cellular_component^integral component of membrane`GO:0005886^cellular_component^plasma membrane`GO:0005524^molecular_function^ATP binding`GO:0004674^molecular_function^protein serine/threonine kinase activity`GO:0006468^biological_process^protein phosphorylation`GO:0048544^biological_process^recognition of pollen	.	.	.
TRINITY_DN28729_c0_g1	TRINITY_DN28729_c0_g1_i2	KPRO_MAIZE^KPRO_MAIZE^Q:310-113,H:748-813^39.394%ID^E:5.96e-12^RecName: Full=Putative receptor protein kinase ZmPK1;^Eukaryota; Viridiplantae; Streptophyta; Embryophyta; Tracheophyta; Spermatophyta; Magnoliophyta; Liliopsida; Poales; Poaceae; PACMAD clade; Panicoideae; Andropogonodae; Andropogoneae; Tripsacinae; Zea	.	.	.	.	.	.	.	COG0515^Serine Threonine protein kinase	KEGG:zma:542378	GO:0016021^cellular_component^integral component of membrane`GO:0005886^cellular_component^plasma membrane`GO:0005524^molecular_function^ATP binding`GO:0004674^molecular_function^protein serine/threonine kinase activity`GO:0006468^biological_process^protein phosphorylation`GO:0048544^biological_process^recognition of pollen	.	.	.
TRINITY_DN28798_c0_g1	TRINITY_DN28798_c0_g1_i1	.	.	.	.	.	.	.	.	.	.	.	.	.	.
TRINITY_DN28798_c0_g2	TRINITY_DN28798_c0_g2_i1	KPRS1_SPIOL^KPRS1_SPIOL^Q:91-1059,H:9-330^95.666%ID^E:0^RecName: Full=Ribose-phosphate pyrophosphokinase 1;^Eukaryota; Viridiplantae; Streptophyta; Embryophyta; Tracheophyta; Spermatophyta; Magnoliophyta; eudicotyledons; Gunneridae; Pentapetalae; Caryophyllales; Chenopodiaceae; Chenopodioideae; Anserineae; Spinacia	.	TRINITY_DN28798_c0_g2_i1.p1	1-1098[+]	KPRS1_SPIOL^KPRS1_SPIOL^Q:31-353,H:9-330^95.666%ID^E:0^RecName: Full=Ribose-phosphate pyrophosphokinase 1;^Eukaryota; Viridiplantae; Streptophyta; Embryophyta; Tracheophyta; Spermatophyta; Magnoliophyta; eudicotyledons; Gunneridae; Pentapetalae; Caryophyllales; Chenopodiaceae; Chenopodioideae; Anserineae; Spinacia	PF13793.6^Pribosyltran_N^N-terminal domain of ribose phosphate pyrophosphokinase^49-165^E:7.5e-49`PF00156.27^Pribosyltran^Phosphoribosyl transferase domain^208-296^E:2.4e-15`PF14572.6^Pribosyl_synth^Phosphoribosyl synthetase-associated domain^251-356^E:5.9e-22	.	.	.	.	GO:0005524^molecular_function^ATP binding`GO:0016301^molecular_function^kinase activity`GO:0000287^molecular_function^magnesium ion binding`GO:0004749^molecular_function^ribose phosphate diphosphokinase activity`GO:0009116^biological_process^nucleoside metabolic process`GO:0009165^biological_process^nucleotide biosynthetic process`GO:0009156^biological_process^ribonucleoside monophosphate biosynt…	GO:0009116^biological_process^nucleoside metabolic process`GO:0000287^molecular_function^magnesium ion binding`GO:0004749^molecular_function^ribose phosphate diphosphokinase activity`GO:0009165^biological_process^nucleotide biosynthetic process	.	.
TRINITY_DN28782_c0_g1	TRINITY_DN28782_c0_g1_i1	.	.	.	.	.	.	.	.	.	.	.	.	.	.
TRINITY_DN28782_c0_g2	TRINITY_DN28782_c0_g2_i1	.	.	.	.	.	.	.	.	.	.	.	.	.	.
TRINITY_DN28760_c0_g1	TRINITY_DN28760_c0_g1_i1	.	.	.	.	.	.	.	.	.	.	.	.	.	.
TRINITY_DN28760_c0_g1	TRINITY_DN28760_c0_g1_i2	.	.	.	.	.	.	.	.	.	.	.	.	.	.
TRINITY_DN28756_c0_g1	TRINITY_DN28756_c0_g1_i1	.	.	.	.	.	.	.	.	.	.	.	.	.	.
TRINITY_DN28756_c0_g2	TRINITY_DN28756_c0_g2_i1	CANB1_NAEGR^CANB1_NAEGR^Q:8-415,H:1-139^41.844%ID^E:7.97e-33^RecName: Full=Calcineurin subunit B;^Eukaryota; Heterolobosea; Schizopyrenida; Vahlkampfiidae; Naegleria	.	TRINITY_DN28756_c0_g2_i1.p1	2-415[+]	CANB1_NAEGR^CANB1_NAEGR^Q:3-138,H:1-139^41.844%ID^E:7.17e-33^RecName: Full=Calcineurin subunit B;^Eukaryota; Heterolobosea; Schizopyrenida; Vahlkampfiidae; Naegleria	PF13499.6^EF-hand_7^EF-hand domain pair^34-121^E:1e-09`PF13833.6^EF-hand_8^EF-hand domain pair^96-123^E:0.001`PF00036.32^EF-hand_1^EF hand^98-124^E:1.7e-06`PF13405.6^EF-hand_6^EF-hand domain^98-124^E:2.7e-06	.	.	COG5126^Calcium-binding protein	.	GO:0005509^molecular_function^calcium ion binding	GO:0005509^molecular_function^calcium ion binding	.	.
TRINITY_DN28756_c0_g2	TRINITY_DN28756_c0_g2_i2	CANB1_NAEGR^CANB1_NAEGR^Q:123-416,H:37-139^40.777%ID^E:8.35e-21^RecName: Full=Calcineurin subunit B;^Eukaryota; Heterolobosea; Schizopyrenida; Vahlkampfiidae; Naegleria	.	.	.	.	.	.	.	COG5126^Calcium-binding protein	.	GO:0005509^molecular_function^calcium ion binding	.	.	.
TRINITY_DN28720_c0_g1	TRINITY_DN28720_c0_g1_i1	.	.	.	.	.	.	.	.	.	.	.	.	.	.
TRINITY_DN28720_c0_g2	TRINITY_DN28720_c0_g2_i1	.	.	TRINITY_DN28720_c0_g2_i1.p1	2-475[+]	.	PF02576.17^DUF150^RimP N-terminal domain^19-77^E:2.9e-07	.	.	.	.	.	.	.	.
TRINITY_DN28720_c0_g2	TRINITY_DN28720_c0_g2_i1	.	.	TRINITY_DN28720_c0_g2_i1.p2	474-148[-]	.	.	.	.	.	.	.	.	.	.
TRINITY_DN28720_c0_g3	TRINITY_DN28720_c0_g3_i1	.	.	.	.	.	.	.	.	.	.	.	.	.	.
TRINITY_DN28720_c0_g3	TRINITY_DN28720_c0_g3_i2	.	.	.	.	.	.	.	.	.	.	.	.	.	.
TRINITY_DN28720_c0_g3	TRINITY_DN28720_c0_g3_i3	.	.	TRINITY_DN28720_c0_g3_i3.p1	432-1[-]	.	.	.	.	.	.	.	.	.	.
TRINITY_DN28720_c0_g4	TRINITY_DN28720_c0_g4_i1	.	.	.	.	.	.	.	.	.	.	.	.	.	.
TRINITY_DN28791_c0_g1	TRINITY_DN28791_c0_g1_i1	PGLR_VITVI^PGLR_VITVI^Q:340-2,H:272-384^47.788%ID^E:1.28e-22^RecName: Full=Probable polygalacturonase;^Eukaryota; Viridiplantae; Streptophyta; Embryophyta; Tracheophyta; Spermatophyta; Magnoliophyta; eudicotyledons; Gunneridae; Pentapetalae; rosids; Vitales; Vitaceae; Viteae; Vitis	.	TRINITY_DN28791_c0_g1_i1.p1	355-2[-]	PGLR_VITVI^PGLR_VITVI^Q:6-118,H:272-384^47.788%ID^E:1.48e-28^RecName: Full=Probable polygalacturonase;^Eukaryota; Viridiplantae; Streptophyta; Embryophyta; Tracheophyta; Spermatophyta; Magnoliophyta; eudicotyledons; Gunneridae; Pentapetalae; rosids; Vitales; Vitaceae; Viteae; Vitis	.	.	.	COG5434^Glycoside hydrolase family 28	.	GO:0016021^cellular_component^integral component of membrane`GO:0004650^molecular_function^polygalacturonase activity`GO:0005975^biological_process^carbohydrate metabolic process	.	.	.
TRINITY_DN28791_c0_g2	TRINITY_DN28791_c0_g2_i1	PGLR_VITVI^PGLR_VITVI^Q:328-2,H:276-384^48.624%ID^E:1.36e-21^RecName: Full=Probable polygalacturonase;^Eukaryota; Viridiplantae; Streptophyta; Embryophyta; Tracheophyta; Spermatophyta; Magnoliophyta; eudicotyledons; Gunneridae; Pentapetalae; rosids; Vitales; Vitaceae; Viteae; Vitis	.	TRINITY_DN28791_c0_g2_i1.p1	340-2[-]	PGLR_VITVI^PGLR_VITVI^Q:2-113,H:273-384^47.321%ID^E:2.31e-27^RecName: Full=Probable polygalacturonase;^Eukaryota; Viridiplantae; Streptophyta; Embryophyta; Tracheophyta; Spermatophyta; Magnoliophyta; eudicotyledons; Gunneridae; Pentapetalae; rosids; Vitales; Vitaceae; Viteae; Vitis	.	.	.	COG5434^Glycoside hydrolase family 28	.	GO:0016021^cellular_component^integral component of membrane`GO:0004650^molecular_function^polygalacturonase activity`GO:0005975^biological_process^carbohydrate metabolic process	.	.	.
TRINITY_DN28767_c0_g1	TRINITY_DN28767_c0_g1_i1	.	.	.	.	.	.	.	.	.	.	.	.	.	.
TRINITY_DN28751_c0_g1	TRINITY_DN28751_c0_g1_i1	.	.	.	.	.	.	.	.	.	.	.	.	.	.
TRINITY_DN28751_c1_g1	TRINITY_DN28751_c1_g1_i1	.	.	.	.	.	.	.	.	.	.	.	.	.	.
TRINITY_DN28751_c1_g2	TRINITY_DN28751_c1_g2_i1	.	.	.	.	.	.	.	.	.	.	.	.	.	.
TRINITY_DN28727_c0_g1	TRINITY_DN28727_c0_g1_i1	ERDL6_ARATH^ERDL6_ARATH^Q:6-167,H:434-487^77.778%ID^E:3.17e-21^RecName: Full=Sugar transporter ERD6-like 6;^Eukaryota; Viridiplantae; Streptophyta; Embryophyta; Tracheophyta; Spermatophyta; Magnoliophyta; eudicotyledons; Gunneridae; Pentapetalae; rosids; malvids; Brassicales; Brassicaceae; Camelineae; Arabidopsis	.	.	.	.	.	.	.	ENOG410XNQK^Transporter	KEGG:ath:AT1G75220`KO:K08145	GO:0005794^cellular_component^Golgi apparatus`GO:0005887^cellular_component^integral component of plasma membrane`GO:0009705^cellular_component^plant-type vacuole membrane`GO:0005774^cellular_component^vacuolar membrane`GO:0005351^molecular_function^carbohydrate:proton symporter activity`GO:0042593^biological_process^glucose homeostasis`GO:0010030^biological_process^positive regulation of seed ge…	.	.	.
TRINITY_DN28727_c0_g2	TRINITY_DN28727_c0_g2_i1	ERDL4_ARATH^ERDL4_ARATH^Q:3-263,H:268-354^73.563%ID^E:2.29e-36^RecName: Full=Sugar transporter ERD6-like 4;^Eukaryota; Viridiplantae; Streptophyta; Embryophyta; Tracheophyta; Spermatophyta; Magnoliophyta; eudicotyledons; Gunneridae; Pentapetalae; rosids; malvids; Brassicales; Brassicaceae; Camelineae; Arabidopsis	.	.	.	.	.	.	.	ENOG410XNQK^Transporter	KEGG:ath:AT1G19450`KO:K08145	GO:0005887^cellular_component^integral component of plasma membrane`GO:0005774^cellular_component^vacuolar membrane`GO:0005773^cellular_component^vacuole`GO:0005351^molecular_function^carbohydrate:proton symporter activity	.	.	.
TRINITY_DN28727_c0_g3	TRINITY_DN28727_c0_g3_i1	ERDL6_ARATH^ERDL6_ARATH^Q:269-3,H:351-439^65.169%ID^E:4.44e-27^RecName: Full=Sugar transporter ERD6-like 6;^Eukaryota; Viridiplantae; Streptophyta; Embryophyta; Tracheophyta; Spermatophyta; Magnoliophyta; eudicotyledons; Gunneridae; Pentapetalae; rosids; malvids; Brassicales; Brassicaceae; Camelineae; Arabidopsis	.	TRINITY_DN28727_c0_g3_i1.p1	308-3[-]	ERDL6_ARATH^ERDL6_ARATH^Q:14-102,H:351-439^65.169%ID^E:4e-27^RecName: Full=Sugar transporter ERD6-like 6;^Eukaryota; Viridiplantae; Streptophyta; Embryophyta; Tracheophyta; Spermatophyta; Magnoliophyta; eudicotyledons; Gunneridae; Pentapetalae; rosids; malvids; Brassicales; Brassicaceae; Camelineae; Arabidopsis	PF00083.24^Sugar_tr^Sugar (and other) transporter^17-102^E:2.5e-11	.	.	ENOG410XNQK^Transporter	KEGG:ath:AT1G75220`KO:K08145	GO:0005794^cellular_component^Golgi apparatus`GO:0005887^cellular_component^integral component of plasma membrane`GO:0009705^cellular_component^plant-type vacuole membrane`GO:0005774^cellular_component^vacuolar membrane`GO:0005351^molecular_function^carbohydrate:proton symporter activity`GO:0042593^biological_process^glucose homeostasis`GO:0010030^biological_process^positive regulation of seed ge…	GO:0022857^molecular_function^transmembrane transporter activity`GO:0055085^biological_process^transmembrane transport`GO:0016021^cellular_component^integral component of membrane	.	.
TRINITY_DN28727_c0_g3	TRINITY_DN28727_c0_g3_i2	ERDL6_ARATH^ERDL6_ARATH^Q:284-3,H:346-439^69.149%ID^E:7.52e-31^RecName: Full=Sugar transporter ERD6-like 6;^Eukaryota; Viridiplantae; Streptophyta; Embryophyta; Tracheophyta; Spermatophyta; Magnoliophyta; eudicotyledons; Gunneridae; Pentapetalae; rosids; malvids; Brassicales; Brassicaceae; Camelineae; Arabidopsis	.	.	.	.	.	.	.	ENOG410XNQK^Transporter	KEGG:ath:AT1G75220`KO:K08145	GO:0005794^cellular_component^Golgi apparatus`GO:0005887^cellular_component^integral component of plasma membrane`GO:0009705^cellular_component^plant-type vacuole membrane`GO:0005774^cellular_component^vacuolar membrane`GO:0005351^molecular_function^carbohydrate:proton symporter activity`GO:0042593^biological_process^glucose homeostasis`GO:0010030^biological_process^positive regulation of seed ge…	.	.	.
TRINITY_DN28796_c0_g1	TRINITY_DN28796_c0_g1_i1	GWD2_ARATH^GWD2_ARATH^Q:176-322,H:281-329^67.347%ID^E:2.19e-21^RecName: Full=Alpha-glucan water dikinase 2;^Eukaryota; Viridiplantae; Streptophyta; Embryophyta; Tracheophyta; Spermatophyta; Magnoliophyta; eudicotyledons; Gunneridae; Pentapetalae; rosids; malvids; Brassicales; Brassicaceae; Camelineae; Arabidopsis`GWD2_ARATH^GWD2_ARATH^Q:6-170,H:223-277^36.364%ID^E:2.19e-21^RecName: Full=Alpha-glu…	.	TRINITY_DN28796_c0_g1_i1.p1	3-320[+]	.	.	.	.	.	.	.	.	.	.
TRINITY_DN28796_c1_g1	TRINITY_DN28796_c1_g1_i1	GWD2_ARATH^GWD2_ARATH^Q:224-18,H:380-449^82.857%ID^E:7.62e-34^RecName: Full=Alpha-glucan water dikinase 2;^Eukaryota; Viridiplantae; Streptophyta; Embryophyta; Tracheophyta; Spermatophyta; Magnoliophyta; eudicotyledons; Gunneridae; Pentapetalae; rosids; malvids; Brassicales; Brassicaceae; Camelineae; Arabidopsis	.	.	.	.	.	.	.	ENOG410XUE8^alpha-glucan water dikinase	KEGG:ath:AT4G24450`KO:K08244	GO:0009941^cellular_component^chloroplast envelope`GO:0005524^molecular_function^ATP binding`GO:0102216^molecular_function^maltodextrin water dikinase`GO:0046872^molecular_function^metal ion binding`GO:0102218^molecular_function^starch, H2O dikinase activity`GO:0005975^biological_process^carbohydrate metabolic process	.	.	.
TRINITY_DN28796_c1_g2	TRINITY_DN28796_c1_g2_i1	GWD2_ARATH^GWD2_ARATH^Q:303-91,H:380-451^83.333%ID^E:1.54e-34^RecName: Full=Alpha-glucan water dikinase 2;^Eukaryota; Viridiplantae; Streptophyta; Embryophyta; Tracheophyta; Spermatophyta; Magnoliophyta; eudicotyledons; Gunneridae; Pentapetalae; rosids; malvids; Brassicales; Brassicaceae; Camelineae; Arabidopsis`GWD2_ARATH^GWD2_ARATH^Q:97-8,H:504-533^86.667%ID^E:3.12e-12^RecName: Full=Alpha-gluca…	.	.	.	.	.	.	.	ENOG410XUE8^alpha-glucan water dikinase	KEGG:ath:AT4G24450`KO:K08244	GO:0009941^cellular_component^chloroplast envelope`GO:0005524^molecular_function^ATP binding`GO:0102216^molecular_function^maltodextrin water dikinase`GO:0046872^molecular_function^metal ion binding`GO:0102218^molecular_function^starch, H2O dikinase activity`GO:0005975^biological_process^carbohydrate metabolic process	.	.	.
TRINITY_DN28711_c1_g1	TRINITY_DN28711_c1_g1_i1	PPR66_ARATH^PPR66_ARATH^Q:38-250,H:260-330^54.93%ID^E:1.54e-19^RecName: Full=Pentatricopeptide repeat-containing protein At1g31790;^Eukaryota; Viridiplantae; Streptophyta; Embryophyta; Tracheophyta; Spermatophyta; Magnoliophyta; eudicotyledons; Gunneridae; Pentapetalae; rosids; malvids; Brassicales; Brassicaceae; Camelineae; Arabidopsis	.	.	.	.	.	.	.	ENOG410Z7Z7^Pentatricopeptide repeat-containing protein	KEGG:ath:AT1G31790	GO:0009451^biological_process^RNA modification	.	.	.
TRINITY_DN28711_c1_g1	TRINITY_DN28711_c1_g1_i2	PPR66_ARATH^PPR66_ARATH^Q:2-250,H:248-330^54.217%ID^E:9.38e-24^RecName: Full=Pentatricopeptide repeat-containing protein At1g31790;^Eukaryota; Viridiplantae; Streptophyta; Embryophyta; Tracheophyta; Spermatophyta; Magnoliophyta; eudicotyledons; Gunneridae; Pentapetalae; rosids; malvids; Brassicales; Brassicaceae; Camelineae; Arabidopsis	.	.	.	.	.	.	.	ENOG410Z7Z7^Pentatricopeptide repeat-containing protein	KEGG:ath:AT1G31790	GO:0009451^biological_process^RNA modification	.	.	.
TRINITY_DN28711_c1_g2	TRINITY_DN28711_c1_g2_i1	.	.	.	.	.	.	.	.	.	.	.	.	.	.
TRINITY_DN28711_c1_g3	TRINITY_DN28711_c1_g3_i1	.	.	.	.	.	.	.	.	.	.	.	.	.	.
TRINITY_DN28711_c1_g4	TRINITY_DN28711_c1_g4_i1	.	.	.	.	.	.	.	.	.	.	.	.	.	.
TRINITY_DN28711_c1_g5	TRINITY_DN28711_c1_g5_i1	PPR66_ARATH^PPR66_ARATH^Q:406-152,H:323-407^44.706%ID^E:2.06e-20^RecName: Full=Pentatricopeptide repeat-containing protein At1g31790;^Eukaryota; Viridiplantae; Streptophyta; Embryophyta; Tracheophyta; Spermatophyta; Magnoliophyta; eudicotyledons; Gunneridae; Pentapetalae; rosids; malvids; Brassicales; Brassicaceae; Camelineae; Arabidopsis	.	TRINITY_DN28711_c1_g5_i1.p1	2-331[+]	.	.	.	.	.	.	.	.	.	.
[truncated: 134,694 more rows]
