# Supplementary material for: Leaf Transcriptome Assembly of Protium copal (Burseraceae) and Annotation of Terpene Biosynthetic Genes
Source: Genes (Basel). 2019 May 22;10(5):392. doi: 10.3390/genes10050392 (PMC6563135; doi:10.3390/genes10050392)
Supplement: Supplementary file 1 [file genes-10-00392-s001.zip › TableS2.misa]

ID	SSR nr.	SSR type	SSR	size	start	end
TR4|c0_g1_i1_len=579_path=[1374:0-507_1375:508-578]_[-1,_1374,_1375,_-2]	1	p1	(T)12	12	1	12
TR4|c0_g2_i1_len=613_path=[1371:0-507_1372:508-523_1373:524-612]_[-1,_1371,_1372,_1373,_-2]	1	p1	(T)12	12	1	12
TR16|c0_g1_i1_len=1288_path=[2580:0-1160_2581:1161-1184_2582:1185-1287]_[-1,_2580,_2581,_2582,_-2]	1	p1	(A)17	17	1	17
TR17|c0_g1_i1_len=1497_path=[3360:0-76_3361:77-1496]_[-1,_3360,_3361,_-2]	1	p1	(T)13	13	1355	1367
TR17|c0_g2_i1_len=1498_path=[3355:0-62_3356:63-77_3357:78-1497]_[-1,_3355,_3356,_3357,_-2]	1	p1	(T)13	13	1356	1368
TR31|c0_g1_i1_len=4433_path=[8837:0-4416_8838:4417-4432]_[-1,_8837,_8838,_-2]	1	p1	(A)10	10	156	165
TR31|c0_g1_i1_len=4433_path=[8837:0-4416_8838:4417-4432]_[-1,_8837,_8838,_-2]	2	p1	(A)10	10	4421	4430
TR31|c0_g2_i1_len=4433_path=[8835:0-4416_8836:4417-4432]_[-1,_8835,_8836,_-2]	1	p1	(A)10	10	156	165
TR31|c0_g2_i1_len=4433_path=[8835:0-4416_8836:4417-4432]_[-1,_8835,_8836,_-2]	2	p1	(T)10	10	4412	4421
TR37|c0_g1_i1_len=386_path=[364:0-385]_[-1,_364,_-2]	1	p1	(T)10	10	258	267
TR40|c0_g2_i1_len=1083_path=[3309:0-47_3310:48-1082]_[-1,_3309,_3310,_-2]	1	p3	(TAA)5	15	601	615
TR40|c0_g3_i1_len=1084_path=[3320:0-30_3321:31-48_3322:49-1083]_[-1,_3320,_3321,_3322,_-2]	1	p3	(TAA)5	15	602	616
TR46|c0_g1_i1_len=1639_path=[3309:0-439_3310:440-459_@3320@!:460-1613_3313:1614-1638]_[-1,_3309,_3310,_3320,_3313,_-2]	1	c	(T)21agcagctcaaagatcataattatagccataacgagatcggagaaaatgtccaactagccataaatcctctaactaccgtgttcaggagaggtaatt(A)15	132	1	132
TR46|c0_g1_i1_len=1639_path=[3309:0-439_3310:440-459_@3320@!:460-1613_3313:1614-1638]_[-1,_3309,_3310,_3320,_3313,_-2]	2	p1	(T)10	10	1610	1619
TR55|c0_g2_i1_len=657_path=[2137:0-355_2138:356-656]_[-1,_2137,_2138,_-2]	1	p3	(GAT)5	15	173	187
TR68|c0_g1_i1_len=308_path=[286:0-307]_[-1,_286,_-2]	1	c	(A)16cttttaaatt(A)11	37	1	37
TR68|c1_g1_i1_len=225_path=[405:0-224]_[-1,_405,_-2]	1	p1	(T)14	14	1	14
TR69|c0_g1_i1_len=470_path=[1242:0-415_1243:416-469]_[-1,_1242,_1243,_-2]	1	p1	(A)10	10	57	66
TR69|c0_g2_i1_len=470_path=[1239:0-415_1240:416-430_1241:431-469]_[-1,_1239,_1240,_1241,_-2]	1	p1	(A)10	10	57	66
TR81|c0_g1_i1_len=520_path=[1195:0-24_1196:25-519]_[-1,_1195,_1196,_-2]	1	p2	(AC)6	12	79	90
TR81|c0_g2_i1_len=547_path=[1197:0-38_1198:39-51_1199:52-546]_[-1,_1197,_1198,_1199,_-2]	1	p2	(AC)6	12	106	117
TR81|c0_g3_i1_len=604_path=[1200:0-95_1201:96-108_1202:109-603]_[-1,_1200,_1201,_1202,_-2]	1	p2	(AC)6	12	163	174
TR83|c0_g1_i1_len=549_path=[1453:0-39_1454:40-548]_[-1,_1453,_1454,_-2]	1	p1	(A)11	11	539	549
TR83|c0_g2_i1_len=732_path=[1455:0-222_1456:223-731]_[-1,_1455,_1456,_-2]	1	p1	(A)11	11	722	732
TR84|c0_g1_i1_len=2661_path=[5277:0-2660]_[-1,_5277,_-2]	1	p1	(A)12	12	1	12
TR84|c1_g1_i1_len=337_path=[687:0-278_688:279-336]_[-1,_687,_688,_-2]	1	p1	(T)11	11	13	23
TR84|c1_g2_i1_len=337_path=[689:0-278_690:279-336]_[-1,_689,_690,_-2]	1	p1	(T)11	11	13	23
TR90|c0_g1_i2_len=741_path=[1501:0-153_1502:154-168_1508:169-716_1498:717-740]_[-1,_1501,_1502,_1508,_1498,_-2]	1	p1	(A)10	10	146	155
TR93|c0_g2_i1_len=389_path=[2899:0-216_2900:217-357_2901:358-388]_[-1,_2899,_2900,_2901,_-2]	1	p2	(AG)7	14	40	53
TR93|c0_g3_i1_len=268_path=[2895:0-216_2896:217-236_2897:237-267]_[-1,_2895,_2896,_2897,_-2]	1	p2	(AG)7	14	40	53
TR94|c0_g1_i1_len=379_path=[1632:0-362_1633:363-378]_[-1,_1632,_1633,_-2]	1	p1	(A)10	10	280	289
TR96|c0_g1_i1_len=331_path=[309:0-330]_[-1,_309,_-2]	1	p5	(CTGTT)5	25	260	284
TR98|c0_g1_i1_len=2047_path=[4200:0-312_4201:313-335_4202:336-2046]_[-1,_4200,_4201,_4202,_-2]	1	p1	(T)10	10	706	715
TR98|c0_g2_i1_len=2110_path=[4203:0-312_4205:313-398_4199:399-2109]_[-1,_4203,_4205,_4199,_-2]	1	p1	(T)10	10	769	778
TR99|c0_g1_i1_len=1291_path=[2590:0-23_2591:24-24_2592:25-25_2593:26-26_2594:27-27_2595:28-28_2596:29-29_2597:30-30_2598:31-31_2599:32-32_2600:33-33_2601:34-34_2602:35-35_2603:36-36_2604:37-37_2605:38-38_2606:39-39_2607:40-40_2608:41-41_2609:42-42_2610:43-43_2611:44-44_2620:45-393_2614:394-417_2619:418-1253_2617:1254-1290]_[-1,_2590,_2591,_2592,_2593,_2594,_2595,_2596,_2597,_2598,_2599,_2600,_260…	1	p1	(T)45	45	1	45
TR100|c0_g1_i1_len=1184_path=[2360:0-161_2361:162-183_2362:184-1183]_[-1,_2360,_2361,_2362,_-2]	1	p1	(T)10	10	1107	1116
TR100|c0_g2_i1_len=1190_path=[2357:0-161_2358:162-189_2359:190-1189]_[-1,_2357,_2358,_2359,_-2]	1	p1	(T)10	10	1113	1122
TR106|c0_g1_i1_len=537_path=[510:0-530_511:531-531_512:532-532_513:533-533_514:534-534_515:535-535_516:536-536]_[-1,_510,_511,_512,_513,_514,_515,_516,_-2]	1	p3	(ACA)5	15	221	235
TR106|c0_g1_i1_len=537_path=[510:0-530_511:531-531_512:532-532_513:533-533_514:534-534_515:535-535_516:536-536]_[-1,_510,_511,_512,_513,_514,_515,_516,_-2]	2	p1	(T)29	29	509	537
TR109|c0_g1_i1_len=521_path=[1022:0-136_1023:137-160_1024:161-520]_[-1,_1022,_1023,_1024,_-2]	1	p2	(AT)8	16	18	33
TR112|c0_g1_i1_len=670_path=[2566:0-606_2567:607-669]_[-1,_2566,_2567,_-2]	1	p1	(A)21	21	650	670
TR112|c0_g2_i1_len=1243_path=[2568:0-606_2570:607-1238_2562:1239-1239_2563:1240-1240_2564:1241-1241_2565:1242-1242]_[-1,_2568,_2570,_2562,_2563,_2564,_2565,_-2]	1	p1	(T)27	27	1217	1243
TR115|c0_g1_i1_len=2855_path=[5665:0-2854]_[-1,_5665,_-2]	1	p1	(A)10	10	51	60
TR115|c0_g1_i1_len=2855_path=[5665:0-2854]_[-1,_5665,_-2]	2	p1	(T)18	18	2832	2849
TR124|c0_g1_i1_len=235_path=[1564:0-41_1565:42-234]_[-1,_1564,_1565,_-2]	1	p1	(A)10	10	183	192
TR124|c0_g2_i1_len=795_path=[1566:0-601_1567:602-794]_[-1,_1566,_1567,_-2]	1	p1	(A)10	10	743	752
TR126|c0_g1_i1_len=2040_path=[4079:0-179_4080:180-204_4081:205-2039]_[-1,_4079,_4080,_4081,_-2]	1	p1	(A)17	17	1	17
TR126|c0_g2_i1_len=2037_path=[4082:0-179_4083:180-201_4084:202-2036]_[-1,_4082,_4083,_4084,_-2]	1	p1	(A)17	17	1	17
TR129|c0_g1_i1_len=501_path=[479:0-500]_[-1,_479,_-2]	1	p1	(A)12	12	429	440
TR130|c0_g2_i1_len=879_path=[2401:0-51_2402:52-52_2403:53-57_2422:58-58_2421:59-63_2420:64-64_2419:65-873_2412:874-878]_[-1,_2401,_2402,_2403,_2422,_2421,_2420,_2419,_2412,_-2]	1	p6	(ACCAAA)6	36	30	65
TR132|c0_g1_i1_len=710_path=[1424:0-630_1425:631-654_1426:655-709]_[-1,_1424,_1425,_1426,_-2]	1	p3	(CAT)5	15	532	546
TR149|c0_g1_i1_len=1585_path=[3150:0-103_3151:104-127_3152:128-1584]_[-1,_3150,_3151,_3152,_-2]	1	p3	(TTA)5	15	93	107
TR158|c0_g1_i1_len=556_path=[1595:0-342_1596:343-555]_[-1,_1595,_1596,_-2]	1	p1	(T)13	13	11	23
TR158|c0_g2_i1_len=556_path=[1590:0-342_1591:343-359_1592:360-555]_[-1,_1590,_1591,_1592,_-2]	1	p1	(T)13	13	11	23
TR162|c0_g1_i1_len=1320_path=[2695:0-681_2696:682-705_2707:706-1279_2708:1280-1303_2709:1304-1304_2705:1305-1319]_[-1,_2695,_2696,_2707,_2708,_2709,_2705,_-2]	1	p1	(A)11	11	1309	1319
TR163|c0_g1_i1_len=2005_path=[3990:0-242_3991:243-266_3992:267-2004]_[-1,_3990,_3991,_3992,_-2]	1	p2	(AG)8	16	1925	1940
TR179|c0_g1_i1_len=2056_path=[4105:0-2055]_[-1,_4105,_-2]	1	p1	(T)17	17	1	17
TR180|c0_g1_i1_len=1159_path=[2529:0-40_2563:41-41_2562:42-42_2561:43-43_2560:44-44_2559:45-45_2558:46-46_2557:47-47_2556:48-48_2555:49-49_2554:50-50_2553:51-51_2551:52-52_2549:53-70_2552:71-245_2550:246-400_@2548@!:401-1148_2545:1149-1158]_[-1,_2529,_2563,_2562,_2561,_2560,_2559,_2558,_2557,_2556,_2555,_2554,_2553,_2551,_2549,_2552,_2550,_2548,_2545,_-2]	1	p1	(A)35	35	19	53
TR180|c0_g1_i2_len=1205_path=[2515:0-58_2552:59-233_2550:234-388_@2548@!:389-1136_2525:1137-1164_2526:1165-1204]_[-1,_2515,_2552,_2550,_2548,_2525,_2526,_-2]	1	p4	(CAAA)5	20	1165	1184
TR180|c0_g1_i3_len=253_path=[2552:0-197_2522:198-212_2523:213-252]_[2552,_2522,_2523,_-2]	1	p4	(CAAA)5	20	213	232
TR181|c0_g1_i1_len=622_path=[1632:0-555_1633:556-621]_[-1,_1632,_1633,_-2]	1	c	(T)10at(A)10	22	2	23
TR181|c0_g2_i1_len=660_path=[1634:0-555_1635:556-573_1636:574-659]_[-1,_1634,_1635,_1636,_-2]	1	c	(T)10at(A)10	22	2	23
TR183|c0_g1_i1_len=553_path=[1138:0-262_1139:263-300_1140:301-552]_[-1,_1138,_1139,_1140,_-2]	1	p1	(A)10	10	255	264
TR190|c0_g1_i1_len=260_path=[513:0-119_514:120-259]_[-1,_513,_514,_-2]	1	p1	(A)14	14	1	14
TR195|c0_g1_i1_len=279_path=[257:0-278]_[-1,_257,_-2]	1	c	(A)11ttacaagtcaaatgcaagcctaatttaacatcaattatttcttccaatttcttcacaatt(A)13	84	145	228
TR197|c1_g1_i1_len=227_path=[409:0-226]_[-1,_409,_-2]	1	p1	(A)10	10	218	227
TR199|c0_g1_i1_len=1029_path=[2104:0-758_2110:759-972_2100:973-995_2101:996-1028]_[-1,_2104,_2110,_2100,_2101,_-2]	1	p1	(A)11	11	913	923
TR220|c0_g2_i1_len=1893_path=[4382:0-1069_4383:1070-1093_4384:1094-1892]_[-1,_4382,_4383,_4384,_-2]	1	p3	(AGA)5	15	1703	1717
TR228|c0_g1_i1_len=1758_path=[3520:0-679_3521:680-703_3522:704-1757]_[-1,_3520,_3521,_3522,_-2]	1	p1	(A)13	13	1734	1746
TR229|c0_g1_i1_len=339_path=[317:0-338]_[-1,_317,_-2]	1	p3	(CCT)5	15	145	159
TR234|c0_g1_i1_len=230_path=[415:0-229]_[-1,_415,_-2]	1	p1	(A)14	14	217	230
TR260|c0_g1_i1_len=669_path=[1310:0-210_1311:211-668]_[-1,_1310,_1311,_-2]	1	p1	(T)10	10	487	496
TR260|c0_g2_i1_len=496_path=[1308:0-37_1309:38-495]_[-1,_1308,_1309,_-2]	1	p1	(T)10	10	314	323
TR271|c0_g1_i1_len=396_path=[1874:0-40_1875:41-64_1876:65-139_1877:140-395]_[-1,_1874,_1875,_1876,_1877,_-2]	1	p3	(AGA)7	21	261	281
TR271|c0_g2_i1_len=799_path=[1878:0-299_1888:300-399_1886:400-542_1883:543-798]_[-1,_1878,_1888,_1886,_1883,_-2]	1	p3	(CAT)7	21	104	124
TR271|c0_g2_i1_len=799_path=[1878:0-299_1888:300-399_1886:400-542_1883:543-798]_[-1,_1878,_1888,_1886,_1883,_-2]	2	p3	(AGA)7	21	664	684
TR277|c0_g1_i1_len=274_path=[503:0-273]_[-1,_503,_-2]	1	p1	(T)17	17	4	20
TR277|c1_g1_i1_len=254_path=[463:0-253]_[-1,_463,_-2]	1	p1	(A)16	16	5	20
TR280|c0_g1_i1_len=353_path=[808:0-296_809:297-352]_[-1,_808,_809,_-2]	1	p2	(AT)6	12	117	128
TR282|c1_g1_i1_len=323_path=[301:0-322]_[-1,_301,_-2]	1	p1	(A)15	15	1	15
TR283|c1_g1_i1_len=245_path=[445:0-244]_[-1,_445,_-2]	1	c	(T)11ctaagttttgtttgcaatgaatccggtaggcgatggtggtggaggaaaatcatttctcta(T)10	81	41	121
TR284|c0_g1_i1_len=584_path=[1172:0-374_1173:375-398_1174:399-583]_[-1,_1172,_1173,_1174,_-2]	1	p3	(CAG)6	18	370	387
TR297|c0_g1_i1_len=349_path=[327:0-348]_[-1,_327,_-2]	1	p1	(T)17	17	333	349
TR297|c1_g1_i1_len=421_path=[797:0-420]_[-1,_797,_-2]	1	p1	(A)17	17	405	421
TR304|c0_g1_i1_len=667_path=[1289:0-666]_[-1,_1289,_-2]	1	p2	(AT)8	16	72	87
TR311|c0_g1_i1_len=1995_path=[3958:0-301_3959:302-325_3966:326-1986_3962:1987-1988_3963:1989-1990_3964:1991-1992_3965:1993-1994]_[-1,_3958,_3959,_3966,_3962,_3963,_3964,_3965,_-2]	1	p1	(A)10	10	1823	1832
TR311|c0_g1_i1_len=1995_path=[3958:0-301_3959:302-325_3966:326-1986_3962:1987-1988_3963:1989-1990_3964:1991-1992_3965:1993-1994]_[-1,_3958,_3959,_3966,_3962,_3963,_3964,_3965,_-2]	2	p2	(AG)15	30	1965	1994
TR313|c0_g1_i1_len=665_path=[643:0-664]_[-1,_643,_-2]	1	p1	(T)13	13	1	13
TR313|c0_g1_i1_len=665_path=[643:0-664]_[-1,_643,_-2]	2	p1	(T)11	11	162	172
TR331|c0_g2_i1_len=1150_path=[2322:0-1118_2323:1119-1144_2324:1145-1149]_[-1,_2322,_2323,_2324,_-2]	1	p1	(T)11	11	1137	1147
TR355|c0_g1_i1_len=1569_path=[3136:0-230_3137:231-259_3138:260-1568]_[-1,_3136,_3137,_3138,_-2]	1	p1	(A)13	13	1544	1556
TR355|c0_g2_i1_len=1560_path=[3133:0-230_3134:231-250_3135:251-1559]_[-1,_3133,_3134,_3135,_-2]	1	p1	(A)13	13	1535	1547
TR357|c0_g1_i1_len=1733_path=[3455:0-712_3456:713-1732]_[-1,_3455,_3456,_-2]	1	p1	(T)13	13	18	30
TR362|c1_g1_i1_len=269_path=[247:0-268]_[-1,_247,_-2]	1	p1	(T)11	11	2	12
TR375|c0_g1_i1_len=1352_path=[2676:0-626_2677:627-641_2678:642-1351]_[-1,_2676,_2677,_2678,_-2]	1	p1	(A)10	10	619	628
TR405|c0_g1_i1_len=485_path=[925:0-484]_[-1,_925,_-2]	1	p1	(A)10	10	134	143
TR416|c0_g1_i1_len=278_path=[511:0-277]_[-1,_511,_-2]	1	p2	(AT)6	12	54	65
TR416|c0_g1_i1_len=278_path=[511:0-277]_[-1,_511,_-2]	2	p1	(A)15	15	264	278
TR417|c0_g1_i1_len=3316_path=[6612:0-2374_6613:2375-2401_6614:2402-3315]_[-1,_6612,_6613,_6614,_-2]	1	p3	(ATT)7	21	3264	3284
TR417|c0_g2_i1_len=3311_path=[6609:0-2374_6610:2375-2396_6611:2397-3310]_[-1,_6609,_6610,_6611,_-2]	1	p3	(ATT)7	21	3259	3279
TR422|c0_g1_i1_len=553_path=[1061:0-552]_[-1,_1061,_-2]	1	c	(TC)7(AC)6	26	10	35
TR424|c0_g1_i1_len=234_path=[452:0-135_453:136-149_454:150-233]_[-1,_452,_453,_454,_-2]	1	p1	(A)11	11	127	137
TR424|c0_g2_i1_len=233_path=[449:0-135_450:136-148_451:149-232]_[-1,_449,_450,_451,_-2]	1	p1	(A)10	10	127	136
TR429|c0_g1_i1_len=1652_path=[3392:0-1199_3393:1200-1226_3399:1227-1594_3391:1595-1651]_[-1,_3392,_3393,_3399,_3391,_-2]	1	p1	(A)10	10	137	146
TR430|c1_g1_i1_len=247_path=[449:0-246]_[-1,_449,_-2]	1	p1	(A)11	11	1	11
TR432|c0_g1_i1_len=923_path=[1801:0-922]_[-1,_1801,_-2]	1	p2	(TA)8	16	48	63
TR447|c0_g1_i1_len=966_path=[1947:0-130_1948:131-154_1949:155-169_1950:170-965]_[-1,_1947,_1948,_1949,_1950,_-2]	1	c	(T)10cagataaaaaagtattagatgtcgttttggaaggaacatatgatgaagagtttttctaacaaaatattattttttcaagtgattttaaaaatg(T)10	113	147	259
TR447|c0_g1_i1_len=966_path=[1947:0-130_1948:131-154_1949:155-169_1950:170-965]_[-1,_1947,_1948,_1949,_1950,_-2]	2	p1	(T)12	12	714	725
TR447|c0_g2_i1_len=871_path=[1943:0-36_1944:37-60_1945:61-74_1946:75-870]_[-1,_1943,_1944,_1945,_1946,_-2]	1	p1	(T)10	10	155	164
TR447|c0_g2_i1_len=871_path=[1943:0-36_1944:37-60_1945:61-74_1946:75-870]_[-1,_1943,_1944,_1945,_1946,_-2]	2	p1	(T)12	12	619	630
TR468|c0_g1_i1_len=328_path=[657:0-79_658:80-327]_[-1,_657,_658,_-2]	1	p1	(T)12	12	244	255
TR468|c0_g2_i1_len=294_path=[659:0-45_660:46-293]_[-1,_659,_660,_-2]	1	p1	(T)12	12	210	221
TR484|c0_g1_i1_len=1582_path=[3136:0-1197_3137:1198-1581]_[-1,_3136,_3137,_-2]	1	p1	(A)10	10	299	308
TR484|c0_g2_i1_len=1215_path=[3138:0-1197_3139:1198-1214]_[-1,_3138,_3139,_-2]	1	p1	(A)10	10	299	308
TR497|c0_g1_i1_len=989_path=[2451:0-963_2452:964-988]_[-1,_2451,_2452,_-2]	1	p1	(T)10	10	103	112
TR497|c0_g2_i1_len=989_path=[2455:0-963_2456:964-981_2457:982-988]_[-1,_2455,_2456,_2457,_-2]	1	p1	(T)10	10	103	112
TR499|c0_g1_i1_len=1064_path=[2132:0-299_2133:300-323_2134:324-1063]_[-1,_2132,_2133,_2134,_-2]	1	p3	(GCT)5	15	825	839
TR511|c0_g1_i1_len=1177_path=[2334:0-334_2335:335-358_2336:359-1176]_[-1,_2334,_2335,_2336,_-2]	1	p1	(A)10	10	1156	1165
TR524|c0_g1_i1_len=231_path=[417:0-230]_[-1,_417,_-2]	1	p1	(A)11	11	169	179
TR526|c0_g1_i1_len=1301_path=[2606:0-1080_2607:1081-1104_2608:1105-1300]_[-1,_2606,_2607,_2608,_-2]	1	p1	(A)11	11	56	66
TR537|c0_g1_i1_len=1877_path=[3752:0-1569_3753:1570-1592_3754:1593-1876]_[-1,_3752,_3753,_3754,_-2]	1	p2	(CT)6	12	1857	1868
TR537|c0_g2_i1_len=1874_path=[3749:0-1569_3750:1570-1589_3751:1590-1873]_[-1,_3749,_3750,_3751,_-2]	1	p2	(CT)6	12	1854	1865
TR540|c0_g1_i1_len=365_path=[940:0-37_941:38-364]_[-1,_940,_941,_-2]	1	p3	(TTC)5	15	295	309
TR540|c0_g2_i1_len=485_path=[942:0-157_943:158-484]_[-1,_942,_943,_-2]	1	p3	(TTC)5	15	415	429
TR544|c0_g1_i1_len=254_path=[547:0-114_548:115-253]_[-1,_547,_548,_-2]	1	p2	(AG)6	12	225	236
TR552|c0_g1_i1_len=526_path=[1032:0-156_1033:157-525]_[-1,_1032,_1033,_-2]	1	p1	(A)11	11	67	77
TR556|c0_g1_i1_len=329_path=[774:0-107_775:108-131_784:132-225_781:226-279_778:280-328]_[-1,_774,_775,_784,_781,_778,_-2]	1	p1	(T)14	14	292	305
TR558|c0_g1_i1_len=2133_path=[4270:0-1623_4271:1624-1647_4272:1648-2132]_[-1,_4270,_4271,_4272,_-2]	1	p2	(GA)12	24	2076	2099
TR565|c0_g1_i1_len=1407_path=[2840:0-89_2841:90-113_2847:114-1040_2838:1041-1064_2846:1065-1400_2844:1401-1403_2845:1404-1406]_[-1,_2840,_2841,_2847,_2838,_2846,_2844,_2845,_-2]	1	p1	(T)13	13	15	27
TR565|c0_g1_i1_len=1407_path=[2840:0-89_2841:90-113_2847:114-1040_2838:1041-1064_2846:1065-1400_2844:1401-1403_2845:1404-1406]_[-1,_2840,_2841,_2847,_2838,_2846,_2844,_2845,_-2]	2	c	(GA)7a(AAG)9	42	1364	1405
TR573|c0_g1_i1_len=228_path=[206:0-227]_[-1,_206,_-2]	1	p1	(T)14	14	211	224
TR575|c0_g1_i1_len=619_path=[597:0-618]_[-1,_597,_-2]	1	p2	(TC)7	14	179	192
TR583|c0_g1_i1_len=1865_path=[1981:0-943_1982:944-1864]_[-1,_1981,_1982,_-2]	1	p2	(AC)7	14	108	121
TR583|c0_g1_i1_len=1865_path=[1981:0-943_1982:944-1864]_[-1,_1981,_1982,_-2]	2	p2	(AC)7	14	1029	1042
TR583|c0_g2_i1_len=1080_path=[1979:0-158_1980:159-1079]_[-1,_1979,_1980,_-2]	1	p2	(AC)7	14	244	257
TR586|c0_g1_i1_len=478_path=[510:0-450_511:451-477]_[-1,_510,_511,_-2]	1	p3	(AGG)5	15	391	405
TR586|c0_g2_i1_len=479_path=[512:0-450_513:451-478]_[-1,_512,_513,_-2]	1	p3	(AGG)5	15	391	405
TR588|c0_g1_i1_len=2058_path=[4104:0-763_4105:764-2057]_[-1,_4104,_4105,_-2]	1	p1	(T)12	12	92	103
TR589|c0_g1_i1_len=339_path=[317:0-338]_[-1,_317,_-2]	1	p1	(A)10	10	108	117
TR599|c0_g1_i1_len=1925_path=[4043:0-382_4044:383-404_@4055@!:405-1903_4047:1904-1924]_[-1,_4043,_4044,_4055,_4047,_-2]	1	p3	(GAT)5	15	1853	1867
TR599|c0_g1_i2_len=2004_path=[4050:0-382_4056:383-483_@4055@!:484-1982_4047:1983-2003]_[-1,_4050,_4056,_4055,_4047,_-2]	1	p3	(GAT)5	15	1932	1946
TR604|c0_g1_i1_len=313_path=[606:0-201_607:202-225_608:226-312]_[-1,_606,_607,_608,_-2]	1	p1	(A)11	11	3	13
TR604|c0_g1_i1_len=313_path=[606:0-201_607:202-225_608:226-312]_[-1,_606,_607,_608,_-2]	2	p3	(AAT)5	15	180	194
TR621|c0_g1_i1_len=2261_path=[4477:0-2260]_[-1,_4477,_-2]	1	c	(T)10ctttttttttcgctcttatttgggttacagtgttcagtgtagagagg(GA)12	81	2175	2255
TR624|c0_g1_i1_len=317_path=[556:0-185_585:186-292_561:293-293_562:294-294_563:295-295_564:296-296_565:297-297_566:298-298_567:299-299_568:300-300_569:301-301_570:302-302_571:303-303_572:304-304_573:305-305_574:306-306_575:307-307_576:308-308_577:309-309_578:310-310_579:311-311_580:312-312_581:313-313_582:314-314_583:315-315_584:316-316]_[-1,_556,_585,_561,_562,_563,_564,_565,_566,_567,_568,_569,…	1	p1	(T)47	47	271	317
TR628|c0_g1_i1_len=591_path=[1245:0-60_1246:61-590]_[-1,_1245,_1246,_-2]	1	c	(A)10ttgggttggtttctggg(A)10	37	470	506
TR628|c0_g2_i1_len=607_path=[1247:0-76_1248:77-606]_[-1,_1247,_1248,_-2]	1	c	(A)10ttgggttggtttctggg(A)10	37	486	522
TR629|c0_g1_i1_len=721_path=[2666:0-673_2667:674-694_2668:695-720]_[-1,_2666,_2667,_2668,_-2]	1	p1	(A)13	13	187	199
TR629|c0_g3_i1_len=722_path=[2669:0-673_2670:674-721]_[-1,_2669,_2670,_-2]	1	p1	(A)13	13	187	199
TR630|c0_g1_i1_len=373_path=[701:0-372]_[-1,_701,_-2]	1	p1	(A)10	10	194	203
TR640|c0_g1_i1_len=1388_path=[2755:0-1387]_[-1,_2755,_-2]	1	p1	(T)21	21	1368	1388
TR646|c0_g1_i1_len=1674_path=[3364:0-45_@3369@!:46-1653_3363:1654-1673]_[-1,_3364,_3369,_3363,_-2]	1	p3	(AAG)6	18	196	213
TR656|c0_g3_i1_len=523_path=[1995:0-23_1996:24-24_1997:25-25_1998:26-26_1999:27-27_2000:28-28_2001:29-29_2002:30-30_2003:31-31_2004:32-32_2005:33-33_2006:34-34_2007:35-35_2008:36-36_2009:37-37_2010:38-38_2011:39-39_2012:40-40_2013:41-41_2014:42-42_2015:43-43_2016:44-44_2017:45-45_2031:46-275_2020:276-295_2021:296-522]_[-1,_1995,_1996,_1997,_1998,_1999,_2000,_2001,_2002,_2003,_2004,_2005,_2006,_20…	1	c*	(T)46(TAAA)6*	69	1	69
TR656|c0_g3_i2_len=482_path=[1995:0-23_1996:24-24_1997:25-25_1998:26-26_1999:27-27_2000:28-28_2001:29-29_2002:30-30_2003:31-31_2004:32-32_2005:33-33_2006:34-34_2007:35-35_2008:36-36_2009:37-37_2010:38-38_2011:39-39_2012:40-40_2013:41-41_2014:42-42_2015:43-43_2016:44-44_2017:45-45_2031:46-275_2026:276-481]_[-1,_1995,_1996,_1997,_1998,_1999,_2000,_2001,_2002,_2003,_2004,_2005,_2006,_2007,_2008,_200…	1	c*	(T)46(TAAA)6*	69	1	69
TR661|c0_g2_i1_len=603_path=[1755:0-515_1756:516-602]_[-1,_1755,_1756,_-2]	1	p3	(GAA)5	15	173	187
TR661|c0_g3_i1_len=603_path=[1757:0-515_1758:516-533_1759:534-602]_[-1,_1757,_1758,_1759,_-2]	1	p3	(GAA)5	15	173	187
TR663|c0_g1_i1_len=874_path=[1747:0-60_1773:61-852_1750:853-853_1751:854-854_1752:855-855_1753:856-856_1754:857-857_1755:858-858_1756:859-859_1757:860-860_1758:861-861_1759:862-862_1760:863-863_1761:864-864_1762:865-865_1763:866-866_1764:867-867_1765:868-868_1766:869-869_1767:870-870_1768:871-871_1769:872-872_1770:873-873]_[-1,_1747,_1773,_1750,_1751,_1752,_1753,_1754,_1755,_1756,_1757,_1758,_175…	1	p1	(A)44	44	831	874
TR668|c0_g2_i1_len=1054_path=[4100:0-36_4104:37-1047_4105:1048-1048_4096:1049-1053]_[-1,_4100,_4104,_4105,_4096,_-2]	1	p1	(A)10	10	13	22
TR679|c0_g1_i1_len=2107_path=[4189:0-364_4190:365-2106]_[-1,_4189,_4190,_-2]	1	p1	(A)13	13	1897	1909
TR679|c0_g1_i1_len=2107_path=[4189:0-364_4190:365-2106]_[-1,_4189,_4190,_-2]	2	p1	(A)12	12	2096	2107
TR679|c0_g2_i1_len=1783_path=[4187:0-40_4188:41-1782]_[-1,_4187,_4188,_-2]	1	p1	(A)13	13	1573	1585
TR679|c0_g2_i1_len=1783_path=[4187:0-40_4188:41-1782]_[-1,_4187,_4188,_-2]	2	p1	(A)12	12	1772	1783
TR682|c0_g1_i1_len=1605_path=[1668:0-1562_1669:1563-1604]_[-1,_1668,_1669,_-2]	1	p1	(A)10	10	1393	1402
TR682|c0_g2_i1_len=1605_path=[1666:0-1562_1667:1563-1604]_[-1,_1666,_1667,_-2]	1	p1	(A)10	10	1393	1402
TR684|c0_g1_i1_len=1027_path=[2761:0-1026]_[-1,_2761,_-2]	1	p1	(T)13	13	106	118
TR684|c0_g1_i1_len=1027_path=[2761:0-1026]_[-1,_2761,_-2]	2	p3	(GAA)5	15	340	354
TR684|c0_g2_i1_len=388_path=[2762:0-364_2763:365-387]_[-1,_2762,_2763,_-2]	1	p1	(T)14	14	1	14
TR684|c0_g3_i1_len=378_path=[2764:0-364_2765:365-377]_[-1,_2764,_2765,_-2]	1	p1	(T)14	14	1	14
TR687|c0_g1_i1_len=1080_path=[2181:0-516_2182:517-539_2187:540-1068_2170:1069-1069_2171:1070-1070_2172:1071-1071_2173:1072-1072_2174:1073-1073_2175:1074-1074_2176:1075-1075_2177:1076-1076_2178:1077-1077_2179:1078-1078_2180:1079-1079]_[-1,_2181,_2182,_2187,_2170,_2171,_2172,_2173,_2174,_2175,_2176,_2177,_2178,_2179,_2180,_-2]	1	p1	(A)34	34	1047	1080
TR687|c0_g1_i2_len=1131_path=[2184:0-516_2185:517-590_2187:591-1119_2170:1120-1120_2171:1121-1121_2172:1122-1122_2173:1123-1123_2174:1124-1124_2175:1125-1125_2176:1126-1126_2177:1127-1127_2178:1128-1128_2179:1129-1129_2180:1130-1130]_[-1,_2184,_2185,_2187,_2170,_2171,_2172,_2173,_2174,_2175,_2176,_2177,_2178,_2179,_2180,_-2]	1	p1	(A)34	34	1098	1131
TR690|c0_g1_i1_len=2425_path=[4834:0-2395_4835:2396-2424]_[-1,_4834,_4835,_-2]	1	p1	(A)10	10	2392	2401
TR691|c0_g1_i1_len=1450_path=[2906:0-1404_2907:1405-1419_2908:1420-1440_2909:1441-1449]_[-1,_2906,_2907,_2908,_2909,_-2]	1	p1	(T)10	10	52	61
TR691|c0_g2_i1_len=1435_path=[2900:0-1404_2901:1405-1425_2902:1426-1434]_[-1,_2900,_2901,_2902,_-2]	1	p1	(T)10	10	52	61
TR691|c0_g3_i1_len=1434_path=[2903:0-1404_2904:1405-1419_2905:1420-1433]_[-1,_2903,_2904,_2905,_-2]	1	p1	(T)10	10	52	61
TR701|c0_g1_i1_len=702_path=[1377:0-261_1378:262-285_1380:286-691_1367:692-692_1368:693-693_1369:694-694_1370:695-695_1371:696-696_1372:697-697_1373:698-698_1374:699-699_1375:700-700_1376:701-701]_[-1,_1377,_1378,_1380,_1367,_1368,_1369,_1370,_1371,_1372,_1373,_1374,_1375,_1376,_-2]	1	p1	(A)33	33	670	702
TR703|c0_g1_i1_len=1575_path=[1830:0-1434_1831:1435-1574]_[-1,_1830,_1831,_-2]	1	p1	(A)10	10	64	73
TR703|c0_g2_i1_len=1574_path=[1832:0-1434_1833:1435-1573]_[-1,_1832,_1833,_-2]	1	p1	(A)10	10	64	73
TR703|c0_g2_i1_len=1574_path=[1832:0-1434_1833:1435-1573]_[-1,_1832,_1833,_-2]	2	p2	(TC)11	22	1451	1472
TR707|c0_g1_i1_len=1524_path=[3003:0-1523]_[-1,_3003,_-2]	1	p1	(A)19	19	1	19
TR707|c1_g1_i1_len=251_path=[524:0-23_525:24-24_526:25-250]_[-1,_524,_525,_526,_-2]	1	p1	(T)25	25	1	25
TR717|c0_g2_i1_len=748_path=[2798:0-726_2799:727-747]_[-1,_2798,_2799,_-2]	1	p2	(AT)10	20	3	22
TR717|c0_g3_i1_len=1389_path=[2796:0-726_2800:727-1046_2793:1047-1388]_[-1,_2796,_2800,_2793,_-2]	1	p2	(AT)10	20	3	22
TR719|c0_g1_i1_len=2228_path=[4608:0-2065_4613:2066-2226_4611:2227-2227]_[-1,_4608,_4613,_4611,_-2]	1	p3	(CTT)5	15	95	109
TR719|c0_g1_i1_len=2228_path=[4608:0-2065_4613:2066-2226_4611:2227-2227]_[-1,_4608,_4613,_4611,_-2]	2	p3	(AAT)5	15	260	274
TR719|c0_g1_i1_len=2228_path=[4608:0-2065_4613:2066-2226_4611:2227-2227]_[-1,_4608,_4613,_4611,_-2]	3	p3	(CAG)5	15	2101	2115
TR719|c0_g2_i1_len=2153_path=[4602:0-2065_4603:2066-2128_4604:2129-2152]_[-1,_4602,_4603,_4604,_-2]	1	p3	(CTT)5	15	95	109
TR719|c0_g2_i1_len=2153_path=[4602:0-2065_4603:2066-2128_4604:2129-2152]_[-1,_4602,_4603,_4604,_-2]	2	p3	(AAT)5	15	260	274
TR720|c0_g1_i1_len=812_path=[1676:0-344_1677:345-358_1686:359-443_1682:444-811]_[-1,_1676,_1677,_1686,_1682,_-2]	1	p1	(T)11	11	336	346
TR721|c0_g2_i1_len=1148_path=[2296:0-195_2297:196-1147]_[-1,_2296,_2297,_-2]	1	p3	(TCG)5	15	1057	1071
TR724|c0_g1_i1_len=1403_path=[3050:0-1359_3051:1360-1402]_[-1,_3050,_3051,_-2]	1	p2	(AG)6	12	154	165
TR724|c0_g2_i1_len=1402_path=[3047:0-1359_3048:1360-1379_3049:1380-1401]_[-1,_3047,_3048,_3049,_-2]	1	p2	(AG)6	12	154	165
TR727|c0_g1_i1_len=2338_path=[4643:0-23_4644:24-24_4645:25-25_4646:26-26_4647:27-27_4648:28-28_4649:29-29_4650:30-30_4651:31-31_4652:32-32_4653:33-33_4654:34-34_4655:35-35_4656:36-36_4657:37-37_4658:38-38_4661:39-2299_4640:2300-2337]_[-1,_4643,_4644,_4645,_4646,_4647,_4648,_4649,_4650,_4651,_4652,_4653,_4654,_4655,_4656,_4657,_4658,_4661,_4640,_-2]	1	p1	(T)38	38	2	39
TR727|c0_g1_i1_len=2338_path=[4643:0-23_4644:24-24_4645:25-25_4646:26-26_4647:27-27_4648:28-28_4649:29-29_4650:30-30_4651:31-31_4652:32-32_4653:33-33_4654:34-34_4655:35-35_4656:36-36_4657:37-37_4658:38-38_4661:39-2299_4640:2300-2337]_[-1,_4643,_4644,_4645,_4646,_4647,_4648,_4649,_4650,_4651,_4652,_4653,_4654,_4655,_4656,_4657,_4658,_4661,_4640,_-2]	2	p2	(TC)6	12	1587	1598
TR727|c0_g1_i1_len=2338_path=[4643:0-23_4644:24-24_4645:25-25_4646:26-26_4647:27-27_4648:28-28_4649:29-29_4650:30-30_4651:31-31_4652:32-32_4653:33-33_4654:34-34_4655:35-35_4656:36-36_4657:37-37_4658:38-38_4661:39-2299_4640:2300-2337]_[-1,_4643,_4644,_4645,_4646,_4647,_4648,_4649,_4650,_4651,_4652,_4653,_4654,_4655,_4656,_4657,_4658,_4661,_4640,_-2]	3	p2	(CT)6	12	2260	2271
TR735|c0_g2_i1_len=478_path=[989:0-197_990:198-477]_[-1,_989,_990,_-2]	1	p1	(A)11	11	144	154
TR738|c0_g1_i1_len=230_path=[415:0-229]_[-1,_415,_-2]	1	p1	(T)14	14	99	112
TR740|c0_g1_i1_len=2069_path=[5015:0-2039_5016:2040-2055_5017:2056-2068]_[-1,_5015,_5016,_5017,_-2]	1	p1	(T)12	12	1	12
TR740|c0_g2_i1_len=2069_path=[5020:0-2039_5021:2040-2068]_[-1,_5020,_5021,_-2]	1	p1	(T)12	12	1	12
TR750|c0_g1_i1_len=1138_path=[2296:0-569_2297:570-590_2298:591-1137]_[-1,_2296,_2297,_2298,_-2]	1	p2	(TA)6	12	98	109
TR750|c0_g1_i1_len=1138_path=[2296:0-569_2297:570-590_2298:591-1137]_[-1,_2296,_2297,_2298,_-2]	2	p2	(TA)6	12	666	677
TR750|c0_g2_i1_len=1090_path=[2294:0-569_2304:570-1056_2302:1057-1089]_[-1,_2294,_2304,_2302,_-2]	1	p2	(TA)6	12	98	109
TR750|c0_g3_i1_len=607_path=[2299:0-59_2300:60-606]_[-1,_2299,_2300,_-2]	1	p1	(T)10	10	1	10
TR750|c0_g3_i1_len=607_path=[2299:0-59_2300:60-606]_[-1,_2299,_2300,_-2]	2	p2	(TA)6	12	135	146
TR752|c0_g1_i1_len=849_path=[1653:0-848]_[-1,_1653,_-2]	1	p2	(AC)7	14	275	288
TR754|c0_g1_i1_len=285_path=[263:0-284]_[-1,_263,_-2]	1	p1	(A)14	14	272	285
TR758|c0_g1_i1_len=436_path=[827:0-435]_[-1,_827,_-2]	1	p1	(A)22	22	1	22
TR765|c1_g1_i1_len=629_path=[607:0-628]_[-1,_607,_-2]	1	p2	(TA)11	22	592	613
TR767|c0_g1_i1_len=350_path=[655:0-349]_[-1,_655,_-2]	1	p2	(AT)6	12	325	336
TR772|c0_g1_i1_len=3910_path=[7753:0-24_7754:25-26_7755:27-28_7756:29-30_7757:31-32_7758:33-34_7759:35-36_7760:37-3909]_[-1,_7753,_7754,_7755,_7756,_7757,_7758,_7759,_7760,_-2]	1	p2	(CT)18	36	1	36
TR772|c1_g1_i1_len=654_path=[1340:0-574_1341:575-653]_[-1,_1340,_1341,_-2]	1	p2	(AG)12	24	1	24
TR772|c1_g2_i1_len=654_path=[1342:0-574_1343:575-653]_[-1,_1342,_1343,_-2]	1	p2	(AG)12	24	1	24
TR774|c0_g1_i1_len=353_path=[2726:0-169_2727:170-352]_[-1,_2726,_2727,_-2]	1	c	(CT)9tcttggcttgctgaagggttttgaagaggagctga(T)10	63	87	149
TR775|c0_g1_i1_len=322_path=[599:0-321]_[-1,_599,_-2]	1	p1	(T)11	11	223	233
TR779|c0_g1_i1_len=1323_path=[2650:0-894_2651:895-918_2652:919-1322]_[-1,_2650,_2651,_2652,_-2]	1	p1	(A)12	12	1	12
TR783|c0_g4_i1_len=459_path=[3015:0-189_3016:190-458]_[-1,_3015,_3016,_-2]	1	p1	(A)12	12	83	94
TR785|c0_g1_i1_len=323_path=[635:0-195_636:196-322]_[-1,_635,_636,_-2]	1	p2	(GA)8	16	264	279
TR787|c0_g1_i1_len=1779_path=[3847:0-1377_3848:1378-1778]_[-1,_3847,_3848,_-2]	1	p2	(GA)11	22	1	22
TR787|c0_g1_i1_len=1779_path=[3847:0-1377_3848:1378-1778]_[-1,_3847,_3848,_-2]	2	p1	(T)10	10	190	199
TR787|c0_g2_i1_len=1544_path=[3845:0-1377_3846:1378-1543]_[-1,_3845,_3846,_-2]	1	p2	(GA)11	22	1	22
TR787|c0_g2_i1_len=1544_path=[3845:0-1377_3846:1378-1543]_[-1,_3845,_3846,_-2]	2	p1	(T)10	10	190	199
TR791|c0_g1_i1_len=395_path=[1190:0-23_1191:24-24_1192:25-25_1193:26-26_1194:27-27_1195:28-28_1196:29-29_1197:30-30_1198:31-31_1199:32-32_1200:33-33_1201:34-34_1202:35-35_1203:36-36_1208:37-200_1188:201-221_1189:222-394]_[-1,_1190,_1191,_1192,_1193,_1194,_1195,_1196,_1197,_1198,_1199,_1200,_1201,_1202,_1203,_1208,_1188,_1189,_-2]	1	p1	(T)37	37	1	37
TR791|c0_g1_i2_len=394_path=[1190:0-23_1191:24-24_1192:25-25_1193:26-26_1194:27-27_1195:28-28_1196:29-29_1197:30-30_1198:31-31_1199:32-32_1200:33-33_1201:34-34_1202:35-35_1203:36-36_1208:37-200_1186:201-393]_[-1,_1190,_1191,_1192,_1193,_1194,_1195,_1196,_1197,_1198,_1199,_1200,_1201,_1202,_1203,_1208,_1186,_-2]	1	p1	(T)37	37	1	37
TR795|c0_g1_i1_len=1431_path=[1409:0-1430]_[-1,_1409,_-2]	1	p1	(A)12	12	1413	1424
TR811|c0_g1_i1_len=1123_path=[1888:0-1122]_[-1,_1888,_-2]	1	p1	(T)13	13	14	26
TR815|c0_g2_i1_len=2058_path=[6839:0-2057]_[-1,_6839,_-2]	1	p1	(A)10	10	196	205
TR826|c0_g1_i1_len=273_path=[501:0-272]_[-1,_501,_-2]	1	p1	(A)11	11	51	61
TR832|c0_g1_i1_len=639_path=[1235:0-638]_[-1,_1235,_-2]	1	p1	(T)10	10	630	639
TR832|c1_g1_i1_len=262_path=[240:0-261]_[-1,_240,_-2]	1	p1	(A)17	17	246	262
TR835|c0_g1_i1_len=514_path=[983:0-513]_[-1,_983,_-2]	1	p1	(A)10	10	229	238
TR856|c0_g1_i1_len=675_path=[1482:0-62_1483:63-124_1484:125-148_1491:149-656_1492:657-657_1493:658-658_1494:659-659_1495:660-660_1496:661-661_1497:662-662_1427:663-674]_[-1,_1482,_1483,_1484,_1491,_1492,_1493,_1494,_1495,_1496,_1497,_1427,_-2]	1	c	(T)29(A)12	41	635	675
TR876|c0_g1_i1_len=229_path=[413:0-228]_[-1,_413,_-2]	1	p1	(T)11	11	116	126
TR882|c0_g2_i1_len=963_path=[3061:0-23_3062:24-24_3063:25-25_3064:26-26_3065:27-27_3066:28-28_3067:29-29_3068:30-30_3069:31-31_3070:32-32_3083:33-916_3082:917-962]_[-1,_3061,_3062,_3063,_3064,_3065,_3066,_3067,_3068,_3069,_3070,_3083,_3082,_-2]	1	p1	(A)33	33	1	33
TR898|c0_g1_i1_len=962_path=[1942:0-227_1943:228-241_1951:242-935_1941:936-961]_[-1,_1942,_1943,_1951,_1941,_-2]	1	p1	(A)11	11	219	229
TR904|c0_g1_i1_len=443_path=[1258:0-387_1259:388-409_1260:410-442]_[-1,_1258,_1259,_1260,_-2]	1	p2	(TC)8	16	400	415
TR909|c0_g1_i1_len=456_path=[2194:0-68_2195:69-455]_[-1,_2194,_2195,_-2]	1	p1	(T)10	10	12	21
TR910|c0_g1_i1_len=2424_path=[4978:0-579_4979:580-603_4982:604-2360_4977:2361-2423]_[-1,_4978,_4979,_4982,_4977,_-2]	1	p1	(T)13	13	1	13
TR912|c0_g1_i1_len=1352_path=[2680:0-931_2681:932-1351]_[-1,_2680,_2681,_-2]	1	p1	(A)10	10	1343	1352
TR912|c0_g2_i1_len=462_path=[2678:0-41_2679:42-461]_[-1,_2678,_2679,_-2]	1	p1	(A)10	10	453	462
TR915|c0_g1_i1_len=1765_path=[3485:0-1764]_[-1,_3485,_-2]	1	c	(A)10gtttttgaatgggagaagacttgaattgaattgaattgaataacgcgtttcttaggtttaaatcgaaagaaaaaaaaatagcgctcagat(TC)8	116	1556	1671
TR917|c1_g1_i1_len=297_path=[549:0-296]_[-1,_549,_-2]	1	c	(T)10ctcaatccatctttac(ATA)5	41	51	91
TR917|c1_g1_i1_len=297_path=[549:0-296]_[-1,_549,_-2]	2	p3	(TAT)5	15	253	267
TR921|c0_g1_i1_len=2046_path=[2024:0-2045]_[-1,_2024,_-2]	1	p2	(AT)8	16	1925	1940
TR922|c0_g1_i1_len=528_path=[2040:0-23_2041:24-24_2042:25-25_2043:26-26_2044:27-27_2045:28-28_2046:29-29_2047:30-30_2048:31-31_2056:32-190_2038:191-210_2053:211-382_2018:383-527]_[-1,_2040,_2041,_2042,_2043,_2044,_2045,_2046,_2047,_2048,_2056,_2038,_2053,_2018,_-2]	1	p1	(A)32	32	1	32
TR922|c0_g1_i2_len=877_path=[2040:0-23_2041:24-24_2042:25-25_2043:26-26_2044:27-27_2045:28-28_2046:29-29_2047:30-30_2048:31-31_2056:32-190_2054:191-559_2053:560-731_2018:732-876]_[-1,_2040,_2041,_2042,_2043,_2044,_2045,_2046,_2047,_2048,_2056,_2054,_2053,_2018,_-2]	1	p1	(A)32	32	1	32
TR922|c0_g1_i3_len=527_path=[2040:0-23_2041:24-24_2042:25-25_2043:26-26_2044:27-27_2045:28-28_2046:29-29_2047:30-30_2048:31-31_2056:32-190_2038:191-210_2053:211-382_2051:383-526]_[-1,_2040,_2041,_2042,_2043,_2044,_2045,_2046,_2047,_2048,_2056,_2038,_2053,_2051,_-2]	1	p1	(A)32	32	1	32
TR922|c0_g1_i4_len=876_path=[2040:0-23_2041:24-24_2042:25-25_2043:26-26_2044:27-27_2045:28-28_2046:29-29_2047:30-30_2048:31-31_2056:32-190_2054:191-559_2053:560-731_2051:732-875]_[-1,_2040,_2041,_2042,_2043,_2044,_2045,_2046,_2047,_2048,_2056,_2054,_2053,_2051,_-2]	1	p1	(A)32	32	1	32
TR925|c0_g1_i1_len=2134_path=[4223:0-2133]_[-1,_4223,_-2]	1	p1	(A)21	21	2114	2134
TR927|c0_g1_i1_len=535_path=[1176:0-23_1177:24-24_1178:25-25_1196:26-466_1197:467-470_1172:471-487_1173:488-534]_[-1,_1176,_1177,_1178,_1196,_1197,_1172,_1173,_-2]	1	c	(T)26ctgttgaacaaccaagaaaatacattgataac(AAT)7	79	1	79
TR927|c0_g1_i2_len=529_path=[1176:0-23_1177:24-24_1178:25-25_1196:26-466_1175:467-528]_[-1,_1176,_1177,_1178,_1196,_1175,_-2]	1	c	(T)26ctgttgaacaaccaagaaaatacattgataac(AAT)7	79	1	79
TR929|c0_g2_i1_len=268_path=[1415:0-206_1416:207-267]_[-1,_1415,_1416,_-2]	1	p2	(GA)6	12	45	56
TR937|c0_g1_i2_len=2449_path=[6444:0-141_6450:142-2437_6449:2438-2448]_[-1,_6444,_6450,_6449,_-2]	1	p2	(AG)11	22	91	112
TR943|c0_g1_i1_len=534_path=[3969:0-533]_[-1,_3969,_-2]	1	p1	(T)13	13	1	13
TR953|c0_g1_i1_len=1289_path=[2610:0-991_2611:992-1015_2614:1016-1274_2607:1275-1288]_[-1,_2610,_2611,_2614,_2607,_-2]	1	p1	(A)10	10	1276	1285
TR963|c0_g1_i1_len=370_path=[348:0-369]_[-1,_348,_-2]	1	p3	(TTA)5	15	57	71
TR966|c0_g2_i1_len=650_path=[1292:0-149_1293:150-166_1294:167-649]_[-1,_1292,_1293,_1294,_-2]	1	p1	(A)11	11	40	50
TR967|c0_g1_i1_len=2933_path=[5846:0-2170_5847:2171-2194_5848:2195-2932]_[-1,_5846,_5847,_5848,_-2]	1	p1	(T)23	23	1	23
TR973|c0_g1_i1_len=307_path=[661:0-205_662:206-306]_[-1,_661,_662,_-2]	1	p1	(A)10	10	1	10
TR973|c0_g1_i1_len=307_path=[661:0-205_662:206-306]_[-1,_661,_662,_-2]	2	p1	(A)12	12	134	145
TR974|c0_g1_i1_len=915_path=[2579:0-196_@2587@!:197-904_2578:905-914]_[-1,_2579,_2587,_2578,_-2]	1	p1	(A)13	13	53	65
TR976|c0_g1_i1_len=2358_path=[4720:0-1913_4721:1914-1937_4722:1938-2357]_[-1,_4720,_4721,_4722,_-2]	1	p1	(A)10	10	2349	2358
TR980|c0_g1_i1_len=1364_path=[2918:0-403_2919:404-424_@2925@!:425-1262_2917:1263-1363]_[-1,_2918,_2919,_2925,_2917,_-2]	1	p1	(T)14	14	11	24
TR980|c0_g1_i2_len=1364_path=[2918:0-403_2919:404-424_@2925@!:425-1262_2915:1263-1363]_[-1,_2918,_2919,_2925,_2915,_-2]	1	p1	(T)14	14	11	24
TR984|c0_g1_i1_len=3823_path=[8068:0-3802_8069:3803-3822]_[-1,_8068,_8069,_-2]	1	p3	(TAA)5	15	36	50
TR984|c0_g2_i1_len=3823_path=[8065:0-3802_8066:3803-3818_8067:3819-3822]_[-1,_8065,_8066,_8067,_-2]	1	p3	(TAA)5	15	36	50
TR986|c0_g1_i1_len=615_path=[2464:0-39_2465:40-614]_[-1,_2464,_2465,_-2]	1	p1	(A)10	10	379	388
TR986|c0_g2_i1_len=1245_path=[2462:0-669_2463:670-1244]_[-1,_2462,_2463,_-2]	1	p1	(A)10	10	1009	1018
TR990|c0_g1_i1_len=899_path=[3963:0-865_3964:866-898]_[-1,_3963,_3964,_-2]	1	p1	(T)13	13	1	13
TR990|c0_g3_i1_len=1616_path=[3965:0-865_3966:866-1615]_[-1,_3965,_3966,_-2]	1	p1	(T)13	13	1	13
TR1007|c0_g1_i1_len=548_path=[1150:0-24_1151:25-26_1152:27-28_1153:29-30_1154:31-32_1155:33-34_1156:35-36_1157:37-38_1158:39-40_1161:41-541_1149:542-547]_[-1,_1150,_1151,_1152,_1153,_1154,_1155,_1156,_1157,_1158,_1161,_1149,_-2]	1	p2	(AT)20	40	1	40
TR1009|c0_g1_i1_len=229_path=[413:0-228]_[-1,_413,_-2]	1	p1	(T)10	10	138	147
TR1016|c0_g1_i1_len=2713_path=[5449:0-196_5450:197-197_5451:198-211_5452:212-212_5453:213-2712]_[-1,_5449,_5450,_5451,_5452,_5453,_-2]	1	p1	(A)10	10	2364	2373
TR1016|c0_g2_i1_len=2712_path=[5441:0-196_5442:197-211_5443:212-2711]_[-1,_5441,_5442,_5443,_-2]	1	p1	(A)10	10	2363	2372
TR1016|c0_g3_i1_len=2714_path=[5444:0-196_5445:197-197_5446:198-212_5447:213-213_5448:214-2713]_[-1,_5444,_5445,_5446,_5447,_5448,_-2]	1	p1	(A)10	10	190	199
TR1016|c0_g3_i1_len=2714_path=[5444:0-196_5445:197-197_5446:198-212_5447:213-213_5448:214-2713]_[-1,_5444,_5445,_5446,_5447,_5448,_-2]	2	p1	(A)10	10	2365	2374
TR1017|c0_g1_i1_len=691_path=[1629:0-669_1630:670-690]_[-1,_1629,_1630,_-2]	1	p3	(GCG)5	15	183	197
TR1017|c0_g2_i1_len=690_path=[1624:0-669_1625:670-682_1626:683-689]_[-1,_1624,_1625,_1626,_-2]	1	p3	(GCG)5	15	183	197
TR1018|c0_g1_i1_len=1564_path=[3178:0-1091_3179:1092-1115_3182:1116-1540_3177:1541-1563]_[-1,_3178,_3179,_3182,_3177,_-2]	1	p3	(CAG)5	15	1001	1015
TR1044|c0_g1_i1_len=2840_path=[5962:0-2792_5963:2793-2839]_[-1,_5962,_5963,_-2]	1	p1	(A)10	10	539	548
TR1044|c0_g2_i1_len=2840_path=[5959:0-2792_5960:2793-2814_5961:2815-2839]_[-1,_5959,_5960,_5961,_-2]	1	p1	(A)10	10	539	548
TR1048|c0_g1_i1_len=465_path=[443:0-464]_[-1,_443,_-2]	1	p2	(TC)8	16	44	59
TR1050|c0_g1_i1_len=441_path=[2422:0-35_2423:36-440]_[-1,_2422,_2423,_-2]	1	p2	(AG)6	12	391	402
TR1050|c0_g2_i1_len=1196_path=[2426:0-557_2427:558-581_2429:582-790_2425:791-1195]_[-1,_2426,_2427,_2429,_2425,_-2]	1	p2	(AG)6	12	1146	1157
TR1055|c0_g1_i1_len=2053_path=[4087:0-773_4088:774-793_4089:794-2052]_[-1,_4087,_4088,_4089,_-2]	1	p1	(A)13	13	2041	2053
TR1055|c0_g2_i1_len=2056_path=[4084:0-773_4085:774-796_4086:797-2055]_[-1,_4084,_4085,_4086,_-2]	1	p1	(A)13	13	2044	2056
TR1072|c0_g1_i1_len=474_path=[3121:0-451_3122:452-473]_[-1,_3121,_3122,_-2]	1	p1	(T)13	13	8	20
TR1072|c0_g2_i1_len=474_path=[3116:0-451_3117:452-468_3118:469-473]_[-1,_3116,_3117,_3118,_-2]	1	p1	(T)13	13	8	20
TR1086|c0_g1_i1_len=542_path=[1064:0-391_1065:392-415_1066:416-541]_[-1,_1064,_1065,_1066,_-2]	1	c	(TC)7tttcaacccacttacaagactaagactgtttctctgcgaatcacttgatagtaataggcactaccacc(AG)7	96	376	471
TR1089|c0_g1_i1_len=2794_path=[5624:0-127_5625:128-140_@5628@!:141-2766_5620:2767-2793]_[-1,_5624,_5625,_5628,_5620,_-2]	1	p1	(A)12	12	118	129
TR1090|c0_g1_i1_len=2004_path=[4012:0-1950_4013:1951-1974_4014:1975-2003]_[-1,_4012,_4013,_4014,_-2]	1	p1	(A)15	15	1990	2004
TR1095|c0_g1_i1_len=1038_path=[2165:0-948_2166:949-983_2167:984-1037]_[-1,_2165,_2166,_2167,_-2]	1	p1	(A)13	13	1	13
TR1095|c0_g1_i1_len=1038_path=[2165:0-948_2166:949-983_2167:984-1037]_[-1,_2165,_2166,_2167,_-2]	2	p3	(AGG)5	15	972	986
TR1095|c0_g2_i1_len=963_path=[2163:0-948_2164:949-962]_[-1,_2163,_2164,_-2]	1	p1	(A)13	13	1	13
TR1099|c0_g2_i1_len=860_path=[3222:0-859]_[-1,_3222,_-2]	1	p1	(T)10	10	43	52
TR1100|c0_g1_i1_len=3877_path=[7869:0-260_7870:261-391_@7880@!:392-3815_7876:3816-3876]_[-1,_7869,_7870,_7880,_7876,_-2]	1	p1	(T)14	14	13	26
TR1100|c0_g1_i1_len=3877_path=[7869:0-260_7870:261-391_@7880@!:392-3815_7876:3816-3876]_[-1,_7869,_7870,_7880,_7876,_-2]	2	p2	(AG)8	16	3545	3560
TR1100|c0_g1_i2_len=3767_path=[7872:0-260_7873:261-281_@7880@!:282-3705_7876:3706-3766]_[-1,_7872,_7873,_7880,_7876,_-2]	1	p1	(T)14	14	13	26
TR1100|c0_g1_i2_len=3767_path=[7872:0-260_7873:261-281_@7880@!:282-3705_7876:3706-3766]_[-1,_7872,_7873,_7880,_7876,_-2]	2	p2	(AG)8	16	3435	3450
TR1102|c0_g1_i1_len=2689_path=[5366:0-1194_5367:1195-1214_5368:1215-2688]_[-1,_5366,_5367,_5368,_-2]	1	c	(T)12g(T)10	23	1	23
TR1102|c0_g2_i1_len=2694_path=[5363:0-1194_5364:1195-1219_5365:1220-2693]_[-1,_5363,_5364,_5365,_-2]	1	c	(T)12g(T)10	23	1	23
TR1103|c0_g1_i1_len=1598_path=[4023:0-52_4024:53-1597]_[-1,_4023,_4024,_-2]	1	p2	(AT)8	16	1470	1485
TR1103|c0_g2_i1_len=1597_path=[4026:0-51_4027:52-1596]_[-1,_4026,_4027,_-2]	1	p2	(AT)8	16	1469	1484
TR1111|c0_g1_i1_len=1310_path=[2614:0-1057_2615:1058-1073_2616:1074-1309]_[-1,_2614,_2615,_2616,_-2]	1	p1	(T)10	10	1283	1292
TR1117|c0_g1_i1_len=2016_path=[4232:0-861_4233:862-885_4238:886-1905_4236:1906-2015]_[-1,_4232,_4233,_4238,_4236,_-2]	1	p1	(A)10	10	172	181
TR1117|c0_g1_i2_len=2017_path=[4232:0-861_4233:862-885_4238:886-1905_4231:1906-2016]_[-1,_4232,_4233,_4238,_4231,_-2]	1	p1	(A)10	10	172	181
TR1124|c0_g2_i1_len=1048_path=[2515:0-23_2516:24-24_2517:25-25_2518:26-26_2519:27-27_2520:28-28_2521:29-29_2522:30-30_2523:31-31_2524:32-32_2525:33-33_2526:34-34_2527:35-35_2528:36-36_2529:37-37_2530:38-38_2531:39-39_2532:40-40_2535:41-1021_2511:1022-1047]_[-1,_2515,_2516,_2517,_2518,_2519,_2520,_2521,_2522,_2523,_2524,_2525,_2526,_2527,_2528,_2529,_2530,_2531,_2532,_2535,_2511,_-2]	1	p1	(T)41	41	1	41
TR1128|c0_g1_i1_len=1143_path=[2652:0-215_2653:216-239_2659:240-678_2650:679-702_2658:703-975_2648:976-1142]_[-1,_2652,_2653,_2659,_2650,_2658,_2648,_-2]	1	c	(T)11ataaactcatatttattttgatcattatactaag(A)10	55	1	55
TR1128|c0_g1_i2_len=1144_path=[2652:0-215_2653:216-239_2659:240-678_2650:679-702_2658:703-975_2656:976-1143]_[-1,_2652,_2653,_2659,_2650,_2658,_2656,_-2]	1	c	(T)11ataaactcatatttattttgatcattatactaag(A)10	55	1	55
TR1129|c0_g1_i1_len=1004_path=[2025:0-32_2026:33-1003]_[-1,_2025,_2026,_-2]	1	p3	(ACA)5	15	88	102
TR1129|c0_g2_i1_len=1056_path=[2027:0-84_2028:85-1055]_[-1,_2027,_2028,_-2]	1	p3	(ACA)5	15	140	154
TR1135|c0_g1_i1_len=287_path=[651:0-261_652:262-262_653:263-286]_[-1,_651,_652,_653,_-2]	1	p1	(T)15	15	1	15
TR1135|c0_g2_i1_len=322_path=[645:0-261_646:262-262_647:263-321]_[-1,_645,_646,_647,_-2]	1	p1	(T)15	15	1	15
TR1137|c0_g2_i1_len=1820_path=[4178:0-1729_4179:1730-1805_4180:1806-1819]_[-1,_4178,_4179,_4180,_-2]	1	p1	(A)19	19	1	19
TR1137|c0_g3_i1_len=1778_path=[4171:0-1729_4172:1730-1752_4173:1753-1777]_[-1,_4171,_4172,_4173,_-2]	1	p1	(A)19	19	1	19
TR1144|c0_g1_i1_len=263_path=[585:0-36_586:37-262]_[-1,_585,_586,_-2]	1	p3	(CAC)6	18	56	73
TR1144|c0_g2_i1_len=300_path=[583:0-73_584:74-299]_[-1,_583,_584,_-2]	1	p3	(CAC)6	18	93	110
TR1147|c0_g1_i1_len=2404_path=[5179:0-2184_5180:2185-2204_5181:2205-2403]_[-1,_5179,_5180,_5181,_-2]	1	p1	(T)11	11	8	18
TR1147|c0_g1_i1_len=2404_path=[5179:0-2184_5180:2185-2204_5181:2205-2403]_[-1,_5179,_5180,_5181,_-2]	2	p1	(T)10	10	141	150
TR1147|c0_g2_i1_len=2362_path=[5177:0-2184_5178:2185-2361]_[-1,_5177,_5178,_-2]	1	p1	(T)11	11	8	18
TR1147|c0_g2_i1_len=2362_path=[5177:0-2184_5178:2185-2361]_[-1,_5177,_5178,_-2]	2	p1	(T)10	10	141	150
TR1147|c0_g3_i1_len=264_path=[5182:0-64_5183:65-263]_[-1,_5182,_5183,_-2]	1	p1	(A)10	10	1	10
TR1151|c0_g1_i1_len=376_path=[707:0-375]_[-1,_707,_-2]	1	p1	(A)16	16	1	16
TR1154|c0_g1_i1_len=940_path=[1835:0-939]_[-1,_1835,_-2]	1	p1	(A)10	10	68	77
TR1155|c0_g1_i1_len=1494_path=[2990:0-1444_2991:1445-1493]_[-1,_2990,_2991,_-2]	1	p1	(A)10	10	184	193
TR1155|c0_g2_i1_len=1494_path=[2992:0-1444_2993:1445-1493]_[-1,_2992,_2993,_-2]	1	p1	(A)10	10	184	193
TR1161|c0_g1_i1_len=1286_path=[2527:0-1285]_[-1,_2527,_-2]	1	p1	(T)12	12	1167	1178
TR1176|c0_g1_i1_len=377_path=[355:0-376]_[-1,_355,_-2]	1	p1	(A)13	13	1	13
TR1183|c0_g2_i1_len=1503_path=[3491:0-28_3492:29-34_3493:35-1502]_[-1,_3491,_3492,_3493,_-2]	1	p6	(TCTTCA)5	30	1	30
TR1185|c0_g1_i1_len=2592_path=[5473:0-47_5474:48-48_5475:49-49_5476:50-50_5477:51-51_5478:52-52_5479:53-53_5480:54-54_5481:55-55_5482:56-56_5519:57-57_5518:58-58_5517:59-59_5516:60-60_5515:61-61_5514:62-2484_5495:2485-2591]_[-1,_5473,_5474,_5475,_5476,_5477,_5478,_5479,_5480,_5481,_5482,_5519,_5518,_5517,_5516,_5515,_5514,_5495,_-2]	1	c	(TTA)6(T)37	55	8	62
TR1185|c0_g1_i1_len=2592_path=[5473:0-47_5474:48-48_5475:49-49_5476:50-50_5477:51-51_5478:52-52_5479:53-53_5480:54-54_5481:55-55_5482:56-56_5519:57-57_5518:58-58_5517:59-59_5516:60-60_5515:61-61_5514:62-2484_5495:2485-2591]_[-1,_5473,_5474,_5475,_5476,_5477,_5478,_5479,_5480,_5481,_5482,_5519,_5518,_5517,_5516,_5515,_5514,_5495,_-2]	2	p3	(GAG)5	15	2201	2215
TR1185|c0_g1_i2_len=2624_path=[5465:0-47_5518:48-48_5517:49-49_5516:50-50_5515:51-51_5514:52-2474_5497:2475-2494_5498:2495-2623]_[-1,_5465,_5518,_5517,_5516,_5515,_5514,_5497,_5498,_-2]	1	c	(TTA)6(T)27	45	8	52
TR1185|c0_g1_i2_len=2624_path=[5465:0-47_5518:48-48_5517:49-49_5516:50-50_5515:51-51_5514:52-2474_5497:2475-2494_5498:2495-2623]_[-1,_5465,_5518,_5517,_5516,_5515,_5514,_5497,_5498,_-2]	2	p3	(GAG)5	15	2191	2205
TR1185|c0_g1_i3_len=2579_path=[5506:0-47_5515:48-48_5514:49-2471_5495:2472-2578]_[-1,_5506,_5515,_5514,_5495,_-2]	1	c	(TTA)6(T)24	42	8	49
TR1185|c0_g1_i3_len=2579_path=[5506:0-47_5515:48-48_5514:49-2471_5495:2472-2578]_[-1,_5506,_5515,_5514,_5495,_-2]	2	p3	(GAG)5	15	2188	2202
TR1189|c0_g1_i1_len=961_path=[2179:0-937_2180:938-956_2181:957-960]_[-1,_2179,_2180,_2181,_-2]	1	p1	(T)13	13	16	28
TR1189|c0_g2_i1_len=961_path=[2182:0-937_2183:938-960]_[-1,_2182,_2183,_-2]	1	p1	(T)13	13	16	28
TR1190|c0_g1_i1_len=1357_path=[1556:0-1246_1557:1247-1356]_[-1,_1556,_1557,_-2]	1	p1	(A)10	10	142	151
TR1190|c0_g1_i1_len=1357_path=[1556:0-1246_1557:1247-1356]_[-1,_1556,_1557,_-2]	2	p2	(TC)6	12	1321	1332
TR1190|c0_g2_i1_len=1357_path=[1554:0-1246_1555:1247-1356]_[-1,_1554,_1555,_-2]	1	p1	(A)10	10	142	151
TR1193|c0_g1_i1_len=1847_path=[3712:0-685_3713:686-1846]_[-1,_3712,_3713,_-2]	1	p2	(AT)7	14	1726	1739
TR1193|c0_g2_i1_len=1203_path=[3710:0-41_3711:42-1202]_[-1,_3710,_3711,_-2]	1	p2	(AT)7	14	1082	1095
TR1195|c0_g1_i1_len=2078_path=[4174:0-2012_4175:2013-2077]_[-1,_4174,_4175,_-2]	1	p2	(AC)7	14	1935	1948
TR1195|c0_g2_i1_len=2078_path=[4176:0-2012_4177:2013-2077]_[-1,_4176,_4177,_-2]	1	p2	(AC)7	14	1935	1948
TR1198|c0_g2_i1_len=1067_path=[2582:0-1042_2583:1043-1066]_[-1,_2582,_2583,_-2]	1	p3	(CCG)5	15	270	284
TR1198|c0_g3_i1_len=1066_path=[2577:0-1042_2578:1043-1062_2579:1063-1065]_[-1,_2577,_2578,_2579,_-2]	1	p3	(CCG)5	15	270	284
TR1201|c0_g1_i1_len=361_path=[716:0-117_717:118-360]_[-1,_716,_717,_-2]	1	p1	(A)17	17	1	17
TR1204|c0_g1_i1_len=1694_path=[3368:0-405_3369:406-429_3375:430-1675_3372:1676-1681_3373:1682-1687_3374:1688-1693]_[-1,_3368,_3369,_3375,_3372,_3373,_3374,_-2]	1	c	(GA)10agagagaacaacaaacaaataaacggaaatttcttcaacttagaaacgatgatggcggtgtattttacgggaaattgagagtttttttgtgactgaa(T)12	129	19	147
TR1204|c0_g1_i1_len=1694_path=[3368:0-405_3369:406-429_3375:430-1675_3372:1676-1681_3373:1682-1687_3374:1688-1693]_[-1,_3368,_3369,_3375,_3372,_3373,_3374,_-2]	2	p6	(CCCAGC)6	36	1654	1689
TR1205|c0_g1_i1_len=1751_path=[2014:0-1608_2015:1609-1750]_[-1,_2014,_2015,_-2]	1	p1	(T)12	12	1709	1720
TR1209|c0_g1_i1_len=1911_path=[1889:0-1910]_[-1,_1889,_-2]	1	p1	(T)11	11	1890	1900
TR1218|c0_g1_i1_len=562_path=[1684:0-269_1685:270-333_1686:334-357_1687:358-561]_[-1,_1684,_1685,_1686,_1687,_-2]	1	p1	(T)14	14	14	27
TR1218|c0_g2_i1_len=561_path=[1682:0-269_1683:270-560]_[-1,_1682,_1683,_-2]	1	p1	(T)14	14	14	27
TR1223|c0_g1_i1_len=1177_path=[2427:0-34_2428:35-35_2429:36-36_2430:37-37_2431:38-38_2432:39-39_2433:40-40_2434:41-41_2435:42-42_2436:43-43_2493:44-44_2492:45-45_2491:46-46_2490:47-47_2489:48-48_2488:49-49_2487:50-50_2486:51-51_2485:52-52_2484:53-1111_2495:1112-1126_2497:1127-1127_2450:1128-1146_2451:1147-1176]_[-1,_2427,_2428,_2429,_2430,_2431,_2432,_2433,_2434,_2435,_2436,_2493,_2492,_2491,_249…	1	p1	(T)41	41	13	53
TR1223|c0_g1_i1_len=1177_path=[2427:0-34_2428:35-35_2429:36-36_2430:37-37_2431:38-38_2432:39-39_2433:40-40_2434:41-41_2435:42-42_2436:43-43_2493:44-44_2492:45-45_2491:46-46_2490:47-47_2489:48-48_2488:49-49_2487:50-50_2486:51-51_2485:52-52_2484:53-1111_2495:1112-1126_2497:1127-1127_2450:1128-1146_2451:1147-1176]_[-1,_2427,_2428,_2429,_2430,_2431,_2432,_2433,_2434,_2435,_2436,_2493,_2492,_2491,_249…	2	p1	(A)10	10	1104	1113
TR1223|c0_g1_i2_len=1191_path=[2463:0-34_2493:35-35_2492:36-36_2491:37-37_2490:38-38_2489:39-39_2488:40-40_2487:41-41_2486:42-42_2485:43-43_2484:44-1102_2495:1103-1117_2497:1118-1118_2499:1119-1141_2456:1142-1160_2457:1161-1190]_[-1,_2463,_2493,_2492,_2491,_2490,_2489,_2488,_2487,_2486,_2485,_2484,_2495,_2497,_2499,_2456,_2457,_-2]	1	p1	(T)32	32	13	44
TR1223|c0_g1_i2_len=1191_path=[2463:0-34_2493:35-35_2492:36-36_2491:37-37_2490:38-38_2489:39-39_2488:40-40_2487:41-41_2486:42-42_2485:43-43_2484:44-1102_2495:1103-1117_2497:1118-1118_2499:1119-1141_2456:1142-1160_2457:1161-1190]_[-1,_2463,_2493,_2492,_2491,_2490,_2489,_2488,_2487,_2486,_2485,_2484,_2495,_2497,_2499,_2456,_2457,_-2]	2	p1	(A)10	10	1095	1104
TR1225|c0_g1_i1_len=775_path=[1720:0-683_1721:684-704_1722:705-774]_[-1,_1720,_1721,_1722,_-2]	1	p1	(A)12	12	727	738
TR1227|c0_g1_i1_len=5888_path=[11756:0-4569_11757:4570-4591_11758:4592-5887]_[-1,_11756,_11757,_11758,_-2]	1	p1	(A)11	11	184	194
TR1227|c0_g2_i1_len=5891_path=[11759:0-4569_11760:4570-4594_11761:4595-5890]_[-1,_11759,_11760,_11761,_-2]	1	p1	(A)11	11	184	194
TR1233|c0_g1_i1_len=767_path=[5500:0-759_5501:760-766]_[-1,_5500,_5501,_-2]	1	p2	(TC)7	14	114	127
TR1233|c0_g1_i1_len=767_path=[5500:0-759_5501:760-766]_[-1,_5500,_5501,_-2]	2	p3	(ATG)6	18	447	464
TR1233|c0_g3_i1_len=803_path=[5497:0-759_5498:760-776_5499:777-802]_[-1,_5497,_5498,_5499,_-2]	1	p2	(TC)7	14	114	127
TR1233|c0_g3_i1_len=803_path=[5497:0-759_5498:760-776_5499:777-802]_[-1,_5497,_5498,_5499,_-2]	2	p3	(ATG)6	18	447	464
TR1234|c0_g1_i1_len=785_path=[2036:0-76_2037:77-100_2040:101-540_2035:541-784]_[-1,_2036,_2037,_2040,_2035,_-2]	1	p1	(T)17	17	1	17
TR1234|c0_g1_i2_len=784_path=[2036:0-76_2037:77-100_2040:101-540_2033:541-783]_[-1,_2036,_2037,_2040,_2033,_-2]	1	p1	(T)17	17	1	17
TR1238|c0_g1_i1_len=358_path=[1600:0-337_1601:338-357]_[-1,_1600,_1601,_-2]	1	p1	(A)11	11	105	115
TR1238|c0_g2_i1_len=778_path=[1605:0-261_1606:262-285_1608:286-462_1603:463-482_1604:483-777]_[-1,_1605,_1606,_1608,_1603,_1604,_-2]	1	p1	(T)11	11	664	674
TR1243|c0_g1_i1_len=1881_path=[3784:0-487_3785:488-503_3786:504-527_3787:528-1880]_[-1,_3784,_3785,_3786,_3787,_-2]	1	p2	(AG)6	12	1807	1818
TR1243|c0_g2_i1_len=1430_path=[3780:0-36_3781:37-52_3782:53-76_3783:77-1429]_[-1,_3780,_3781,_3782,_3783,_-2]	1	p2	(AG)6	12	1356	1367
TR1258|c0_g1_i1_len=822_path=[1698:0-258_1699:259-282_1702:283-795_1697:796-821]_[-1,_1698,_1699,_1702,_1697,_-2]	1	p1	(T)23	23	1	23
TR1263|c0_g1_i1_len=633_path=[1263:0-81_1264:82-632]_[-1,_1263,_1264,_-2]	1	p3	(CCA)5	15	132	146
TR1263|c0_g2_i1_len=594_path=[1261:0-42_1262:43-593]_[-1,_1261,_1262,_-2]	1	p3	(CCA)5	15	93	107
TR1269|c0_g2_i1_len=2190_path=[4357:0-1643_4358:1644-2189]_[-1,_4357,_4358,_-2]	1	p3	(TCC)5	15	814	828
TR1270|c0_g2_i1_len=601_path=[1230:0-193_1231:194-600]_[-1,_1230,_1231,_-2]	1	p1	(T)10	10	14	23
TR1289|c0_g1_i1_len=4323_path=[4441:0-1077_4457:1078-2134_4455:2135-2204_4454:2205-3261_4452:3262-4316_4446:4317-4317_4447:4318-4318_4448:4319-4319_4449:4320-4320_4450:4321-4321_4451:4322-4322]_[-1,_4441,_4457,_4455,_4454,_4452,_4446,_4447,_4448,_4449,_4450,_4451,_-2]	1	p2	(TA)11	22	1	22
TR1289|c0_g1_i1_len=4323_path=[4441:0-1077_4457:1078-2134_4455:2135-2204_4454:2205-3261_4452:3262-4316_4446:4317-4317_4447:4318-4318_4448:4319-4319_4449:4320-4320_4450:4321-4321_4451:4322-4322]_[-1,_4441,_4457,_4455,_4454,_4452,_4446,_4447,_4448,_4449,_4450,_4451,_-2]	2	p2	(AT)14	28	4295	4322
TR1289|c0_g2_i1_len=1098_path=[4443:0-1077_4444:1078-1097]_[-1,_4443,_4444,_-2]	1	p2	(TA)11	22	1	22
TR1290|c0_g1_i1_len=287_path=[529:0-286]_[-1,_529,_-2]	1	p1	(A)11	11	254	264
TR1301|c0_g2_i1_len=1082_path=[5701:0-1081]_[-1,_5701,_-2]	1	p2	(TC)12	24	41	64
TR1303|c0_g1_i1_len=512_path=[1312:0-471_1313:472-511]_[-1,_1312,_1313,_-2]	1	p1	(T)10	10	81	90
TR1303|c0_g2_i1_len=581_path=[1307:0-471_1308:472-523_1309:524-580]_[-1,_1307,_1308,_1309,_-2]	1	p1	(T)10	10	81	90
TR1310|c0_g1_i1_len=477_path=[909:0-476]_[-1,_909,_-2]	1	p1	(A)11	11	467	477
TR1310|c1_g1_i1_len=480_path=[927:0-479]_[-1,_927,_-2]	1	p3	(ATA)8	24	437	460
TR1312|c0_g1_i1_len=314_path=[583:0-313]_[-1,_583,_-2]	1	p3	(ACG)6	18	107	124
TR1313|c0_g1_i1_len=805_path=[1752:0-51_1753:52-52_1754:53-53_1755:54-116_1756:117-804]_[-1,_1752,_1753,_1754,_1755,_1756,_-2]	1	p1	(A)25	25	30	54
TR1313|c0_g1_i1_len=805_path=[1752:0-51_1753:52-52_1754:53-53_1755:54-116_1756:117-804]_[-1,_1752,_1753,_1754,_1755,_1756,_-2]	2	p1	(A)23	23	783	805
TR1313|c0_g2_i1_len=1482_path=[1757:0-710_1758:711-711_1759:712-712_1760:713-713_1761:714-714_1762:715-715_1763:716-716_1764:717-717_1765:718-718_1766:719-719_1767:720-720_1768:721-721_1769:722-722_1770:723-723_1771:724-724_1772:725-725_1773:726-726_1774:727-727_1775:728-728_1776:729-729_1777:730-730_1778:731-793_1779:794-1481]_[-1,_1757,_1758,_1759,_1760,_1761,_1762,_1763,_1764,_1765,_1766,_1767…	1	p1	(A)43	43	689	731
TR1313|c0_g2_i1_len=1482_path=[1757:0-710_1758:711-711_1759:712-712_1760:713-713_1761:714-714_1762:715-715_1763:716-716_1764:717-717_1765:718-718_1766:719-719_1767:720-720_1768:721-721_1769:722-722_1770:723-723_1771:724-724_1772:725-725_1773:726-726_1774:727-727_1775:728-728_1776:729-729_1777:730-730_1778:731-793_1779:794-1481]_[-1,_1757,_1758,_1759,_1760,_1761,_1762,_1763,_1764,_1765,_1766,_1767…	2	p1	(A)23	23	1460	1482
TR1313|c0_g3_i1_len=803_path=[1746:0-114_1747:115-802]_[-1,_1746,_1747,_-2]	1	p1	(A)23	23	781	803
TR1314|c0_g1_i1_len=1579_path=[1763:0-1475_1764:1476-1578]_[-1,_1763,_1764,_-2]	1	p1	(A)10	10	174	183
TR1314|c0_g2_i1_len=1578_path=[1761:0-1475_1762:1476-1577]_[-1,_1761,_1762,_-2]	1	p1	(A)10	10	174	183
TR1315|c0_g1_i1_len=986_path=[2290:0-887_2291:888-985]_[-1,_2290,_2291,_-2]	1	p1	(T)12	12	1	12
TR1315|c0_g2_i1_len=985_path=[2283:0-887_2284:888-907_2285:908-951_2286:952-984]_[-1,_2283,_2284,_2285,_2286,_-2]	1	p1	(T)12	12	1	12
TR1318|c0_g2_i1_len=490_path=[4324:0-46_4325:47-489]_[-1,_4324,_4325,_-2]	1	p1	(A)10	10	4	13
TR1318|c0_g4_i1_len=489_path=[4322:0-45_4323:46-488]_[-1,_4322,_4323,_-2]	1	p1	(T)10	10	13	22
TR1338|c0_g1_i1_len=3014_path=[6757:0-2998_6758:2999-3013]_[-1,_6757,_6758,_-2]	1	p2	(AT)6	12	430	441
TR1338|c0_g2_i1_len=3273_path=[6760:0-2998_6762:2999-3157_6756:3158-3272]_[-1,_6760,_6762,_6756,_-2]	1	p2	(AT)6	12	430	441
TR1340|c0_g1_i1_len=1278_path=[2700:0-1254_2701:1255-1277]_[-1,_2700,_2701,_-2]	1	p2	(AT)11	22	1	22
TR1340|c0_g2_i1_len=1277_path=[2697:0-1254_2698:1255-1270_2699:1271-1276]_[-1,_2697,_2698,_2699,_-2]	1	p2	(AT)11	22	1	22
TR1344|c0_g1_i1_len=1642_path=[3264:0-563_3265:564-587_3266:588-1641]_[-1,_3264,_3265,_3266,_-2]	1	p2	(AT)6	12	1	12
TR1349|c0_g2_i1_len=415_path=[2356:0-382_2357:383-414]_[-1,_2356,_2357,_-2]	1	p1	(A)10	10	406	415
TR1350|c0_g1_i1_len=786_path=[3344:0-769_3345:770-785]_[-1,_3344,_3345,_-2]	1	p1	(A)11	11	173	183
TR1350|c0_g3_i1_len=818_path=[3339:0-769_3340:770-784_3341:785-817]_[-1,_3339,_3340,_3341,_-2]	1	p1	(A)11	11	173	183
TR1351|c1_g1_i1_len=737_path=[1503:0-81_1529:82-715_1508:716-716_1509:717-717_1510:718-718_1511:719-719_1512:720-720_1513:721-721_1514:722-722_1515:723-723_1516:724-724_1517:725-725_1518:726-726_1519:727-727_1520:728-728_1521:729-729_1522:730-730_1523:731-731_1524:732-732_1525:733-733_1526:734-734_1527:735-735_1528:736-736]_[-1,_1503,_1529,_1508,_1509,_1510,_1511,_1512,_1513,_1514,_1515,_1516,_15…	1	p1	(A)44	44	694	737
TR1351|c1_g1_i2_len=737_path=[1505:0-81_1529:82-715_1508:716-716_1509:717-717_1510:718-718_1511:719-719_1512:720-720_1513:721-721_1514:722-722_1515:723-723_1516:724-724_1517:725-725_1518:726-726_1519:727-727_1520:728-728_1521:729-729_1522:730-730_1523:731-731_1524:732-732_1525:733-733_1526:734-734_1527:735-735_1528:736-736]_[-1,_1505,_1529,_1508,_1509,_1510,_1511,_1512,_1513,_1514,_1515,_1516,_15…	1	p1	(A)44	44	694	737
TR1367|c0_g1_i1_len=1335_path=[2674:0-844_2675:845-868_2676:869-1334]_[-1,_2674,_2675,_2676,_-2]	1	p2	(TC)6	12	1198	1209
TR1374|c1_g1_i1_len=358_path=[671:0-357]_[-1,_671,_-2]	1	p1	(A)10	10	131	140
TR1375|c0_g1_i1_len=567_path=[603:0-536_604:537-566]_[-1,_603,_604,_-2]	1	c	(T)14cgaaccc(A)11	32	1	32
TR1375|c0_g2_i1_len=566_path=[605:0-536_606:537-565]_[-1,_605,_606,_-2]	1	c	(T)14cgaaccc(A)11	32	1	32
TR1389|c0_g1_i1_len=971_path=[2846:0-80_2847:81-970]_[-1,_2846,_2847,_-2]	1	p1	(A)13	13	774	786
TR1389|c0_g2_i1_len=462_path=[2840:0-98_2848:99-193_2843:194-461]_[-1,_2840,_2848,_2843,_-2]	1	p1	(T)10	10	390	399
TR1389|c0_g2_i2_len=463_path=[2837:0-80_2838:81-99_2848:100-194_2843:195-462]_[-1,_2837,_2838,_2848,_2843,_-2]	1	p1	(T)10	10	391	400
TR1389|c0_g3_i1_len=305_path=[2844:0-36_2845:37-304]_[-1,_2844,_2845,_-2]	1	p1	(T)10	10	233	242
TR1392|c0_g1_i1_len=830_path=[1644:0-108_1645:109-122_1646:123-829]_[-1,_1644,_1645,_1646,_-2]	1	p1	(T)11	11	100	110
TR1392|c0_g2_i1_len=829_path=[1641:0-108_1642:109-121_1643:122-828]_[-1,_1641,_1642,_1643,_-2]	1	p1	(T)10	10	100	109
TR1394|c0_g1_i1_len=2330_path=[4762:0-165_4774:166-189_4777:190-218_4776:219-242_4775:243-2295_4757:2296-2329]_[-1,_4762,_4774,_4777,_4776,_4775,_4757,_-2]	1	p2	(GA)8	16	2278	2293
TR1396|c0_g2_i1_len=1771_path=[7626:0-1762_7627:1763-1770]_[-1,_7626,_7627,_-2]	1	p1	(T)12	12	286	297
TR1396|c0_g3_i1_len=1806_path=[7623:0-1762_7624:1763-1779_7625:1780-1805]_[-1,_7623,_7624,_7625,_-2]	1	p1	(T)12	12	286	297
TR1410|c0_g1_i1_len=368_path=[346:0-367]_[-1,_346,_-2]	1	p4	(TGTA)5	20	18	37
TR1414|c0_g1_i1_len=333_path=[703:0-274_704:275-332]_[-1,_703,_704,_-2]	1	p1	(T)11	11	81	91
TR1417|c0_g1_i1_len=839_path=[2608:0-819_2609:820-833_2610:834-838]_[-1,_2608,_2609,_2610,_-2]	1	p3	(TTG)5	15	584	598
TR1417|c0_g2_i1_len=838_path=[2611:0-819_2612:820-837]_[-1,_2611,_2612,_-2]	1	p3	(TTG)5	15	584	598
TR1417|c0_g3_i1_len=1312_path=[2605:0-819_2606:820-833_2607:834-1311]_[-1,_2605,_2606,_2607,_-2]	1	p3	(TTG)5	15	584	598
TR1417|c0_g3_i1_len=1312_path=[2605:0-819_2606:820-833_2607:834-1311]_[-1,_2605,_2606,_2607,_-2]	2	p2	(AG)10	20	1293	1312
TR1422|c0_g1_i1_len=3101_path=[6157:0-3100]_[-1,_6157,_-2]	1	p1	(A)11	11	93	103
TR1425|c0_g1_i1_len=1120_path=[2339:0-861_2347:862-1012_2342:1013-1033_2343:1034-1119]_[-1,_2339,_2347,_2342,_2343,_-2]	1	p1	(T)12	12	70	81
TR1425|c0_g1_i2_len=1077_path=[2339:0-861_2347:862-1012_2345:1013-1076]_[-1,_2339,_2347,_2345,_-2]	1	p1	(T)12	12	70	81
TR1425|c0_g2_i1_len=967_path=[2336:0-861_2337:862-880_2338:881-966]_[-1,_2336,_2337,_2338,_-2]	1	p1	(T)12	12	70	81
TR1427|c0_g1_i1_len=352_path=[689:0-351]_[-1,_689,_-2]	1	c	(T)11attgaatttttgtttttaaat(A)10	42	311	352
TR1430|c0_g1_i1_len=1533_path=[3089:0-1532]_[-1,_3089,_-2]	1	p3	(AGT)5	15	341	355
TR1440|c0_g1_i1_len=227_path=[409:0-226]_[-1,_409,_-2]	1	p1	(T)10	10	134	143
TR1459|c0_g1_i1_len=704_path=[1363:0-703]_[-1,_1363,_-2]	1	p3	(TAT)5	15	7	21
TR1471|c0_g1_i1_len=1022_path=[2024:0-796_2025:797-820_2026:821-1021]_[-1,_2024,_2025,_2026,_-2]	1	p1	(T)10	10	996	1005
TR1487|c0_g1_i1_len=805_path=[761:0-781_762:782-782_763:783-783_764:784-784_765:785-785_766:786-786_767:787-787_768:788-788_769:789-789_770:790-790_771:791-791_772:792-792_773:793-793_774:794-794_775:795-795_776:796-796_777:797-797_778:798-798_779:799-799_780:800-800_781:801-801_782:802-802_783:803-803_784:804-804]_[-1,_761,_762,_763,_764,_765,_766,_767,_768,_769,_770,_771,_772,_773,_774,_775,_77…	1	p1	(T)46	46	760	805
TR1489|c0_g1_i1_len=314_path=[803:0-145_804:146-207_805:208-213_806:214-313]_[-1,_803,_804,_805,_806,_-2]	1	p1	(A)10	10	73	82
TR1489|c0_g2_i1_len=260_path=[799:0-145_800:146-195_801:196-201_802:202-259]_[-1,_799,_800,_801,_802,_-2]	1	p1	(A)10	10	73	82
TR1500|c0_g1_i1_len=794_path=[2075:0-709_2076:710-731_2077:732-793]_[-1,_2075,_2076,_2077,_-2]	1	p2	(GA)7	14	10	23
TR1500|c0_g2_i1_len=961_path=[2081:0-709_2084:710-915_2074:916-960]_[-1,_2081,_2084,_2074,_-2]	1	p2	(GA)7	14	10	23
TR1500|c0_g2_i2_len=994_path=[2081:0-709_2084:710-915_2079:916-931_2080:932-993]_[-1,_2081,_2084,_2079,_2080,_-2]	1	p2	(GA)7	14	10	23
TR1506|c0_g1_i1_len=486_path=[956:0-391_957:392-403_958:404-485]_[-1,_956,_957,_958,_-2]	1	p1	(A)11	11	382	392
TR1506|c0_g2_i1_len=487_path=[953:0-391_954:392-404_955:405-486]_[-1,_953,_954,_955,_-2]	1	p1	(A)12	12	382	393
TR1512|c0_g1_i1_len=1241_path=[2540:0-559_2541:560-583_2546:584-1211_2544:1212-1240]_[-1,_2540,_2541,_2546,_2544,_-2]	1	p1	(A)10	10	98	107
TR1514|c0_g1_i1_len=669_path=[1293:0-668]_[-1,_1293,_-2]	1	p1	(T)11	11	492	502
TR1527|c0_g1_i1_len=247_path=[465:0-74_466:75-246]_[-1,_465,_466,_-2]	1	p2	(AT)6	12	1	12
TR1529|c0_g1_i1_len=438_path=[880:0-164_881:165-188_882:189-437]_[-1,_880,_881,_882,_-2]	1	p3	(CTT)5	15	312	326
TR1531|c0_g1_i1_len=562_path=[2510:0-149_2511:150-561]_[-1,_2510,_2511,_-2]	1	p1	(A)13	13	187	199
TR1531|c0_g3_i1_len=562_path=[2508:0-149_2509:150-561]_[-1,_2508,_2509,_-2]	1	p1	(A)13	13	187	199
TR1532|c0_g1_i1_len=1012_path=[1071:0-971_1072:972-1011]_[-1,_1071,_1072,_-2]	1	p1	(T)13	13	48	60
TR1532|c0_g2_i1_len=1012_path=[1069:0-971_1070:972-1011]_[-1,_1069,_1070,_-2]	1	p1	(T)13	13	48	60
TR1545|c0_g1_i1_len=596_path=[574:0-595]_[-1,_574,_-2]	1	p1	(T)11	11	584	594
TR1546|c0_g1_i1_len=969_path=[1968:0-295_1969:296-319_1974:320-786_1967:787-968]_[-1,_1968,_1969,_1974,_1967,_-2]	1	p1	(A)20	20	1	20
TR1547|c0_g1_i1_len=633_path=[1828:0-35_1829:36-632]_[-1,_1828,_1829,_-2]	1	p1	(T)10	10	595	604
TR1547|c0_g2_i1_len=929_path=[1826:0-331_1827:332-928]_[-1,_1826,_1827,_-2]	1	p1	(T)10	10	891	900
TR1548|c0_g1_i1_len=635_path=[613:0-634]_[-1,_613,_-2]	1	p3	(ATG)5	15	22	36
TR1581|c0_g2_i1_len=1222_path=[2774:0-1149_2775:1150-1221]_[-1,_2774,_2775,_-2]	1	p1	(T)10	10	1187	1196
TR1583|c0_g1_i1_len=354_path=[1130:0-140_1131:141-154_1132:155-155_1133:156-164_1134:165-353]_[-1,_1130,_1131,_1132,_1133,_1134,_-2]	1	p1	(A)11	11	132	142
TR1583|c0_g2_i1_len=353_path=[1113:0-140_1114:141-153_1115:154-154_1116:155-163_1117:164-352]_[-1,_1113,_1114,_1115,_1116,_1117,_-2]	1	p1	(A)10	10	132	141
TR1583|c0_g3_i1_len=353_path=[1118:0-140_1119:141-153_1120:154-154_1121:155-163_1122:164-179_1123:180-352]_[-1,_1118,_1119,_1120,_1121,_1122,_1123,_-2]	1	p1	(A)10	10	132	141
TR1583|c0_g4_i1_len=354_path=[1124:0-140_1125:141-154_1126:155-155_1127:156-164_1128:165-180_1129:181-353]_[-1,_1124,_1125,_1126,_1127,_1128,_1129,_-2]	1	p1	(A)11	11	132	142
TR1583|c0_g5_i1_len=236_path=[1135:0-36_1136:37-37_1137:38-62_1138:63-235]_[-1,_1135,_1136,_1137,_1138,_-2]	1	p1	(A)11	11	14	24
TR1588|c0_g1_i1_len=2616_path=[5234:0-2090_5235:2091-2111_5236:2112-2615]_[-1,_5234,_5235,_5236,_-2]	1	c	(T)10attgcgatttgagttcattatacaatgtgggaggaatatatcagatacacaattgtggaagaaaagtcat(A)13	93	12	104
TR1588|c0_g2_i1_len=2642_path=[5237:0-2090_5238:2091-2137_5239:2138-2641]_[-1,_5237,_5238,_5239,_-2]	1	c	(T)10attgcgatttgagttcattatacaatgtgggaggaatatatcagatacacaattgtggaagaaaagtcat(A)13	93	12	104
TR1590|c0_g1_i2_len=1300_path=[3854:0-96_@3857@!:97-1297_3853:1298-1299]_[-1,_3854,_3857,_3853,_-2]	1	p3	(AGA)5	15	52	66
TR1590|c0_g2_i1_len=580_path=[3850:0-557_3851:558-579]_[-1,_3850,_3851,_-2]	1	p1	(A)11	11	194	204
TR1608|c0_g1_i1_len=932_path=[2006:0-227_2007:228-931]_[-1,_2006,_2007,_-2]	1	p1	(A)10	10	282	291
TR1627|c0_g1_i1_len=313_path=[581:0-312]_[-1,_581,_-2]	1	p3	(AAT)6	18	280	297
TR1635|c0_g1_i1_len=462_path=[1027:0-32_1028:33-461]_[-1,_1027,_1028,_-2]	1	p1	(A)10	10	176	185
TR1635|c0_g2_i1_len=510_path=[1029:0-56_1030:57-80_1031:81-509]_[-1,_1029,_1030,_1031,_-2]	1	p1	(A)10	10	224	233
TR1635|c0_g3_i1_len=509_path=[1024:0-55_1025:56-79_1026:80-508]_[-1,_1024,_1025,_1026,_-2]	1	p1	(A)10	10	223	232
TR1640|c0_g1_i1_len=334_path=[675:0-275_676:276-333]_[-1,_675,_676,_-2]	1	c	(T)10ccaaaagaaaaagtttttttcttttgg(A)11	48	285	332
TR1644|c0_g1_i1_len=843_path=[1677:0-673_1678:674-842]_[-1,_1677,_1678,_-2]	1	p1	(T)12	12	760	771
TR1657|c0_g1_i1_len=387_path=[365:0-386]_[-1,_365,_-2]	1	p3	(TTC)6	18	243	260
TR1658|c0_g1_i1_len=371_path=[1831:0-344_1832:345-345_1833:346-346_1834:347-347_1835:348-348_1836:349-349_1837:350-350_1838:351-351_1839:352-352_1840:353-353_1841:354-354_1842:355-355_1843:356-356_1844:357-357_1845:358-358_1846:359-359_1847:360-360_1848:361-361_1849:362-362_1850:363-363_1851:364-364_1852:365-365_1853:366-366_1854:367-367_1855:368-368_1856:369-369_1857:370-370]_[-1,_1831,_1832,_18…	1	p1	(A)10	10	196	205
TR1658|c0_g1_i1_len=371_path=[1831:0-344_1832:345-345_1833:346-346_1834:347-347_1835:348-348_1836:349-349_1837:350-350_1838:351-351_1839:352-352_1840:353-353_1841:354-354_1842:355-355_1843:356-356_1844:357-357_1845:358-358_1846:359-359_1847:360-360_1848:361-361_1849:362-362_1850:363-363_1851:364-364_1852:365-365_1853:366-366_1854:367-367_1855:368-368_1856:369-369_1857:370-370]_[-1,_1831,_1832,_18…	2	p1	(T)49	49	323	371
TR1658|c0_g2_i1_len=416_path=[1861:0-23_1862:24-24_1863:25-25_1864:26-26_1865:27-27_1866:28-28_1867:29-29_1868:30-30_1869:31-31_1870:32-32_1871:33-33_1872:34-34_1873:35-35_1874:36-36_1875:37-37_1876:38-415]_[-1,_1861,_1862,_1863,_1864,_1865,_1866,_1867,_1868,_1869,_1870,_1871,_1872,_1873,_1874,_1875,_1876,_-2]	1	p1	(T)38	38	1	38
TR1658|c0_g3_i1_len=454_path=[1877:0-453]_[-1,_1877,_-2]	1	p2	(CT)6	12	32	43
TR1658|c0_g4_i1_len=724_path=[1858:0-344_1859:345-345_1860:346-723]_[-1,_1858,_1859,_1860,_-2]	1	p1	(A)10	10	196	205
TR1658|c0_g4_i1_len=724_path=[1858:0-344_1859:345-345_1860:346-723]_[-1,_1858,_1859,_1860,_-2]	2	p1	(T)24	24	323	346
TR1666|c0_g1_i1_len=977_path=[1880:0-894_1881:895-897_1882:898-920_1883:921-923_1884:924-976]_[-1,_1880,_1881,_1882,_1883,_1884,_-2]	1	p4	(ATCA)5	20	63	82
TR1666|c0_g2_i1_len=951_path=[1885:0-894_1886:895-897_1887:898-950]_[-1,_1885,_1886,_1887,_-2]	1	p4	(ATCA)5	20	63	82
TR1686|c0_g1_i1_len=2239_path=[4441:0-24_4442:25-26_4443:27-28_4444:29-30_4445:31-32_4446:33-34_4451:35-1795_4449:1796-1819_4450:1820-2238]_[-1,_4441,_4442,_4443,_4444,_4445,_4446,_4451,_4449,_4450,_-2]	1	p2	(TC)17	34	1	34
TR1686|c0_g1_i1_len=2239_path=[4441:0-24_4442:25-26_4443:27-28_4444:29-30_4445:31-32_4446:33-34_4451:35-1795_4449:1796-1819_4450:1820-2238]_[-1,_4441,_4442,_4443,_4444,_4445,_4446,_4451,_4449,_4450,_-2]	2	p1	(A)13	13	2215	2227
TR1688|c0_g1_i1_len=1969_path=[3960:0-114_3961:115-128_@3969@!:129-1939_3959:1940-1968]_[-1,_3960,_3961,_3969,_3959,_-2]	1	c	(T)15agcccggcattcaaaattttccatcttaccattagctattataaatatttctaagcgttacaaacgccttcactaccatcttgttgtcat(A)11	116	1	116
TR1692|c0_g1_i1_len=4568_path=[9326:0-23_9327:24-24_9328:25-25_9329:26-26_9330:27-27_9331:28-28_9332:29-29_9333:30-30_9334:31-31_9335:32-32_9336:33-33_9337:34-34_9338:35-35_9339:36-36_9340:37-37_9341:38-38_9342:39-39_9343:40-40_9349:41-3989_9324:3990-4009_9325:4010-4567]_[-1,_9326,_9327,_9328,_9329,_9330,_9331,_9332,_9333,_9334,_9335,_9336,_9337,_9338,_9339,_9340,_9341,_9342,_9343,_9349,_9324,_93…	1	p1	(A)41	41	1	41
TR1692|c0_g1_i1_len=4568_path=[9326:0-23_9327:24-24_9328:25-25_9329:26-26_9330:27-27_9331:28-28_9332:29-29_9333:30-30_9334:31-31_9335:32-32_9336:33-33_9337:34-34_9338:35-35_9339:36-36_9340:37-37_9341:38-38_9342:39-39_9343:40-40_9349:41-3989_9324:3990-4009_9325:4010-4567]_[-1,_9326,_9327,_9328,_9329,_9330,_9331,_9332,_9333,_9334,_9335,_9336,_9337,_9338,_9339,_9340,_9341,_9342,_9343,_9349,_9324,_93…	2	p1	(T)12	12	4511	4522
TR1692|c0_g1_i2_len=4689_path=[9326:0-23_9327:24-24_9328:25-25_9329:26-26_9330:27-27_9331:28-28_9332:29-29_9333:30-30_9334:31-31_9335:32-32_9336:33-33_9337:34-34_9338:35-35_9339:36-36_9340:37-37_9341:38-38_9342:39-39_9343:40-40_9349:41-3989_9346:3990-4130_9347:4131-4688]_[-1,_9326,_9327,_9328,_9329,_9330,_9331,_9332,_9333,_9334,_9335,_9336,_9337,_9338,_9339,_9340,_9341,_9342,_9343,_9349,_9346,_93…	1	p1	(A)41	41	1	41
TR1692|c0_g1_i2_len=4689_path=[9326:0-23_9327:24-24_9328:25-25_9329:26-26_9330:27-27_9331:28-28_9332:29-29_9333:30-30_9334:31-31_9335:32-32_9336:33-33_9337:34-34_9338:35-35_9339:36-36_9340:37-37_9341:38-38_9342:39-39_9343:40-40_9349:41-3989_9346:3990-4130_9347:4131-4688]_[-1,_9326,_9327,_9328,_9329,_9330,_9331,_9332,_9333,_9334,_9335,_9336,_9337,_9338,_9339,_9340,_9341,_9342,_9343,_9349,_9346,_93…	2	p1	(T)12	12	4632	4643
TR1701|c1_g1_i1_len=721_path=[1544:0-573_1545:574-720]_[-1,_1544,_1545,_-2]	1	p1	(A)18	18	1	18
TR1701|c1_g2_i1_len=722_path=[1546:0-573_1547:574-721]_[-1,_1546,_1547,_-2]	1	p1	(A)18	18	1	18
TR1711|c0_g1_i1_len=1307_path=[3174:0-1273_3175:1274-1306]_[-1,_3174,_3175,_-2]	1	p3	(GAT)5	15	1176	1190
TR1712|c0_g1_i1_len=287_path=[529:0-286]_[-1,_529,_-2]	1	p1	(T)17	17	1	17
TR1713|c0_g1_i1_len=2526_path=[2591:0-2481_2592:2482-2525]_[-1,_2591,_2592,_-2]	1	p1	(T)10	10	52	61
TR1713|c0_g2_i1_len=2526_path=[2593:0-2481_2594:2482-2525]_[-1,_2593,_2594,_-2]	1	p1	(T)10	10	52	61
TR1716|c0_g1_i1_len=960_path=[2049:0-938_2050:939-955_2051:956-959]_[-1,_2049,_2050,_2051,_-2]	1	p2	(AT)6	12	58	69
TR1716|c0_g2_i1_len=961_path=[2045:0-938_2046:939-960]_[-1,_2045,_2046,_-2]	1	p2	(AT)6	12	58	69
TR1717|c1_g1_i1_len=260_path=[238:0-259]_[-1,_238,_-2]	1	p1	(A)11	11	87	97
TR1731|c0_g1_i1_len=1244_path=[2646:0-373_2647:374-394_@2656@!:395-1212_2650:1213-1243]_[-1,_2646,_2647,_2656,_2650,_-2]	1	c	(A)12g(A)10	23	51	73
TR1731|c0_g1_i2_len=1365_path=[2644:0-373_2657:374-514_@2656@!:515-1332_2654:1333-1364]_[-1,_2644,_2657,_2656,_2654,_-2]	1	c	(A)12g(A)10	23	51	73
TR1731|c0_g1_i3_len=1245_path=[2646:0-373_2647:374-394_@2656@!:395-1212_2654:1213-1244]_[-1,_2646,_2647,_2656,_2654,_-2]	1	c	(A)12g(A)10	23	51	73
TR1734|c0_g3_i1_len=902_path=[1920:0-801_1921:802-821_1922:822-845_1923:846-901]_[-1,_1920,_1921,_1922,_1923,_-2]	1	p1	(A)10	10	845	854
TR1744|c0_g1_i1_len=462_path=[440:0-461]_[-1,_440,_-2]	1	p1	(A)11	11	430	440
TR1748|c0_g1_i1_len=463_path=[1091:0-351_1092:352-374_1099:375-441_1090:442-462]_[-1,_1091,_1092,_1099,_1090,_-2]	1	p3	(AAT)8	24	10	33
TR1748|c0_g2_i1_len=524_path=[1096:0-351_1100:352-435_1099:436-502_1095:503-523]_[-1,_1096,_1100,_1099,_1095,_-2]	1	p3	(AAT)8	24	10	33
TR1749|c0_g2_i1_len=339_path=[691:0-278_692:279-338]_[-1,_691,_692,_-2]	1	p2	(GA)9	18	308	325
TR1751|c0_g1_i1_len=2237_path=[4523:0-1074_4524:1075-1094_@4532@!:1095-2217_4530:2218-2236]_[-1,_4523,_4524,_4532,_4530,_-2]	1	p1	(T)15	15	2095	2109
TR1753|c0_g1_i1_len=417_path=[789:0-416]_[-1,_789,_-2]	1	c	(A)11c(A)13	25	1	25
TR1753|c0_g1_i1_len=417_path=[789:0-416]_[-1,_789,_-2]	2	p2	(TG)8	16	374	389
TR1765|c0_g1_i1_len=1376_path=[2735:0-51_2736:52-1375]_[-1,_2735,_2736,_-2]	1	p1	(T)12	12	1	12
TR1774|c0_g1_i1_len=692_path=[1482:0-665_1483:666-691]_[-1,_1482,_1483,_-2]	1	p1	(A)12	12	106	117
TR1774|c0_g2_i1_len=691_path=[1479:0-665_1480:666-685_1481:686-690]_[-1,_1479,_1480,_1481,_-2]	1	p1	(A)12	12	106	117
TR1779|c0_g1_i1_len=949_path=[1885:0-416_1886:417-431_1887:432-948]_[-1,_1885,_1886,_1887,_-2]	1	p1	(T)10	10	794	803
TR1779|c0_g2_i1_len=950_path=[1888:0-416_1889:417-432_1890:433-949]_[-1,_1888,_1889,_1890,_-2]	1	p1	(T)10	10	795	804
TR1784|c0_g1_i1_len=3178_path=[6595:0-1418_6596:1419-1457_@6606@!:1458-3056_6599:3057-3177]_[-1,_6595,_6596,_6606,_6599,_-2]	1	p1	(T)10	10	3	12
TR1784|c0_g1_i2_len=3179_path=[6595:0-1418_6596:1419-1457_@6606@!:1458-3056_6601:3057-3178]_[-1,_6595,_6596,_6606,_6601,_-2]	1	p1	(T)10	10	3	12
TR1796|c0_g1_i1_len=452_path=[430:0-451]_[-1,_430,_-2]	1	p3	(TCT)6	18	266	283
TR1800|c0_g1_i1_len=341_path=[319:0-340]_[-1,_319,_-2]	1	p3	(GAT)7	21	257	277
TR1801|c0_g1_i1_len=406_path=[885:0-23_886:24-24_887:25-25_888:26-26_889:27-27_890:28-28_891:29-29_892:30-30_893:31-31_894:32-32_895:33-33_896:34-34_897:35-35_898:36-36_902:37-397_901:398-405]_[-1,_885,_886,_887,_888,_889,_890,_891,_892,_893,_894,_895,_896,_897,_898,_902,_901,_-2]	1	p1	(A)37	37	1	37
TR1808|c0_g1_i1_len=569_path=[547:0-568]_[-1,_547,_-2]	1	p2	(AT)8	16	39	54
TR1820|c0_g1_i1_len=233_path=[421:0-232]_[-1,_421,_-2]	1	p3	(ATC)5	15	73	87
TR1826|c1_g1_i1_len=296_path=[274:0-295]_[-1,_274,_-2]	1	p1	(A)11	11	133	143
TR1841|c0_g1_i1_len=508_path=[1521:0-425_1522:426-464_1523:465-507]_[-1,_1521,_1522,_1523,_-2]	1	c	(T)21gcc(A)10	34	1	34
TR1841|c0_g2_i1_len=694_path=[1526:0-425_1532:426-669_1525:670-693]_[-1,_1526,_1532,_1525,_-2]	1	c	(T)21gcc(A)10	34	1	34
TR1841|c0_g2_i2_len=731_path=[1526:0-425_1532:426-669_1529:670-687_1530:688-730]_[-1,_1526,_1532,_1529,_1530,_-2]	1	c	(T)21gcc(A)10	34	1	34
TR1843|c0_g1_i1_len=303_path=[561:0-302]_[-1,_561,_-2]	1	p1	(A)11	11	139	149
TR1856|c0_g1_i1_len=907_path=[1769:0-906]_[-1,_1769,_-2]	1	p3	(TCT)5	15	54	68
TR1860|c0_g1_i1_len=276_path=[224:0-242_225:243-245_226:246-248_227:249-251_228:252-254_229:255-257_230:258-260_231:261-263_232:264-266_233:267-269_234:270-272_235:273-275]_[-1,_224,_225,_226,_227,_228,_229,_230,_231,_232,_233,_234,_235,_-2]	1	p3	(TGA)18	54	221	274
TR1863|c0_g1_i1_len=1208_path=[2405:0-1173_2406:1174-1207]_[-1,_2405,_2406,_-2]	1	p1	(T)10	10	1100	1109
TR1863|c0_g2_i1_len=1209_path=[2407:0-1173_2408:1174-1208]_[-1,_2407,_2408,_-2]	1	p1	(T)10	10	1100	1109
TR1877|c0_g1_i1_len=350_path=[328:0-349]_[-1,_328,_-2]	1	p1	(T)20	20	331	350
TR1885|c0_g2_i1_len=1441_path=[3191:0-1380_3192:1381-1398_3193:1399-1440]_[-1,_3191,_3192,_3193,_-2]	1	p3	(CCA)5	15	1298	1312
TR1885|c0_g3_i1_len=1404_path=[3194:0-1380_3195:1381-1403]_[-1,_3194,_3195,_-2]	1	p3	(CCA)5	15	1298	1312
TR1891|c0_g1_i1_len=246_path=[464:0-158_465:159-245]_[-1,_464,_465,_-2]	1	p1	(T)10	10	108	117
TR1895|c0_g1_i1_len=1229_path=[2989:0-1221_2990:1222-1228]_[-1,_2989,_2990,_-2]	1	p1	(T)14	14	1	14
TR1895|c0_g2_i1_len=1267_path=[2991:0-1221_2992:1222-1239_2993:1240-1266]_[-1,_2991,_2992,_2993,_-2]	1	p1	(T)14	14	1	14
TR1909|c0_g2_i1_len=1108_path=[4645:0-85_4653:86-1079_4639:1080-1083_4640:1084-1107]_[-1,_4645,_4653,_4639,_4640,_-2]	1	p1	(A)10	10	64	73
TR1913|c0_g2_i1_len=736_path=[1589:0-496_1590:497-735]_[-1,_1589,_1590,_-2]	1	p3	(TAC)7	21	350	370
TR1917|c0_g1_i1_len=1220_path=[2575:0-367_2576:368-372_2577:373-397_2585:398-402_2584:403-1123_2572:1124-1219]_[-1,_2575,_2576,_2577,_2585,_2584,_2572,_-2]	1	p1	(A)15	15	29	43
TR1917|c0_g1_i2_len=1219_path=[2575:0-367_2576:368-372_2577:373-397_2585:398-402_2584:403-1123_2574:1124-1218]_[-1,_2575,_2576,_2577,_2585,_2584,_2574,_-2]	1	p1	(A)15	15	29	43
TR1917|c0_g1_i2_len=1219_path=[2575:0-367_2576:368-372_2577:373-397_2585:398-402_2584:403-1123_2574:1124-1218]_[-1,_2575,_2576,_2577,_2585,_2584,_2574,_-2]	2	p1	(A)13	13	1137	1149
TR1918|c0_g1_i1_len=952_path=[1871:0-135_1872:136-159_1874:160-939_1867:940-942_1868:943-945_1869:946-948_1870:949-951]_[-1,_1871,_1872,_1874,_1867,_1868,_1869,_1870,_-2]	1	p3	(TTC)11	33	918	950
TR1924|c0_g1_i1_len=884_path=[1723:0-883]_[-1,_1723,_-2]	1	p1	(A)18	18	866	883
TR1927|c0_g1_i1_len=587_path=[2502:0-561_2503:562-586]_[-1,_2502,_2503,_-2]	1	p1	(T)12	12	5	16
TR1929|c0_g1_i1_len=1557_path=[3096:0-1063_3097:1064-1087_3098:1088-1556]_[-1,_3096,_3097,_3098,_-2]	1	p1	(A)23	23	1535	1557
TR1933|c0_g1_i1_len=1424_path=[2807:0-805_2808:806-829_2810:830-1399_2783:1400-1400_2784:1401-1401_2785:1402-1402_2786:1403-1403_2787:1404-1404_2788:1405-1405_2789:1406-1406_2790:1407-1407_2791:1408-1408_2792:1409-1409_2793:1410-1410_2794:1411-1411_2795:1412-1412_2796:1413-1413_2797:1414-1414_2798:1415-1415_2799:1416-1416_2800:1417-1417_2801:1418-1418_2802:1419-1419_2803:1420-1420_2804:1421-1421_…	1	p1	(T)47	47	1378	1424
TR1941|c0_g1_i1_len=237_path=[482:0-95_486:96-142_485:143-203_476:204-236]_[-1,_482,_486,_485,_476,_-2]	1	p2	(AT)8	16	125	140
TR1943|c0_g1_i1_len=904_path=[882:0-903]_[-1,_882,_-2]	1	p3	(GAA)5	15	122	136
TR1944|c0_g1_i1_len=1559_path=[3275:0-183_3276:184-207_3285:208-1277_3281:1278-1301_3284:1302-1505_3279:1506-1558]_[-1,_3275,_3276,_3285,_3281,_3284,_3279,_-2]	1	p3	(TTC)5	15	1459	1473
TR1944|c0_g1_i2_len=1559_path=[3275:0-183_3276:184-207_3285:208-1277_3281:1278-1301_3284:1302-1505_3274:1506-1558]_[-1,_3275,_3276,_3285,_3281,_3284,_3274,_-2]	1	p3	(TTC)5	15	1459	1473
TR1945|c0_g1_i1_len=2601_path=[5505:0-2190_5506:2191-2210_5507:2211-2600]_[-1,_5505,_5506,_5507,_-2]	1	p1	(A)15	15	150	164
TR1945|c0_g1_i1_len=2601_path=[5505:0-2190_5506:2191-2210_5507:2211-2600]_[-1,_5505,_5506,_5507,_-2]	2	p2	(GA)11	22	2553	2574
TR1945|c0_g2_i1_len=2765_path=[5508:0-2190_5512:2191-2374_5511:2375-2764]_[-1,_5508,_5512,_5511,_-2]	1	p1	(A)15	15	150	164
TR1945|c0_g2_i1_len=2765_path=[5508:0-2190_5512:2191-2374_5511:2375-2764]_[-1,_5508,_5512,_5511,_-2]	2	p2	(GA)11	22	2717	2738
TR1953|c0_g1_i1_len=265_path=[243:0-264]_[-1,_243,_-2]	1	p1	(T)14	14	252	265
TR1960|c0_g3_i1_len=343_path=[1865:0-49_1867:50-301_1857:302-342]_[-1,_1865,_1867,_1857,_-2]	1	p2	(TC)8	16	34	49
TR1960|c0_g3_i2_len=343_path=[1860:0-49_1867:50-301_1857:302-342]_[-1,_1860,_1867,_1857,_-2]	1	p2	(TC)8	16	34	49
TR1961|c0_g1_i1_len=1671_path=[3346:0-1670]_[-1,_3346,_-2]	1	p3	(GGA)5	15	1222	1236
TR1961|c0_g1_i1_len=1671_path=[3346:0-1670]_[-1,_3346,_-2]	2	p3	(AAG)6	18	1602	1619
TR1975|c0_g1_i1_len=917_path=[1905:0-32_1906:33-33_1929:34-34_1928:35-35_1927:36-36_1926:37-37_1925:38-38_1924:39-39_1923:40-40_1922:41-252_1916:253-276_1921:277-868_1919:869-916]_[-1,_1905,_1906,_1929,_1928,_1927,_1926,_1925,_1924,_1923,_1922,_1916,_1921,_1919,_-2]	1	p1	(T)31	31	11	41
TR1975|c0_g1_i2_len=918_path=[1905:0-32_1906:33-33_1929:34-34_1928:35-35_1927:36-36_1926:37-37_1925:38-38_1924:39-39_1923:40-40_1922:41-252_1916:253-276_1921:277-868_1895:869-917]_[-1,_1905,_1906,_1929,_1928,_1927,_1926,_1925,_1924,_1923,_1922,_1916,_1921,_1895,_-2]	1	p1	(T)31	31	11	41
TR1990|c0_g1_i1_len=226_path=[204:0-225]_[-1,_204,_-2]	1	p1	(A)12	12	1	12
TR2000|c0_g1_i1_len=744_path=[3845:0-37_3846:38-743]_[-1,_3845,_3846,_-2]	1	p2	(TC)9	18	672	689
TR2000|c0_g2_i1_len=1912_path=[3843:0-1205_3844:1206-1911]_[-1,_3843,_3844,_-2]	1	p2	(AG)9	18	185	202
TR2000|c0_g2_i1_len=1912_path=[3843:0-1205_3844:1206-1911]_[-1,_3843,_3844,_-2]	2	p2	(TC)9	18	1840	1857
TR2002|c0_g2_i1_len=714_path=[1458:0-640_1459:641-713]_[-1,_1458,_1459,_-2]	1	p2	(CT)6	12	637	648
TR2003|c0_g2_i1_len=412_path=[797:0-125_798:126-411]_[-1,_797,_798,_-2]	1	p3	(AAT)8	24	48	71
TR2014|c0_g1_i1_len=721_path=[1355:0-698_1356:699-699_1357:700-700_1358:701-701_1359:702-702_1360:703-703_1361:704-704_1362:705-705_1363:706-706_1364:707-707_1365:708-708_1366:709-709_1367:710-710_1368:711-711_1369:712-712_1370:713-713_1371:714-714_1372:715-715_1373:716-716_1374:717-717_1375:718-718_1376:719-719_1377:720-720]_[-1,_1355,_1356,_1357,_1358,_1359,_1360,_1361,_1362,_1363,_1364,_1365,_…	1	p1	(A)45	45	677	721
TR2018|c0_g1_i1_len=1511_path=[3032:0-574_3033:575-598_3038:599-1494_3031:1495-1510]_[-1,_3032,_3033,_3038,_3031,_-2]	1	p2	(GA)7	14	1469	1482
TR2026|c0_g1_i1_len=277_path=[255:0-276]_[-1,_255,_-2]	1	p3	(CAG)6	18	9	26
TR2031|c0_g2_i1_len=375_path=[736:0-281_737:282-296_738:297-374]_[-1,_736,_737,_738,_-2]	1	p1	(T)10	10	274	283
TR2045|c0_g1_i1_len=495_path=[1858:0-494]_[-1,_1858,_-2]	1	p1	(A)10	10	149	158
TR2047|c0_g1_i1_len=529_path=[2498:0-452_2499:453-471_2500:472-528]_[-1,_2498,_2499,_2500,_-2]	1	p1	(A)10	10	78	87
TR2047|c0_g3_i1_len=529_path=[2494:0-452_2495:453-528]_[-1,_2494,_2495,_-2]	1	p1	(A)10	10	78	87
TR2049|c0_g1_i1_len=395_path=[373:0-394]_[-1,_373,_-2]	1	p3	(TGG)5	15	171	185
TR2096|c1_g1_i1_len=328_path=[611:0-327]_[-1,_611,_-2]	1	p1	(T)11	11	8	18
TR2098|c0_g1_i1_len=1190_path=[2335:0-1189]_[-1,_2335,_-2]	1	p1	(A)23	23	1168	1190
TR2130|c0_g1_i1_len=226_path=[407:0-225]_[-1,_407,_-2]	1	p3	(TCT)5	15	131	145
TR2133|c0_g1_i1_len=392_path=[370:0-391]_[-1,_370,_-2]	1	p1	(A)11	11	82	92
TR2138|c0_g1_i1_len=781_path=[1646:0-352_1647:353-376_1650:377-728_1645:729-780]_[-1,_1646,_1647,_1650,_1645,_-2]	1	p2	(AG)6	12	637	648
TR2138|c0_g1_i2_len=781_path=[1646:0-352_1647:353-376_1650:377-728_1643:729-780]_[-1,_1646,_1647,_1650,_1643,_-2]	1	p2	(AG)6	12	637	648
TR2151|c1_g1_i1_len=543_path=[1041:0-542]_[-1,_1041,_-2]	1	p1	(T)11	11	63	73
TR2155|c0_g1_i1_len=317_path=[289:0-304_290:305-310_291:311-316]_[-1,_289,_290,_291,_-2]	1	p6	(TGGCAG)5	30	283	312
TR2174|c1_g1_i1_len=401_path=[757:0-400]_[-1,_757,_-2]	1	p1	(A)20	20	1	20
TR2174|c1_g1_i1_len=401_path=[757:0-400]_[-1,_757,_-2]	2	p1	(A)18	18	384	401
TR2177|c0_g1_i1_len=279_path=[513:0-278]_[-1,_513,_-2]	1	p1	(T)10	10	270	279
TR2208|c0_g1_i1_len=284_path=[523:0-283]_[-1,_523,_-2]	1	p1	(A)17	17	268	284
TR2208|c1_g1_i1_len=224_path=[403:0-223]_[-1,_403,_-2]	1	p1	(T)11	11	214	224
TR2217|c0_g1_i1_len=329_path=[693:0-306_694:307-328]_[-1,_693,_694,_-2]	1	p1	(A)10	10	125	134
TR2217|c0_g2_i1_len=330_path=[695:0-306_696:307-322_697:323-329]_[-1,_695,_696,_697,_-2]	1	p1	(A)10	10	125	134
TR2229|c1_g1_i1_len=876_path=[854:0-875]_[-1,_854,_-2]	1	p3	(TTC)5	15	472	486
TR2233|c0_g1_i1_len=909_path=[889:0-704_890:705-908]_[-1,_889,_890,_-2]	1	p3	(GAA)5	15	698	712
TR2233|c0_g2_i1_len=431_path=[887:0-226_888:227-430]_[-1,_887,_888,_-2]	1	p3	(GAA)5	15	16	30
TR2233|c0_g2_i1_len=431_path=[887:0-226_888:227-430]_[-1,_887,_888,_-2]	2	p3	(GAA)5	15	220	234
TR2249|c0_g1_i1_len=1628_path=[3236:0-1246_3237:1247-1270_3238:1271-1627]_[-1,_3236,_3237,_3238,_-2]	1	p1	(A)13	13	1602	1614
TR2260|c0_g1_i1_len=1072_path=[2160:0-233_2161:234-257_2167:258-416_2164:417-1071]_[-1,_2160,_2161,_2167,_2164,_-2]	1	p2	(AT)9	18	923	940
TR2260|c0_g2_i1_len=696_path=[2165:0-40_2166:41-695]_[-1,_2165,_2166,_-2]	1	p2	(AT)9	18	547	564
TR2263|c0_g1_i1_len=710_path=[1375:0-709]_[-1,_1375,_-2]	1	p3	(ATC)5	15	695	709
TR2268|c0_g1_i1_len=725_path=[2491:0-665_2492:666-724]_[-1,_2491,_2492,_-2]	1	p1	(A)11	11	93	103
TR2268|c0_g3_i1_len=725_path=[2495:0-665_2496:666-679_2497:680-724]_[-1,_2495,_2496,_2497,_-2]	1	p1	(A)11	11	93	103
TR2281|c0_g1_i1_len=245_path=[445:0-244]_[-1,_445,_-2]	1	c*	(AT)6(ATA)5*	25	136	160
TR2284|c0_g1_i1_len=2106_path=[4215:0-1118_4216:1119-2105]_[-1,_4215,_4216,_-2]	1	p3	(ATG)5	15	1910	1924
TR2284|c0_g2_i1_len=1034_path=[4217:0-46_4218:47-1033]_[-1,_4217,_4218,_-2]	1	p3	(ATG)5	15	838	852
TR2288|c0_g1_i1_len=2270_path=[4779:0-309_4780:310-333_4781:334-2269]_[-1,_4779,_4780,_4781,_-2]	1	c	(TTTA)6(AG)9	42	1859	1900
TR2288|c0_g2_i1_len=2267_path=[4776:0-309_4777:310-330_4778:331-2266]_[-1,_4776,_4777,_4778,_-2]	1	c	(TTTA)6(AG)9	42	1856	1897
TR2292|c0_g1_i1_len=2220_path=[4628:0-2086_4629:2087-2110_4630:2111-2219]_[-1,_4628,_4629,_4630,_-2]	1	p2	(GA)9	18	2190	2207
TR2293|c0_g1_i1_len=1418_path=[2852:0-476_2853:477-497_2854:498-1417]_[-1,_2852,_2853,_2854,_-2]	1	p2	(CT)8	16	1376	1391
TR2293|c0_g2_i1_len=1438_path=[2855:0-476_2856:477-517_2857:518-1437]_[-1,_2855,_2856,_2857,_-2]	1	p2	(CT)8	16	1396	1411
TR2295|c0_g1_i1_len=1075_path=[2105:0-1074]_[-1,_2105,_-2]	1	p1	(A)13	13	1	13
TR2299|c0_g1_i1_len=239_path=[413:0-226_414:227-228_415:229-230_416:231-232_417:233-234_418:235-236_419:237-238]_[-1,_413,_414,_415,_416,_417,_418,_419,_-2]	1	c	(AT)10(AG)17	54	185	238
TR2305|c0_g1_i1_len=4018_path=[8192:0-23_8193:24-24_8194:25-25_8195:26-26_8196:27-27_8197:28-4017]_[-1,_8192,_8193,_8194,_8195,_8196,_8197,_-2]	1	p1	(A)28	28	1	28
TR2305|c0_g2_i1_len=233_path=[8191:0-232]_[-1,_8191,_-2]	1	p2	(TC)11	22	33	54
TR2305|c1_g1_i1_len=326_path=[607:0-325]_[-1,_607,_-2]	1	p1	(T)15	15	10	24
TR2305|c1_g1_i1_len=326_path=[607:0-325]_[-1,_607,_-2]	2	p1	(A)13	13	314	326
TR2306|c0_g1_i1_len=1165_path=[2884:0-1009_2889:1010-1119_2887:1120-1164]_[-1,_2884,_2889,_2887,_-2]	1	p1	(T)10	10	259	268
TR2306|c0_g1_i1_len=1165_path=[2884:0-1009_2889:1010-1119_2887:1120-1164]_[-1,_2884,_2889,_2887,_-2]	2	c	(CTT)5tgttgtttttattattaatatcattctcatcatcatcgttgtcgttgttgcagcaaatatttcaaccaacctcg(CT)9	107	954	1060
TR2306|c0_g2_i1_len=1287_path=[2877:0-1009_2890:1010-1263_2880:1264-1286]_[-1,_2877,_2890,_2880,_-2]	1	p1	(T)10	10	259	268
TR2306|c0_g2_i1_len=1287_path=[2877:0-1009_2890:1010-1263_2880:1264-1286]_[-1,_2877,_2890,_2880,_-2]	2	p3	(CTT)5	15	954	968
TR2310|c0_g1_i1_len=618_path=[669:0-580_670:581-617]_[-1,_669,_670,_-2]	1	p1	(T)14	14	1	14
TR2310|c0_g2_i1_len=617_path=[667:0-580_668:581-616]_[-1,_667,_668,_-2]	1	p1	(T)14	14	1	14
TR2318|c0_g1_i1_len=1495_path=[1640:0-23_1641:24-24_1642:25-25_1643:26-26_1644:27-27_1645:28-28_1646:29-29_1647:30-30_1648:31-31_1649:32-32_1650:33-1494]_[-1,_1640,_1641,_1642,_1643,_1644,_1645,_1646,_1647,_1648,_1649,_1650,_-2]	1	p1	(A)33	33	1	33
TR2318|c0_g2_i1_len=1647_path=[1626:0-181_1627:182-182_1628:183-183_1629:184-184_1630:185-1646]_[-1,_1626,_1627,_1628,_1629,_1630,_-2]	1	p1	(A)26	26	160	185
TR2318|c0_g3_i1_len=1645_path=[1623:0-181_1624:182-182_1625:183-1644]_[-1,_1623,_1624,_1625,_-2]	1	p1	(A)24	24	160	183
TR2321|c0_g1_i1_len=598_path=[1202:0-178_1203:179-224_1204:225-597]_[-1,_1202,_1203,_1204,_-2]	1	p2	(AT)8	16	175	190
TR2321|c0_g1_i1_len=598_path=[1202:0-178_1203:179-224_1204:225-597]_[-1,_1202,_1203,_1204,_-2]	2	p1	(A)10	10	298	307
TR2321|c0_g1_i1_len=598_path=[1202:0-178_1203:179-224_1204:225-597]_[-1,_1202,_1203,_1204,_-2]	3	p1	(A)12	12	474	485
TR2321|c0_g2_i1_len=576_path=[1199:0-178_1200:179-202_1201:203-575]_[-1,_1199,_1200,_1201,_-2]	1	p1	(A)10	10	276	285
TR2321|c0_g2_i1_len=576_path=[1199:0-178_1200:179-202_1201:203-575]_[-1,_1199,_1200,_1201,_-2]	2	p1	(A)12	12	452	463
TR2323|c0_g1_i1_len=2645_path=[5307:0-23_5308:24-24_5309:25-25_5310:26-26_5311:27-27_5312:28-28_5313:29-29_5314:30-30_5315:31-31_5316:32-32_5317:33-33_5318:34-34_5319:35-35_5320:36-36_5321:37-37_5322:38-38_5323:39-39_5324:40-40_5325:41-41_5328:42-2608_5304:2609-2644]_[-1,_5307,_5308,_5309,_5310,_5311,_5312,_5313,_5314,_5315,_5316,_5317,_5318,_5319,_5320,_5321,_5322,_5323,_5324,_5325,_5328,_5304,_…	1	p1	(A)42	42	1	42
TR2323|c0_g1_i1_len=2645_path=[5307:0-23_5308:24-24_5309:25-25_5310:26-26_5311:27-27_5312:28-28_5313:29-29_5314:30-30_5315:31-31_5316:32-32_5317:33-33_5318:34-34_5319:35-35_5320:36-36_5321:37-37_5322:38-38_5323:39-39_5324:40-40_5325:41-41_5328:42-2608_5304:2609-2644]_[-1,_5307,_5308,_5309,_5310,_5311,_5312,_5313,_5314,_5315,_5316,_5317,_5318,_5319,_5320,_5321,_5322,_5323,_5324,_5325,_5328,_5304,_…	2	p1	(A)10	10	2545	2554
TR2327|c0_g1_i1_len=3113_path=[6201:0-1711_6202:1712-1822_6203:1823-3112]_[-1,_6201,_6202,_6203,_-2]	1	p2	(CT)7	14	2973	2986
TR2327|c0_g2_i1_len=3022_path=[6204:0-1711_6205:1712-1731_6206:1732-3021]_[-1,_6204,_6205,_6206,_-2]	1	p2	(CT)7	14	2882	2895
TR2327|c1_g1_i1_len=2568_path=[5091:0-2567]_[-1,_5091,_-2]	1	p2	(GA)7	14	2549	2562
TR2328|c0_g1_i1_len=1701_path=[1693:0-1449_1694:1450-1450_1695:1451-1700]_[-1,_1693,_1694,_1695,_-2]	1	c	(TTG)5tcatcg(TCTT)5cttcc(T)24	70	1382	1451
TR2328|c0_g2_i1_len=286_path=[1679:0-23_1680:24-24_1681:25-25_1682:26-26_1683:27-27_1684:28-28_1685:29-29_1686:30-30_1687:31-31_1688:32-32_1689:33-33_1690:34-34_1691:35-35_1692:36-285]_[-1,_1679,_1680,_1681,_1682,_1683,_1684,_1685,_1686,_1687,_1688,_1689,_1690,_1691,_1692,_-2]	1	p1	(T)36	36	1	36
TR2328|c0_g3_i1_len=1704_path=[1696:0-1449_1697:1450-1450_1698:1451-1451_1699:1452-1452_1700:1453-1453_1701:1454-1703]_[-1,_1696,_1697,_1698,_1699,_1700,_1701,_-2]	1	c	(TTG)5tcatcg(TCTT)5cttcc(T)27	73	1382	1454
TR2329|c0_g1_i1_len=1228_path=[2703:0-1187_2704:1188-1227]_[-1,_2703,_2704,_-2]	1	p2	(AG)8	16	191	206
TR2329|c0_g2_i1_len=1228_path=[2707:0-1187_2708:1188-1207_2709:1208-1227]_[-1,_2707,_2708,_2709,_-2]	1	p2	(AG)8	16	191	206
TR2331|c1_g1_i1_len=466_path=[1001:0-352_1002:353-465]_[-1,_1001,_1002,_-2]	1	p1	(T)23	23	1	23
TR2331|c1_g2_i1_len=467_path=[999:0-352_1000:353-466]_[-1,_999,_1000,_-2]	1	p1	(T)23	23	1	23
TR2334|c0_g1_i1_len=1917_path=[3882:0-991_3883:992-1015_3888:1016-1892_3881:1893-1916]_[-1,_3882,_3883,_3888,_3881,_-2]	1	p1	(A)11	11	1889	1899
TR2339|c0_g1_i1_len=1315_path=[2680:0-1272_2681:1273-1296_2682:1297-1314]_[-1,_2680,_2681,_2682,_-2]	1	p1	(T)14	14	1	14
TR2339|c0_g2_i1_len=1315_path=[2687:0-1272_2688:1273-1281_2689:1282-1314]_[-1,_2687,_2688,_2689,_-2]	1	p1	(T)14	14	1	14
TR2339|c0_g3_i1_len=1315_path=[2683:0-1272_2684:1273-1281_2685:1282-1296_2686:1297-1314]_[-1,_2683,_2684,_2685,_2686,_-2]	1	p1	(T)14	14	1	14
TR2345|c0_g3_i1_len=5051_path=[12530:0-237_12531:238-5050]_[-1,_12530,_12531,_-2]	1	p2	(GA)9	18	201	218
TR2352|c0_g1_i1_len=2063_path=[4106:0-1786_4107:1787-1810_4108:1811-2062]_[-1,_4106,_4107,_4108,_-2]	1	p1	(T)10	10	1903	1912
TR2354|c0_g1_i1_len=1425_path=[3197:0-472_3198:473-491_@3209@!:492-1397_3203:1398-1424]_[-1,_3197,_3198,_3209,_3203,_-2]	1	p2	(CA)6	12	1376	1387
TR2354|c0_g1_i2_len=1577_path=[3204:0-472_3210:473-643_@3209@!:644-1549_3203:1550-1576]_[-1,_3204,_3210,_3209,_3203,_-2]	1	p2	(CA)6	12	1528	1539
TR2361|c0_g1_i1_len=634_path=[1548:0-600_1549:601-621_1550:622-633]_[-1,_1548,_1549,_1550,_-2]	1	p1	(T)12	12	1	12
TR2361|c0_g1_i1_len=634_path=[1548:0-600_1549:601-621_1550:622-633]_[-1,_1548,_1549,_1550,_-2]	2	p2	(CT)6	12	469	480
TR2361|c0_g2_i1_len=635_path=[1541:0-600_1542:601-634]_[-1,_1541,_1542,_-2]	1	p1	(T)12	12	1	12
TR2361|c0_g2_i1_len=635_path=[1541:0-600_1542:601-634]_[-1,_1541,_1542,_-2]	2	p2	(CT)6	12	469	480
TR2371|c0_g1_i1_len=2125_path=[4407:0-2035_4408:2036-2036_4409:2037-2059_4410:2060-2124]_[-1,_4407,_4408,_4409,_4410,_-2]	1	p1	(T)11	11	1	11
TR2371|c0_g2_i1_len=2125_path=[4404:0-2035_4405:2036-2036_4406:2037-2124]_[-1,_4404,_4405,_4406,_-2]	1	p1	(T)11	11	1	11
TR2371|c0_g3_i1_len=2125_path=[4401:0-2035_4402:2036-2059_4403:2060-2124]_[-1,_4401,_4402,_4403,_-2]	1	p1	(T)11	11	1	11
TR2380|c0_g1_i1_len=2939_path=[2917:0-2938]_[-1,_2917,_-2]	1	p1	(A)14	14	2924	2937
TR2386|c0_g1_i1_len=2687_path=[5725:0-2654_5726:2655-2671_5727:2672-2686]_[-1,_5725,_5726,_5727,_-2]	1	p1	(A)13	13	1	13
TR2386|c0_g2_i1_len=2688_path=[5708:0-2654_5709:2655-2687]_[-1,_5708,_5709,_-2]	1	p1	(A)13	13	1	13
TR2388|c0_g1_i1_len=1573_path=[1551:0-1572]_[-1,_1551,_-2]	1	p1	(A)10	10	4	13
TR2388|c0_g1_i1_len=1573_path=[1551:0-1572]_[-1,_1551,_-2]	2	c	(AT)6gtatt(A)15	32	263	294
TR2389|c0_g1_i1_len=243_path=[441:0-242]_[-1,_441,_-2]	1	p1	(A)11	11	125	135
TR2392|c0_g1_i1_len=3037_path=[6447:0-224_6448:225-225_6460:226-308_6456:309-311_6461:312-323_6458:324-347_6454:348-378_6438:379-3036]_[-1,_6447,_6448,_6460,_6456,_6461,_6458,_6454,_6438,_-2]	1	p1	(A)10	10	77	86
TR2392|c0_g2_i1_len=3037_path=[6430:0-224_6457:225-248_6462:249-308_6459:309-311_6455:312-378_6442:379-3036]_[-1,_6430,_6457,_6462,_6459,_6455,_6442,_-2]	1	p1	(A)10	10	77	86
TR2394|c0_g2_i1_len=886_path=[2282:0-49_2295:50-856_2291:857-875_2292:876-885]_[-1,_2282,_2295,_2291,_2292,_-2]	1	p3	(GAT)5	15	689	703
TR2394|c0_g2_i2_len=886_path=[2282:0-49_2295:50-856_2285:857-885]_[-1,_2282,_2295,_2285,_-2]	1	p3	(GAT)5	15	689	703
TR2397|c0_g1_i1_len=686_path=[1443:0-685]_[-1,_1443,_-2]	1	p1	(A)11	11	676	686
TR2398|c0_g1_i1_len=327_path=[634:0-77_635:78-101_636:102-326]_[-1,_634,_635,_636,_-2]	1	p1	(T)14	14	314	327
TR2400|c0_g1_i1_len=967_path=[1940:0-23_1941:24-24_1942:25-25_1943:26-26_1944:27-27_1945:28-28_1946:29-29_1947:30-30_1948:31-31_1949:32-32_1950:33-33_1951:34-34_1952:35-35_1953:36-36_1958:37-643_1956:644-667_1957:668-966]_[-1,_1940,_1941,_1942,_1943,_1944,_1945,_1946,_1947,_1948,_1949,_1950,_1951,_1952,_1953,_1958,_1956,_1957,_-2]	1	p1	(T)37	37	1	37
TR2402|c0_g1_i1_len=1811_path=[1889:0-1760_1890:1761-1810]_[-1,_1889,_1890,_-2]	1	p1	(T)13	13	22	34
TR2402|c0_g2_i1_len=1810_path=[1887:0-1760_1888:1761-1809]_[-1,_1887,_1888,_-2]	1	p1	(T)13	13	22	34
TR2405|c0_g2_i1_len=1446_path=[5139:0-1264_5140:1265-1445]_[-1,_5139,_5140,_-2]	1	p2	(AT)6	12	71	82
TR2405|c0_g3_i1_len=1479_path=[5141:0-1264_5142:1265-1280_5143:1281-1478]_[-1,_5141,_5142,_5143,_-2]	1	p2	(AT)6	12	71	82
TR2407|c0_g1_i1_len=1899_path=[3802:0-1477_3803:1478-1501_3804:1502-1898]_[-1,_3802,_3803,_3804,_-2]	1	p1	(T)13	13	17	29
TR2416|c0_g1_i1_len=930_path=[1896:0-23_1897:24-24_1898:25-25_1899:26-26_1900:27-27_1901:28-28_1902:29-29_1903:30-30_1904:31-31_1905:32-32_1906:33-33_1907:34-34_1908:35-35_1909:36-36_1920:37-155_1914:156-179_1919:180-887_1917:888-929]_[-1,_1896,_1897,_1898,_1899,_1900,_1901,_1902,_1903,_1904,_1905,_1906,_1907,_1908,_1909,_1920,_1914,_1919,_1917,_-2]	1	p1	(T)37	37	1	37
TR2416|c0_g1_i2_len=931_path=[1896:0-23_1897:24-24_1898:25-25_1899:26-26_1900:27-27_1901:28-28_1902:29-29_1903:30-30_1904:31-31_1905:32-32_1906:33-33_1907:34-34_1908:35-35_1909:36-36_1920:37-155_1914:156-179_1919:180-887_1912:888-930]_[-1,_1896,_1897,_1898,_1899,_1900,_1901,_1902,_1903,_1904,_1905,_1906,_1907,_1908,_1909,_1920,_1914,_1919,_1912,_-2]	1	p1	(T)37	37	1	37
TR2417|c0_g1_i1_len=432_path=[819:0-431]_[-1,_819,_-2]	1	p1	(A)10	10	39	48
TR2426|c0_g3_i1_len=369_path=[1827:0-356_1828:357-368]_[-1,_1827,_1828,_-2]	1	p2	(GA)8	16	27	42
TR2427|c0_g1_i1_len=231_path=[417:0-230]_[-1,_417,_-2]	1	p1	(T)10	10	123	132
TR2430|c0_g1_i1_len=416_path=[2152:0-260_2153:261-261_2154:262-262_2155:263-263_2156:264-264_2157:265-265_2158:266-266_2159:267-267_2160:268-268_2161:269-269_2162:270-270_2163:271-271_2164:272-272_2165:273-415]_[-1,_2152,_2153,_2154,_2155,_2156,_2157,_2158,_2159,_2160,_2161,_2162,_2163,_2164,_2165,_-2]	1	p1	(T)35	35	239	273
TR2430|c0_g2_i1_len=414_path=[2062:0-260_2063:261-261_2064:262-262_2065:263-263_2066:264-264_2067:265-265_2068:266-266_2069:267-267_2070:268-268_2071:269-269_2072:270-270_2073:271-413]_[-1,_2062,_2063,_2064,_2065,_2066,_2067,_2068,_2069,_2070,_2071,_2072,_2073,_-2]	1	p1	(T)33	33	239	271
TR2430|c0_g3_i1_len=405_path=[2033:0-260_2034:261-261_2035:262-404]_[-1,_2033,_2034,_2035,_-2]	1	p1	(T)24	24	239	262
TR2430|c0_g4_i1_len=415_path=[2111:0-260_2112:261-261_2113:262-262_2114:263-263_2115:264-264_2116:265-265_2117:266-266_2118:267-267_2119:268-268_2120:269-269_2121:270-270_2122:271-271_2123:272-414]_[-1,_2111,_2112,_2113,_2114,_2115,_2116,_2117,_2118,_2119,_2120,_2121,_2122,_2123,_-2]	1	p1	(T)34	34	239	272
TR2430|c0_g5_i1_len=410_path=[2084:0-260_2085:261-261_2086:262-262_2087:263-263_2088:264-264_2089:265-265_2090:266-266_2091:267-409]_[-1,_2084,_2085,_2086,_2087,_2088,_2089,_2090,_2091,_-2]	1	p1	(T)29	29	239	267
TR2430|c0_g6_i1_len=279_path=[2092:0-260_2093:261-261_2094:262-262_2095:263-263_2096:264-264_2097:265-265_2098:266-266_2099:267-267_2100:268-268_2101:269-269_2102:270-270_2103:271-271_2104:272-272_2105:273-273_2106:274-274_2107:275-275_2108:276-276_2109:277-277_2110:278-278]_[-1,_2092,_2093,_2094,_2095,_2096,_2097,_2098,_2099,_2100,_2101,_2102,_2103,_2104,_2105,_2106,_2107,_2108,_2109,_2110,_-2]	1	p1	(T)41	41	239	279
TR2430|c0_g7_i1_len=417_path=[2131:0-260_2132:261-261_2133:262-262_2134:263-263_2135:264-264_2136:265-265_2137:266-266_2138:267-267_2139:268-268_2140:269-269_2141:270-270_2142:271-271_2143:272-272_2144:273-273_2145:274-416]_[-1,_2131,_2132,_2133,_2134,_2135,_2136,_2137,_2138,_2139,_2140,_2141,_2142,_2143,_2144,_2145,_-2]	1	p1	(T)36	36	239	274
TR2430|c0_g8_i1_len=473_path=[2081:0-165_2082:166-168_2083:169-472]_[-1,_2081,_2082,_2083,_-2]	1	p1	(T)23	23	1	23
TR2430|c0_g9_i1_len=412_path=[2036:0-260_2037:261-261_2038:262-262_2039:263-263_2040:264-264_2041:265-265_2042:266-266_2043:267-267_2044:268-268_2045:269-411]_[-1,_2036,_2037,_2038,_2039,_2040,_2041,_2042,_2043,_2044,_2045,_-2]	1	p1	(T)31	31	239	269
TR2430|c0_g10_i1_len=409_path=[2074:0-260_2075:261-261_2076:262-262_2077:263-263_2078:264-264_2079:265-265_2080:266-408]_[-1,_2074,_2075,_2076,_2077,_2078,_2079,_2080,_-2]	1	p1	(T)28	28	239	266
TR2430|c0_g11_i1_len=418_path=[2046:0-260_2047:261-261_2048:262-262_2049:263-263_2050:264-264_2051:265-265_2052:266-266_2053:267-267_2054:268-268_2055:269-269_2056:270-270_2057:271-271_2058:272-272_2059:273-273_2060:274-274_2061:275-417]_[-1,_2046,_2047,_2048,_2049,_2050,_2051,_2052,_2053,_2054,_2055,_2056,_2057,_2058,_2059,_2060,_2061,_-2]	1	p1	(T)37	37	239	275
TR2430|c0_g12_i1_len=473_path=[2127:0-165_2128:166-168_2129:169-184_2130:185-472]_[-1,_2127,_2128,_2129,_2130,_-2]	1	p1	(T)23	23	1	23
TR2430|c0_g13_i1_len=408_path=[2146:0-260_2147:261-261_2148:262-262_2149:263-263_2150:264-264_2151:265-407]_[-1,_2146,_2147,_2148,_2149,_2150,_2151,_-2]	1	p1	(T)27	27	239	265
TR2430|c0_g14_i1_len=487_path=[2124:0-165_2125:166-198_2126:199-486]_[-1,_2124,_2125,_2126,_-2]	1	p1	(T)23	23	1	23
TR2438|c0_g1_i1_len=257_path=[566:0-121_567:122-135_568:136-159_569:160-256]_[-1,_566,_567,_568,_569,_-2]	1	p3	(ATC)5	15	231	245
TR2440|c0_g1_i1_len=367_path=[689:0-366]_[-1,_689,_-2]	1	p1	(A)10	10	277	286
TR2448|c0_g1_i1_len=1732_path=[1710:0-1731]_[-1,_1710,_-2]	1	p3	(GAG)7	21	39	59
TR2448|c0_g1_i1_len=1732_path=[1710:0-1731]_[-1,_1710,_-2]	2	c	(T)11gggttcttacaatgggtgtttttataa(T)11	49	1410	1458
TR2459|c0_g1_i1_len=2382_path=[4735:0-1749_4736:1750-1778_4737:1779-2381]_[-1,_4735,_4736,_4737,_-2]	1	p2	(TC)6	12	182	193
TR2459|c0_g1_i1_len=2382_path=[4735:0-1749_4736:1750-1778_4737:1779-2381]_[-1,_4735,_4736,_4737,_-2]	2	p4	(TTTC)5	20	374	393
TR2459|c0_g2_i1_len=2374_path=[4732:0-1749_4733:1750-1770_4734:1771-2373]_[-1,_4732,_4733,_4734,_-2]	1	p2	(TC)6	12	182	193
TR2459|c0_g2_i1_len=2374_path=[4732:0-1749_4733:1750-1770_4734:1771-2373]_[-1,_4732,_4733,_4734,_-2]	2	p4	(TTTC)5	20	374	393
TR2461|c0_g1_i1_len=260_path=[475:0-259]_[-1,_475,_-2]	1	p3	(AAT)5	15	48	62
TR2463|c0_g1_i1_len=483_path=[1779:0-398_1780:399-419_1781:420-482]_[-1,_1779,_1780,_1781,_-2]	1	p1	(A)10	10	48	57
TR2463|c0_g2_i1_len=851_path=[1782:0-398_1790:399-767_1787:768-787_1788:788-850]_[-1,_1782,_1790,_1787,_1788,_-2]	1	p1	(A)10	10	48	57
TR2463|c0_g2_i2_len=810_path=[1782:0-398_1790:399-767_1785:768-809]_[-1,_1782,_1790,_1785,_-2]	1	p1	(A)10	10	48	57
TR2464|c0_g1_i1_len=453_path=[431:0-452]_[-1,_431,_-2]	1	p1	(A)13	13	10	22
TR2466|c0_g1_i1_len=1722_path=[3399:0-1721]_[-1,_3399,_-2]	1	p1	(T)15	15	1498	1512
TR2467|c0_g1_i1_len=1004_path=[2341:0-969_2342:970-1003]_[-1,_2341,_2342,_-2]	1	p1	(A)11	11	331	341
TR2467|c0_g2_i1_len=1004_path=[2345:0-969_2346:970-990_2347:991-1003]_[-1,_2345,_2346,_2347,_-2]	1	p1	(A)11	11	331	341
TR2484|c0_g1_i1_len=330_path=[689:0-45_690:46-69_695:70-130_693:131-154_694:155-329]_[-1,_689,_690,_695,_693,_694,_-2]	1	p1	(A)10	10	202	211
TR2488|c0_g1_i1_len=1609_path=[3222:0-1082_3223:1083-1106_3224:1107-1608]_[-1,_3222,_3223,_3224,_-2]	1	p2	(TA)9	18	1592	1609
TR2504|c0_g1_i1_len=1241_path=[2730:0-1117_2731:1118-1198_2732:1199-1222_2733:1223-1240]_[-1,_2730,_2731,_2732,_2733,_-2]	1	c	(A)13g(A)11	25	1145	1169
TR2508|c0_g1_i1_len=584_path=[731:0-23_732:24-24_733:25-25_734:26-26_735:27-27_736:28-28_737:29-29_738:30-30_739:31-31_740:32-32_741:33-33_742:34-34_743:35-35_744:36-36_745:37-37_746:38-38_747:39-39_775:40-491_750:492-583]_[-1,_731,_732,_733,_734,_735,_736,_737,_738,_739,_740,_741,_742,_743,_744,_745,_746,_747,_775,_750,_-2]	1	p1	(A)40	40	1	40
TR2508|c0_g1_i2_len=584_path=[731:0-23_732:24-24_733:25-25_734:26-26_735:27-27_736:28-28_737:29-29_738:30-30_739:31-31_740:32-32_741:33-33_742:34-34_743:35-35_744:36-36_745:37-37_746:38-38_747:39-39_775:40-491_730:492-583]_[-1,_731,_732,_733,_734,_735,_736,_737,_738,_739,_740,_741,_742,_743,_744,_745,_746,_747,_775,_730,_-2]	1	p1	(A)40	40	1	40
TR2512|c0_g1_i1_len=226_path=[204:0-225]_[-1,_204,_-2]	1	p2	(CT)6	12	54	65
TR2520|c0_g1_i1_len=1288_path=[2849:0-174_2850:175-198_2853:199-1144_2846:1145-1287]_[-1,_2849,_2850,_2853,_2846,_-2]	1	p1	(T)13	13	1	13
TR2520|c0_g1_i2_len=1289_path=[2849:0-174_2850:175-198_2853:199-1144_2848:1145-1288]_[-1,_2849,_2850,_2853,_2848,_-2]	1	p1	(T)13	13	1	13
TR2530|c0_g1_i1_len=604_path=[1163:0-603]_[-1,_1163,_-2]	1	p1	(T)10	10	428	437
TR2533|c0_g1_i1_len=277_path=[3099:0-195_3100:196-223_3101:224-256_3102:257-276]_[-1,_3099,_3100,_3101,_3102,_-2]	1	p1	(A)19	19	1	19
TR2537|c0_g1_i1_len=1895_path=[1902:0-1882_1903:1883-1894]_[-1,_1902,_1903,_-2]	1	c	(A)12(T)23	35	1861	1895
TR2537|c1_g1_i1_len=2246_path=[2311:0-2202_2312:2203-2245]_[-1,_2311,_2312,_-2]	1	c	(A)12(T)12	24	1	24
TR2537|c1_g2_i1_len=2246_path=[2309:0-2202_2310:2203-2245]_[-1,_2309,_2310,_-2]	1	c	(A)12(T)12	24	1	24
TR2546|c0_g1_i1_len=330_path=[308:0-329]_[-1,_308,_-2]	1	p1	(T)13	13	1	13
TR2557|c0_g1_i1_len=226_path=[15598:0-216_15599:217-217_15600:218-218_15601:219-219_15602:220-220_15603:221-221_15604:222-222_15605:223-223_15606:224-224_15607:225-225]_[-1,_15598,_15599,_15600,_15601,_15602,_15603,_15604,_15605,_15606,_15607,_-2]	1	p1	(A)32	32	195	226
TR2557|c0_g2_i1_len=7597_path=[15567:0-23_15568:24-24_15569:25-25_15570:26-26_15571:27-27_15572:28-28_15573:29-29_15574:30-30_15575:31-31_15576:32-32_15577:33-33_15578:34-34_15579:35-35_15580:36-36_15581:37-37_15582:38-38_15583:39-39_15584:40-40_15585:41-41_15586:42-42_15587:43-43_15588:44-44_15589:45-45_15590:46-46_15591:47-47_15592:48-48_15609:49-7513_15595:7514-7596]_[-1,_15567,_15568,_15569,_…	1	p1	(A)49	49	1	49
TR2557|c0_g2_i1_len=7597_path=[15567:0-23_15568:24-24_15569:25-25_15570:26-26_15571:27-27_15572:28-28_15573:29-29_15574:30-30_15575:31-31_15576:32-32_15577:33-33_15578:34-34_15579:35-35_15580:36-36_15581:37-37_15582:38-38_15583:39-39_15584:40-40_15585:41-41_15586:42-42_15587:43-43_15588:44-44_15589:45-45_15590:46-46_15591:47-47_15592:48-48_15609:49-7513_15595:7514-7596]_[-1,_15567,_15568,_15569,_…	2	p2	(CT)10	20	7416	7435
TR2575|c0_g1_i1_len=2738_path=[2903:0-2643_2904:2644-2737]_[-1,_2903,_2904,_-2]	1	p1	(T)15	15	1	15
TR2575|c0_g1_i1_len=2738_path=[2903:0-2643_2904:2644-2737]_[-1,_2903,_2904,_-2]	2	p1	(A)10	10	146	155
TR2575|c0_g2_i1_len=2737_path=[2901:0-2643_2902:2644-2736]_[-1,_2901,_2902,_-2]	1	p1	(T)15	15	1	15
TR2575|c0_g2_i1_len=2737_path=[2901:0-2643_2902:2644-2736]_[-1,_2901,_2902,_-2]	2	p1	(A)10	10	146	155
TR2578|c0_g1_i1_len=1439_path=[2946:0-1323_2947:1324-1438]_[-1,_2946,_2947,_-2]	1	p2	(AG)6	12	1328	1339
TR2582|c0_g1_i1_len=1780_path=[3534:0-1239_3535:1240-1335_3542:1336-1775_3538:1776-1776_3539:1777-1777_3540:1778-1778_3541:1779-1779]_[-1,_3534,_3535,_3542,_3538,_3539,_3540,_3541,_-2]	1	p1	(T)27	27	1754	1780
TR2583|c0_g1_i1_len=595_path=[1457:0-531_1458:532-554_1459:555-594]_[-1,_1457,_1458,_1459,_-2]	1	p1	(T)13	13	16	28
TR2583|c0_g2_i1_len=547_path=[1455:0-531_1456:532-546]_[-1,_1455,_1456,_-2]	1	p1	(T)13	13	16	28
TR2584|c0_g1_i1_len=718_path=[1546:0-37_1547:38-38_1559:39-39_1558:40-40_1557:41-655_1560:656-667_1522:668-679_1523:680-717]_[-1,_1546,_1547,_1559,_1558,_1557,_1560,_1522,_1523,_-2]	1	p1	(T)26	26	16	41
TR2584|c0_g1_i2_len=717_path=[1546:0-37_1547:38-38_1559:39-39_1558:40-40_1557:41-655_1560:656-667_1545:668-716]_[-1,_1546,_1547,_1559,_1558,_1557,_1560,_1545,_-2]	1	p1	(T)26	26	16	41
TR2587|c0_g1_i1_len=807_path=[1880:0-673_1881:674-697_1882:698-731_1883:732-757_1884:758-758_1885:759-759_1886:760-760_1887:761-761_1888:762-762_1889:763-763_1890:764-764_1891:765-806]_[-1,_1880,_1881,_1882,_1883,_1884,_1885,_1886,_1887,_1888,_1889,_1890,_1891,_-2]	1	p1	(T)10	10	147	156
TR2587|c0_g1_i1_len=807_path=[1880:0-673_1881:674-697_1882:698-731_1883:732-757_1884:758-758_1885:759-759_1886:760-760_1887:761-761_1888:762-762_1889:763-763_1890:764-764_1891:765-806]_[-1,_1880,_1881,_1882,_1883,_1884,_1885,_1886,_1887,_1888,_1889,_1890,_1891,_-2]	2	p2	(CT)15	30	736	765
TR2587|c0_g2_i1_len=809_path=[1898:0-673_1899:674-697_1900:698-731_1901:732-757_1902:758-758_1903:759-759_1904:760-760_1905:761-761_1906:762-762_1907:763-763_1908:764-764_1909:765-765_1910:766-766_1911:767-808]_[-1,_1898,_1899,_1900,_1901,_1902,_1903,_1904,_1905,_1906,_1907,_1908,_1909,_1910,_1911,_-2]	1	p1	(T)10	10	147	156
TR2587|c0_g2_i1_len=809_path=[1898:0-673_1899:674-697_1900:698-731_1901:732-757_1902:758-758_1903:759-759_1904:760-760_1905:761-761_1906:762-762_1907:763-763_1908:764-764_1909:765-765_1910:766-766_1911:767-808]_[-1,_1898,_1899,_1900,_1901,_1902,_1903,_1904,_1905,_1906,_1907,_1908,_1909,_1910,_1911,_-2]	2	p2	(CT)16	32	736	767
TR2587|c0_g3_i1_len=801_path=[1876:0-673_1877:674-697_1878:698-731_1879:732-800]_[-1,_1876,_1877,_1878,_1879,_-2]	1	p1	(T)10	10	147	156
TR2587|c0_g4_i1_len=801_path=[1892:0-673_1893:674-697_1894:698-731_1895:732-757_1896:758-758_1897:759-800]_[-1,_1892,_1893,_1894,_1895,_1896,_1897,_-2]	1	p1	(T)10	10	147	156
TR2587|c0_g4_i1_len=801_path=[1892:0-673_1893:674-697_1894:698-731_1895:732-757_1896:758-758_1897:759-800]_[-1,_1892,_1893,_1894,_1895,_1896,_1897,_-2]	2	p2	(CT)12	24	736	759
TR2587|c0_g5_i1_len=805_path=[1970:0-673_1971:674-697_1972:698-731_1973:732-757_1974:758-758_1975:759-759_1976:760-760_1977:761-761_1978:762-762_1979:763-804]_[-1,_1970,_1971,_1972,_1973,_1974,_1975,_1976,_1977,_1978,_1979,_-2]	1	p1	(T)10	10	147	156
TR2587|c0_g5_i1_len=805_path=[1970:0-673_1971:674-697_1972:698-731_1973:732-757_1974:758-758_1975:759-759_1976:760-760_1977:761-761_1978:762-762_1979:763-804]_[-1,_1970,_1971,_1972,_1973,_1974,_1975,_1976,_1977,_1978,_1979,_-2]	2	p2	(CT)14	28	736	763
TR2587|c0_g6_i1_len=803_path=[1790:0-673_1791:674-697_1792:698-731_1793:732-757_1794:758-758_1795:759-759_1796:760-760_1797:761-802]_[-1,_1790,_1791,_1792,_1793,_1794,_1795,_1796,_1797,_-2]	1	p1	(T)10	10	147	156
TR2587|c0_g6_i1_len=803_path=[1790:0-673_1791:674-697_1792:698-731_1793:732-757_1794:758-758_1795:759-759_1796:760-760_1797:761-802]_[-1,_1790,_1791,_1792,_1793,_1794,_1795,_1796,_1797,_-2]	2	p2	(CT)13	26	736	761
TR2592|c0_g1_i1_len=1769_path=[4589:0-23_4590:24-24_4591:25-25_4592:26-26_4593:27-27_4594:28-28_4595:29-29_4596:30-30_4597:31-31_4598:32-32_4599:33-33_4600:34-34_4601:35-35_4602:36-36_4603:37-37_4604:38-38_4607:39-1419_4587:1420-1443_4588:1444-1768]_[-1,_4589,_4590,_4591,_4592,_4593,_4594,_4595,_4596,_4597,_4598,_4599,_4600,_4601,_4602,_4603,_4604,_4607,_4587,_4588,_-2]	1	p1	(T)39	39	1	39
TR2599|c0_g1_i1_len=2341_path=[5142:0-2111_5143:2112-2134_5153:2135-2229_5139:2230-2253_5140:2254-2254_5141:2255-2340]_[-1,_5142,_5143,_5153,_5139,_5140,_5141,_-2]	1	p1	(T)10	10	1827	1836
TR2600|c0_g1_i1_len=778_path=[1737:0-735_1738:736-755_1739:756-777]_[-1,_1737,_1738,_1739,_-2]	1	p1	(T)13	13	16	28
TR2600|c0_g2_i1_len=779_path=[1732:0-735_1733:736-778]_[-1,_1732,_1733,_-2]	1	p1	(T)13	13	16	28
TR2604|c1_g1_i1_len=243_path=[221:0-242]_[-1,_221,_-2]	1	p2	(TA)7	14	3	16
TR2605|c0_g1_i1_len=261_path=[239:0-260]_[-1,_239,_-2]	1	p1	(T)10	10	158	167
TR2607|c0_g1_i1_len=1212_path=[2428:0-1127_2429:1128-1151_2430:1152-1211]_[-1,_2428,_2429,_2430,_-2]	1	p2	(AT)9	18	1162	1179
TR2609|c0_g1_i1_len=675_path=[3457:0-637_3458:638-674]_[-1,_3457,_3458,_-2]	1	p1	(T)19	19	1	19
TR2609|c0_g1_i1_len=675_path=[3457:0-637_3458:638-674]_[-1,_3457,_3458,_-2]	2	p3	(AAT)5	15	355	369
TR2609|c0_g2_i1_len=675_path=[3459:0-637_3460:638-657_3461:658-674]_[-1,_3459,_3460,_3461,_-2]	1	p1	(T)19	19	1	19
TR2609|c0_g2_i1_len=675_path=[3459:0-637_3460:638-657_3461:658-674]_[-1,_3459,_3460,_3461,_-2]	2	p3	(AAT)5	15	355	369
TR2610|c0_g1_i1_len=1778_path=[3486:0-155_3498:156-176_3497:177-1744_3485:1745-1777]_[-1,_3486,_3498,_3497,_3485,_-2]	1	p2	(GA)7	14	1737	1750
TR2610|c0_g1_i2_len=1821_path=[3491:0-155_3492:156-176_3493:177-198_3498:199-219_3497:220-1787_3485:1788-1820]_[-1,_3491,_3492,_3493,_3498,_3497,_3485,_-2]	1	p2	(GA)7	14	1780	1793
TR2612|c0_g1_i1_len=1756_path=[4984:0-43_@4996@!:44-1723_4987:1724-1755]_[-1,_4984,_4996,_4987,_-2]	1	p2	(CT)10	20	35	54
TR2617|c0_g1_i1_len=1175_path=[2517:0-1043_2518:1044-1063_2519:1064-1174]_[-1,_2517,_2518,_2519,_-2]	1	p1	(T)17	17	295	311
TR2617|c0_g2_i1_len=1133_path=[2515:0-1043_2516:1044-1132]_[-1,_2515,_2516,_-2]	1	p1	(T)17	17	295	311
TR2633|c0_g1_i1_len=1015_path=[6349:0-93_6350:94-117_6365:118-1006_6363:1007-1014]_[-1,_6349,_6350,_6365,_6363,_-2]	1	p2	(AT)6	12	49	60
TR2634|c0_g1_i1_len=588_path=[1156:0-553_1157:554-577_1158:578-587]_[-1,_1156,_1157,_1158,_-2]	1	p1	(A)10	10	106	115
TR2638|c0_g1_i1_len=991_path=[1947:0-335_1948:336-369_1949:370-990]_[-1,_1947,_1948,_1949,_-2]	1	p1	(A)10	10	1	10
TR2638|c0_g2_i1_len=979_path=[1950:0-335_1951:336-357_1952:358-978]_[-1,_1950,_1951,_1952,_-2]	1	p1	(A)10	10	1	10
TR2642|c0_g1_i1_len=3708_path=[7396:0-2918_7397:2919-2942_7398:2943-3707]_[-1,_7396,_7397,_7398,_-2]	1	p2	(CT)7	14	109	122
TR2642|c0_g1_i1_len=3708_path=[7396:0-2918_7397:2919-2942_7398:2943-3707]_[-1,_7396,_7397,_7398,_-2]	2	c	(A)11gaaaaacgaaaag(A)10	34	3609	3642
TR2646|c0_g1_i1_len=571_path=[1886:0-384_1887:385-397_1888:398-570]_[-1,_1886,_1887,_1888,_-2]	1	p1	(A)10	10	110	119
TR2646|c0_g3_i1_len=572_path=[1891:0-384_1892:385-571]_[-1,_1891,_1892,_-2]	1	p1	(A)10	10	110	119
TR2660|c0_g1_i1_len=556_path=[3165:0-555]_[-1,_3165,_-2]	1	p1	(A)11	11	7	17
TR2666|c0_g1_i1_len=2153_path=[4484:0-2099_4485:2100-2152]_[-1,_4484,_4485,_-2]	1	p1	(A)11	11	201	211
TR2668|c0_g1_i1_len=1971_path=[2067:0-23_2068:24-24_2069:25-25_2070:26-26_2082:27-1908_2073:1909-1970]_[-1,_2067,_2068,_2069,_2070,_2082,_2073,_-2]	1	p1	(A)27	27	1	27
TR2668|c0_g1_i1_len=1971_path=[2067:0-23_2068:24-24_2069:25-25_2070:26-26_2082:27-1908_2073:1909-1970]_[-1,_2067,_2068,_2069,_2070,_2082,_2073,_-2]	2	p1	(A)10	10	1930	1939
TR2670|c0_g1_i1_len=1404_path=[1381:0-1367_1382:1368-1368_1383:1369-1381_1384:1382-1382_1385:1383-1403]_[-1,_1381,_1382,_1383,_1384,_1385,_-2]	1	p4	(CAAA)5	20	199	218
TR2670|c0_g1_i1_len=1404_path=[1381:0-1367_1382:1368-1368_1383:1369-1381_1384:1382-1382_1385:1383-1403]_[-1,_1381,_1382,_1383,_1384,_1385,_-2]	2	p3	(AAG)6	18	982	999
TR2671|c0_g1_i1_len=694_path=[1492:0-458_1500:459-683_1498:684-693]_[-1,_1492,_1500,_1498,_-2]	1	p1	(T)23	23	1	23
TR2671|c0_g2_i1_len=513_path=[1489:0-458_1490:459-480_1491:481-512]_[-1,_1489,_1490,_1491,_-2]	1	p1	(T)23	23	1	23
TR2683|c0_g1_i1_len=1607_path=[3388:0-36_3424:37-37_3423:38-38_3422:39-39_3421:40-40_3420:41-41_3419:42-42_3418:43-43_3417:44-44_3416:45-45_3415:46-46_3414:47-47_3413:48-48_3412:49-49_3411:50-50_3410:51-1509_3425:1510-1531_3387:1532-1606]_[-1,_3388,_3424,_3423,_3422,_3421,_3420,_3419,_3418,_3417,_3416,_3415,_3414,_3413,_3412,_3411,_3410,_3425,_3387,_-2]	1	p1	(T)37	37	15	51
TR2683|c0_g1_i2_len=1595_path=[3360:0-36_3412:37-37_3411:38-38_3410:39-1497_3425:1498-1519_3387:1520-1594]_[-1,_3360,_3412,_3411,_3410,_3425,_3387,_-2]	1	p1	(T)25	25	15	39
TR2683|c0_g1_i3_len=1595_path=[3360:0-36_3412:37-37_3411:38-38_3410:39-1497_3358:1498-1534_3359:1535-1594]_[-1,_3360,_3412,_3411,_3410,_3358,_3359,_-2]	1	p1	(T)25	25	15	39
TR2683|c0_g1_i4_len=1607_path=[3388:0-36_3424:37-37_3423:38-38_3422:39-39_3421:40-40_3420:41-41_3419:42-42_3418:43-43_3417:44-44_3416:45-45_3415:46-46_3414:47-47_3413:48-48_3412:49-49_3411:50-50_3410:51-1509_3358:1510-1546_3359:1547-1606]_[-1,_3388,_3424,_3423,_3422,_3421,_3420,_3419,_3418,_3417,_3416,_3415,_3414,_3413,_3412,_3411,_3410,_3358,_3359,_-2]	1	p1	(T)37	37	15	51
TR2686|c0_g1_i1_len=1551_path=[3619:0-778_3620:779-802_3627:803-1093_3626:1094-1550]_[-1,_3619,_3620,_3627,_3626,_-2]	1	p3	(TCT)5	15	135	149
TR2692|c0_g1_i1_len=1088_path=[1066:0-1081_1067:1082-1083_1068:1084-1085_1069:1086-1087]_[-1,_1066,_1067,_1068,_1069,_-2]	1	c	(T)10ggtctttga(AG)14	47	1041	1087
TR2697|c0_g1_i1_len=3179_path=[7159:0-1017_7160:1018-1040_7166:1041-3150_7158:3151-3178]_[-1,_7159,_7160,_7166,_7158,_-2]	1	p1	(T)11	11	108	118
TR2702|c0_g2_i1_len=1600_path=[8581:0-23_8582:24-24_8583:25-25_8589:26-1560_8588:1561-1599]_[-1,_8581,_8582,_8583,_8589,_8588,_-2]	1	p1	(A)26	26	1	26
TR2704|c0_g1_i1_len=1079_path=[2176:0-373_2177:374-420_2178:421-440_2179:441-1078]_[-1,_2176,_2177,_2178,_2179,_-2]	1	p1	(T)10	10	1066	1075
TR2704|c0_g2_i1_len=662_path=[2171:0-23_2172:24-661]_[-1,_2171,_2172,_-2]	1	p1	(T)10	10	649	658
TR2704|c0_g3_i1_len=1339_path=[2173:0-680_2174:681-700_2175:701-1338]_[-1,_2173,_2174,_2175,_-2]	1	p1	(A)10	10	5	14
TR2704|c0_g3_i1_len=1339_path=[2173:0-680_2174:681-700_2175:701-1338]_[-1,_2173,_2174,_2175,_-2]	2	p1	(T)10	10	1326	1335
TR2711|c0_g1_i1_len=1331_path=[2642:0-520_2643:521-544_2644:545-1330]_[-1,_2642,_2643,_2644,_-2]	1	p2	(AT)7	14	174	187
TR2711|c0_g1_i1_len=1331_path=[2642:0-520_2643:521-544_2644:545-1330]_[-1,_2642,_2643,_2644,_-2]	2	c	(A)11ggcgtggctgtggcttgaattagcaaggtgattacggtatcctgtgtgtggatgtatgggacttcgtataaataaaatgatgtttttaggtc(A)14	117	1215	1331
TR2716|c0_g1_i1_len=3268_path=[6843:0-3211_6844:3212-3230_6845:3231-3267]_[-1,_6843,_6844,_6845,_-2]	1	p1	(A)13	13	247	259
TR2716|c0_g2_i1_len=3267_path=[6849:0-3211_6850:3212-3266]_[-1,_6849,_6850,_-2]	1	p1	(A)13	13	247	259
TR2721|c0_g1_i1_len=400_path=[777:0-336_778:337-399]_[-1,_777,_778,_-2]	1	p1	(A)11	11	381	391
TR2724|c0_g1_i1_len=1262_path=[3289:0-32_3290:33-33_3291:34-34_3292:35-35_3302:36-205_3276:206-219_3300:220-875_3298:876-1261]_[-1,_3289,_3290,_3291,_3292,_3302,_3276,_3300,_3298,_-2]	1	c	(T)10(A)26	36	1	36
TR2724|c0_g1_i2_len=1262_path=[3289:0-32_3290:33-33_3291:34-34_3292:35-35_3302:36-205_3276:206-219_3300:220-875_3274:876-1261]_[-1,_3289,_3290,_3291,_3292,_3302,_3276,_3300,_3274,_-2]	1	c	(T)10(A)26	36	1	36
TR2724|c0_g1_i2_len=1262_path=[3289:0-32_3290:33-33_3291:34-34_3292:35-35_3302:36-205_3276:206-219_3300:220-875_3274:876-1261]_[-1,_3289,_3290,_3291,_3292,_3302,_3276,_3300,_3274,_-2]	2	p2	(CT)8	16	892	907
TR2728|c0_g1_i1_len=3085_path=[6241:0-1108_6242:1109-1112_6257:1113-1132_@6256@!:1133-3054_6252:3055-3084]_[-1,_6241,_6242,_6257,_6256,_6252,_-2]	1	c	(TTA)5agcaaatgagaaagacaggaagcgcatcgtggagatcgtcaagaaaaaaaatt(A)10	78	2961	3038
TR2729|c0_g1_i1_len=1063_path=[2111:0-1032_2112:1033-1062]_[-1,_2111,_2112,_-2]	1	p3	(GGT)5	15	912	926
TR2729|c0_g2_i1_len=1063_path=[2109:0-1032_2110:1033-1062]_[-1,_2109,_2110,_-2]	1	p3	(GGT)5	15	912	926
TR2732|c0_g1_i1_len=1745_path=[3855:0-1715_3856:1716-1744]_[-1,_3855,_3856,_-2]	1	p1	(T)14	14	18	31
TR2732|c0_g1_i1_len=1745_path=[3855:0-1715_3856:1716-1744]_[-1,_3855,_3856,_-2]	2	p3	(AGC)5	15	179	193
TR2732|c0_g2_i1_len=1778_path=[3857:0-1715_3858:1716-1731_3859:1732-1777]_[-1,_3857,_3858,_3859,_-2]	1	p1	(T)14	14	18	31
TR2732|c0_g2_i1_len=1778_path=[3857:0-1715_3858:1716-1731_3859:1732-1777]_[-1,_3857,_3858,_3859,_-2]	2	p3	(AGC)5	15	179	193
TR2736|c0_g1_i1_len=1549_path=[3100:0-206_3110:207-878_3106:879-908_3108:909-1538_3088:1539-1539_3089:1540-1540_3090:1541-1541_3091:1542-1542_3092:1543-1543_3093:1544-1544_3094:1545-1545_3095:1546-1546_3096:1547-1547_3097:1548-1548]_[-1,_3100,_3110,_3106,_3108,_3088,_3089,_3090,_3091,_3092,_3093,_3094,_3095,_3096,_3097,_-2]	1	p1	(A)33	33	1517	1549
TR2737|c0_g2_i1_len=756_path=[3937:0-681_3938:682-697_3939:698-755]_[-1,_3937,_3938,_3939,_-2]	1	p1	(T)23	23	1	23
TR2737|c0_g3_i1_len=755_path=[3933:0-681_3934:682-754]_[-1,_3933,_3934,_-2]	1	p1	(T)23	23	1	23
TR2741|c0_g1_i1_len=2141_path=[4314:0-23_4315:24-24_4343:25-25_4342:26-26_4341:27-27_4340:28-28_4339:29-29_4338:30-122_4327:123-146_4337:147-2119_4325:2120-2140]_[-1,_4314,_4315,_4343,_4342,_4341,_4340,_4339,_4338,_4327,_4337,_4325,_-2]	1	c	(T)30agaaaacatcatgcgaaaa(TAT)5	64	1	64
TR2743|c0_g1_i1_len=733_path=[4137:0-80_@4140@!:81-726_4131:727-732]_[-1,_4137,_4140,_4131,_-2]	1	p1	(T)10	10	216	225
TR2743|c0_g1_i1_len=733_path=[4137:0-80_@4140@!:81-726_4131:727-732]_[-1,_4137,_4140,_4131,_-2]	2	p2	(GA)6	12	446	457
TR2744|c0_g1_i1_len=1607_path=[3184:0-23_3185:24-24_3186:25-25_3187:26-26_3188:27-27_3189:28-28_3194:29-1580_3183:1581-1606]_[-1,_3184,_3185,_3186,_3187,_3188,_3189,_3194,_3183,_-2]	1	c	(T)29cttcggaagaagaagaaacttttactta(AG)7	71	1	71
TR2746|c0_g2_i1_len=3389_path=[6766:0-3146_6767:3147-3388]_[-1,_6766,_6767,_-2]	1	p1	(A)12	12	3164	3175
TR2748|c0_g1_i1_len=1173_path=[2350:0-1012_2351:1013-1036_2352:1037-1172]_[-1,_2350,_2351,_2352,_-2]	1	p1	(T)13	13	1139	1151
TR2750|c0_g1_i1_len=440_path=[1634:0-39_1635:40-439]_[-1,_1634,_1635,_-2]	1	p1	(T)23	23	418	440
TR2750|c0_g2_i1_len=829_path=[1632:0-428_1633:429-828]_[-1,_1632,_1633,_-2]	1	p1	(A)13	13	186	198
TR2750|c0_g2_i1_len=829_path=[1632:0-428_1633:429-828]_[-1,_1632,_1633,_-2]	2	p1	(T)23	23	807	829
TR2755|c0_g1_i1_len=340_path=[318:0-339]_[-1,_318,_-2]	1	p1	(A)16	16	1	16
TR2755|c0_g1_i1_len=340_path=[318:0-339]_[-1,_318,_-2]	2	p1	(A)10	10	202	211
TR2757|c0_g1_i1_len=1312_path=[2729:0-364_2730:365-378_@2733@!:379-1245_2725:1246-1311]_[-1,_2729,_2730,_2733,_2725,_-2]	1	p2	(AG)6	12	1300	1311
TR2757|c0_g1_i2_len=1312_path=[2729:0-364_2730:365-378_@2733@!:379-1245_2723:1246-1311]_[-1,_2729,_2730,_2733,_2723,_-2]	1	p2	(CT)10	20	1281	1300
TR2762|c0_g1_i1_len=1979_path=[3912:0-1978]_[-1,_3912,_-2]	1	p2	(AT)10	20	1958	1977
TR2764|c0_g1_i1_len=1868_path=[9451:0-24_9452:25-26_9453:27-28_9454:29-30_9455:31-32_9456:33-34_9457:35-36_9458:37-38_9459:39-40_9469:41-1859_9465:1860-1867]_[-1,_9451,_9452,_9453,_9454,_9455,_9456,_9457,_9458,_9459,_9469,_9465,_-2]	1	p2	(TA)20	40	1	40
TR2775|c0_g1_i1_len=785_path=[1550:0-305_1551:306-329_1552:330-784]_[-1,_1550,_1551,_1552,_-2]	1	p1	(A)11	11	775	785
TR2777|c0_g1_i1_len=2552_path=[5059:0-2551]_[-1,_5059,_-2]	1	p2	(TC)7	14	122	135
TR2777|c0_g1_i1_len=2552_path=[5059:0-2551]_[-1,_5059,_-2]	2	p3	(GGT)5	15	2274	2288
TR2786|c0_g1_i1_len=1760_path=[1738:0-1759]_[-1,_1738,_-2]	1	p1	(T)17	17	1744	1760
TR2792|c0_g1_i1_len=604_path=[1163:0-603]_[-1,_1163,_-2]	1	p1	(A)10	10	244	253
TR2793|c0_g2_i1_len=814_path=[1611:0-436_1612:437-451_1613:452-813]_[-1,_1611,_1612,_1613,_-2]	1	p1	(T)10	10	429	438
TR2796|c0_g1_i1_len=2095_path=[4243:0-129_4244:130-153_4249:154-1625_4247:1626-1649_4248:1650-2094]_[-1,_4243,_4244,_4249,_4247,_4248,_-2]	1	p3	(CCT)5	15	931	945
TR2796|c0_g1_i1_len=2095_path=[4243:0-129_4244:130-153_4249:154-1625_4247:1626-1649_4248:1650-2094]_[-1,_4243,_4244,_4249,_4247,_4248,_-2]	2	p3	(CAC)5	15	1181	1195
TR2798|c0_g1_i1_len=1250_path=[2483:0-400_2484:401-1249]_[-1,_2483,_2484,_-2]	1	p1	(A)13	13	1231	1243
TR2798|c0_g2_i1_len=886_path=[2485:0-36_2486:37-885]_[-1,_2485,_2486,_-2]	1	p1	(A)13	13	867	879
TR2800|c0_g1_i1_len=1181_path=[3405:0-1150_3406:1151-1180]_[-1,_3405,_3406,_-2]	1	p2	(CT)6	12	43	54
TR2800|c0_g1_i1_len=1181_path=[3405:0-1150_3406:1151-1180]_[-1,_3405,_3406,_-2]	2	p1	(A)11	11	1048	1058
TR2800|c0_g2_i1_len=1694_path=[3403:0-1150_3404:1151-1693]_[-1,_3403,_3404,_-2]	1	p2	(CT)6	12	43	54
TR2800|c0_g2_i1_len=1694_path=[3403:0-1150_3404:1151-1693]_[-1,_3403,_3404,_-2]	2	p1	(A)11	11	1048	1058
TR2806|c0_g2_i1_len=420_path=[1743:0-419]_[-1,_1743,_-2]	1	p1	(T)12	12	234	245
TR2806|c0_g2_i1_len=420_path=[1743:0-419]_[-1,_1743,_-2]	2	p1	(A)23	23	398	420
TR2807|c0_g1_i1_len=669_path=[4672:0-660_4673:661-668]_[-1,_4672,_4673,_-2]	1	p1	(T)11	11	57	67
TR2807|c0_g2_i1_len=1707_path=[4674:0-1683_4675:1684-1706]_[-1,_4674,_4675,_-2]	1	p1	(T)10	10	22	31
TR2807|c0_g3_i1_len=1707_path=[4676:0-1683_4677:1684-1698_4678:1699-1706]_[-1,_4676,_4677,_4678,_-2]	1	p1	(T)10	10	22	31
TR2824|c0_g1_i1_len=1122_path=[2248:0-947_2249:948-971_2250:972-1121]_[-1,_2248,_2249,_2250,_-2]	1	p1	(A)16	16	1	16
TR2832|c0_g1_i1_len=1767_path=[3781:0-1499_3782:1500-1766]_[-1,_3781,_3782,_-2]	1	p1	(T)21	21	1	21
TR2832|c0_g2_i1_len=1766_path=[3783:0-1499_3784:1500-1765]_[-1,_3783,_3784,_-2]	1	p1	(T)21	21	1	21
TR2832|c0_g2_i1_len=1766_path=[3783:0-1499_3784:1500-1765]_[-1,_3783,_3784,_-2]	2	p2	(TC)6	12	1498	1509
TR2833|c0_g1_i1_len=856_path=[834:0-855]_[-1,_834,_-2]	1	c	(TA)10gaactagtggttctgctttcctatttctcttctcacgtttcc(TCT)5	77	6	82
TR2849|c0_g1_i1_len=251_path=[4801:0-97_4802:98-250]_[-1,_4801,_4802,_-2]	1	p2	(TC)6	12	69	80
TR2852|c0_g1_i1_len=468_path=[891:0-467]_[-1,_891,_-2]	1	p3	(CAT)5	15	194	208
TR2864|c1_g1_i1_len=429_path=[407:0-428]_[-1,_407,_-2]	1	p2	(AC)8	16	286	301
TR2872|c0_g1_i1_len=2010_path=[3975:0-2009]_[-1,_3975,_-2]	1	p1	(A)21	21	1	21
TR2872|c0_g1_i1_len=2010_path=[3975:0-2009]_[-1,_3975,_-2]	2	p2	(TA)6	12	1602	1613
TR2876|c0_g1_i1_len=1859_path=[3698:0-162_3699:163-186_3700:187-1858]_[-1,_3698,_3699,_3700,_-2]	1	p1	(A)14	14	1	14
TR2876|c0_g1_i1_len=1859_path=[3698:0-162_3699:163-186_3700:187-1858]_[-1,_3698,_3699,_3700,_-2]	2	p1	(A)14	14	1834	1847
TR2891|c0_g1_i1_len=698_path=[2075:0-474_2076:475-496_2077:497-697]_[-1,_2075,_2076,_2077,_-2]	1	p1	(T)14	14	249	262
TR2891|c0_g2_i1_len=698_path=[2073:0-474_2074:475-697]_[-1,_2073,_2074,_-2]	1	p1	(T)14	14	249	262
TR2897|c0_g2_i1_len=533_path=[1521:0-273_1523:274-512_1498:513-513_1499:514-514_1500:515-515_1501:516-516_1502:517-517_1503:518-518_1504:519-519_1505:520-520_1506:521-521_1507:522-522_1508:523-523_1509:524-524_1510:525-525_1511:526-526_1512:527-527_1513:528-528_1514:529-529_1515:530-530_1516:531-531_1517:532-532]_[-1,_1521,_1523,_1498,_1499,_1500,_1501,_1502,_1503,_1504,_1505,_1506,_1507,_1508,_1…	1	p1	(A)43	43	491	533
TR2935|c0_g1_i1_len=1214_path=[3000:0-570_3001:571-601_3011:602-922_3004:923-1213]_[-1,_3000,_3001,_3011,_3004,_-2]	1	p1	(T)10	10	122	131
TR2935|c0_g1_i2_len=1214_path=[3000:0-570_3001:571-601_3011:602-922_3006:923-1213]_[-1,_3000,_3001,_3011,_3006,_-2]	1	p1	(T)10	10	122	131
TR2951|c0_g1_i1_len=2099_path=[4202:0-1990_4203:1991-2014_4204:2015-2098]_[-1,_4202,_4203,_4204,_-2]	1	p1	(A)19	19	1	19
TR2951|c0_g1_i1_len=2099_path=[4202:0-1990_4203:1991-2014_4204:2015-2098]_[-1,_4202,_4203,_4204,_-2]	2	p1	(A)14	14	1806	1819
TR2951|c1_g1_i1_len=728_path=[1832:0-589_1833:590-629_1834:630-727]_[-1,_1832,_1833,_1834,_-2]	1	p1	(T)20	20	1	20
TR2951|c1_g2_i1_len=791_path=[1837:0-589_1840:590-713_1836:714-790]_[-1,_1837,_1840,_1836,_-2]	1	p1	(T)20	20	1	20
TR2951|c1_g2_i2_len=832_path=[1837:0-589_1840:590-713_1830:714-733_1831:734-831]_[-1,_1837,_1840,_1830,_1831,_-2]	1	p1	(T)20	20	1	20
TR2961|c0_g1_i1_len=603_path=[1275:0-562_1276:563-586_1277:587-602]_[-1,_1275,_1276,_1277,_-2]	1	p1	(T)11	11	1	11
TR2961|c0_g2_i1_len=602_path=[1282:0-562_1283:563-566_1284:567-601]_[-1,_1282,_1283,_1284,_-2]	1	p1	(T)11	11	1	11
TR2961|c0_g3_i1_len=603_path=[1278:0-562_1279:563-566_1280:567-586_1281:587-602]_[-1,_1278,_1279,_1280,_1281,_-2]	1	p1	(T)11	11	1	11
TR2965|c0_g1_i1_len=808_path=[786:0-807]_[-1,_786,_-2]	1	p1	(A)10	10	89	98
TR2973|c0_g1_i1_len=566_path=[1243:0-534_1244:535-554_1245:555-565]_[-1,_1243,_1244,_1245,_-2]	1	p3	(AAT)5	15	516	530
TR2973|c0_g2_i1_len=566_path=[1246:0-534_1247:535-565]_[-1,_1246,_1247,_-2]	1	p3	(AAT)5	15	516	530
TR2996|c0_g1_i1_len=1666_path=[4832:0-1403_4833:1404-1665]_[-1,_4832,_4833,_-2]	1	c	(A)10gagaaaaaaaggtgcgaaagcctccttgttctc(CTT)5	58	619	676
TR3001|c0_g1_i1_len=2356_path=[5575:0-1233_5596:1234-1390_5595:1391-2177_5580:2178-2355]_[-1,_5575,_5596,_5595,_5580,_-2]	1	p1	(T)12	12	1	12
TR3001|c0_g1_i2_len=2355_path=[5575:0-1233_5596:1234-1390_5595:1391-2177_5584:2178-2199_5585:2200-2354]_[-1,_5575,_5596,_5595,_5584,_5585,_-2]	1	p1	(T)12	12	1	12
TR3003|c0_g1_i1_len=876_path=[854:0-875]_[-1,_854,_-2]	1	p1	(A)14	14	1	14
TR3005|c0_g1_i1_len=1124_path=[2255:0-1069_2256:1070-1123]_[-1,_2255,_2256,_-2]	1	p1	(T)13	13	6	18
TR3005|c0_g2_i1_len=1124_path=[2257:0-1069_2258:1070-1123]_[-1,_2257,_2258,_-2]	1	p1	(T)13	13	6	18
TR3006|c0_g1_i1_len=1112_path=[2221:0-515_2222:516-535_2231:536-1108_2228:1109-1109_2229:1110-1110_2230:1111-1111]_[-1,_2221,_2222,_2231,_2228,_2229,_2230,_-2]	1	p1	(A)26	26	1087	1112
TR3007|c0_g1_i1_len=736_path=[1427:0-735]_[-1,_1427,_-2]	1	p2	(AG)6	12	672	683
TR3018|c0_g1_i1_len=565_path=[4058:0-544_4059:545-564]_[-1,_4058,_4059,_-2]	1	p1	(T)10	10	173	182
TR3018|c0_g3_i1_len=565_path=[4051:0-544_4052:545-562_4053:563-564]_[-1,_4051,_4052,_4053,_-2]	1	p1	(T)10	10	173	182
TR3026|c0_g1_i1_len=878_path=[1711:0-877]_[-1,_1711,_-2]	1	p1	(T)10	10	389	398
TR3028|c0_g1_i1_len=869_path=[1780:0-289_1781:290-313_1788:314-835_1786:836-868]_[-1,_1780,_1781,_1788,_1786,_-2]	1	p1	(T)23	23	1	23
TR3028|c0_g1_i2_len=869_path=[1780:0-289_1781:290-313_1788:314-835_1784:836-868]_[-1,_1780,_1781,_1788,_1784,_-2]	1	p1	(T)23	23	1	23
TR3030|c0_g1_i1_len=2078_path=[4160:0-1702_4161:1703-1726_4162:1727-2077]_[-1,_4160,_4161,_4162,_-2]	1	p2	(TA)6	12	29	40
TR3032|c0_g1_i1_len=1370_path=[2695:0-1369]_[-1,_2695,_-2]	1	p1	(A)13	13	1189	1201
TR3033|c0_g1_i1_len=678_path=[2718:0-654_2719:655-677]_[-1,_2718,_2719,_-2]	1	p1	(A)15	15	1	15
TR3035|c0_g1_i1_len=1475_path=[2905:0-1474]_[-1,_2905,_-2]	1	p1	(A)21	21	1455	1475
TR3041|c0_g1_i1_len=304_path=[563:0-303]_[-1,_563,_-2]	1	c	(T)13ctcgttcaaaatttctcaaaatcctcttacaattattttatgagacatgttactgaatcattag(T)11	88	97	184
TR3047|c0_g1_i1_len=423_path=[1588:0-230_1589:231-249_1590:250-422]_[-1,_1588,_1589,_1590,_-2]	1	p1	(T)23	23	1	23
TR3047|c0_g3_i1_len=424_path=[1584:0-230_1585:231-423]_[-1,_1584,_1585,_-2]	1	p1	(T)23	23	1	23
TR3051|c0_g1_i1_len=244_path=[222:0-243]_[-1,_222,_-2]	1	p1	(T)17	17	3	19
TR3053|c0_g1_i1_len=803_path=[1700:0-42_1701:43-58_1702:59-802]_[-1,_1700,_1701,_1702,_-2]	1	p1	(A)13	13	791	803
TR3053|c0_g2_i1_len=849_path=[1695:0-88_1696:89-104_1697:105-848]_[-1,_1695,_1696,_1697,_-2]	1	p1	(A)13	13	837	849
TR3053|c0_g3_i1_len=770_path=[1698:0-25_1699:26-769]_[-1,_1698,_1699,_-2]	1	p1	(A)13	13	758	770
TR3056|c0_g1_i1_len=1462_path=[2904:0-1103_2905:1104-1127_2906:1128-1461]_[-1,_2904,_2905,_2906,_-2]	1	p1	(A)11	11	178	188
TR3057|c1_g1_i1_len=2177_path=[2374:0-2066_2375:2067-2176]_[-1,_2374,_2375,_-2]	1	c	(A)11caagacaaaacaag(A)10	35	159	193
TR3057|c1_g2_i1_len=2177_path=[2376:0-2066_2377:2067-2176]_[-1,_2376,_2377,_-2]	1	c	(A)11caagacaaaacaag(A)10	35	159	193
TR3062|c0_g1_i1_len=2050_path=[2009:0-2029_2010:2030-2030_2011:2031-2031_2012:2032-2032_2013:2033-2033_2014:2034-2034_2015:2035-2035_2016:2036-2036_2017:2037-2037_2018:2038-2038_2019:2039-2039_2020:2040-2040_2021:2041-2041_2022:2042-2042_2023:2043-2043_2024:2044-2044_2025:2045-2045_2026:2046-2046_2027:2047-2047_2028:2048-2048_2029:2049-2049]_[-1,_2009,_2010,_2011,_2012,_2013,_2014,_2015,_2016,_20…	1	p1	(A)43	43	2008	2050
TR3063|c0_g1_i1_len=475_path=[1094:0-457_1095:458-474]_[-1,_1094,_1095,_-2]	1	p3	(GGT)6	18	154	171
TR3069|c0_g1_i1_len=230_path=[415:0-229]_[-1,_415,_-2]	1	p2	(TA)7	14	128	141
TR3072|c0_g1_i1_len=619_path=[1531:0-574_1532:575-593_1533:594-618]_[-1,_1531,_1532,_1533,_-2]	1	p1	(T)20	20	1	20
TR3072|c0_g2_i1_len=731_path=[1527:0-574_1535:575-728_1530:729-730]_[-1,_1527,_1535,_1530,_-2]	1	p1	(T)20	20	1	20
TR3074|c0_g1_i1_len=638_path=[1280:0-451_1281:452-475_1282:476-637]_[-1,_1280,_1281,_1282,_-2]	1	p1	(A)12	12	1	12
TR3075|c0_g1_i1_len=698_path=[1438:0-115_1439:116-139_1446:140-664_1442:665-697]_[-1,_1438,_1439,_1446,_1442,_-2]	1	p1	(T)13	13	18	30
TR3078|c0_g1_i1_len=1829_path=[3713:0-1796_3714:1797-1828]_[-1,_3713,_3714,_-2]	1	p1	(T)11	11	1	11
TR3078|c0_g2_i1_len=1829_path=[3711:0-1796_3712:1797-1828]_[-1,_3711,_3712,_-2]	1	p1	(T)11	11	1	11
TR3085|c0_g2_i1_len=1489_path=[3387:0-1488]_[-1,_3387,_-2]	1	p1	(A)12	12	1	12
TR3090|c0_g1_i1_len=1518_path=[3257:0-1458_3258:1459-1477_3259:1478-1517]_[-1,_3257,_3258,_3259,_-2]	1	p1	(T)23	23	1	23
TR3090|c0_g2_i1_len=1518_path=[3249:0-1458_3250:1459-1517]_[-1,_3249,_3250,_-2]	1	p1	(T)23	23	1	23
TR3090|c0_g2_i1_len=1518_path=[3249:0-1458_3250:1459-1517]_[-1,_3249,_3250,_-2]	2	p3	(TCT)5	15	1458	1472
TR3097|c0_g1_i1_len=768_path=[2035:0-733_2036:734-767]_[-1,_2035,_2036,_-2]	1	p1	(A)15	15	169	183
TR3097|c0_g2_i1_len=769_path=[2029:0-733_2030:734-748_2031:749-750_2032:751-768]_[-1,_2029,_2030,_2031,_2032,_-2]	1	p1	(A)15	15	169	183
TR3098|c0_g1_i1_len=1876_path=[3756:0-144_3757:145-168_3758:169-1875]_[-1,_3756,_3757,_3758,_-2]	1	p2	(TC)7	14	29	42
TR3101|c0_g1_i1_len=2259_path=[4511:0-896_4512:897-918_4513:919-2258]_[-1,_4511,_4512,_4513,_-2]	1	c	(T)11aa(T)10	23	110	132
TR3101|c0_g2_i1_len=2256_path=[4514:0-896_4515:897-915_4516:916-2255]_[-1,_4514,_4515,_4516,_-2]	1	c	(T)11aa(T)10	23	110	132
TR3102|c0_g1_i1_len=2217_path=[4494:0-808_4495:809-832_4498:833-2188_4493:2189-2216]_[-1,_4494,_4495,_4498,_4493,_-2]	1	p3	(TCA)5	15	1936	1950
TR3103|c0_g2_i1_len=968_path=[5215:0-40_5216:41-967]_[-1,_5215,_5216,_-2]	1	p1	(T)10	10	55	64
TR3111|c0_g1_i1_len=1018_path=[2016:0-657_2017:658-681_2018:682-1017]_[-1,_2016,_2017,_2018,_-2]	1	p1	(T)10	10	193	202
TR3114|c0_g1_i1_len=1196_path=[2367:0-337_2368:338-1195]_[-1,_2367,_2368,_-2]	1	p3	(AAG)5	15	155	169
TR3116|c0_g1_i1_len=463_path=[930:0-145_931:146-169_932:170-462]_[-1,_930,_931,_932,_-2]	1	p1	(T)13	13	7	19
TR3121|c0_g1_i1_len=452_path=[982:0-294_993:295-443_985:444-451]_[-1,_982,_993,_985,_-2]	1	p3	(GCT)6	18	419	436
TR3122|c0_g1_i2_len=1175_path=[2968:0-306_2984:307-741_2971:742-762_2982:763-1168_2977:1169-1170_2978:1171-1172_2979:1173-1174]_[-1,_2968,_2984,_2971,_2982,_2977,_2978,_2979,_-2]	1	p2	(TC)14	28	1147	1174
TR3122|c0_g1_i3_len=1251_path=[2968:0-306_2984:307-741_2974:742-838_2982:839-1244_2977:1245-1246_2978:1247-1248_2979:1249-1250]_[-1,_2968,_2984,_2974,_2982,_2977,_2978,_2979,_-2]	1	p2	(TC)14	28	1223	1250
TR3135|c0_g1_i1_len=1404_path=[2838:0-1330_2839:1331-1403]_[-1,_2838,_2839,_-2]	1	p3	(AGC)5	15	1056	1070
TR3135|c0_g2_i1_len=1405_path=[2836:0-1330_2837:1331-1404]_[-1,_2836,_2837,_-2]	1	p3	(AGC)5	15	1056	1070
TR3139|c0_g1_i1_len=344_path=[643:0-343]_[-1,_643,_-2]	1	p1	(T)15	15	1	15
TR3140|c0_g2_i1_len=1024_path=[2630:0-36_2632:37-628_2626:629-652_2627:653-1023]_[-1,_2630,_2632,_2626,_2627,_-2]	1	p1	(T)11	11	4	14
TR3142|c0_g1_i1_len=1577_path=[3141:0-1576]_[-1,_3141,_-2]	1	p3	(CGG)5	15	1505	1519
TR3145|c0_g1_i1_len=1415_path=[2908:0-1019_2909:1020-1036_2917:1037-1379_2912:1380-1414]_[-1,_2908,_2909,_2917,_2912,_-2]	1	p1	(T)20	20	1	20
TR3160|c1_g1_i1_len=308_path=[286:0-307]_[-1,_286,_-2]	1	p2	(TC)10	20	7	26
TR3162|c0_g1_i1_len=516_path=[987:0-515]_[-1,_987,_-2]	1	p1	(A)18	18	499	516
TR3167|c0_g1_i1_len=508_path=[1240:0-236_1241:237-507]_[-1,_1240,_1241,_-2]	1	p2	(TC)12	24	258	281
TR3169|c0_g1_i1_len=3959_path=[7922:0-3771_7923:3772-3795_7924:3796-3958]_[-1,_7922,_7923,_7924,_-2]	1	p1	(T)10	10	3801	3810
TR3174|c0_g1_i1_len=785_path=[1646:0-326_1647:327-350_1652:351-734_1650:735-784]_[-1,_1646,_1647,_1652,_1650,_-2]	1	p1	(A)11	11	768	778
TR3174|c0_g1_i2_len=784_path=[1646:0-326_1647:327-350_1652:351-734_1645:735-783]_[-1,_1646,_1647,_1652,_1645,_-2]	1	p1	(T)11	11	767	777
TR3175|c0_g1_i1_len=724_path=[3141:0-686_3142:687-723]_[-1,_3141,_3142,_-2]	1	p1	(A)11	11	191	201
TR3175|c0_g3_i1_len=723_path=[3149:0-686_3150:687-704_3151:705-722]_[-1,_3149,_3150,_3151,_-2]	1	p1	(A)11	11	191	201
TR3177|c0_g1_i1_len=2133_path=[4231:0-24_4232:25-26_4233:27-28_4234:29-2132]_[-1,_4231,_4232,_4233,_4234,_-2]	1	p2	(AT)14	28	1	28
TR3186|c0_g1_i1_len=1610_path=[3422:0-109_3466:110-110_3465:111-111_3464:112-1586_3452:1587-1609]_[-1,_3422,_3466,_3465,_3464,_3452,_-2]	1	p1	(A)24	24	89	112
TR3192|c0_g3_i1_len=404_path=[2522:0-77_2523:78-99_2525:100-394_2513:395-403]_[-1,_2522,_2523,_2525,_2513,_-2]	1	p2	(TC)6	12	64	75
TR3193|c0_g1_i1_len=314_path=[833:0-42_834:43-59_885:60-78_881:79-88_875:89-280_859:281-313]_[-1,_833,_834,_885,_881,_875,_859,_-2]	1	p2	(GA)9	18	9	26
TR3193|c0_g1_i2_len=315_path=[833:0-42_834:43-59_885:60-78_881:79-88_875:89-280_849:281-314]_[-1,_833,_834,_885,_881,_875,_849,_-2]	1	p2	(GA)9	18	9	26
TR3193|c0_g1_i3_len=405_path=[838:0-42_890:43-59_886:60-78_883:79-88_880:89-144_874:145-149_885:150-168_881:169-178_875:179-370_849:371-404]_[-1,_838,_890,_886,_883,_880,_874,_885,_881,_875,_849,_-2]	1	p2	(GA)9	18	9	26
TR3193|c0_g1_i4_len=404_path=[838:0-42_890:43-59_886:60-78_883:79-88_880:89-144_874:145-149_885:150-168_881:169-178_875:179-370_859:371-403]_[-1,_838,_890,_886,_883,_880,_874,_885,_881,_875,_859,_-2]	1	p2	(GA)9	18	9	26
TR3194|c0_g1_i1_len=1270_path=[2798:0-1214_2799:1215-1233_2800:1234-1269]_[-1,_2798,_2799,_2800,_-2]	1	p2	(CA)6	12	1224	1235
TR3195|c0_g1_i1_len=2005_path=[3989:0-2004]_[-1,_3989,_-2]	1	p1	(A)12	12	1994	2005
TR3201|c0_g1_i1_len=994_path=[1975:0-91_1976:92-111_1977:112-993]_[-1,_1975,_1976,_1977,_-2]	1	p3	(AAT)8	24	15	38
TR3201|c0_g2_i1_len=1000_path=[1978:0-91_1979:92-117_1980:118-999]_[-1,_1978,_1979,_1980,_-2]	1	p3	(AAT)8	24	15	38
TR3205|c0_g1_i1_len=366_path=[344:0-365]_[-1,_344,_-2]	1	p2	(AT)6	12	344	355
TR3210|c0_g1_i1_len=433_path=[2135:0-432]_[-1,_2135,_-2]	1	p1	(A)12	12	1	12
TR3222|c0_g1_i1_len=752_path=[1864:0-285_1865:286-309_1888:310-692_1868:693-713_1869:714-718_1870:719-751]_[-1,_1864,_1865,_1888,_1868,_1869,_1870,_-2]	1	p1	(A)10	10	87	96
TR3222|c0_g1_i1_len=752_path=[1864:0-285_1865:286-309_1888:310-692_1868:693-713_1869:714-718_1870:719-751]_[-1,_1864,_1865,_1888,_1868,_1869,_1870,_-2]	2	p1	(A)14	14	212	225
TR3222|c0_g1_i2_len=827_path=[1864:0-285_1865:286-309_1888:310-692_1889:693-693_1886:694-810_1872:811-826]_[-1,_1864,_1865,_1888,_1889,_1886,_1872,_-2]	1	p1	(A)10	10	87	96
TR3222|c0_g1_i2_len=827_path=[1864:0-285_1865:286-309_1888:310-692_1889:693-693_1886:694-810_1872:811-826]_[-1,_1864,_1865,_1888,_1889,_1886,_1872,_-2]	2	p1	(A)14	14	212	225
TR3231|c0_g1_i1_len=1085_path=[2206:0-888_2207:889-912_2208:913-1084]_[-1,_2206,_2207,_2208,_-2]	1	p1	(T)13	13	15	27
TR3232|c0_g1_i1_len=1618_path=[3261:0-1592_3262:1593-1598_3263:1599-1616_3264:1617-1617]_[-1,_3261,_3262,_3263,_3264,_-2]	1	p1	(T)19	19	1	19
TR3232|c0_g2_i1_len=1618_path=[3250:0-1592_3251:1593-1598_3252:1599-1616_3253:1617-1617]_[-1,_3250,_3251,_3252,_3253,_-2]	1	p1	(T)19	19	1	19
TR3232|c0_g3_i1_len=1618_path=[3254:0-1592_3255:1593-1598_3256:1599-1616_3257:1617-1617]_[-1,_3254,_3255,_3256,_3257,_-2]	1	p1	(T)19	19	1	19
TR3232|c0_g4_i1_len=1618_path=[3258:0-1592_3259:1593-1616_3260:1617-1617]_[-1,_3258,_3259,_3260,_-2]	1	p1	(T)19	19	1	19
TR3235|c0_g5_i1_len=240_path=[2712:0-228_2713:229-229_2714:230-230_2715:231-231_2716:232-232_2717:233-233_2718:234-234_2719:235-235_2720:236-236_2721:237-237_2722:238-238_2723:239-239]_[-1,_2712,_2713,_2714,_2715,_2716,_2717,_2718,_2719,_2720,_2721,_2722,_2723,_-2]	1	p1	(A)34	34	207	240
TR3236|c0_g1_i1_len=2554_path=[5298:0-1353_5299:1354-1374_@5309@!:1375-2355_5291:2356-2376_5307:2377-2516_5297:2517-2553]_[-1,_5298,_5299,_5309,_5291,_5307,_5297,_-2]	1	p1	(T)13	13	16	28
TR3236|c0_g1_i1_len=2554_path=[5298:0-1353_5299:1354-1374_@5309@!:1375-2355_5291:2356-2376_5307:2377-2516_5297:2517-2553]_[-1,_5298,_5299,_5309,_5291,_5307,_5297,_-2]	2	p2	(CT)10	20	2516	2535
TR3236|c0_g1_i2_len=2576_path=[5298:0-1353_5299:1354-1374_@5309@!:1375-2355_5294:2356-2398_5307:2399-2538_5297:2539-2575]_[-1,_5298,_5299,_5309,_5294,_5307,_5297,_-2]	1	p1	(T)13	13	16	28
TR3236|c0_g1_i2_len=2576_path=[5298:0-1353_5299:1354-1374_@5309@!:1375-2355_5294:2356-2398_5307:2399-2538_5297:2539-2575]_[-1,_5298,_5299,_5309,_5294,_5307,_5297,_-2]	2	p2	(CT)10	20	2538	2557
TR3237|c0_g1_i1_len=1275_path=[2666:0-1171_2672:1172-1269_2665:1270-1274]_[-1,_2666,_2672,_2665,_-2]	1	p1	(T)13	13	1	13
TR3237|c0_g2_i1_len=1233_path=[2668:0-1171_2669:1172-1208_2670:1209-1227_2671:1228-1232]_[-1,_2668,_2669,_2670,_2671,_-2]	1	p1	(T)13	13	1	13
TR3237|c0_g3_i1_len=1233_path=[2661:0-1171_2662:1172-1208_2663:1209-1232]_[-1,_2661,_2662,_2663,_-2]	1	p1	(T)13	13	1	13
TR3240|c0_g1_i1_len=242_path=[1965:0-119_1966:120-241]_[-1,_1965,_1966,_-2]	1	p3	(AAT)6	18	45	62
TR3248|c0_g1_i1_len=2480_path=[5086:0-2080_5087:2081-2104_5092:2105-2440_5085:2441-2479]_[-1,_5086,_5087,_5092,_5085,_-2]	1	p1	(T)17	17	495	511
TR3249|c0_g1_i1_len=2203_path=[4348:0-512_4349:513-536_4351:537-2175_4339:2176-2178_4340:2179-2181_4341:2182-2184_4342:2185-2187_4343:2188-2190_4344:2191-2193_4345:2194-2196_4346:2197-2199_4347:2200-2202]_[-1,_4348,_4349,_4351,_4339,_4340,_4341,_4342,_4343,_4344,_4345,_4346,_4347,_-2]	1	p3	(AAG)5	15	2001	2015
TR3249|c0_g1_i1_len=2203_path=[4348:0-512_4349:513-536_4351:537-2175_4339:2176-2178_4340:2179-2181_4341:2182-2184_4342:2185-2187_4343:2188-2190_4344:2191-2193_4345:2194-2196_4346:2197-2199_4347:2200-2202]_[-1,_4348,_4349,_4351,_4339,_4340,_4341,_4342,_4343,_4344,_4345,_4346,_4347,_-2]	2	p3	(TCT)16	48	2154	2201
TR3250|c0_g1_i2_len=1330_path=[2767:0-202_2768:203-225_2769:226-295_2770:296-314_2789:315-1289_2790:1290-1302_2785:1303-1320_2786:1321-1329]_[-1,_2767,_2768,_2769,_2770,_2789,_2790,_2785,_2786,_-2]	1	p1	(A)10	10	155	164
TR3252|c0_g2_i1_len=616_path=[4426:0-263_4427:264-288_4434:289-565_4420:566-581_4421:582-615]_[-1,_4426,_4427,_4434,_4420,_4421,_-2]	1	p1	(T)14	14	184	197
TR3252|c0_g2_i2_len=616_path=[4426:0-263_4427:264-288_4434:289-565_4418:566-615]_[-1,_4426,_4427,_4434,_4418,_-2]	1	p1	(T)14	14	184	197
TR3253|c0_g1_i1_len=526_path=[1241:0-48_1242:49-49_1243:50-53_1256:54-100_1255:101-205_1236:206-525]_[-1,_1241,_1242,_1243,_1256,_1255,_1236,_-2]	1	p1	(T)13	13	361	373
TR3253|c0_g2_i1_len=371_path=[1237:0-26_1238:27-31_1239:32-50_1240:51-370]_[-1,_1237,_1238,_1239,_1240,_-2]	1	p1	(T)13	13	206	218
TR3256|c0_g1_i1_len=1048_path=[2405:0-1047]_[-1,_2405,_-2]	1	c	(T)13a(T)13	27	11	37
TR3259|c0_g1_i1_len=455_path=[914:0-192_915:193-216_916:217-454]_[-1,_914,_915,_916,_-2]	1	p1	(A)10	10	347	356
TR3262|c0_g2_i1_len=1586_path=[3144:0-292_3145:293-307_3146:308-1585]_[-1,_3144,_3145,_3146,_-2]	1	p1	(A)10	10	285	294
TR3265|c0_g2_i1_len=1174_path=[2385:0-221_2387:222-847_2377:848-887_2378:888-911_2379:912-1173]_[-1,_2385,_2387,_2377,_2378,_2379,_-2]	1	p1	(T)10	10	1134	1143
TR3266|c0_g1_i1_len=279_path=[475:0-222_476:223-278]_[-1,_475,_476,_-2]	1	p3	(CCT)5	15	85	99
TR3266|c0_g2_i1_len=231_path=[473:0-222_474:223-230]_[-1,_473,_474,_-2]	1	p3	(CCT)5	15	85	99
TR3272|c0_g1_i1_len=1460_path=[2900:0-889_2901:890-913_2902:914-1459]_[-1,_2900,_2901,_2902,_-2]	1	p3	(ATT)5	15	16	30
TR3275|c0_g1_i1_len=455_path=[1051:0-95_1052:96-130_1057:131-150_1056:151-421_1048:422-454]_[-1,_1051,_1052,_1057,_1056,_1048,_-2]	1	p2	(AG)7	14	46	59
TR3275|c0_g1_i2_len=455_path=[1051:0-95_1052:96-130_1057:131-150_1056:151-421_1050:422-454]_[-1,_1051,_1052,_1057,_1056,_1050,_-2]	1	p2	(AG)7	14	46	59
TR3280|c0_g1_i1_len=1298_path=[3013:0-330_3014:331-354_3023:355-684_3019:685-708_3022:709-1114_3017:1115-1297]_[-1,_3013,_3014,_3023,_3019,_3022,_3017,_-2]	1	p3	(AAT)6	18	181	198
TR3280|c0_g1_i2_len=1298_path=[3013:0-330_3014:331-354_3023:355-684_3019:685-708_3022:709-1114_3012:1115-1297]_[-1,_3013,_3014,_3023,_3019,_3022,_3012,_-2]	1	p3	(AAT)6	18	181	198
TR3283|c0_g2_i1_len=923_path=[3749:0-633_3755:634-920_3748:921-922]_[-1,_3749,_3755,_3748,_-2]	1	p1	(A)22	22	1	22
TR3283|c0_g3_i1_len=654_path=[3745:0-633_3746:634-653]_[-1,_3745,_3746,_-2]	1	p1	(A)22	22	1	22
TR3284|c0_g1_i1_len=869_path=[2745:0-868]_[-1,_2745,_-2]	1	p2	(TC)8	16	68	83
TR3287|c0_g2_i1_len=776_path=[3284:0-449_3290:450-729_3278:730-745_3279:746-775]_[-1,_3284,_3290,_3278,_3279,_-2]	1	c	(T)17cgagacaaaagagag(AT)8	48	1	48
TR3287|c0_g2_i2_len=777_path=[3284:0-449_3290:450-729_3276:730-776]_[-1,_3284,_3290,_3276,_-2]	1	c	(T)17cgagacaaaagagag(AT)8	48	1	48
TR3296|c1_g1_i1_len=684_path=[1323:0-683]_[-1,_1323,_-2]	1	p1	(A)17	17	1	17
TR3301|c0_g1_i1_len=852_path=[3256:0-769_3257:770-799_3258:800-817_3259:818-832_3260:833-851]_[-1,_3256,_3257,_3258,_3259,_3260,_-2]	1	p1	(A)11	11	171	181
TR3301|c0_g2_i1_len=815_path=[3267:0-769_3268:770-799_3269:800-814]_[-1,_3267,_3268,_3269,_-2]	1	p1	(A)11	11	171	181
TR3301|c0_g4_i1_len=806_path=[3270:0-769_3271:770-786_3272:787-805]_[-1,_3270,_3271,_3272,_-2]	1	p1	(A)11	11	171	181
TR3302|c0_g1_i1_len=1771_path=[3562:0-531_3563:532-554_3571:555-852_3566:853-876_3567:877-1770]_[-1,_3562,_3563,_3571,_3566,_3567,_-2]	1	p2	(TC)7	14	60	73
TR3306|c0_g1_i1_len=2947_path=[3027:0-2896_3028:2897-2946]_[-1,_3027,_3028,_-2]	1	p1	(A)23	23	1	23
TR3306|c0_g2_i1_len=2948_path=[3025:0-2896_3026:2897-2947]_[-1,_3025,_3026,_-2]	1	p1	(A)23	23	1	23
TR3306|c1_g1_i1_len=363_path=[681:0-362]_[-1,_681,_-2]	1	p1	(A)23	23	341	363
TR3307|c0_g3_i1_len=1854_path=[4542:0-1815_4543:1816-1853]_[-1,_4542,_4543,_-2]	1	p1	(A)17	17	1	17
TR3309|c0_g2_i1_len=472_path=[4187:0-395_4188:396-471]_[-1,_4187,_4188,_-2]	1	p2	(CT)8	16	204	219
TR3310|c0_g1_i1_len=2264_path=[4508:0-225_4509:226-249_4510:250-2263]_[-1,_4508,_4509,_4510,_-2]	1	p2	(TA)6	12	1	12
TR3313|c0_g1_i1_len=3062_path=[6132:0-2158_6133:2159-2174_6134:2175-3061]_[-1,_6132,_6133,_6134,_-2]	1	c	(CT)6atctatatataattctctttgattcagcgctacccacatcgctgacttcttgtttcatctttcttttcttc(T)11	94	133	226
TR3313|c0_g2_i1_len=3063_path=[6135:0-2158_6136:2159-2175_6137:2176-3062]_[-1,_6135,_6136,_6137,_-2]	1	c	(CT)6atctatatataattctctttgattcagcgctacccacatcgctgacttcttgtttcatctttcttttcttc(T)11	94	133	226
TR3314|c0_g2_i1_len=1589_path=[3966:0-1167_3967:1168-1191_3973:1192-1279_3963:1280-1588]_[-1,_3966,_3967,_3973,_3963,_-2]	1	p2	(TC)7	14	81	94
TR3318|c0_g1_i1_len=1189_path=[3025:0-57_3026:58-75_3027:76-1188]_[-1,_3025,_3026,_3027,_-2]	1	p3	(CTT)5	15	1037	1051
TR3318|c0_g2_i1_len=1150_path=[3023:0-36_3024:37-1149]_[-1,_3023,_3024,_-2]	1	p3	(CTT)5	15	998	1012
TR3319|c0_g1_i1_len=395_path=[1122:0-353_1123:354-394]_[-1,_1122,_1123,_-2]	1	p1	(T)21	21	375	395
TR3319|c0_g2_i1_len=562_path=[1120:0-353_1121:354-561]_[-1,_1120,_1121,_-2]	1	p1	(A)21	21	542	562
TR3321|c0_g1_i1_len=1574_path=[3128:0-1086_3129:1087-1110_3130:1111-1573]_[-1,_3128,_3129,_3130,_-2]	1	p1	(T)14	14	1	14
TR3321|c0_g1_i1_len=1574_path=[3128:0-1086_3129:1087-1110_3130:1111-1573]_[-1,_3128,_3129,_3130,_-2]	2	p3	(AGT)6	18	1340	1357
TR3323|c0_g2_i1_len=1461_path=[4135:0-1429_4136:1430-1460]_[-1,_4135,_4136,_-2]	1	p1	(T)10	10	434	443
TR3323|c0_g3_i1_len=1461_path=[4137:0-1429_4138:1430-1443_4139:1444-1460]_[-1,_4137,_4138,_4139,_-2]	1	p1	(T)10	10	434	443
TR3328|c0_g1_i1_len=645_path=[623:0-644]_[-1,_623,_-2]	1	p3	(AAT)6	18	179	196
TR3333|c0_g1_i1_len=906_path=[1796:0-370_1797:371-384_1798:385-905]_[-1,_1796,_1797,_1798,_-2]	1	p1	(A)11	11	362	372
TR3333|c0_g2_i1_len=905_path=[1793:0-370_1794:371-383_1795:384-904]_[-1,_1793,_1794,_1795,_-2]	1	p1	(A)10	10	362	371
TR3335|c0_g2_i1_len=1178_path=[3764:0-270_3781:271-1051_3780:1052-1077_3779:1078-1175_3770:1176-1177]_[-1,_3764,_3781,_3780,_3779,_3770,_-2]	1	p3	(AGC)5	15	441	455
TR3335|c0_g2_i2_len=1178_path=[3759:0-270_3781:271-1051_3780:1052-1077_3779:1078-1175_3770:1176-1177]_[-1,_3759,_3781,_3780,_3779,_3770,_-2]	1	p3	(AGC)5	15	441	455
TR3337|c0_g2_i1_len=1229_path=[6731:0-1228]_[-1,_6731,_-2]	1	p1	(A)22	22	1	22
TR3337|c0_g2_i1_len=1229_path=[6731:0-1228]_[-1,_6731,_-2]	2	p1	(T)10	10	144	153
TR3340|c0_g2_i1_len=464_path=[5925:0-310_5926:311-463]_[-1,_5925,_5926,_-2]	1	p1	(A)10	10	160	169
TR3346|c0_g3_i1_len=797_path=[1823:0-157_1824:158-158_1825:159-796]_[-1,_1823,_1824,_1825,_-2]	1	p1	(A)12	12	5	16
TR3348|c0_g1_i1_len=1987_path=[4650:0-499_4651:500-522_4663:523-1569_4654:1570-1593_4655:1594-1597_4664:1598-1691_4661:1692-1986]_[-1,_4650,_4651,_4663,_4654,_4655,_4664,_4661,_-2]	1	p3	(TCA)5	15	1273	1287
TR3348|c0_g1_i2_len=1987_path=[4650:0-499_4651:500-522_4663:523-1569_4654:1570-1593_4655:1594-1597_4664:1598-1691_4647:1692-1986]_[-1,_4650,_4651,_4663,_4654,_4655,_4664,_4647,_-2]	1	p3	(TCA)5	15	1273	1287
TR3349|c0_g2_i1_len=1078_path=[4550:0-1077]_[-1,_4550,_-2]	1	p2	(TC)8	16	35	50
TR3362|c0_g1_i1_len=375_path=[849:0-296_850:297-320_851:321-337_852:338-345_853:346-367_854:368-374]_[-1,_849,_850,_851,_852,_853,_854,_-2]	1	p3	(AGG)6	18	1	18
TR3362|c0_g2_i1_len=369_path=[844:0-296_845:297-320_846:321-337_847:338-345_848:346-368]_[-1,_844,_845,_846,_847,_848,_-2]	1	p3	(AGG)6	18	1	18
TR3364|c0_g1_i1_len=825_path=[1907:0-758_1908:759-776_1909:777-824]_[-1,_1907,_1908,_1909,_-2]	1	p1	(T)13	13	1	13
TR3364|c0_g2_i1_len=787_path=[1910:0-758_1911:759-786]_[-1,_1910,_1911,_-2]	1	p1	(T)13	13	1	13
TR3372|c1_g1_i1_len=409_path=[773:0-408]_[-1,_773,_-2]	1	p2	(GA)9	18	360	377
TR3374|c0_g2_i1_len=414_path=[2447:0-413]_[-1,_2447,_-2]	1	p1	(A)21	21	1	21
TR3375|c0_g1_i1_len=246_path=[1779:0-244_1780:245-245]_[-1,_1779,_1780,_-2]	1	p1	(A)24	24	223	246
TR3375|c0_g2_i1_len=558_path=[1762:0-23_1763:24-24_1764:25-25_1765:26-26_1766:27-27_1767:28-28_1768:29-29_1769:30-30_1770:31-31_1771:32-32_1772:33-33_1773:34-34_1774:35-35_1775:36-36_1788:37-158_1784:159-182_1787:183-431_1782:432-557]_[-1,_1762,_1763,_1764,_1765,_1766,_1767,_1768,_1769,_1770,_1771,_1772,_1773,_1774,_1775,_1788,_1784,_1787,_1782,_-2]	1	p1	(A)37	37	1	37
TR3375|c0_g2_i2_len=558_path=[1762:0-23_1763:24-24_1764:25-25_1765:26-26_1766:27-27_1767:28-28_1768:29-29_1769:30-30_1770:31-31_1771:32-32_1772:33-33_1773:34-34_1774:35-35_1775:36-36_1788:37-158_1784:159-182_1787:183-431_1778:432-557]_[-1,_1762,_1763,_1764,_1765,_1766,_1767,_1768,_1769,_1770,_1771,_1772,_1773,_1774,_1775,_1788,_1784,_1787,_1778,_-2]	1	p1	(A)37	37	1	37
TR3387|c0_g1_i1_len=937_path=[2811:0-579_2816:580-932_2814:933-936]_[-1,_2811,_2816,_2814,_-2]	1	p1	(T)23	23	1	23
TR3387|c0_g3_i1_len=635_path=[2807:0-579_2808:580-599_2809:600-611_2810:612-634]_[-1,_2807,_2808,_2809,_2810,_-2]	1	p1	(T)23	23	1	23
TR3389|c0_g1_i1_len=686_path=[1483:0-61_1491:62-311_1479:312-335_1490:336-670_1488:671-685]_[-1,_1483,_1491,_1479,_1490,_1488,_-2]	1	p2	(TC)7	14	1	14
TR3389|c0_g1_i1_len=686_path=[1483:0-61_1491:62-311_1479:312-335_1490:336-670_1488:671-685]_[-1,_1483,_1491,_1479,_1490,_1488,_-2]	2	p1	(T)10	10	426	435
TR3396|c0_g2_i1_len=1504_path=[3785:0-169_3786:170-183_3794:184-1349_3789:1350-1373_3790:1374-1503]_[-1,_3785,_3786,_3794,_3789,_3790,_-2]	1	p1	(T)13	13	8	20
TR3396|c0_g2_i1_len=1504_path=[3785:0-169_3786:170-183_3794:184-1349_3789:1350-1373_3790:1374-1503]_[-1,_3785,_3786,_3794,_3789,_3790,_-2]	2	p1	(T)11	11	161	171
TR3416|c0_g1_i1_len=506_path=[1005:0-397_1006:398-505]_[-1,_1005,_1006,_-2]	1	p3	(CAA)5	15	54	68
TR3422|c0_g2_i1_len=522_path=[5226:0-517_5227:518-521]_[-1,_5226,_5227,_-2]	1	p1	(T)10	10	2	11
TR3427|c0_g1_i1_len=1714_path=[3404:0-1713]_[-1,_3404,_-2]	1	p3	(GCT)5	15	486	500
TR3430|c0_g1_i1_len=3860_path=[7813:0-2506_7814:2507-2530_7815:2531-2573_7816:2574-2597_7817:2598-3859]_[-1,_7813,_7814,_7815,_7816,_7817,_-2]	1	p1	(A)10	10	152	161
TR3430|c0_g1_i1_len=3860_path=[7813:0-2506_7814:2507-2530_7815:2531-2573_7816:2574-2597_7817:2598-3859]_[-1,_7813,_7814,_7815,_7816,_7817,_-2]	2	p1	(A)14	14	3484	3497
TR3430|c0_g1_i1_len=3860_path=[7813:0-2506_7814:2507-2530_7815:2531-2573_7816:2574-2597_7817:2598-3859]_[-1,_7813,_7814,_7815,_7816,_7817,_-2]	3	c	(A)10g(A)11	22	3833	3854
TR3441|c0_g1_i1_len=791_path=[769:0-790]_[-1,_769,_-2]	1	p2	(GT)6	12	393	404
TR3442|c0_g1_i1_len=1635_path=[3322:0-994_3323:995-1014_3324:1015-1634]_[-1,_3322,_3323,_3324,_-2]	1	p1	(A)12	12	387	398
TR3442|c0_g2_i1_len=1647_path=[3319:0-994_3320:995-1026_3321:1027-1646]_[-1,_3319,_3320,_3321,_-2]	1	p1	(A)12	12	387	398
TR3446|c0_g1_i1_len=1964_path=[4411:0-498_4412:499-522_4423:523-906_4415:907-930_4422:931-1747_4418:1748-1963]_[-1,_4411,_4412,_4423,_4415,_4422,_4418,_-2]	1	p1	(T)10	10	1	10
TR3446|c0_g1_i2_len=1965_path=[4411:0-498_4412:499-522_4423:523-906_4415:907-930_4422:931-1747_4420:1748-1964]_[-1,_4411,_4412,_4423,_4415,_4422,_4420,_-2]	1	p1	(T)10	10	1	10
TR3447|c0_g1_i1_len=2027_path=[4132:0-1244_4133:1245-1268_4137:1269-1415_4130:1416-1439_4136:1440-2002_4128:2003-2026]_[-1,_4132,_4133,_4137,_4130,_4136,_4128,_-2]	1	p2	(GA)6	12	1911	1922
TR3456|c0_g1_i1_len=596_path=[574:0-595]_[-1,_574,_-2]	1	p1	(A)13	13	41	53
TR3460|c0_g1_i1_len=330_path=[664:0-138_665:139-162_666:163-329]_[-1,_664,_665,_666,_-2]	1	c	(A)14ttacattttaagaacaagttccatgataaatcagg(A)11	60	4	63
TR3461|c0_g1_i2_len=2413_path=[5597:0-96_5604:97-221_5600:222-245_5601:246-2412]_[-1,_5597,_5604,_5600,_5601,_-2]	1	p2	(GA)6	12	58	69
TR3465|c0_g1_i1_len=1697_path=[3431:0-353_3432:354-377_3463:378-737_3426:738-761_3462:762-1652_3464:1653-1653_3430:1654-1696]_[-1,_3431,_3432,_3463,_3426,_3462,_3464,_3430,_-2]	1	p2	(AG)12	24	1631	1654
TR3471|c0_g1_i1_len=542_path=[1509:0-71_1510:72-95_1518:96-267_1519:268-296_1520:297-320_1521:321-325_1512:326-348_1505:349-541]_[-1,_1509,_1510,_1518,_1519,_1520,_1521,_1512,_1505,_-2]	1	p1	(T)12	12	1	12
TR3471|c0_g1_i2_len=494_path=[1509:0-71_1510:72-95_1518:96-267_1519:268-296_1520:297-320_1521:321-325_1495:326-493]_[-1,_1509,_1510,_1518,_1519,_1520,_1521,_1495,_-2]	1	p1	(T)12	12	1	12
TR3476|c0_g1_i1_len=1183_path=[2392:0-23_2393:24-24_2394:25-25_2395:26-26_2396:27-27_2397:28-28_2398:29-29_2399:30-30_2400:31-31_2417:32-229_2377:230-242_2421:243-243_2420:244-602_2419:603-621_2418:622-961_2422:962-962_2382:963-975_2413:976-1173_2367:1174-1174_2368:1175-1175_2369:1176-1176_2370:1177-1177_2371:1178-1178_2372:1179-1179_2373:1180-1180_2374:1181-1181_2375:1182-1182]_[-1,_2392,_2393,_…	1	p1	(T)32	32	1	32
TR3476|c0_g1_i1_len=1183_path=[2392:0-23_2393:24-24_2394:25-25_2395:26-26_2396:27-27_2397:28-28_2398:29-29_2399:30-30_2400:31-31_2417:32-229_2377:230-242_2421:243-243_2420:244-602_2419:603-621_2418:622-961_2422:962-962_2382:963-975_2413:976-1173_2367:1174-1174_2368:1175-1175_2369:1176-1176_2370:1177-1177_2371:1178-1178_2372:1179-1179_2373:1180-1180_2374:1181-1181_2375:1182-1182]_[-1,_2392,_2393,_…	2	p1	(A)11	11	221	231
TR3476|c0_g1_i1_len=1183_path=[2392:0-23_2393:24-24_2394:25-25_2395:26-26_2396:27-27_2397:28-28_2398:29-29_2399:30-30_2400:31-31_2417:32-229_2377:230-242_2421:243-243_2420:244-602_2419:603-621_2418:622-961_2422:962-962_2382:963-975_2413:976-1173_2367:1174-1174_2368:1175-1175_2369:1176-1176_2370:1177-1177_2371:1178-1178_2372:1179-1179_2373:1180-1180_2374:1181-1181_2375:1182-1182]_[-1,_2392,_2393,_…	3	p1	(T)11	11	953	963
TR3476|c0_g1_i1_len=1183_path=[2392:0-23_2393:24-24_2394:25-25_2395:26-26_2396:27-27_2397:28-28_2398:29-29_2399:30-30_2400:31-31_2417:32-229_2377:230-242_2421:243-243_2420:244-602_2419:603-621_2418:622-961_2422:962-962_2382:963-975_2413:976-1173_2367:1174-1174_2368:1175-1175_2369:1176-1176_2370:1177-1177_2371:1178-1178_2372:1179-1179_2373:1180-1180_2374:1181-1181_2375:1182-1182]_[-1,_2392,_2393,_…	4	p1	(A)32	32	1152	1183
TR3476|c0_g1_i2_len=909_path=[2363:0-536_2419:537-555_2418:556-895_2422:896-896_2404:897-908]_[-1,_2363,_2419,_2418,_2422,_2404]	1	p1	(T)23	23	887	909
TR3476|c0_g1_i3_len=968_path=[2387:0-23_2388:24-24_2389:25-36_2421:37-37_2420:38-396_2419:397-415_2418:416-755_2422:756-756_2382:757-769_2413:770-967]_[-1,_2387,_2388,_2389,_2421,_2420,_2419,_2418,_2422,_2382,_2413]	1	p1	(A)25	25	1	25
TR3476|c0_g1_i3_len=968_path=[2387:0-23_2388:24-24_2389:25-36_2421:37-37_2420:38-396_2419:397-415_2418:416-755_2422:756-756_2382:757-769_2413:770-967]_[-1,_2387,_2388,_2389,_2421,_2420,_2419,_2418,_2422,_2382,_2413]	2	p1	(T)11	11	747	757
TR3476|c0_g1_i3_len=968_path=[2387:0-23_2388:24-24_2389:25-36_2421:37-37_2420:38-396_2419:397-415_2418:416-755_2422:756-756_2382:757-769_2413:770-967]_[-1,_2387,_2388,_2389,_2421,_2420,_2419,_2418,_2422,_2382,_2413]	3	p1	(A)23	23	946	968
TR3477|c0_g2_i1_len=288_path=[1307:0-215_1308:216-259_1309:260-287]_[-1,_1307,_1308,_1309,_-2]	1	p2	(TC)9	18	223	240
TR3478|c0_g1_i1_len=1549_path=[3053:0-1548]_[-1,_3053,_-2]	1	p3	(GGT)5	15	722	736
TR3480|c1_g1_i1_len=1511_path=[3182:0-41_3189:42-42_3188:43-43_3187:44-44_3186:45-45_3185:46-46_3184:47-47_3183:48-48_3181:49-49_3180:50-50_3178:51-51_3176:52-52_3175:53-53_3173:54-54_3171:55-1481_3149:1482-1510]_[3182,_3189,_3188,_3187,_3186,_3185,_3184,_3183,_3181,_3180,_3178,_3176,_3175,_3173,_3171,_3149,_-2]	1	p1	(T)36	36	20	55
TR3480|c1_g1_i2_len=1507_path=[3182:0-41_3185:42-42_3184:43-43_3183:44-44_3181:45-45_3180:46-46_3178:47-47_3176:48-48_3175:49-49_3173:50-50_3171:51-1477_3149:1478-1506]_[3182,_3185,_3184,_3183,_3181,_3180,_3178,_3176,_3175,_3173,_3171,_3149,_-2]	1	p1	(T)32	32	20	51
TR3480|c1_g1_i3_len=1502_path=[3182:0-41_3178:42-42_3176:43-43_3175:44-44_3173:45-45_3171:46-1472_3149:1473-1501]_[3182,_3178,_3176,_3175,_3173,_3171,_3149,_-2]	1	p1	(T)27	27	20	46
TR3480|c1_g1_i4_len=1499_path=[3182:0-41_3173:42-42_3171:43-1469_3149:1470-1498]_[3182,_3173,_3171,_3149,_-2]	1	p1	(T)24	24	20	43
TR3480|c1_g1_i5_len=1509_path=[3182:0-41_3187:42-42_3186:43-43_3185:44-44_3184:45-45_3183:46-46_3181:47-47_3180:48-48_3178:49-49_3176:50-50_3175:51-51_3173:52-52_3171:53-1479_3149:1480-1508]_[3182,_3187,_3186,_3185,_3184,_3183,_3181,_3180,_3178,_3176,_3175,_3173,_3171,_3149,_-2]	1	p1	(T)34	34	20	53
TR3480|c1_g1_i6_len=1504_path=[3182:0-41_3181:42-42_3180:43-43_3178:44-44_3176:45-45_3175:46-46_3173:47-47_3171:48-1474_3149:1475-1503]_[3182,_3181,_3180,_3178,_3176,_3175,_3173,_3171,_3149,_-2]	1	p1	(T)29	29	20	48
TR3487|c0_g3_i1_len=2086_path=[10144:0-2061_10145:2062-2085]_[-1,_10144,_10145,_-2]	1	p2	(AT)11	22	43	64
TR3491|c0_g1_i1_len=3600_path=[7204:0-1029_7205:1030-1053_7206:1054-3599]_[-1,_7204,_7205,_7206,_-2]	1	p1	(T)10	10	3434	3443
TR3492|c0_g1_i1_len=1018_path=[2081:0-490_2082:491-607_2091:608-987_2087:988-1017]_[-1,_2081,_2082,_2091,_2087,_-2]	1	p1	(T)10	10	893	902
TR3497|c0_g1_i1_len=426_path=[1027:0-203_1028:204-425]_[-1,_1027,_1028,_-2]	1	p1	(T)23	23	1	23
TR3497|c0_g2_i1_len=426_path=[1029:0-203_1030:204-425]_[-1,_1029,_1030,_-2]	1	p1	(T)23	23	1	23
TR3497|c0_g2_i1_len=426_path=[1029:0-203_1030:204-425]_[-1,_1029,_1030,_-2]	2	p5	(AGCCA)5	25	210	234
TR3498|c0_g2_i1_len=409_path=[1527:0-64_1531:65-203_1529:204-331_1518:332-345_1519:346-408]_[-1,_1527,_1531,_1529,_1518,_1519,_-2]	1	p1	(T)11	11	62	72
TR3498|c0_g2_i3_len=410_path=[1511:0-65_1531:66-204_1529:205-332_1518:333-346_1519:347-409]_[-1,_1511,_1531,_1529,_1518,_1519,_-2]	1	p1	(T)11	11	63	73
TR3507|c0_g1_i1_len=1150_path=[2353:0-34_2354:35-1149]_[-1,_2353,_2354,_-2]	1	p3	(GGC)6	18	441	458
TR3507|c0_g1_i1_len=1150_path=[2353:0-34_2354:35-1149]_[-1,_2353,_2354,_-2]	2	p1	(A)10	10	920	929
TR3507|c0_g1_i1_len=1150_path=[2353:0-34_2354:35-1149]_[-1,_2353,_2354,_-2]	3	c	(TTTG)5atgaaactaaaatctattgaatgaaaatcatttctat(A)10	67	1084	1150
TR3507|c0_g2_i1_len=1186_path=[2351:0-70_2352:71-1185]_[-1,_2351,_2352,_-2]	1	p3	(GGC)6	18	477	494
TR3507|c0_g2_i1_len=1186_path=[2351:0-70_2352:71-1185]_[-1,_2351,_2352,_-2]	2	p1	(A)10	10	956	965
TR3507|c0_g2_i1_len=1186_path=[2351:0-70_2352:71-1185]_[-1,_2351,_2352,_-2]	3	c	(TTTG)5atgaaactaaaatctattgaatgaaaatcatttctat(A)10	67	1120	1186
TR3511|c0_g1_i1_len=262_path=[799:0-211_800:212-230_801:231-261]_[-1,_799,_800,_801,_-2]	1	p1	(T)10	10	85	94
TR3522|c0_g1_i1_len=871_path=[1915:0-836_1916:837-857_1917:858-870]_[-1,_1915,_1916,_1917,_-2]	1	p3	(AGA)5	15	784	798
TR3522|c0_g2_i1_len=872_path=[1918:0-836_1919:837-871]_[-1,_1918,_1919,_-2]	1	p3	(AGA)5	15	784	798
TR3527|c0_g6_i1_len=237_path=[8509:0-150_8510:151-236]_[-1,_8509,_8510,_-2]	1	p1	(A)11	11	162	172
TR3528|c0_g1_i1_len=648_path=[1853:0-128_1854:129-163_@1862@!:164-623_1859:624-647]_[-1,_1853,_1854,_1862,_1859,_-2]	1	p1	(T)11	11	380	390
TR3528|c0_g1_i2_len=848_path=[1856:0-64_1861:65-234_1864:235-340_1863:341-363_@1862@!:364-823_1859:824-847]_[-1,_1856,_1861,_1864,_1863,_1862,_1859,_-2]	1	p3	(CTT)6	18	209	226
TR3528|c0_g1_i2_len=848_path=[1856:0-64_1861:65-234_1864:235-340_1863:341-363_@1862@!:364-823_1859:824-847]_[-1,_1856,_1861,_1864,_1863,_1862,_1859,_-2]	2	p1	(T)11	11	580	590
TR3528|c0_g1_i3_len=821_path=[1851:0-37_1861:38-207_1864:208-313_1863:314-336_@1862@!:337-796_1859:797-820]_[-1,_1851,_1861,_1864,_1863,_1862,_1859,_-2]	1	p3	(CTT)6	18	182	199
TR3528|c0_g1_i3_len=821_path=[1851:0-37_1861:38-207_1864:208-313_1863:314-336_@1862@!:337-796_1859:797-820]_[-1,_1851,_1861,_1864,_1863,_1862,_1859,_-2]	2	p1	(T)11	11	553	563
TR3540|c1_g1_i1_len=1404_path=[1382:0-1403]_[-1,_1382,_-2]	1	p1	(T)12	12	19	30
TR3540|c1_g1_i1_len=1404_path=[1382:0-1403]_[-1,_1382,_-2]	2	p1	(A)12	12	215	226
TR3543|c0_g1_i1_len=389_path=[1149:0-26_1169:27-329_1155:330-347_1156:348-361_1157:362-388]_[-1,_1149,_1169,_1155,_1156,_1157,_-2]	1	p1	(A)11	11	165	175
TR3543|c0_g1_i2_len=498_path=[1161:0-121_1170:122-134_1169:135-437_1167:438-497]_[-1,_1161,_1170,_1169,_1167,_-2]	1	p1	(A)11	11	273	283
TR3544|c0_g1_i1_len=680_path=[1364:0-157_1365:158-181_1366:182-679]_[-1,_1364,_1365,_1366,_-2]	1	p1	(A)13	13	1	13
TR3546|c0_g1_i1_len=1471_path=[2928:0-1441_2929:1442-1470]_[-1,_2928,_2929,_-2]	1	c	(A)16gagagtagccaaagaagctttctgctttgcttcccttcacttcatccttaataatcaacctcatttcttcatagattcaactgaaagtag(T)12	118	1	118
TR3546|c0_g2_i1_len=1472_path=[2926:0-1441_2927:1442-1471]_[-1,_2926,_2927,_-2]	1	c	(A)16gagagtagccaaagaagctttctgctttgcttcccttcacttcatccttaataatcaacctcatttcttcatagattcaactgaaagtag(T)12	118	1	118
TR3549|c0_g1_i1_len=364_path=[342:0-363]_[-1,_342,_-2]	1	p1	(A)16	16	349	364
TR3556|c0_g1_i1_len=924_path=[2281:0-697_2282:698-722_2295:723-881_2285:882-899_2286:900-923]_[-1,_2281,_2282,_2295,_2285,_2286,_-2]	1	p3	(TTA)6	18	34	51
TR3556|c0_g1_i1_len=924_path=[2281:0-697_2282:698-722_2295:723-881_2285:882-899_2286:900-923]_[-1,_2281,_2282,_2295,_2285,_2286,_-2]	2	p1	(T)11	11	405	415
TR3556|c0_g1_i1_len=924_path=[2281:0-697_2282:698-722_2295:723-881_2285:882-899_2286:900-923]_[-1,_2281,_2282,_2295,_2285,_2286,_-2]	3	p1	(T)10	10	549	558
TR3556|c0_g1_i2_len=925_path=[2281:0-697_2282:698-722_2295:723-881_2288:882-924]_[-1,_2281,_2282,_2295,_2288,_-2]	1	p3	(TTA)6	18	34	51
TR3556|c0_g1_i2_len=925_path=[2281:0-697_2282:698-722_2295:723-881_2288:882-924]_[-1,_2281,_2282,_2295,_2288,_-2]	2	p1	(T)11	11	405	415
TR3556|c0_g1_i2_len=925_path=[2281:0-697_2282:698-722_2295:723-881_2288:882-924]_[-1,_2281,_2282,_2295,_2288,_-2]	3	p1	(T)10	10	549	558
TR3574|c0_g1_i1_len=2225_path=[4546:0-1726_4547:1727-1727_4548:1728-1748_4587:1749-1753_4586:1754-2043_4588:2044-2044_4553:2045-2224]_[-1,_4546,_4547,_4548,_4587,_4586,_4588,_4553,_-2]	1	p1	(T)24	24	2022	2045
TR3578|c1_g1_i1_len=586_path=[564:0-585]_[-1,_564,_-2]	1	p2	(AT)7	14	511	524
TR3579|c0_g1_i1_len=619_path=[1283:0-79_1287:80-226_1281:227-250_1282:251-618]_[-1,_1283,_1287,_1281,_1282,_-2]	1	p4	(AAAT)5	20	404	423
TR3587|c0_g1_i1_len=1398_path=[2751:0-1397]_[-1,_2751,_-2]	1	c	(T)10cttc(T)10	24	17	40
TR3587|c0_g1_i1_len=1398_path=[2751:0-1397]_[-1,_2751,_-2]	2	p1	(T)21	21	1378	1398
TR3597|c1_g1_i1_len=802_path=[1559:0-801]_[-1,_1559,_-2]	1	p1	(A)13	13	675	687
TR3610|c0_g1_i1_len=648_path=[2798:0-102_2799:103-647]_[-1,_2798,_2799,_-2]	1	p1	(A)20	20	1	20
TR3610|c0_g2_i1_len=708_path=[2796:0-35_2797:36-707]_[-1,_2796,_2797,_-2]	1	p1	(T)13	13	18	30
TR3610|c0_g3_i1_len=677_path=[2791:0-23_2792:24-24_2806:25-131_2795:132-676]_[-1,_2791,_2792,_2806,_2795,_-2]	1	p1	(T)25	25	1	25
TR3611|c0_g1_i1_len=825_path=[1605:0-824]_[-1,_1605,_-2]	1	p2	(AC)6	12	653	664
TR3624|c0_g1_i1_len=1150_path=[2500:0-389_2501:390-410_@2509@!:411-1042_2499:1043-1149]_[-1,_2500,_2501,_2509,_2499,_-2]	1	p1	(A)10	10	167	176
TR3624|c0_g1_i2_len=1162_path=[2505:0-389_2506:390-422_@2509@!:423-1054_2504:1055-1161]_[-1,_2505,_2506,_2509,_2504,_-2]	1	p1	(A)10	10	167	176
TR3624|c0_g1_i3_len=1150_path=[2500:0-389_2501:390-410_@2509@!:411-1042_2504:1043-1149]_[-1,_2500,_2501,_2509,_2504,_-2]	1	p1	(A)10	10	167	176
TR3627|c0_g1_i1_len=226_path=[525:0-62_526:63-225]_[-1,_525,_526,_-2]	1	p2	(AT)9	18	102	119
TR3627|c0_g2_i1_len=245_path=[527:0-81_528:82-244]_[-1,_527,_528,_-2]	1	p2	(AT)9	18	121	138
TR3635|c0_g1_i1_len=1610_path=[3175:0-1609]_[-1,_3175,_-2]	1	p1	(T)14	14	1597	1610
TR3641|c0_g2_i1_len=368_path=[847:0-226_848:227-290_849:291-367]_[-1,_847,_848,_849,_-2]	1	p2	(AT)11	22	346	367
TR3654|c0_g1_i1_len=312_path=[604:0-205_605:206-229_606:230-311]_[-1,_604,_605,_606,_-2]	1	p2	(CT)9	18	274	291
TR3660|c0_g1_i1_len=351_path=[329:0-350]_[-1,_329,_-2]	1	p1	(A)12	12	1	12
TR3668|c0_g1_i1_len=284_path=[262:0-283]_[-1,_262,_-2]	1	p1	(T)13	13	42	54
TR3671|c0_g1_i1_len=492_path=[953:0-367_954:368-491]_[-1,_953,_954,_-2]	1	c	(TTA)6(T)16	34	459	492
TR3672|c0_g1_i1_len=1458_path=[2896:0-1036_2897:1037-1060_2898:1061-1457]_[-1,_2896,_2897,_2898,_-2]	1	p1	(A)10	10	1241	1250
TR3674|c0_g1_i1_len=572_path=[1181:0-204_1182:205-228_1190:229-546_1179:547-562_1180:563-571]_[-1,_1181,_1182,_1190,_1179,_1180,_-2]	1	p5	(GTCGC)5	25	101	125
TR3680|c0_g1_i1_len=1451_path=[1408:0-1428_1409:1429-1429_1410:1430-1430_1411:1431-1431_1412:1432-1432_1413:1433-1433_1414:1434-1434_1415:1435-1435_1416:1436-1436_1417:1437-1437_1418:1438-1438_1419:1439-1439_1420:1440-1440_1421:1441-1441_1422:1442-1442_1423:1443-1443_1424:1444-1444_1425:1445-1445_1426:1446-1446_1427:1447-1447_1428:1448-1448_1429:1449-1449_1430:1450-1450]_[-1,_1408,_1409,_1410,_14…	1	p3	(GAG)5	15	350	364
TR3680|c0_g1_i1_len=1451_path=[1408:0-1428_1409:1429-1429_1410:1430-1430_1411:1431-1431_1412:1432-1432_1413:1433-1433_1414:1434-1434_1415:1435-1435_1416:1436-1436_1417:1437-1437_1418:1438-1438_1419:1439-1439_1420:1440-1440_1421:1441-1441_1422:1442-1442_1423:1443-1443_1424:1444-1444_1425:1445-1445_1426:1446-1446_1427:1447-1447_1428:1448-1448_1429:1449-1449_1430:1450-1450]_[-1,_1408,_1409,_1410,_14…	2	p1	(A)45	45	1407	1451
TR3689|c0_g3_i1_len=547_path=[2901:0-546]_[-1,_2901,_-2]	1	p1	(A)11	11	193	203
TR3702|c0_g1_i1_len=716_path=[1700:0-619_1701:620-641_1702:642-715]_[-1,_1700,_1701,_1702,_-2]	1	p1	(A)11	11	266	276
TR3702|c0_g2_i1_len=767_path=[1693:0-619_1694:620-634_1695:635-692_1696:693-766]_[-1,_1693,_1694,_1695,_1696,_-2]	1	p1	(A)11	11	266	276
TR3702|c0_g3_i1_len=717_path=[1697:0-619_1698:620-634_1699:635-716]_[-1,_1697,_1698,_1699,_-2]	1	p1	(A)11	11	266	276
TR3706|c0_g1_i1_len=1149_path=[3656:0-1136_3657:1137-1148]_[-1,_3656,_3657,_-2]	1	p2	(TA)8	16	7	22
TR3706|c0_g2_i1_len=1189_path=[3651:0-1136_3652:1137-1155_3653:1156-1188]_[-1,_3651,_3652,_3653,_-2]	1	p2	(TA)8	16	7	22
TR3706|c0_g3_i1_len=705_path=[3654:0-671_3655:672-704]_[-1,_3654,_3655,_-2]	1	p1	(A)23	23	1	23
TR3738|c0_g1_i1_len=333_path=[1448:0-295_1449:296-332]_[-1,_1448,_1449,_-2]	1	p1	(T)13	13	29	41
TR3738|c0_g1_i1_len=333_path=[1448:0-295_1449:296-332]_[-1,_1448,_1449,_-2]	2	p2	(TA)10	20	164	183
TR3747|c0_g1_i1_len=508_path=[1066:0-410_1067:411-507]_[-1,_1066,_1067,_-2]	1	p2	(CT)6	12	429	440
TR3752|c0_g1_i1_len=961_path=[2031:0-571_2032:572-595_2036:596-924_2037:925-926_2030:927-960]_[-1,_2031,_2032,_2036,_2037,_2030,_-2]	1	p1	(A)10	10	357	366
TR3757|c0_g1_i1_len=365_path=[1040:0-28_1041:29-34_1044:35-328_1039:329-364]_[-1,_1040,_1041,_1044,_1039,_-2]	1	p6	(ATCCAA)5	30	1	30
TR3763|c0_g1_i1_len=624_path=[1305:0-591_1306:592-623]_[-1,_1305,_1306,_-2]	1	p1	(T)10	10	1	10
TR3763|c0_g2_i1_len=623_path=[1302:0-591_1303:592-608_1304:609-622]_[-1,_1302,_1303,_1304,_-2]	1	p1	(T)10	10	1	10
TR3763|c0_g3_i1_len=635_path=[1307:0-591_1308:592-620_1309:621-634]_[-1,_1307,_1308,_1309,_-2]	1	p1	(T)10	10	1	10
TR3769|c0_g2_i1_len=596_path=[1654:0-23_1655:24-24_1656:25-25_1657:26-26_1658:27-27_1659:28-28_1660:29-29_1661:30-30_1662:31-31_1663:32-32_1664:33-33_1665:34-34_1666:35-35_1667:36-36_1674:37-134_1673:135-545_1675:546-554_1653:555-595]_[-1,_1654,_1655,_1656,_1657,_1658,_1659,_1660,_1661,_1662,_1663,_1664,_1665,_1666,_1667,_1674,_1673,_1675,_1653,_-2]	1	p1	(A)37	37	1	37
TR3769|c1_g1_i1_len=251_path=[229:0-250]_[-1,_229,_-2]	1	p1	(A)15	15	228	242
TR3770|c0_g1_i1_len=916_path=[2276:0-292_2277:293-316_2282:317-694_2275:695-915]_[-1,_2276,_2277,_2282,_2275,_-2]	1	p1	(T)12	12	1	12
TR3770|c0_g1_i2_len=916_path=[2276:0-292_2277:293-316_2282:317-694_2280:695-915]_[-1,_2276,_2277,_2282,_2280,_-2]	1	p1	(T)12	12	1	12
TR3773|c0_g1_i1_len=1445_path=[3095:0-23_3096:24-24_3097:25-25_3098:26-26_3099:27-27_3100:28-28_3103:29-937_3090:938-972_3091:973-1444]_[-1,_3095,_3096,_3097,_3098,_3099,_3100,_3103,_3090,_3091,_-2]	1	p1	(T)29	29	1	29
TR3773|c0_g1_i2_len=1431_path=[3095:0-23_3096:24-24_3097:25-25_3098:26-26_3099:27-27_3100:28-28_3103:29-937_3093:938-958_3094:959-1430]_[-1,_3095,_3096,_3097,_3098,_3099,_3100,_3103,_3093,_3094,_-2]	1	p1	(T)29	29	1	29
TR3778|c0_g1_i1_len=313_path=[581:0-312]_[-1,_581,_-2]	1	p1	(A)10	10	14	23
TR3780|c0_g1_i1_len=1144_path=[4443:0-37_4444:38-1143]_[-1,_4443,_4444,_-2]	1	p1	(A)20	20	608	627
TR3780|c0_g2_i1_len=2081_path=[4447:0-172_4449:173-974_4442:975-2080]_[-1,_4447,_4449,_4442,_-2]	1	p3	(ACC)5	15	401	415
TR3780|c0_g2_i1_len=2081_path=[4447:0-172_4449:173-974_4442:975-2080]_[-1,_4447,_4449,_4442,_-2]	2	p3	(TGG)7	21	918	938
TR3780|c0_g2_i1_len=2081_path=[4447:0-172_4449:173-974_4442:975-2080]_[-1,_4447,_4449,_4442,_-2]	3	p1	(A)20	20	1545	1564
TR3783|c0_g2_i1_len=325_path=[2099:0-29_2113:30-312_2102:313-318_2103:319-324]_[-1,_2099,_2113,_2102,_2103,_-2]	1	p6	(TTGAGC)5	30	291	320
TR3785|c0_g2_i2_len=1248_path=[2996:0-925_2997:926-947_3010:948-1100_3003:1101-1247]_[-1,_2996,_2997,_3010,_3003,_-2]	1	p3	(CAC)5	15	1222	1236
TR3787|c0_g3_i1_len=300_path=[2513:0-299]_[-1,_2513,_-2]	1	p3	(CTT)7	21	38	58
TR3794|c0_g1_i1_len=2115_path=[4350:0-727_4351:728-2114]_[-1,_4350,_4351,_-2]	1	p3	(TGA)5	15	412	426
TR3795|c0_g1_i1_len=743_path=[1839:0-571_1840:572-587_1841:588-589_1842:590-742]_[-1,_1839,_1840,_1841,_1842,_-2]	1	p1	(A)13	13	1	13
TR3795|c0_g2_i1_len=738_path=[1843:0-571_1844:572-587_1845:588-737]_[-1,_1843,_1844,_1845,_-2]	1	p1	(A)13	13	1	13
TR3805|c0_g2_i1_len=2274_path=[4632:0-388_4633:389-412_4634:413-420_4635:421-444_4636:445-2273]_[-1,_4632,_4633,_4634,_4635,_4636,_-2]	1	p1	(T)13	13	2025	2037
TR3805|c0_g3_i1_len=2274_path=[4619:0-388_4638:389-404_4640:405-412_4639:413-420_4637:421-444_4628:445-2273]_[-1,_4619,_4638,_4640,_4639,_4637,_4628,_-2]	1	p1	(T)13	13	2025	2037
TR3806|c0_g1_i1_len=2084_path=[4458:0-214_4459:215-238_4462:239-2004_4455:2005-2083]_[-1,_4458,_4459,_4462,_4455,_-2]	1	p1	(T)15	15	1	15
TR3806|c0_g1_i2_len=2136_path=[4458:0-214_4459:215-238_4462:239-2004_4452:2005-2029_4453:2030-2135]_[-1,_4458,_4459,_4462,_4452,_4453,_-2]	1	p1	(T)15	15	1	15
TR3813|c0_g1_i2_len=449_path=[1931:0-40_1940:41-172_1907:173-194_1936:195-431_1914:432-432_1915:433-433_1916:434-434_1917:435-435_1918:436-436_1919:437-437_1920:438-438_1921:439-439_1922:440-440_1923:441-441_1924:442-442_1925:443-443_1926:444-444_1927:445-445_1928:446-446_1929:447-447_1930:448-448]_[-1,_1931,_1940,_1907,_1936,_1914,_1915,_1916,_1917,_1918,_1919,_1920,_1921,_1922,_1923,_1924,_1925…	1	p1	(T)40	40	410	449
TR3813|c0_g1_i3_len=403_path=[1933:0-36_1934:37-148_1936:149-385_1914:386-386_1915:387-387_1916:388-388_1917:389-389_1918:390-390_1919:391-391_1920:392-392_1921:393-393_1922:394-394_1923:395-395_1924:396-396_1925:397-397_1926:398-398_1927:399-399_1928:400-400_1929:401-401_1930:402-402]_[-1,_1933,_1934,_1936,_1914,_1915,_1916,_1917,_1918,_1919,_1920,_1921,_1922,_1923,_1924,_1925,_1926,_1927,_1928,…	1	p1	(T)40	40	364	403
TR3821|c0_g2_i1_len=1308_path=[4758:0-152_4759:153-194_4760:195-218_4768:219-1293_4767:1294-1307]_[-1,_4758,_4759,_4760,_4768,_4767,_-2]	1	p3	(TCT)8	24	64	87
TR3826|c0_g1_i1_len=578_path=[1134:0-294_1135:295-577]_[-1,_1134,_1135,_-2]	1	p1	(T)10	10	81	90
TR3826|c0_g3_i1_len=318_path=[1136:0-294_1137:295-315_1138:316-317]_[-1,_1136,_1137,_1138,_-2]	1	p1	(T)10	10	81	90
TR3829|c0_g1_i1_len=589_path=[1654:0-72_1676:73-103_1675:104-127_1674:128-482_1672:483-574_1665:575-588]_[-1,_1654,_1676,_1675,_1674,_1672,_1665,_-2]	1	p1	(A)10	10	142	151
TR3829|c0_g1_i2_len=633_path=[1654:0-72_1676:73-103_1675:104-127_1674:128-482_1659:483-503_1660:504-620_1661:621-632]_[-1,_1654,_1676,_1675,_1674,_1659,_1660,_1661,_-2]	1	p1	(A)10	10	142	151
TR3830|c0_g1_i1_len=2392_path=[4830:0-423_4832:424-2368_4826:2369-2391]_[-1,_4830,_4832,_4826,_-2]	1	p1	(A)12	12	348	359
TR3832|c0_g1_i1_len=233_path=[421:0-232]_[-1,_421,_-2]	1	p1	(T)10	10	177	186
TR3839|c0_g1_i1_len=345_path=[473:0-200_474:201-344]_[-1,_473,_474,_-2]	1	p1	(A)10	10	289	298
TR3840|c0_g1_i1_len=1476_path=[3242:0-1315_3243:1316-1363_3244:1364-1380_3245:1381-1475]_[-1,_3242,_3243,_3244,_3245,_-2]	1	p1	(T)13	13	11	23
TR3840|c0_g2_i1_len=1487_path=[3235:0-1315_3236:1316-1363_3251:1364-1453_3250:1454-1484_3234:1485-1486]_[-1,_3235,_3236,_3251,_3250,_3234,_-2]	1	p1	(T)13	13	11	23
TR3840|c0_g3_i1_len=1427_path=[3239:0-1315_3240:1316-1331_3241:1332-1426]_[-1,_3239,_3240,_3241,_-2]	1	p1	(T)13	13	11	23
TR3849|c1_g1_i1_len=398_path=[751:0-397]_[-1,_751,_-2]	1	c	(TC)7(AC)6	26	358	383
TR3861|c0_g3_i1_len=478_path=[2085:0-454_2086:455-477]_[-1,_2085,_2086,_-2]	1	p1	(A)10	10	98	107
TR3863|c0_g2_i2_len=841_path=[2173:0-518_2178:519-744_2172:745-840]_[-1,_2173,_2178,_2172,_-2]	1	p1	(T)23	23	819	841
TR3864|c0_g1_i1_len=797_path=[1735:0-721_1736:722-740_1737:741-796]_[-1,_1735,_1736,_1737,_-2]	1	p1	(T)10	10	1	10
TR3864|c0_g2_i1_len=800_path=[1731:0-721_1732:722-725_1733:726-743_1734:744-799]_[-1,_1731,_1732,_1733,_1734,_-2]	1	p1	(T)10	10	1	10
TR3864|c0_g3_i1_len=797_path=[1738:0-721_1739:722-725_1740:726-796]_[-1,_1738,_1739,_1740,_-2]	1	p1	(T)10	10	1	10
TR3867|c0_g1_i1_len=2188_path=[4356:0-258_4357:259-282_4358:283-2187]_[-1,_4356,_4357,_4358,_-2]	1	p1	(A)10	10	1	10
TR3867|c0_g1_i1_len=2188_path=[4356:0-258_4357:259-282_4358:283-2187]_[-1,_4356,_4357,_4358,_-2]	2	p3	(CAG)6	18	1185	1202
TR3868|c0_g1_i1_len=1002_path=[2279:0-343_2280:344-350_2281:351-370_2297:371-911_2284:912-1001]_[-1,_2279,_2280,_2281,_2297,_2284,_-2]	1	c	(T)12aataaatatgtgtg(TA)6	38	1	38
TR3868|c0_g1_i2_len=1044_path=[2287:0-343_2288:344-350_2289:351-369_2298:370-412_2297:413-953_2284:954-1043]_[-1,_2287,_2288,_2289,_2298,_2297,_2284,_-2]	1	c	(T)12aataaatatgtgtg(TA)6	38	1	38
TR3870|c0_g1_i1_len=1025_path=[2297:0-79_2312:80-80_2311:81-82_2310:83-83_2308:84-463_2280:464-487_2309:488-933_2307:934-999_2305:1000-1023_2304:1024-1024]_[-1,_2297,_2312,_2311,_2310,_2308,_2280,_2309,_2307,_2305,_2304,_-2]	1	c	(AAC)7(ATC)8	45	38	82
TR3870|c0_g1_i2_len=1025_path=[2297:0-79_2312:80-80_2311:81-82_2310:83-83_2308:84-463_2280:464-487_2309:488-933_2286:934-1023_2287:1024-1024]_[-1,_2297,_2312,_2311,_2310,_2308,_2280,_2309,_2286,_2287,_-2]	1	c	(AAC)7(ATC)8	45	38	82
TR3875|c0_g1_i1_len=474_path=[1253:0-461_1254:462-473]_[-1,_1253,_1254,_-2]	1	p3	(AAC)5	15	29	43
TR3875|c0_g2_i1_len=512_path=[1257:0-461_1258:462-479_1259:480-511]_[-1,_1257,_1258,_1259,_-2]	1	p3	(AAC)5	15	29	43
TR3877|c0_g2_i1_len=666_path=[7125:0-618_7126:619-665]_[-1,_7125,_7126,_-2]	1	p1	(A)15	15	80	94
TR3877|c0_g3_i1_len=666_path=[7122:0-618_7123:619-637_7124:638-665]_[-1,_7122,_7123,_7124,_-2]	1	p1	(A)15	15	80	94
TR3884|c0_g1_i1_len=628_path=[1434:0-600_1435:601-627]_[-1,_1434,_1435,_-2]	1	p1	(A)12	12	25	36
TR3884|c0_g2_i1_len=725_path=[1432:0-600_1433:601-724]_[-1,_1432,_1433,_-2]	1	p1	(A)12	12	25	36
TR3884|c0_g2_i1_len=725_path=[1432:0-600_1433:601-724]_[-1,_1432,_1433,_-2]	2	p1	(A)16	16	710	725
TR3885|c0_g1_i1_len=773_path=[5768:0-698_5769:699-772]_[-1,_5768,_5769,_-2]	1	c	(A)16gaagcaaaacagctatgttgtacaaacaaagctcataaatgaa(TGT)6	77	1	77
TR3887|c0_g1_i1_len=1864_path=[3880:0-1361_3881:1362-1863]_[-1,_3880,_3881,_-2]	1	p1	(T)12	12	6	17
TR3888|c0_g1_i1_len=425_path=[1375:0-135_1376:136-156_1377:157-424]_[-1,_1375,_1376,_1377,_-2]	1	p3	(CTG)5	15	200	214
TR3888|c0_g3_i1_len=371_path=[1371:0-102_1372:103-370]_[-1,_1371,_1372,_-2]	1	p3	(CTG)5	15	146	160
TR3891|c0_g2_i1_len=5381_path=[10788:0-3481_10789:3482-3505_10795:3506-4201_10792:4202-5380]_[-1,_10788,_10789,_10795,_10792,_-2]	1	c	(TGG)8ggtttgggggttgttactgctgtag(AT)9	67	335	401
TR3900|c0_g1_i1_len=244_path=[370:0-149_371:150-243]_[-1,_370,_371,_-2]	1	p1	(T)11	11	231	241
TR3910|c0_g1_i1_len=897_path=[2050:0-896]_[-1,_2050,_-2]	1	p3	(GGA)5	15	221	235
TR3914|c0_g1_i1_len=1355_path=[2740:0-1174_2741:1175-1354]_[-1,_2740,_2741,_-2]	1	p1	(A)10	10	1167	1176
TR3925|c0_g1_i1_len=672_path=[1582:0-263_1598:264-440_1574:441-460_1596:461-596_1580:597-667_1581:668-671]_[-1,_1582,_1598,_1574,_1596,_1580,_1581,_-2]	1	p1	(T)14	14	8	21
TR3925|c0_g1_i2_len=667_path=[1582:0-263_1598:264-440_1577:441-476_1596:477-612_1593:613-631_1594:632-666]_[-1,_1582,_1598,_1577,_1596,_1593,_1594,_-2]	1	p1	(T)14	14	8	21
TR3925|c0_g1_i3_len=651_path=[1582:0-263_1598:264-440_1574:441-460_1596:461-596_1593:597-615_1594:616-650]_[-1,_1582,_1598,_1574,_1596,_1593,_1594,_-2]	1	p1	(T)14	14	8	21
TR3925|c0_g1_i4_len=688_path=[1582:0-263_1598:264-440_1577:441-476_1596:477-612_1580:613-683_1581:684-687]_[-1,_1582,_1598,_1577,_1596,_1580,_1581,_-2]	1	p1	(T)14	14	8	21
TR3925|c0_g2_i1_len=318_path=[1588:0-263_1589:264-281_1590:282-282_1591:283-317]_[-1,_1588,_1589,_1590,_1591,_-2]	1	p1	(T)14	14	8	21
TR3934|c0_g1_i1_len=235_path=[213:0-234]_[-1,_213,_-2]	1	p3	(TGA)5	15	1	15
TR3948|c0_g2_i1_len=234_path=[1502:0-137_1503:138-139_1504:140-233]_[-1,_1502,_1503,_1504,_-2]	1	p2	(AT)7	14	84	97
TR3948|c0_g3_i1_len=284_path=[1508:0-137_1509:138-153_1510:154-283]_[-1,_1508,_1509,_1510,_-2]	1	p2	(AT)7	14	84	97
TR3953|c0_g1_i1_len=679_path=[2193:0-678]_[-1,_2193,_-2]	1	c	(AT)9gagaa(AT)6	35	1	35
TR3962|c0_g1_i1_len=467_path=[4716:0-313_4726:314-453_4715:454-466]_[-1,_4716,_4726,_4715,_-2]	1	p1	(A)11	11	394	404
TR3968|c0_g1_i1_len=897_path=[3037:0-868_3038:869-884_3039:885-890_3040:891-896]_[-1,_3037,_3038,_3039,_3040,_-2]	1	p1	(A)12	12	168	179
TR3968|c0_g2_i1_len=896_path=[3043:0-868_3044:869-895]_[-1,_3043,_3044,_-2]	1	p1	(A)12	12	168	179
TR3968|c0_g3_i1_len=897_path=[3047:0-868_3048:869-884_3049:885-896]_[-1,_3047,_3048,_3049,_-2]	1	p1	(A)12	12	168	179
TR3972|c2_g1_i1_len=261_path=[239:0-260]_[-1,_239,_-2]	1	p2	(CT)7	14	50	63
TR3975|c0_g1_i1_len=1015_path=[2498:0-1007_2499:1008-1014]_[-1,_2498,_2499,_-2]	1	p2	(TC)7	14	897	910
TR3975|c0_g3_i1_len=1057_path=[2495:0-1007_2496:1008-1027_2497:1028-1056]_[-1,_2495,_2496,_2497,_-2]	1	p2	(TC)7	14	897	910
TR3979|c1_g1_i1_len=300_path=[278:0-299]_[-1,_278,_-2]	1	p3	(TGC)5	15	17	31
TR3985|c0_g1_i1_len=225_path=[3323:0-35_3324:36-36_3325:37-37_3338:38-38_3337:39-39_3335:40-40_3333:41-141_3312:142-224]_[-1,_3323,_3324,_3325,_3338,_3337,_3335,_3333,_3312,_-2]	1	p2	(GA)14	28	14	41
TR3985|c0_g2_i1_len=1446_path=[3320:0-829_3321:830-853_3336:854-1340_3319:1341-1445]_[-1,_3320,_3321,_3336,_3319,_-2]	1	p3	(TGT)5	15	1338	1352
TR3988|c0_g1_i1_len=274_path=[503:0-273]_[-1,_503,_-2]	1	p2	(AG)6	12	242	253
TR3997|c0_g1_i1_len=466_path=[2086:0-36_2087:37-98_2088:99-465]_[-1,_2086,_2087,_2088,_-2]	1	p1	(T)12	12	352	363
TR3997|c0_g2_i1_len=402_path=[2081:0-34_2082:35-401]_[-1,_2081,_2082,_-2]	1	p1	(T)12	12	288	299
TR3997|c0_g3_i1_len=1044_path=[2083:0-614_2084:615-676_2085:677-1043]_[-1,_2083,_2084,_2085,_-2]	1	p1	(A)11	11	13	23
TR3997|c0_g3_i1_len=1044_path=[2083:0-614_2084:615-676_2085:677-1043]_[-1,_2083,_2084,_2085,_-2]	2	p1	(T)12	12	930	941
TR4003|c0_g1_i1_len=241_path=[437:0-240]_[-1,_437,_-2]	1	p1	(T)10	10	109	118
TR4021|c0_g1_i1_len=2126_path=[4419:0-788_4420:789-809_@4432@!:810-1834_4423:1835-2125]_[-1,_4419,_4420,_4432,_4423,_-2]	1	p3	(TCT)5	15	298	312
TR4023|c0_g1_i1_len=796_path=[1602:0-105_@1614@!:106-666_1607:667-795]_[-1,_1602,_1614,_1607,_-2]	1	p1	(A)12	12	743	754
TR4025|c0_g1_i1_len=378_path=[1868:0-365_1869:366-377]_[-1,_1868,_1869,_-2]	1	p1	(A)11	11	103	113
TR4025|c0_g2_i1_len=830_path=[1863:0-365_1873:366-724_1866:725-742_1867:743-829]_[-1,_1863,_1873,_1866,_1867,_-2]	1	p1	(A)11	11	103	113
TR4025|c0_g2_i2_len=793_path=[1863:0-365_1873:366-724_1862:725-792]_[-1,_1863,_1873,_1862,_-2]	1	p1	(A)11	11	103	113
TR4027|c0_g1_i1_len=720_path=[1456:0-69_1457:70-97_1463:98-177_1453:178-719]_[-1,_1456,_1457,_1463,_1453,_-2]	1	p1	(T)10	10	663	672
TR4036|c0_g1_i1_len=2047_path=[8027:0-2046]_[-1,_8027,_-2]	1	p2	(CT)6	12	525	536
TR4047|c0_g1_i1_len=1950_path=[5359:0-1181_5360:1182-1205_5364:1206-1730_5365:1731-1731_5329:1732-1949]_[-1,_5359,_5360,_5364,_5365,_5329,_-2]	1	p1	(A)12	12	4	15
TR4061|c0_g1_i1_len=274_path=[543:0-98_544:99-273]_[-1,_543,_544,_-2]	1	p1	(A)10	10	264	273
TR4061|c0_g2_i1_len=238_path=[545:0-62_546:63-237]_[-1,_545,_546,_-2]	1	p1	(A)10	10	228	237
TR4065|c0_g1_i1_len=595_path=[1622:0-144_1627:145-229_1620:230-249_1624:250-578_1597:579-579_1598:580-580_1599:581-581_1600:582-582_1601:583-583_1602:584-584_1603:585-585_1604:586-586_1605:587-587_1606:588-588_1607:589-589_1608:590-590_1609:591-591_1610:592-592_1611:593-593_1612:594-594]_[-1,_1622,_1627,_1620,_1624,_1597,_1598,_1599,_1600,_1601,_1602,_1603,_1604,_1605,_1606,_1607,_1608,_1609,_161…	1	p1	(T)39	39	557	595
TR4065|c0_g1_i2_len=607_path=[1617:0-144_1627:145-229_1614:230-249_1626:250-261_1624:262-590_1597:591-591_1598:592-592_1599:593-593_1600:594-594_1601:595-595_1602:596-596_1603:597-597_1604:598-598_1605:599-599_1606:600-600_1607:601-601_1608:602-602_1609:603-603_1610:604-604_1611:605-605_1612:606-606]_[-1,_1617,_1627,_1614,_1626,_1624,_1597,_1598,_1599,_1600,_1601,_1602,_1603,_1604,_1605,_1606,_16…	1	p1	(T)39	39	569	607
TR4065|c0_g1_i3_len=607_path=[1622:0-144_1627:145-229_1614:230-249_1626:250-261_1624:262-590_1597:591-591_1598:592-592_1599:593-593_1600:594-594_1601:595-595_1602:596-596_1603:597-597_1604:598-598_1605:599-599_1606:600-600_1607:601-601_1608:602-602_1609:603-603_1610:604-604_1611:605-605_1612:606-606]_[-1,_1622,_1627,_1614,_1626,_1624,_1597,_1598,_1599,_1600,_1601,_1602,_1603,_1604,_1605,_1606,_16…	1	p1	(T)39	39	569	607
TR4065|c0_g1_i4_len=595_path=[1617:0-144_1627:145-229_1620:230-249_1624:250-578_1597:579-579_1598:580-580_1599:581-581_1600:582-582_1601:583-583_1602:584-584_1603:585-585_1604:586-586_1605:587-587_1606:588-588_1607:589-589_1608:590-590_1609:591-591_1610:592-592_1611:593-593_1612:594-594]_[-1,_1617,_1627,_1620,_1624,_1597,_1598,_1599,_1600,_1601,_1602,_1603,_1604,_1605,_1606,_1607,_1608,_1609,_161…	1	p1	(T)39	39	557	595
TR4071|c0_g1_i1_len=549_path=[3319:0-168_3320:169-548]_[-1,_3319,_3320,_-2]	1	p1	(A)10	10	1	10
TR4072|c0_g1_i1_len=655_path=[1697:0-371_1710:372-629_1702:630-648_1703:649-654]_[-1,_1697,_1710,_1702,_1703,_-2]	1	p1	(A)10	10	65	74
TR4085|c0_g1_i1_len=278_path=[499:0-262_500:263-263_501:264-264_502:265-265_503:266-266_504:267-267_505:268-268_506:269-269_507:270-270_508:271-271_509:272-272_510:273-273_511:274-274_512:275-275_513:276-276_514:277-277]_[-1,_499,_500,_501,_502,_503,_504,_505,_506,_507,_508,_509,_510,_511,_512,_513,_514,_-2]	1	p1	(T)38	38	241	278
TR4091|c0_g1_i1_len=297_path=[275:0-296]_[-1,_275,_-2]	1	p2	(AG)6	12	1	12
TR4098|c0_g1_i1_len=650_path=[628:0-649]_[-1,_628,_-2]	1	p1	(A)11	11	1	11
TR4098|c1_g1_i1_len=371_path=[697:0-370]_[-1,_697,_-2]	1	p1	(T)10	10	6	15
TR4098|c1_g1_i1_len=371_path=[697:0-370]_[-1,_697,_-2]	2	c	(T)11(A)10tttgtt(A)11	38	334	371
TR4099|c0_g1_i1_len=386_path=[1051:0-276_1052:277-385]_[-1,_1051,_1052,_-2]	1	p1	(A)15	15	1	15
TR4100|c0_g1_i1_len=1344_path=[1322:0-1343]_[-1,_1322,_-2]	1	p1	(T)10	10	155	164
TR4104|c0_g1_i1_len=1020_path=[2076:0-339_2077:340-363_2084:364-815_2080:816-1019]_[-1,_2076,_2077,_2084,_2080,_-2]	1	p3	(TTA)5	15	701	715
TR4104|c0_g1_i1_len=1020_path=[2076:0-339_2077:340-363_2084:364-815_2080:816-1019]_[-1,_2076,_2077,_2084,_2080,_-2]	2	p1	(A)12	12	1009	1020
TR4118|c1_g1_i1_len=1865_path=[3720:0-1829_3721:1830-1864]_[-1,_3720,_3721,_-2]	1	p1	(T)12	12	174	185
TR4118|c1_g2_i1_len=1866_path=[3722:0-1829_3723:1830-1865]_[-1,_3722,_3723,_-2]	1	p1	(T)12	12	174	185
TR4127|c0_g1_i1_len=785_path=[1750:0-43_1751:44-44_1752:45-45_1753:46-46_1754:47-47_1755:48-48_1756:49-49_1757:50-50_1758:51-51_1759:52-52_1760:53-53_1761:54-54_1762:55-55_1763:56-56_1764:57-57_1765:58-58_1766:59-111_1767:112-140_1773:141-601_1677:602-625_1771:626-757_1710:758-784]_[-1,_1750,_1751,_1752,_1753,_1754,_1755,_1756,_1757,_1758,_1759,_1760,_1761,_1762,_1763,_1764,_1765,_1766,_1767,_177…	1	p1	(T)38	38	22	59
TR4127|c0_g1_i2_len=761_path=[1711:0-23_1712:24-24_1783:25-25_1782:26-26_1781:27-27_1780:28-28_1779:29-29_1778:30-30_1777:31-31_1776:32-32_1775:33-33_1774:34-34_1772:35-87_1770:88-116_1773:117-577_1677:578-601_1771:602-733_1708:734-760]_[-1,_1711,_1712,_1783,_1782,_1781,_1780,_1779,_1778,_1777,_1776,_1775,_1774,_1772,_1770,_1773,_1677,_1771,_1708,_-2]	1	p1	(T)35	35	1	35
TR4127|c0_g1_i3_len=772_path=[1703:0-43_1775:44-44_1774:45-45_1772:46-98_1770:99-127_1773:128-588_1677:589-612_1771:613-744_1710:745-771]_[-1,_1703,_1775,_1774,_1772,_1770,_1773,_1677,_1771,_1710,_-2]	1	p1	(T)25	25	22	46
TR4131|c0_g1_i1_len=302_path=[280:0-301]_[-1,_280,_-2]	1	p1	(T)18	18	1	18
TR4131|c1_g1_i1_len=262_path=[240:0-261]_[-1,_240,_-2]	1	p1	(T)13	13	250	262
TR4131|c2_g1_i1_len=291_path=[269:0-290]_[-1,_269,_-2]	1	p1	(A)12	12	198	209
TR4139|c0_g1_i1_len=228_path=[486:0-56_487:57-92_488:93-227]_[-1,_486,_487,_488,_-2]	1	p1	(T)11	11	212	222
TR4139|c0_g2_i1_len=228_path=[483:0-56_484:57-92_485:93-227]_[-1,_483,_484,_485,_-2]	1	p1	(T)11	11	212	222
TR4140|c0_g1_i1_len=288_path=[266:0-287]_[-1,_266,_-2]	1	p1	(T)14	14	65	78
TR4142|c0_g1_i1_len=866_path=[1779:0-308_1780:309-865]_[-1,_1779,_1780,_-2]	1	p1	(A)11	11	193	203
TR4143|c0_g1_i1_len=267_path=[245:0-266]_[-1,_245,_-2]	1	p1	(T)10	10	209	218
TR4149|c0_g1_i1_len=1207_path=[2733:0-40_2734:41-1206]_[-1,_2733,_2734,_-2]	1	p3	(AAT)7	21	25	45
TR4149|c0_g1_i1_len=1207_path=[2733:0-40_2734:41-1206]_[-1,_2733,_2734,_-2]	2	p1	(A)18	18	1190	1207
TR4149|c0_g2_i1_len=1207_path=[2737:0-40_2738:41-1206]_[-1,_2737,_2738,_-2]	1	p3	(AAT)7	21	25	45
TR4149|c0_g2_i1_len=1207_path=[2737:0-40_2738:41-1206]_[-1,_2737,_2738,_-2]	2	p1	(A)18	18	1190	1207
TR4152|c1_g1_i1_len=865_path=[843:0-864]_[-1,_843,_-2]	1	p1	(A)10	10	186	195
TR4153|c0_g1_i1_len=1150_path=[2330:0-903_2331:904-918_2332:919-1149]_[-1,_2330,_2331,_2332,_-2]	1	p3	(TGA)5	15	939	953
TR4165|c1_g1_i1_len=2500_path=[4987:0-2465_4988:2466-2499]_[-1,_4987,_4988,_-2]	1	p1	(T)13	13	11	23
TR4165|c1_g2_i1_len=2500_path=[4989:0-2465_4990:2466-2499]_[-1,_4989,_4990,_-2]	1	p1	(T)13	13	11	23
TR4177|c0_g1_i1_len=334_path=[312:0-333]_[-1,_312,_-2]	1	p1	(A)18	18	1	18
TR4179|c1_g1_i1_len=229_path=[207:0-228]_[-1,_207,_-2]	1	p2	(AG)6	12	24	35
TR4182|c0_g1_i1_len=1042_path=[2330:0-149_2331:150-171_2332:172-190_2333:191-1041]_[-1,_2330,_2331,_2332,_2333,_-2]	1	p1	(A)10	10	938	947
TR4182|c0_g2_i1_len=1023_path=[2327:0-149_2328:150-171_2329:172-1022]_[-1,_2327,_2328,_2329,_-2]	1	p1	(A)10	10	919	928
TR4182|c0_g3_i1_len=943_path=[2334:0-72_2335:73-91_2336:92-942]_[-1,_2334,_2335,_2336,_-2]	1	p1	(A)10	10	839	848
TR4194|c0_g1_i1_len=803_path=[2922:0-39_2923:40-802]_[-1,_2922,_2923,_-2]	1	p3	(TGT)5	15	522	536
TR4194|c0_g1_i1_len=803_path=[2922:0-39_2923:40-802]_[-1,_2922,_2923,_-2]	2	p5	(TCACC)5	25	706	730
TR4194|c0_g2_i1_len=1353_path=[2929:0-51_2931:52-589_2921:590-1352]_[-1,_2929,_2931,_2921,_-2]	1	p3	(TGT)5	15	1072	1086
TR4194|c0_g2_i1_len=1353_path=[2929:0-51_2931:52-589_2921:590-1352]_[-1,_2929,_2931,_2921,_-2]	2	p5	(TCACC)5	25	1256	1280
TR4204|c0_g1_i1_len=484_path=[923:0-483]_[-1,_923,_-2]	1	p1	(T)10	10	391	400
TR4238|c0_g1_i1_len=952_path=[1918:0-319_1924:320-746_1916:747-761_1917:762-951]_[-1,_1918,_1924,_1916,_1917,_-2]	1	p1	(T)10	10	739	748
TR4248|c0_g2_i1_len=2108_path=[4511:0-52_4514:53-1063_4513:1064-1281_4506:1282-2107]_[-1,_4511,_4514,_4513,_4506,_-2]	1	p1	(A)10	10	22	31
TR4250|c1_g1_i1_len=503_path=[961:0-502]_[-1,_961,_-2]	1	p1	(C)10	10	171	180
TR4256|c1_g1_i1_len=372_path=[350:0-371]_[-1,_350,_-2]	1	p1	(T)12	12	183	194
TR4265|c0_g1_i1_len=504_path=[1151:0-38_1152:39-503]_[-1,_1151,_1152,_-2]	1	p1	(T)12	12	299	310
TR4265|c0_g2_i1_len=589_path=[1149:0-123_1150:124-588]_[-1,_1149,_1150,_-2]	1	p1	(T)12	12	384	395
TR4269|c0_g1_i1_len=1931_path=[3916:0-808_3917:809-830_3918:831-1930]_[-1,_3916,_3917,_3918,_-2]	1	p3	(CTT)5	15	277	291
TR4269|c0_g2_i1_len=1957_path=[3913:0-808_3914:809-856_3915:857-1956]_[-1,_3913,_3914,_3915,_-2]	1	p3	(CTT)5	15	277	291
TR4278|c0_g1_i1_len=270_path=[2153:0-23_2154:24-24_2155:25-25_2156:26-26_2157:27-27_2158:28-28_2159:29-29_2160:30-30_2161:31-31_2162:32-32_2163:33-33_2164:34-34_2165:35-35_2166:36-36_2167:37-37_2168:38-38_2169:39-39_2170:40-40_2171:41-41_2172:42-42_2173:43-43_2174:44-44_2175:45-45_2176:46-46_2177:47-47_2179:48-190_2142:191-229_2143:230-269]_[-1,_2153,_2154,_2155,_2156,_2157,_2158,_2159,_2160,_216…	1	p1	(A)48	48	1	48
TR4281|c1_g1_i1_len=317_path=[295:0-316]_[-1,_295,_-2]	1	p1	(A)12	12	3	14
TR4285|c0_g1_i1_len=553_path=[1079:0-309_1080:310-552]_[-1,_1079,_1080,_-2]	1	p1	(A)13	13	529	541
TR4285|c0_g2_i1_len=282_path=[1077:0-38_1078:39-281]_[-1,_1077,_1078,_-2]	1	p1	(A)13	13	258	270
TR4286|c0_g1_i1_len=405_path=[765:0-404]_[-1,_765,_-2]	1	p2	(AC)10	20	6	25
TR4292|c0_g1_i1_len=1337_path=[5056:0-129_5057:130-173_5058:174-1336]_[-1,_5056,_5057,_5058,_-2]	1	p1	(T)10	10	1324	1333
TR4292|c0_g2_i1_len=2381_path=[5059:0-78_5068:79-1217_5064:1218-2380]_[-1,_5059,_5068,_5064,_-2]	1	p1	(T)10	10	2368	2377
TR4292|c0_g3_i1_len=1248_path=[5065:0-40_5066:41-84_5067:85-1247]_[-1,_5065,_5066,_5067,_-2]	1	p1	(T)10	10	1235	1244
TR4303|c2_g1_i1_len=448_path=[426:0-447]_[-1,_426,_-2]	1	p3	(TGG)5	15	92	106
TR4303|c2_g1_i1_len=448_path=[426:0-447]_[-1,_426,_-2]	2	p3	(TTG)6	18	266	283
TR4316|c0_g1_i1_len=322_path=[648:0-128_649:129-152_650:153-321]_[-1,_648,_649,_650,_-2]	1	p1	(T)11	11	271	281
TR4322|c1_g1_i1_len=468_path=[446:0-467]_[-1,_446,_-2]	1	p3	(ATA)6	18	110	127
TR4322|c1_g1_i1_len=468_path=[446:0-467]_[-1,_446,_-2]	2	p1	(A)15	15	454	468
TR4337|c0_g1_i1_len=787_path=[1538:0-161_1636:162-162_1635:163-163_1634:164-164_1633:165-165_1632:166-166_1631:167-167_1630:168-168_1629:169-169_1628:170-170_1627:171-171_1626:172-757_1591:758-786]_[-1,_1538,_1636,_1635,_1634,_1633,_1632,_1631,_1630,_1629,_1628,_1627,_1626,_1591,_-2]	1	p1	(A)33	33	140	172
TR4337|c0_g1_i2_len=787_path=[1538:0-161_1636:162-162_1635:163-163_1634:164-164_1633:165-165_1632:166-166_1631:167-167_1630:168-168_1629:169-169_1628:170-170_1627:171-171_1626:172-757_1574:758-786]_[-1,_1538,_1636,_1635,_1634,_1633,_1632,_1631,_1630,_1629,_1628,_1627,_1626,_1574,_-2]	1	p1	(A)33	33	140	172
TR4337|c0_g1_i3_len=663_path=[1599:0-23_1600:24-24_1601:25-25_1602:26-26_1603:27-27_1604:28-28_1605:29-29_1606:30-30_1607:31-31_1608:32-32_1609:33-33_1610:34-34_1611:35-35_1612:36-36_1613:37-37_1636:38-38_1635:39-39_1634:40-40_1633:41-41_1632:42-42_1631:43-43_1630:44-44_1629:45-45_1628:46-46_1627:47-47_1626:48-633_1591:634-662]_[-1,_1599,_1600,_1601,_1602,_1603,_1604,_1605,_1606,_1607,_1608,_1609…	1	p1	(A)48	48	1	48
TR4337|c0_g1_i4_len=663_path=[1599:0-23_1600:24-24_1601:25-25_1602:26-26_1603:27-27_1604:28-28_1605:29-29_1606:30-30_1607:31-31_1608:32-32_1609:33-33_1610:34-34_1611:35-35_1612:36-36_1613:37-37_1636:38-38_1635:39-39_1634:40-40_1633:41-41_1632:42-42_1631:43-43_1630:44-44_1629:45-45_1628:46-46_1627:47-47_1626:48-633_1574:634-662]_[-1,_1599,_1600,_1601,_1602,_1603,_1604,_1605,_1606,_1607,_1608,_1609…	1	p1	(A)48	48	1	48
TR4346|c0_g1_i1_len=1505_path=[2999:0-1504]_[-1,_2999,_-2]	1	p3	(TTA)7	21	353	373
TR4346|c1_g1_i1_len=417_path=[789:0-416]_[-1,_789,_-2]	1	p3	(TAT)5	15	119	133
TR4350|c0_g1_i1_len=1052_path=[2108:0-590_2109:591-614_2110:615-1051]_[-1,_2108,_2109,_2110,_-2]	1	p1	(A)16	16	1037	1052
TR4353|c1_g1_i1_len=740_path=[718:0-739]_[-1,_718,_-2]	1	p2	(TA)7	14	1	14
TR4359|c0_g1_i1_len=854_path=[927:0-805_928:806-853]_[-1,_927,_928,_-2]	1	c	(T)11aatttttctatttctttctttca(T)13	47	68	114
TR4359|c0_g2_i1_len=854_path=[929:0-805_930:806-853]_[-1,_929,_930,_-2]	1	c	(T)11aatttttctatttctttctttca(T)13	47	68	114
TR4360|c0_g1_i1_len=716_path=[1432:0-378_1433:379-394_1445:395-483_1439:484-496_1440:497-715]_[-1,_1432,_1433,_1445,_1439,_1440,_-2]	1	p1	(A)10	10	475	484
TR4362|c0_g3_i1_len=894_path=[2124:0-54_2177:55-683_2133:684-794_2134:795-810_2135:811-825_2136:826-829_2137:830-893]_[-1,_2124,_2177,_2133,_2134,_2135,_2136,_2137,_-2]	1	p1	(T)19	19	1	19
TR4362|c0_g3_i1_len=894_path=[2124:0-54_2177:55-683_2133:684-794_2134:795-810_2135:811-825_2136:826-829_2137:830-893]_[-1,_2124,_2177,_2133,_2134,_2135,_2136,_2137,_-2]	2	p1	(A)10	10	803	812
TR4362|c0_g3_i2_len=886_path=[2163:0-46_2177:47-675_2133:676-786_2134:787-802_2135:803-817_2136:818-821_2137:822-885]_[-1,_2163,_2177,_2133,_2134,_2135,_2136,_2137,_-2]	1	p1	(A)23	23	1	23
TR4362|c0_g3_i2_len=886_path=[2163:0-46_2177:47-675_2133:676-786_2134:787-802_2135:803-817_2136:818-821_2137:822-885]_[-1,_2163,_2177,_2133,_2134,_2135,_2136,_2137,_-2]	2	p1	(A)10	10	795	804
TR4362|c0_g3_i3_len=803_path=[2124:0-54_2177:55-683_2178:684-703_2179:704-719_2180:720-734_2181:735-738_2131:739-802]_[-1,_2124,_2177,_2178,_2179,_2180,_2181,_2131,_-2]	1	p1	(T)19	19	1	19
TR4362|c0_g3_i3_len=803_path=[2124:0-54_2177:55-683_2178:684-703_2179:704-719_2180:720-734_2181:735-738_2131:739-802]_[-1,_2124,_2177,_2178,_2179,_2180,_2181,_2131,_-2]	2	p1	(A)10	10	712	721
TR4362|c0_g3_i4_len=795_path=[2163:0-46_2177:47-675_2178:676-695_2179:696-711_2180:712-726_2181:727-730_2131:731-794]_[-1,_2163,_2177,_2178,_2179,_2180,_2181,_2131,_-2]	1	p1	(A)23	23	1	23
TR4362|c0_g3_i4_len=795_path=[2163:0-46_2177:47-675_2178:676-695_2179:696-711_2180:712-726_2181:727-730_2131:731-794]_[-1,_2163,_2177,_2178,_2179,_2180,_2181,_2131,_-2]	2	p1	(A)10	10	704	713
TR4362|c0_g4_i1_len=276_path=[2152:0-133_2153:134-149_2154:150-164_2155:165-168_2156:169-185_2157:186-275]_[-1,_2152,_2153,_2154,_2155,_2156,_2157,_-2]	1	p1	(A)10	10	142	151
TR4363|c0_g2_i1_len=1097_path=[8328:0-121_8329:122-1096]_[-1,_8328,_8329,_-2]	1	p1	(T)15	15	1083	1097
TR4366|c0_g1_i1_len=232_path=[437:0-42_438:43-231]_[-1,_437,_438,_-2]	1	p1	(T)11	11	113	123
TR4370|c0_g1_i1_len=726_path=[1411:0-136_1443:137-533_1440:534-553_1445:554-563_1442:564-580_1439:581-584_1444:585-604_1441:605-614_1438:615-671_1416:672-725]_[-1,_1411,_1443,_1440,_1445,_1442,_1439,_1444,_1441,_1438,_1416,_-2]	1	p1	(T)10	10	169	178
TR4373|c0_g1_i1_len=2179_path=[2235:0-2139_2236:2140-2178]_[-1,_2235,_2236,_-2]	1	p1	(A)13	13	302	314
TR4373|c0_g1_i1_len=2179_path=[2235:0-2139_2236:2140-2178]_[-1,_2235,_2236,_-2]	2	p3	(TTC)8	24	428	451
TR4373|c0_g1_i1_len=2179_path=[2235:0-2139_2236:2140-2178]_[-1,_2235,_2236,_-2]	3	p1	(T)11	11	2106	2116
TR4373|c0_g2_i1_len=2178_path=[2233:0-2139_2234:2140-2177]_[-1,_2233,_2234,_-2]	1	p1	(A)13	13	302	314
TR4373|c0_g2_i1_len=2178_path=[2233:0-2139_2234:2140-2177]_[-1,_2233,_2234,_-2]	2	p3	(TTC)8	24	428	451
TR4373|c0_g2_i1_len=2178_path=[2233:0-2139_2234:2140-2177]_[-1,_2233,_2234,_-2]	3	p1	(T)11	11	2106	2116
TR4381|c0_g1_i1_len=340_path=[821:0-67_830:68-147_828:148-171_829:172-339]_[-1,_821,_830,_828,_829,_-2]	1	p1	(T)13	13	263	275
TR4381|c0_g1_i2_len=351_path=[823:0-41_824:42-65_825:66-78_830:79-158_828:159-182_829:183-350]_[-1,_823,_824,_825,_830,_828,_829,_-2]	1	p1	(T)13	13	274	286
TR4392|c0_g1_i1_len=236_path=[214:0-235]_[-1,_214,_-2]	1	p1	(A)10	10	67	76
TR4400|c0_g1_i1_len=319_path=[297:0-318]_[-1,_297,_-2]	1	p1	(T)10	10	248	257
TR4412|c0_g1_i1_len=528_path=[1710:0-494_1711:495-511_1712:512-527]_[-1,_1710,_1711,_1712,_-2]	1	p1	(T)10	10	159	168
TR4412|c0_g2_i1_len=528_path=[1705:0-494_1706:495-527]_[-1,_1705,_1706,_-2]	1	p1	(T)10	10	159	168
TR4419|c0_g1_i1_len=330_path=[664:0-90_665:91-329]_[-1,_664,_665,_-2]	1	p1	(A)15	15	316	330
TR4419|c0_g2_i1_len=311_path=[666:0-71_667:72-310]_[-1,_666,_667,_-2]	1	p1	(A)15	15	297	311
TR4426|c0_g1_i1_len=626_path=[1332:0-59_1333:60-121_1342:122-192_1340:193-509_1338:510-596_1331:597-625]_[-1,_1332,_1333,_1342,_1340,_1338,_1331,_-2]	1	p1	(T)10	10	73	82
TR4436|c0_g1_i1_len=2131_path=[4695:0-1961_4696:1962-1980_4697:1981-1991_4698:1992-2003_4699:2004-2130]_[-1,_4695,_4696,_4697,_4698,_4699,_-2]	1	p1	(A)10	10	68	77
TR4436|c0_g2_i1_len=2131_path=[4686:0-1961_4687:1962-2130]_[-1,_4686,_4687,_-2]	1	p1	(A)10	10	68	77
TR4443|c0_g1_i1_len=1981_path=[4080:0-679_4081:680-703_4088:704-1920_4086:1921-1980]_[-1,_4080,_4081,_4088,_4086,_-2]	1	p3	(GGT)5	15	177	191
TR4443|c0_g1_i2_len=1980_path=[4080:0-679_4081:680-703_4088:704-1920_4084:1921-1979]_[-1,_4080,_4081,_4088,_4084,_-2]	1	p3	(GGT)5	15	177	191
TR4451|c0_g1_i1_len=843_path=[1876:0-788_1877:789-812_1878:813-842]_[-1,_1876,_1877,_1878,_-2]	1	p1	(A)12	12	1	12
TR4457|c0_g1_i1_len=232_path=[1366:0-36_1373:37-214_1374:215-230_1365:231-231]_[-1,_1366,_1373,_1374,_1365,_-2]	1	p1	(T)11	11	106	116
TR4457|c0_g1_i2_len=672_path=[1359:0-389_1373:390-567_1374:568-583_1370:584-671]_[-1,_1359,_1373,_1374,_1370,_-2]	1	p1	(T)12	12	146	157
TR4457|c0_g1_i2_len=672_path=[1359:0-389_1373:390-567_1374:568-583_1370:584-671]_[-1,_1359,_1373,_1374,_1370,_-2]	2	p1	(T)11	11	459	469
TR4459|c0_g1_i1_len=1003_path=[4258:0-23_4259:24-24_4260:25-25_4261:26-56_4265:57-944_4250:945-1002]_[-1,_4258,_4259,_4260,_4261,_4265,_4250,_-2]	1	p1	(A)26	26	1	26
TR4459|c0_g2_i1_len=817_path=[4251:0-47_4266:48-812_4243:813-813_4244:814-814_4245:815-815_4246:816-816]_[-1,_4251,_4266,_4243,_4244,_4245,_4246,_-2]	1	p1	(A)27	27	791	817
TR4461|c0_g1_i1_len=431_path=[409:0-430]_[-1,_409,_-2]	1	p1	(T)12	12	420	431
TR4470|c0_g1_i1_len=1484_path=[3061:0-114_3067:115-1301_3066:1302-1483]_[-1,_3061,_3067,_3066,_-2]	1	p1	(T)10	10	1475	1484
TR4470|c0_g2_i1_len=266_path=[3059:0-83_3060:84-265]_[-1,_3059,_3060,_-2]	1	p1	(T)10	10	257	266
TR4472|c0_g1_i1_len=485_path=[925:0-484]_[-1,_925,_-2]	1	p2	(TA)6	12	214	225
TR4472|c0_g1_i1_len=485_path=[925:0-484]_[-1,_925,_-2]	2	p1	(A)10	10	464	473
TR4483|c0_g1_i2_len=925_path=[2039:0-463_2040:464-487_2041:488-505_2042:506-529_2049:530-854_2045:855-924]_[-1,_2039,_2040,_2041,_2042,_2049,_2045,_-2]	1	p3	(TCT)5	15	888	902
TR4495|c1_g1_i1_len=562_path=[1079:0-561]_[-1,_1079,_-2]	1	p1	(T)10	10	134	143
TR4509|c0_g1_i1_len=1183_path=[2398:0-140_2399:141-164_2401:165-225_2396:226-249_2397:250-1182]_[-1,_2398,_2399,_2401,_2396,_2397,_-2]	1	p3	(TGG)7	21	759	779
TR4516|c0_g2_i1_len=985_path=[2574:0-984]_[-1,_2574,_-2]	1	p1	(T)14	14	748	761
TR4521|c0_g1_i1_len=1432_path=[3037:0-1404_3038:1405-1424_3039:1425-1431]_[-1,_3037,_3038,_3039,_-2]	1	p3	(TGA)5	15	939	953
TR4521|c0_g2_i1_len=1432_path=[3046:0-1404_3047:1405-1431]_[-1,_3046,_3047,_-2]	1	p3	(TGA)5	15	939	953
TR4522|c0_g1_i1_len=1449_path=[3009:0-303_3010:304-327_3021:328-718_3015:719-742_3020:743-1405_3013:1406-1448]_[-1,_3009,_3010,_3021,_3015,_3020,_3013,_-2]	1	p1	(T)19	19	1	19
TR4522|c0_g1_i2_len=1449_path=[3009:0-303_3010:304-327_3021:328-718_3015:719-742_3020:743-1405_3018:1406-1448]_[-1,_3009,_3010,_3021,_3015,_3020,_3018,_-2]	1	p1	(T)19	19	1	19
TR4529|c0_g1_i1_len=747_path=[1449:0-746]_[-1,_1449,_-2]	1	p1	(A)13	13	735	747
TR4534|c0_g1_i1_len=268_path=[748:0-203_749:204-267]_[-1,_748,_749,_-2]	1	p1	(T)10	10	137	146
TR4534|c1_g1_i1_len=1240_path=[2520:0-787_2523:788-1055_2513:1056-1079_2522:1080-1227_2518:1228-1233_2519:1234-1239]_[-1,_2520,_2523,_2513,_2522,_2518,_2519,_-2]	1	p6	(GGCTGT)5	30	1206	1235
TR4539|c0_g1_i1_len=926_path=[1807:0-925]_[-1,_1807,_-2]	1	p1	(A)14	14	1	14
TR4543|c0_g1_i1_len=562_path=[1301:0-292_1302:293-332_1303:333-561]_[-1,_1301,_1302,_1303,_-2]	1	p3	(GAA)8	24	189	212
TR4543|c0_g2_i1_len=384_path=[1299:0-292_1306:293-367_1305:368-383]_[-1,_1299,_1306,_1305,_-2]	1	p3	(GAA)8	24	189	212
TR4543|c0_g3_i1_len=383_path=[1295:0-292_1296:293-332_1297:333-366_1298:367-382]_[-1,_1295,_1296,_1297,_1298,_-2]	1	p3	(GAA)8	24	189	212
TR4545|c0_g1_i1_len=320_path=[344:0-32_451:33-33_450:34-34_449:35-35_448:36-36_447:37-37_446:38-38_445:39-39_444:40-40_443:41-292_376:293-319]_[-1,_344,_451,_450,_449,_448,_447,_446,_445,_444,_443,_376,_-2]	1	p1	(T)31	31	11	41
TR4545|c0_g1_i2_len=332_path=[389:0-32_463:33-33_462:34-34_461:35-35_460:36-36_459:37-37_458:38-38_457:39-39_456:40-40_455:41-41_454:42-42_453:43-43_452:44-44_451:45-45_450:46-46_449:47-47_448:48-48_447:49-49_446:50-50_445:51-51_444:52-52_443:53-304_355:305-331]_[-1,_389,_463,_462,_461,_460,_459,_458,_457,_456,_455,_454,_453,_452,_451,_450,_449,_448,_447,_446,_445,_444,_443,_355,_-2]	1	p1	(T)43	43	11	53
TR4545|c0_g1_i3_len=332_path=[389:0-32_463:33-33_462:34-34_461:35-35_460:36-36_459:37-37_458:38-38_457:39-39_456:40-40_455:41-41_454:42-42_453:43-43_452:44-44_451:45-45_450:46-46_449:47-47_448:48-48_447:49-49_446:50-50_445:51-51_444:52-52_443:53-304_376:305-331]_[-1,_389,_463,_462,_461,_460,_459,_458,_457,_456,_455,_454,_453,_452,_451,_450,_449,_448,_447,_446,_445,_444,_443,_376,_-2]	1	p1	(T)43	43	11	53
TR4545|c0_g1_i4_len=320_path=[344:0-32_451:33-33_450:34-34_449:35-35_448:36-36_447:37-37_446:38-38_445:39-39_444:40-40_443:41-292_355:293-319]_[-1,_344,_451,_450,_449,_448,_447,_446,_445,_444,_443,_355,_-2]	1	p1	(T)31	31	11	41
TR4547|c0_g1_i1_len=657_path=[635:0-656]_[-1,_635,_-2]	1	p1	(A)17	17	1	17
TR4547|c0_g1_i1_len=657_path=[635:0-656]_[-1,_635,_-2]	2	p1	(A)11	11	647	657
TR4558|c0_g1_i1_len=3398_path=[6862:0-935_6863:936-997_6877:998-1056_6876:1057-1258_6874:1259-1259_6875:1260-3397]_[-1,_6862,_6863,_6877,_6876,_6874,_6875,_-2]	1	p2	(AT)7	14	2996	3009
TR4558|c0_g2_i1_len=3096_path=[6870:0-935_6871:936-957_6872:958-3095]_[-1,_6870,_6871,_6872,_-2]	1	p2	(AT)7	14	2694	2707
TR4558|c0_g3_i1_len=2242_path=[6866:0-81_6867:82-102_6868:103-103_6869:104-2241]_[-1,_6866,_6867,_6868,_6869,_-2]	1	p2	(AT)7	14	1840	1853
TR4561|c0_g1_i1_len=971_path=[2108:0-150_2115:151-151_2114:152-175_2113:176-933_2098:934-970]_[-1,_2108,_2115,_2114,_2113,_2098,_-2]	1	p1	(A)15	15	1	15
TR4574|c0_g1_i1_len=428_path=[811:0-427]_[-1,_811,_-2]	1	p1	(T)12	12	406	417
TR4576|c0_g2_i1_len=940_path=[3335:0-204_@3352@!:205-931_3344:932-939]_[-1,_3335,_3352,_3344,_-2]	1	p4	(AGAA)5	20	65	84
TR4581|c0_g1_i1_len=271_path=[249:0-270]_[-1,_249,_-2]	1	p1	(A)16	16	1	16
TR4586|c1_g1_i1_len=2252_path=[4778:0-1933_4779:1934-2251]_[-1,_4778,_4779,_-2]	1	p1	(T)14	14	1	14
TR4586|c1_g2_i1_len=2253_path=[4776:0-1933_4777:1934-2252]_[-1,_4776,_4777,_-2]	1	p1	(T)14	14	1	14
TR4590|c0_g1_i1_len=1172_path=[2402:0-661_2403:662-682_2413:683-1132_2406:1133-1171]_[-1,_2402,_2403,_2413,_2406,_-2]	1	p2	(GA)6	12	1133	1144
TR4591|c0_g1_i1_len=1006_path=[3280:0-78_3281:79-114_3282:115-1005]_[-1,_3280,_3281,_3282,_-2]	1	p1	(T)11	11	989	999
TR4591|c0_g2_i1_len=1614_path=[3283:0-620_3284:621-644_3285:645-700_3286:701-722_3287:723-1613]_[-1,_3283,_3284,_3285,_3286,_3287,_-2]	1	p1	(T)11	11	1597	1607
TR4592|c0_g1_i1_len=586_path=[1846:0-44_1847:45-585]_[-1,_1846,_1847,_-2]	1	p1	(A)14	14	573	586
TR4592|c0_g2_i1_len=736_path=[1838:0-143_1839:144-167_1840:168-193_1841:194-194_1842:195-735]_[-1,_1838,_1839,_1840,_1841,_1842,_-2]	1	p1	(A)14	14	723	736
TR4592|c0_g3_i1_len=737_path=[1843:0-194_1844:195-195_1845:196-736]_[-1,_1843,_1844,_1845,_-2]	1	p1	(A)14	14	724	737
TR4601|c0_g3_i1_len=473_path=[1978:0-451_1979:452-472]_[-1,_1978,_1979,_-2]	1	p1	(T)18	18	1	18
TR4610|c0_g1_i1_len=827_path=[1609:0-826]_[-1,_1609,_-2]	1	p1	(A)14	14	1	14
TR4611|c0_g1_i1_len=261_path=[491:0-72_492:73-73_493:74-99_494:100-100_503:101-176_502:177-260]_[-1,_491,_492,_493,_494,_503,_502,_-2]	1	p3	(AAC)5	15	188	202
TR4617|c1_g1_i1_len=276_path=[507:0-275]_[-1,_507,_-2]	1	p1	(T)11	11	4	14
TR4618|c0_g1_i1_len=791_path=[1926:0-446_1927:447-470_1934:471-606_1930:607-790]_[-1,_1926,_1927,_1934,_1930,_-2]	1	p1	(A)11	11	11	21
TR4618|c0_g1_i2_len=791_path=[1926:0-446_1927:447-470_1934:471-606_1932:607-790]_[-1,_1926,_1927,_1934,_1932,_-2]	1	p1	(A)11	11	11	21
TR4629|c0_g1_i1_len=592_path=[2176:0-564_2177:565-591]_[-1,_2176,_2177,_-2]	1	p3	(CAC)5	15	339	353
TR4629|c0_g3_i1_len=592_path=[2178:0-564_2179:565-579_2180:580-591]_[-1,_2178,_2179,_2180,_-2]	1	p3	(CAC)5	15	339	353
TR4632|c0_g1_i1_len=611_path=[2598:0-561_2599:562-610]_[-1,_2598,_2599,_-2]	1	p1	(A)11	11	173	183
TR4632|c0_g3_i1_len=580_path=[2600:0-561_2601:562-579]_[-1,_2600,_2601,_-2]	1	p1	(A)11	11	173	183
TR4633|c0_g1_i1_len=1712_path=[3665:0-154_3666:155-1711]_[-1,_3665,_3666,_-2]	1	p1	(A)12	12	1275	1286
TR4633|c0_g2_i1_len=1712_path=[3663:0-154_3664:155-1711]_[-1,_3663,_3664,_-2]	1	p1	(A)12	12	1275	1286
TR4633|c1_g1_i1_len=226_path=[407:0-225]_[-1,_407,_-2]	1	p1	(A)12	12	5	16
TR4634|c0_g1_i1_len=1111_path=[2422:0-317_2423:318-341_2427:342-524_2418:525-548_2426:549-1077_2421:1078-1110]_[-1,_2422,_2423,_2427,_2418,_2426,_2421,_-2]	1	p1	(T)13	13	47	59
TR4641|c0_g1_i1_len=579_path=[5367:0-48_5373:49-565_5372:566-578]_[-1,_5367,_5373,_5372,_-2]	1	p2	(GA)8	16	38	53
TR4641|c0_g2_i1_len=2111_path=[5362:0-2077_5363:2078-2110]_[-1,_5362,_5363,_-2]	1	p2	(AT)9	18	3	20
TR4641|c0_g3_i1_len=2112_path=[5364:0-2077_5365:2078-2098_5366:2099-2111]_[-1,_5364,_5365,_5366,_-2]	1	p2	(AT)9	18	3	20
TR4641|c1_g1_i1_len=916_path=[1950:0-750_1951:751-915]_[-1,_1950,_1951,_-2]	1	p2	(AT)8	16	268	283
TR4641|c1_g1_i1_len=916_path=[1950:0-750_1951:751-915]_[-1,_1950,_1951,_-2]	2	p3	(CCA)5	15	446	460
TR4641|c1_g2_i1_len=916_path=[1952:0-750_1953:751-915]_[-1,_1952,_1953,_-2]	1	p2	(AT)8	16	268	283
TR4641|c1_g2_i1_len=916_path=[1952:0-750_1953:751-915]_[-1,_1952,_1953,_-2]	2	p3	(CCA)5	15	446	460
TR4642|c0_g1_i1_len=228_path=[405:0-223_406:224-224_407:225-225_408:226-226_409:227-227]_[-1,_405,_406,_407,_408,_409,_-2]	1	p1	(A)27	27	202	228
TR4642|c1_g1_i1_len=2355_path=[4665:0-2354]_[-1,_4665,_-2]	1	p3	(CCT)5	15	119	133
TR4642|c1_g1_i1_len=2355_path=[4665:0-2354]_[-1,_4665,_-2]	2	p1	(T)23	23	2333	2355
TR4647|c0_g1_i1_len=608_path=[1817:0-569_1818:570-576_1819:577-594_1820:595-607]_[-1,_1817,_1818,_1819,_1820,_-2]	1	p3	(GAT)5	15	310	324
TR4647|c0_g2_i1_len=607_path=[1824:0-569_1825:570-576_1826:577-606]_[-1,_1824,_1825,_1826,_-2]	1	p3	(GAT)5	15	310	324
TR4647|c0_g3_i1_len=309_path=[1827:0-295_1828:296-308]_[-1,_1827,_1828,_-2]	1	p1	(A)15	15	5	19
TR4648|c0_g2_i1_len=275_path=[2389:0-76_2399:77-138_2398:139-162_2397:163-274]_[-1,_2389,_2399,_2398,_2397,_-2]	1	p1	(A)11	11	14	24
TR4649|c0_g1_i1_len=751_path=[3147:0-547_3148:548-579_3149:580-750]_[-1,_3147,_3148,_3149,_-2]	1	p1	(T)10	10	150	159
TR4649|c0_g3_i1_len=738_path=[3152:0-547_3153:548-566_3154:567-737]_[-1,_3152,_3153,_3154,_-2]	1	p1	(T)10	10	150	159
TR4651|c0_g2_i1_len=308_path=[2978:0-157_2979:158-208_2980:209-228_2981:229-307]_[-1,_2978,_2979,_2980,_2981,_-2]	1	p2	(TC)8	16	143	158
TR4651|c0_g3_i1_len=1160_path=[2967:0-995_2992:996-1009_2990:1010-1060_2988:1061-1080_2974:1081-1159]_[-1,_2967,_2992,_2990,_2988,_2974,_-2]	1	p2	(TC)8	16	995	1010
TR4651|c0_g4_i1_len=1166_path=[2984:0-995_2985:996-1009_2991:1010-1060_2989:1061-1086_2977:1087-1165]_[-1,_2984,_2985,_2991,_2989,_2977,_-2]	1	p2	(TC)8	16	995	1010
TR4657|c0_g1_i1_len=4067_path=[8189:0-1121_8190:1122-1145_8196:1146-1937_8187:1938-1985_8188:1986-4066]_[-1,_8189,_8190,_8196,_8187,_8188,_-2]	1	p1	(T)15	15	1	15
TR4659|c0_g1_i1_len=441_path=[946:0-62_957:63-92_956:93-177_951:178-201_952:202-440]_[-1,_946,_957,_956,_951,_952,_-2]	1	p1	(T)17	17	1	17
TR4661|c0_g1_i1_len=1380_path=[3877:0-568_@3884@!:569-1043_3876:1044-1379]_[-1,_3877,_3884,_3876,_-2]	1	p2	(AG)9	18	180	197
TR4661|c0_g1_i2_len=1594_path=[3877:0-568_@3884@!:569-1043_3880:1044-1593]_[-1,_3877,_3884,_3880,_-2]	1	p2	(AG)9	18	180	197
TR4663|c0_g1_i1_len=585_path=[1125:0-584]_[-1,_1125,_-2]	1	p1	(A)13	13	1	13
TR4668|c0_g1_i1_len=753_path=[5143:0-752]_[-1,_5143,_-2]	1	p1	(T)13	13	13	25
TR4670|c0_g2_i1_len=3270_path=[8969:0-2122_@8978@!:2123-3246_8966:3247-3269]_[-1,_8969,_8978,_8966,_-2]	1	p3	(GCT)5	15	1430	1444
TR4671|c0_g1_i1_len=1165_path=[2501:0-98_2510:99-895_2504:896-1164]_[-1,_2501,_2510,_2504,_-2]	1	p3	(AGG)5	15	779	793
TR4673|c0_g1_i1_len=1340_path=[2919:0-155_2920:156-179_2927:180-1086_2923:1087-1110_2926:1111-1247_2916:1248-1339]_[-1,_2919,_2920,_2927,_2923,_2926,_2916,_-2]	1	p1	(A)10	10	35	44
TR4673|c0_g1_i2_len=1341_path=[2919:0-155_2920:156-179_2927:180-1086_2923:1087-1110_2926:1111-1247_2918:1248-1340]_[-1,_2919,_2920,_2927,_2923,_2926,_2918,_-2]	1	p1	(A)10	10	35	44
TR4676|c0_g1_i2_len=1362_path=[3035:0-658_3046:659-819_3044:820-1332_3032:1333-1361]_[-1,_3035,_3046,_3044,_3032,_-2]	1	p1	(A)13	13	3	15
TR4683|c0_g1_i1_len=1481_path=[4059:0-38_4060:39-1480]_[-1,_4059,_4060,_-2]	1	p3	(CAC)6	18	853	870
TR4683|c0_g1_i1_len=1481_path=[4059:0-38_4060:39-1480]_[-1,_4059,_4060,_-2]	2	p1	(A)23	23	1459	1481
TR4683|c0_g2_i1_len=2024_path=[4061:0-581_4062:582-2023]_[-1,_4061,_4062,_-2]	1	c	(A)10ccctatctttatcatcc(T)11	38	111	148
TR4683|c0_g2_i1_len=2024_path=[4061:0-581_4062:582-2023]_[-1,_4061,_4062,_-2]	2	p3	(CAC)6	18	1396	1413
TR4683|c0_g2_i1_len=2024_path=[4061:0-581_4062:582-2023]_[-1,_4061,_4062,_-2]	3	p1	(A)23	23	2002	2024
TR4685|c0_g2_i1_len=439_path=[3789:0-409_3790:410-438]_[-1,_3789,_3790,_-2]	1	p1	(T)11	11	117	127
TR4687|c0_g1_i1_len=1464_path=[6578:0-1434_6579:1435-1463]_[-1,_6578,_6579,_-2]	1	p3	(TCT)5	15	63	77
TR4687|c0_g2_i1_len=1828_path=[6580:0-1222_6581:1223-1246_6589:1247-1819_6587:1820-1827]_[-1,_6580,_6581,_6589,_6587,_-2]	1	p1	(A)11	11	187	197
TR4694|c0_g1_i1_len=2440_path=[4835:0-2439]_[-1,_4835,_-2]	1	p1	(A)10	10	1480	1489
TR4694|c0_g1_i1_len=2440_path=[4835:0-2439]_[-1,_4835,_-2]	2	p1	(A)10	10	1897	1906
TR4697|c0_g1_i1_len=702_path=[1861:0-603_1862:604-680_1863:681-701]_[-1,_1861,_1862,_1863,_-2]	1	p2	(CT)8	16	641	656
TR4698|c0_g2_i1_len=3120_path=[7286:0-446_7287:447-474_@7296@!:475-3028_7293:3029-3045_7294:3046-3119]_[-1,_7286,_7287,_7296,_7293,_7294,_-2]	1	p1	(T)11	11	4	14
TR4698|c0_g2_i2_len=3120_path=[7286:0-446_7287:447-474_@7296@!:475-3028_7283:3029-3119]_[-1,_7286,_7287,_7296,_7283,_-2]	1	p1	(T)11	11	4	14
TR4700|c0_g1_i1_len=764_path=[1608:0-736_1609:737-763]_[-1,_1608,_1609,_-2]	1	p1	(T)10	10	580	589
TR4700|c1_g1_i1_len=1611_path=[3234:0-1553_3235:1554-1610]_[-1,_3234,_3235,_-2]	1	p1	(A)22	22	1	22
TR4700|c1_g2_i1_len=1612_path=[3236:0-1553_3237:1554-1611]_[-1,_3236,_3237,_-2]	1	p1	(A)22	22	1	22
TR4700|c1_g2_i1_len=1612_path=[3236:0-1553_3237:1554-1611]_[-1,_3236,_3237,_-2]	2	p2	(GA)7	14	1551	1564
TR4707|c1_g1_i1_len=383_path=[721:0-382]_[-1,_721,_-2]	1	p1	(A)17	17	1	17
TR4709|c0_g1_i1_len=3092_path=[6219:0-1618_6220:1619-1736_@6230@!:1737-3061_6228:3062-3091]_[-1,_6219,_6220,_6230,_6228,_-2]	1	c	(A)11caaaaattaaaatttaacgatttttgaagatttttctcga(T)12	63	2981	3043
TR4710|c0_g2_i1_len=742_path=[3100:0-472_3105:473-641_3094:642-654_3095:655-741]_[-1,_3100,_3105,_3094,_3095,_-2]	1	p1	(A)10	10	81	90
TR4710|c0_g2_i2_len=742_path=[3100:0-472_3105:473-641_3103:642-741]_[-1,_3100,_3105,_3103,_-2]	1	p1	(A)10	10	81	90
TR4711|c0_g1_i1_len=1415_path=[2899:0-1402_2900:1403-1414]_[-1,_2899,_2900,_-2]	1	p1	(A)10	10	35	44
TR4711|c0_g2_i1_len=1466_path=[2901:0-1402_2902:1403-1465]_[-1,_2901,_2902,_-2]	1	p1	(A)10	10	35	44
TR4713|c0_g1_i1_len=2741_path=[5538:0-842_5539:843-866_5541:867-1273_5536:1274-1297_5537:1298-2740]_[-1,_5538,_5539,_5541,_5536,_5537,_-2]	1	p1	(A)10	10	59	68
TR4714|c0_g1_i1_len=417_path=[1194:0-23_1195:24-24_1196:25-25_1197:26-26_1198:27-27_1199:28-28_1200:29-29_1201:30-30_1202:31-31_1203:32-32_1204:33-33_1205:34-34_1206:35-35_1207:36-36_1208:37-37_1209:38-38_1210:39-39_1211:40-40_1212:41-41_1213:42-42_1214:43-43_1215:44-44_1216:45-45_1217:46-46_1218:47-47_1219:48-48_1220:49-49_1221:50-50_1222:51-51_1223:52-52_1224:53-53_1225:54-54_1235:55-382_1230:3…	1	p1	(T)55	55	1	55
TR4714|c0_g1_i1_len=417_path=[1194:0-23_1195:24-24_1196:25-25_1197:26-26_1198:27-27_1199:28-28_1200:29-29_1201:30-30_1202:31-31_1203:32-32_1204:33-33_1205:34-34_1206:35-35_1207:36-36_1208:37-37_1209:38-38_1210:39-39_1211:40-40_1212:41-41_1213:42-42_1214:43-43_1215:44-44_1216:45-45_1217:46-46_1218:47-47_1219:48-48_1220:49-49_1221:50-50_1222:51-51_1223:52-52_1224:53-53_1225:54-54_1235:55-382_1230:3…	2	c	(TA)6(GA)7tgaaatgttaatggcagcatctaatcactatcgctgtcactactgctgtgaccatgttcatggccatgctcatgcttcttcttctc(CTT)6	130	222	351
TR4714|c0_g1_i2_len=417_path=[1194:0-23_1195:24-24_1196:25-25_1197:26-26_1198:27-27_1199:28-28_1200:29-29_1201:30-30_1202:31-31_1203:32-32_1204:33-33_1205:34-34_1206:35-35_1207:36-36_1208:37-37_1209:38-38_1210:39-39_1211:40-40_1212:41-41_1213:42-42_1214:43-43_1215:44-44_1216:45-45_1217:46-46_1218:47-47_1219:48-48_1220:49-49_1221:50-50_1222:51-51_1223:52-52_1224:53-53_1225:54-54_1235:55-382_1228:3…	1	p1	(T)55	55	1	55
TR4714|c0_g1_i2_len=417_path=[1194:0-23_1195:24-24_1196:25-25_1197:26-26_1198:27-27_1199:28-28_1200:29-29_1201:30-30_1202:31-31_1203:32-32_1204:33-33_1205:34-34_1206:35-35_1207:36-36_1208:37-37_1209:38-38_1210:39-39_1211:40-40_1212:41-41_1213:42-42_1214:43-43_1215:44-44_1216:45-45_1217:46-46_1218:47-47_1219:48-48_1220:49-49_1221:50-50_1222:51-51_1223:52-52_1224:53-53_1225:54-54_1235:55-382_1228:3…	2	c	(TA)6(GA)7tgaaatgttaatggcagcatctaatcactatcgctgtcactactgctgtgaccatgttcatggccatgctcatgcttcttcttctc(CTT)6	130	222	351
TR4716|c0_g2_i2_len=677_path=[5068:0-27_@5073@!:28-457_5058:458-676]_[-1,_5068,_5073,_5058,_-2]	1	p1	(T)12	12	495	506
TR4717|c0_g1_i1_len=2235_path=[4639:0-1896_4664:1897-1897_4663:1898-1899_4662:1900-1900_4661:1901-2139_4627:2140-2232_4628:2233-2234]_[-1,_4639,_4664,_4663,_4662,_4661,_4627,_4628,_-2]	1	p3	(AAG)9	27	1875	1901
TR4719|c0_g1_i1_len=454_path=[1074:0-49_1075:50-72_1132:73-80_1130:81-162_1128:163-186_1127:187-429_1092:430-430_1093:431-431_1094:432-432_1095:433-433_1096:434-434_1097:435-435_1098:436-436_1099:437-437_1100:438-438_1101:439-439_1102:440-440_1103:441-441_1104:442-442_1105:443-443_1106:444-444_1107:445-445_1108:446-446_1109:447-447_1110:448-448_1111:449-449_1112:450-450_1113:451-451_1114:452-452_…	1	p1	(A)47	47	408	454
TR4719|c0_g1_i2_len=444_path=[1080:0-62_1081:63-70_1133:71-152_1131:153-163_1129:164-176_1127:177-419_1092:420-420_1093:421-421_1094:422-422_1095:423-423_1096:424-424_1097:425-425_1098:426-426_1099:427-427_1100:428-428_1101:429-429_1102:430-430_1103:431-431_1104:432-432_1105:433-433_1106:434-434_1107:435-435_1108:436-436_1109:437-437_1110:438-438_1111:439-439_1112:440-440_1113:441-441_1114:442-44…	1	p1	(A)47	47	398	444
TR4734|c0_g2_i1_len=965_path=[2482:0-114_2483:115-138_2487:139-285_2475:286-309_2486:310-953_2473:954-964]_[-1,_2482,_2483,_2487,_2475,_2486,_2473,_-2]	1	p3	(CCA)8	24	4	27
TR4735|c0_g1_i2_len=469_path=[2158:0-104_2162:105-410_2152:411-468]_[-1,_2158,_2162,_2152,_-2]	1	p4	(ATCA)6	24	33	56
TR4735|c0_g2_i1_len=556_path=[2156:0-479_2157:480-555]_[-1,_2156,_2157,_-2]	1	p2	(AG)6	12	204	215
TR4735|c0_g3_i1_len=556_path=[2153:0-479_2154:480-497_2155:498-555]_[-1,_2153,_2154,_2155,_-2]	1	p2	(AG)6	12	204	215
TR4739|c0_g1_i1_len=664_path=[1335:0-207_1338:208-579_1315:580-603_1337:604-646_1318:647-647_1319:648-648_1320:649-649_1321:650-650_1322:651-651_1323:652-652_1324:653-653_1325:654-654_1326:655-655_1327:656-656_1328:657-657_1329:658-658_1330:659-659_1331:660-660_1332:661-661_1333:662-662_1334:663-663]_[-1,_1335,_1338,_1315,_1337,_1318,_1319,_1320,_1321,_1322,_1323,_1324,_1325,_1326,_1327,_1328,_13…	1	p1	(T)40	40	625	664
TR4739|c1_g1_i1_len=401_path=[757:0-400]_[-1,_757,_-2]	1	p1	(A)14	14	378	391
TR4740|c0_g1_i1_len=2158_path=[8546:0-960_8547:961-984_8556:985-2154_8553:2155-2157]_[-1,_8546,_8547,_8556,_8553,_-2]	1	p1	(A)14	14	171	184
TR4740|c0_g1_i1_len=2158_path=[8546:0-960_8547:961-984_8556:985-2154_8553:2155-2157]_[-1,_8546,_8547,_8556,_8553,_-2]	2	p3	(TTC)5	15	2025	2039
TR4741|c0_g1_i1_len=1101_path=[3387:0-36_3388:37-43_3389:44-1100]_[-1,_3387,_3388,_3389,_-2]	1	c	(TA)9tttaaaaagcttcctaattacccagttaggcctaggccctcgacaaccgt(A)12	80	228	307
TR4741|c0_g2_i1_len=1241_path=[3392:0-176_3393:177-183_3394:184-1240]_[-1,_3392,_3393,_3394,_-2]	1	c	(TA)9tttaaaaagcttcctaattacccagttaggcctaggccctcgacaaccgt(A)12	80	368	447
TR4741|c0_g3_i1_len=1086_path=[3383:0-28_3384:29-1085]_[-1,_3383,_3384,_-2]	1	c	(TA)9tttaaaaagcttcctaattacccagttaggcctaggccctcgacaaccgt(A)12	80	213	292
TR4741|c0_g4_i1_len=431_path=[3381:0-50_3395:51-265_3380:266-430]_[-1,_3381,_3395,_3380,_-2]	1	p1	(T)15	15	122	136
TR4744|c0_g1_i1_len=494_path=[1017:0-108_1020:109-287_1010:288-302_1011:303-493]_[-1,_1017,_1020,_1010,_1011,_-2]	1	p1	(A)10	10	280	289
TR4744|c0_g1_i2_len=427_path=[1015:0-41_1020:42-220_1010:221-235_1011:236-426]_[-1,_1015,_1020,_1010,_1011,_-2]	1	p1	(A)10	10	213	222
TR4747|c0_g1_i1_len=1740_path=[3643:0-58_3657:59-92_3656:93-116_3655:117-387_3641:388-409_3642:410-1739]_[-1,_3643,_3657,_3656,_3655,_3641,_3642,_-2]	1	p2	(TC)6	12	76	87
TR4747|c0_g1_i1_len=1740_path=[3643:0-58_3657:59-92_3656:93-116_3655:117-387_3641:388-409_3642:410-1739]_[-1,_3643,_3657,_3656,_3655,_3641,_3642,_-2]	2	p1	(A)13	13	1714	1726
TR4747|c0_g2_i1_len=1745_path=[3643:0-58_3657:59-92_3656:93-116_3655:117-387_3648:388-414_3649:415-1744]_[-1,_3643,_3657,_3656,_3655,_3648,_3649,_-2]	1	p2	(TC)6	12	76	87
TR4747|c0_g2_i1_len=1745_path=[3643:0-58_3657:59-92_3656:93-116_3655:117-387_3648:388-414_3649:415-1744]_[-1,_3643,_3657,_3656,_3655,_3648,_3649,_-2]	2	p1	(A)13	13	1719	1731
TR4752|c1_g1_i1_len=245_path=[223:0-244]_[-1,_223,_-2]	1	p3	(TAA)6	18	206	223
TR4753|c0_g1_i1_len=1258_path=[2838:0-1233_2839:1234-1257]_[-1,_2838,_2839,_-2]	1	p3	(GAT)7	21	558	578
TR4753|c0_g2_i1_len=1299_path=[2835:0-1233_2836:1234-1253_2837:1254-1298]_[-1,_2835,_2836,_2837,_-2]	1	p3	(GAT)7	21	558	578
TR4754|c0_g1_i1_len=1455_path=[2865:0-1454]_[-1,_2865,_-2]	1	p1	(A)15	15	173	187
TR4755|c0_g1_i1_len=239_path=[3495:0-28_3499:29-34_3498:35-104_3491:105-238]_[-1,_3495,_3499,_3498,_3491,_-2]	1	p6	(CATCTC)5	30	1	30
TR4760|c0_g1_i1_len=698_path=[1609:0-569_1610:570-593_1611:594-617_1612:618-697]_[-1,_1609,_1610,_1611,_1612,_-2]	1	c	(T)12agaggcaaatttcaatagatcatgtatcatatagatgattggagtaaataacagcttgacttgggggaaaaaaccaat(A)11	101	1	101
TR4760|c0_g2_i1_len=702_path=[1613:0-569_1614:570-593_1615:594-617_1616:618-636_1617:637-701]_[-1,_1613,_1614,_1615,_1616,_1617,_-2]	1	c	(T)12agaggcaaatttcaatagatcatgtatcatatagatgattggagtaaataacagcttgacttgggggaaaaaaccaat(A)11	101	1	101
TR4770|c0_g1_i1_len=2359_path=[8675:0-1033_8676:1034-1036_8691:1037-2300_8684:2301-2358]_[-1,_8675,_8676,_8691,_8684,_-2]	1	p1	(T)10	10	43	52
TR4770|c0_g2_i1_len=1973_path=[8685:0-23_8686:24-24_8687:25-25_8689:26-955_8679:956-958_8680:959-1972]_[-1,_8685,_8686,_8687,_8689,_8679,_8680,_-2]	1	p1	(T)26	26	1	26
TR4775|c0_g1_i1_len=438_path=[416:0-437]_[-1,_416,_-2]	1	p1	(A)16	16	423	438
TR4777|c0_g2_i1_len=1022_path=[2129:0-837_2130:838-1021]_[-1,_2129,_2130,_-2]	1	p1	(A)18	18	1	18
TR4777|c1_g1_i1_len=254_path=[232:0-253]_[-1,_232,_-2]	1	p1	(T)11	11	6	16
TR4782|c0_g1_i1_len=2110_path=[4324:0-1856_4363:1857-1857_4362:1858-1858_4361:1859-1956_4331:1957-2109]_[-1,_4324,_4363,_4362,_4361,_4331,_-2]	1	p1	(T)10	10	12	21
TR4782|c0_g1_i1_len=2110_path=[4324:0-1856_4363:1857-1857_4362:1858-1858_4361:1859-1956_4331:1957-2109]_[-1,_4324,_4363,_4362,_4361,_4331,_-2]	2	p1	(A)25	25	1835	1859
TR4782|c0_g1_i2_len=2110_path=[4324:0-1856_4363:1857-1857_4362:1858-1858_4361:1859-1956_4329:1957-2109]_[-1,_4324,_4363,_4362,_4361,_4329,_-2]	1	p1	(T)10	10	12	21
TR4782|c0_g1_i2_len=2110_path=[4324:0-1856_4363:1857-1857_4362:1858-1858_4361:1859-1956_4329:1957-2109]_[-1,_4324,_4363,_4362,_4361,_4329,_-2]	2	p1	(A)25	25	1835	1859
TR4782|c0_g2_i1_len=1876_path=[4332:0-1856_4333:1857-1857_4334:1858-1858_4335:1859-1859_4336:1860-1860_4337:1861-1861_4338:1862-1862_4339:1863-1863_4340:1864-1864_4341:1865-1865_4342:1866-1866_4343:1867-1867_4344:1868-1868_4345:1869-1869_4346:1870-1870_4347:1871-1871_4348:1872-1872_4349:1873-1873_4350:1874-1874_4351:1875-1875]_[-1,_4332,_4333,_4334,_4335,_4336,_4337,_4338,_4339,_4340,_4341,_4342,…	1	p1	(T)10	10	12	21
TR4782|c0_g2_i1_len=1876_path=[4332:0-1856_4333:1857-1857_4334:1858-1858_4335:1859-1859_4336:1860-1860_4337:1861-1861_4338:1862-1862_4339:1863-1863_4340:1864-1864_4341:1865-1865_4342:1866-1866_4343:1867-1867_4344:1868-1868_4345:1869-1869_4346:1870-1870_4347:1871-1871_4348:1872-1872_4349:1873-1873_4350:1874-1874_4351:1875-1875]_[-1,_4332,_4333,_4334,_4335,_4336,_4337,_4338,_4339,_4340,_4341,_4342,…	2	p1	(A)42	42	1835	1876
TR4786|c0_g1_i1_len=416_path=[1904:0-185_1905:186-415]_[-1,_1904,_1905,_-2]	1	p3	(TCT)6	18	54	71
TR4786|c0_g1_i1_len=416_path=[1904:0-185_1905:186-415]_[-1,_1904,_1905,_-2]	2	p3	(TTC)5	15	290	304
TR4786|c0_g2_i1_len=608_path=[1901:0-361_1902:362-377_1903:378-607]_[-1,_1901,_1902,_1903,_-2]	1	p3	(TTC)5	15	482	496
TR4788|c0_g1_i1_len=1416_path=[3764:0-585_3765:586-629_@3770@!:630-1270_3751:1271-1291_3752:1292-1415]_[-1,_3764,_3765,_3770,_3751,_3752,_-2]	1	p1	(A)10	10	1407	1416
TR4788|c0_g1_i2_len=1632_path=[3764:0-585_3765:586-629_@3770@!:630-1270_3767:1271-1507_3756:1508-1631]_[-1,_3764,_3765,_3770,_3767,_3756,_-2]	1	p1	(A)10	10	1623	1632
TR4801|c0_g1_i1_len=606_path=[1195:0-541_1196:542-605]_[-1,_1195,_1196,_-2]	1	p1	(A)10	10	301	310
TR4805|c0_g1_i2_len=318_path=[886:0-144_894:145-266_893:267-317]_[-1,_886,_894,_893,_-2]	1	p1	(T)10	10	90	99
TR4806|c0_g1_i1_len=943_path=[2230:0-870_2231:871-893_2232:894-942]_[-1,_2230,_2231,_2232,_-2]	1	p1	(T)12	12	1	12
TR4806|c0_g2_i1_len=1056_path=[2233:0-870_2236:871-1026_2226:1027-1055]_[-1,_2233,_2236,_2226,_-2]	1	p1	(T)12	12	1	12
TR4808|c0_g1_i1_len=544_path=[1118:0-119_1123:120-247_1121:248-271_1122:272-543]_[-1,_1118,_1123,_1121,_1122,_-2]	1	p1	(A)11	11	430	440
TR4810|c0_g1_i1_len=1530_path=[3092:0-945_3093:946-969_3095:970-1113_3090:1114-1137_3091:1138-1529]_[-1,_3092,_3093,_3095,_3090,_3091,_-2]	1	p1	(A)12	12	1507	1518
TR4810|c1_g1_i1_len=236_path=[427:0-235]_[-1,_427,_-2]	1	c	(TTC)5gtcc(T)13	32	198	229
TR4821|c0_g1_i1_len=304_path=[571:0-255_572:256-303]_[-1,_571,_572,_-2]	1	p3	(AGA)6	18	274	291
TR4824|c0_g1_i1_len=529_path=[507:0-528]_[-1,_507,_-2]	1	p1	(T)11	11	154	164
TR4827|c0_g2_i1_len=692_path=[1352:0-429_1353:430-444_1354:445-691]_[-1,_1352,_1353,_1354,_-2]	1	p1	(T)10	10	422	431
TR4844|c0_g1_i1_len=227_path=[409:0-226]_[-1,_409,_-2]	1	p1	(A)14	14	214	227
TR4846|c0_g3_i1_len=630_path=[2043:0-535_2044:536-538_2062:539-620_2051:621-621_2052:622-629]_[-1,_2043,_2044,_2062,_2051,_2052,_-2]	1	p1	(A)10	10	568	577
TR4871|c0_g1_i1_len=389_path=[367:0-388]_[-1,_367,_-2]	1	p2	(GA)10	20	340	359
TR4876|c0_g1_i1_len=444_path=[864:0-177_865:178-443]_[-1,_864,_865,_-2]	1	p1	(A)14	14	82	95
TR4891|c0_g1_i1_len=1007_path=[2227:0-572_2228:573-596_2230:597-832_2222:833-856_2223:857-927_2224:928-1006]_[-1,_2227,_2228,_2230,_2222,_2223,_2224,_-2]	1	p2	(TA)9	18	44	61
TR4895|c0_g1_i1_len=253_path=[231:0-252]_[-1,_231,_-2]	1	p1	(T)11	11	29	39
TR4907|c0_g1_i1_len=313_path=[613:0-246_614:247-312]_[-1,_613,_614,_-2]	1	p1	(T)12	12	71	82
TR4916|c0_g1_i1_len=391_path=[737:0-390]_[-1,_737,_-2]	1	p1	(A)11	11	381	391
TR4919|c0_g1_i1_len=895_path=[2722:0-793_2723:794-894]_[-1,_2722,_2723,_-2]	1	p1	(T)10	10	7	16
TR4919|c0_g3_i1_len=896_path=[2724:0-793_2725:794-814_2726:815-895]_[-1,_2724,_2725,_2726,_-2]	1	p1	(T)10	10	7	16
TR4919|c1_g1_i1_len=269_path=[247:0-268]_[-1,_247,_-2]	1	p1	(A)10	10	6	15
TR4926|c0_g1_i1_len=2096_path=[4952:0-99_4953:100-100_4954:101-101_4955:102-102_4956:103-103_4957:104-104_4958:105-105_4973:106-403_4949:404-423_4972:424-424_@4970@!:425-1817_4961:1818-2095]_[-1,_4952,_4953,_4954,_4955,_4956,_4957,_4958,_4973,_4949,_4972,_4970,_4961,_-2]	1	p1	(T)29	29	78	106
TR4926|c0_g1_i2_len=2095_path=[4952:0-99_4953:100-100_4954:101-101_4955:102-102_4956:103-103_4957:104-104_4958:105-105_4973:106-403_4949:404-423_4972:424-424_@4970@!:425-1817_4963:1818-2094]_[-1,_4952,_4953,_4954,_4955,_4956,_4957,_4958,_4973,_4949,_4972,_4970,_4963,_-2]	1	p1	(T)29	29	78	106
TR4926|c0_g1_i3_len=2112_path=[4952:0-99_4953:100-100_4954:101-101_4955:102-102_4956:103-103_4957:104-104_4958:105-105_4973:106-403_4974:404-419_4945:420-439_4972:440-440_@4970@!:441-1833_4961:1834-2111]_[-1,_4952,_4953,_4954,_4955,_4956,_4957,_4958,_4973,_4974,_4945,_4972,_4970,_4961,_-2]	1	p1	(T)29	29	78	106
TR4926|c0_g1_i4_len=2192_path=[4952:0-99_4953:100-100_4954:101-101_4955:102-102_4956:103-103_4957:104-104_4958:105-105_4973:106-403_4974:404-419_4966:420-521_@4970@!:522-1914_4963:1915-2191]_[-1,_4952,_4953,_4954,_4955,_4956,_4957,_4958,_4973,_4974,_4966,_4970,_4963,_-2]	1	p1	(T)29	29	78	106
TR4926|c0_g1_i5_len=2193_path=[4952:0-99_4953:100-100_4954:101-101_4955:102-102_4956:103-103_4957:104-104_4958:105-105_4973:106-403_4974:404-419_4966:420-521_@4970@!:522-1914_4961:1915-2192]_[-1,_4952,_4953,_4954,_4955,_4956,_4957,_4958,_4973,_4974,_4966,_4970,_4961,_-2]	1	p1	(T)29	29	78	106
TR4928|c0_g1_i1_len=2288_path=[2361:0-2240_2362:2241-2287]_[-1,_2361,_2362,_-2]	1	p1	(T)16	16	197	212
TR4928|c0_g1_i1_len=2288_path=[2361:0-2240_2362:2241-2287]_[-1,_2361,_2362,_-2]	2	p2	(CT)12	24	2241	2264
TR4928|c0_g2_i1_len=2288_path=[2359:0-2240_2360:2241-2287]_[-1,_2359,_2360,_-2]	1	p1	(T)16	16	197	212
TR4936|c0_g2_i1_len=1049_path=[4153:0-46_@4159@!:47-1029_4152:1030-1048]_[-1,_4153,_4159,_4152,_-2]	1	p3	(GAT)6	18	703	720
TR4943|c0_g2_i1_len=642_path=[2009:0-555_2010:556-641]_[-1,_2009,_2010,_-2]	1	p1	(A)11	11	81	91
TR4943|c0_g3_i1_len=642_path=[2019:0-555_2020:556-573_2021:574-641]_[-1,_2019,_2020,_2021,_-2]	1	p1	(A)11	11	81	91
TR4944|c0_g4_i1_len=517_path=[4762:0-149_4763:150-162_4771:163-473_4758:474-516]_[-1,_4762,_4763,_4771,_4758,_-2]	1	p1	(A)12	12	140	151
TR4945|c0_g1_i1_len=3778_path=[7868:0-659_7869:660-683_7873:684-3517_7862:3518-3541_7872:3542-3637_7867:3638-3777]_[-1,_7868,_7869,_7873,_7862,_7872,_7867,_-2]	1	p2	(CT)9	18	3666	3683
TR4945|c0_g1_i2_len=3778_path=[7868:0-659_7869:660-683_7873:684-3517_7862:3518-3541_7872:3542-3637_7865:3638-3777]_[-1,_7868,_7869,_7873,_7862,_7872,_7865,_-2]	1	p2	(TC)6	12	3746	3757
TR4947|c0_g1_i1_len=611_path=[2065:0-610]_[-1,_2065,_-2]	1	p1	(T)13	13	8	20
TR4947|c0_g2_i1_len=260_path=[2066:0-224_2067:225-259]_[-1,_2066,_2067,_-2]	1	p3	(AAT)5	15	157	171
TR4950|c0_g2_i1_len=1328_path=[2701:0-419_2702:420-435_2704:436-957_2694:958-1327]_[-1,_2701,_2702,_2704,_2694,_-2]	1	p1	(T)11	11	168	178
TR4953|c0_g1_i1_len=562_path=[1147:0-281_1148:282-309_1158:310-522_1153:523-561]_[-1,_1147,_1148,_1158,_1153,_-2]	1	p2	(TA)9	18	477	494
TR4954|c0_g1_i1_len=1242_path=[2869:0-1226_2870:1227-1241]_[-1,_2869,_2870,_-2]	1	p1	(T)14	14	206	219
TR4954|c0_g2_i1_len=1442_path=[2871:0-1226_2872:1227-1441]_[-1,_2871,_2872,_-2]	1	p1	(T)14	14	206	219
TR4954|c0_g2_i1_len=1442_path=[2871:0-1226_2872:1227-1441]_[-1,_2871,_2872,_-2]	2	p2	(CT)6	12	1397	1408
TR4958|c0_g1_i1_len=2997_path=[6444:0-501_6445:502-525_6446:526-537_@6449@!:538-2796_6439:2797-2996]_[-1,_6444,_6445,_6446,_6449,_6439,_-2]	1	p1	(A)10	10	1	10
TR4958|c0_g1_i1_len=2997_path=[6444:0-501_6445:502-525_6446:526-537_@6449@!:538-2796_6439:2797-2996]_[-1,_6444,_6445,_6446,_6449,_6439,_-2]	2	p1	(A)16	16	158	173
TR4958|c0_g1_i2_len=2998_path=[6444:0-501_6445:502-525_6446:526-537_@6449@!:538-2796_6443:2797-2997]_[-1,_6444,_6445,_6446,_6449,_6443,_-2]	1	p1	(A)10	10	1	10
TR4958|c0_g1_i2_len=2998_path=[6444:0-501_6445:502-525_6446:526-537_@6449@!:538-2796_6443:2797-2997]_[-1,_6444,_6445,_6446,_6449,_6443,_-2]	2	p1	(A)16	16	158	173
TR4973|c0_g1_i1_len=1925_path=[4284:0-142_4285:143-166_4292:167-1732_4290:1733-1924]_[-1,_4284,_4285,_4292,_4290,_-2]	1	p2	(CT)6	12	1761	1772
TR4984|c0_g1_i1_len=3208_path=[6510:0-3181_6511:3182-3207]_[-1,_6510,_6511,_-2]	1	p1	(A)12	12	203	214
TR4984|c0_g2_i1_len=3209_path=[6517:0-3181_6518:3182-3200_6519:3201-3203_6520:3204-3208]_[-1,_6517,_6518,_6519,_6520,_-2]	1	p1	(A)12	12	203	214
TR4986|c0_g3_i1_len=309_path=[1444:0-36_1493:37-37_1492:38-38_1491:39-39_1490:40-40_1489:41-41_1488:42-42_1487:43-43_1486:44-44_1485:45-45_1484:46-283_1443:284-308]_[-1,_1444,_1493,_1492,_1491,_1490,_1489,_1488,_1487,_1486,_1485,_1484,_1443,_-2]	1	p1	(T)32	32	15	46
TR4987|c0_g1_i1_len=3543_path=[7163:0-2794_7164:2795-2817_7169:2818-3198_7161:3199-3222_7162:3223-3542]_[-1,_7163,_7164,_7169,_7161,_7162,_-2]	1	p1	(A)14	14	1	14
TR4987|c0_g1_i1_len=3543_path=[7163:0-2794_7164:2795-2817_7169:2818-3198_7161:3199-3222_7162:3223-3542]_[-1,_7163,_7164,_7169,_7161,_7162,_-2]	2	p2	(GA)10	20	3501	3520
TR4994|c0_g1_i1_len=458_path=[1850:0-65_1851:66-189_1852:190-457]_[-1,_1850,_1851,_1852,_-2]	1	p1	(T)23	23	1	23
TR4996|c0_g1_i1_len=2879_path=[6197:0-852_6198:853-870_@6211@!:871-2609_6201:2610-2632_6202:2633-2878]_[-1,_6197,_6198,_6211,_6201,_6202,_-2]	1	c	(T)11ggtaacaaatgatgtgattgtatatataaatatataca(T)10	59	2732	2790
TR4996|c0_g1_i2_len=2980_path=[6197:0-852_6198:853-870_@6211@!:871-2609_6209:2610-2733_6206:2734-2979]_[-1,_6197,_6198,_6211,_6209,_6206,_-2]	1	p1	(T)15	15	2688	2702
TR4996|c0_g1_i2_len=2980_path=[6197:0-852_6198:853-870_@6211@!:871-2609_6209:2610-2733_6206:2734-2979]_[-1,_6197,_6198,_6211,_6209,_6206,_-2]	2	c	(T)11ggtaacaaatgatgtgattgtatatataaatatataca(T)10	59	2833	2891
TR4996|c0_g1_i3_len=3079_path=[6203:0-852_6212:853-969_@6211@!:970-2708_6209:2709-2832_6206:2833-3078]_[-1,_6203,_6212,_6211,_6209,_6206,_-2]	1	p1	(T)15	15	2787	2801
TR4996|c0_g1_i3_len=3079_path=[6203:0-852_6212:853-969_@6211@!:970-2708_6209:2709-2832_6206:2833-3078]_[-1,_6203,_6212,_6211,_6209,_6206,_-2]	2	c	(T)11ggtaacaaatgatgtgattgtatatataaatatataca(T)10	59	2932	2990
TR4996|c0_g1_i4_len=2978_path=[6203:0-852_6212:853-969_@6211@!:970-2708_6201:2709-2731_6202:2732-2977]_[-1,_6203,_6212,_6211,_6201,_6202,_-2]	1	c	(T)11ggtaacaaatgatgtgattgtatatataaatatataca(T)10	59	2831	2889
TR5003|c0_g1_i1_len=1356_path=[2908:0-97_2913:98-101_2912:102-1117_2906:1118-1141_2911:1142-1346_2892:1347-1347_2893:1348-1348_2894:1349-1349_2895:1350-1350_2896:1351-1351_2897:1352-1352_2898:1353-1353_2899:1354-1354_2900:1355-1355]_[-1,_2908,_2913,_2912,_2906,_2911,_2892,_2893,_2894,_2895,_2896,_2897,_2898,_2899,_2900,_-2]	1	p1	(A)32	32	1325	1356
TR5003|c0_g1_i2_len=1357_path=[2888:0-86_2889:87-102_2912:103-1118_2906:1119-1142_2911:1143-1347_2892:1348-1348_2893:1349-1349_2894:1350-1350_2895:1351-1351_2896:1352-1352_2897:1353-1353_2898:1354-1354_2899:1355-1355_2900:1356-1356]_[-1,_2888,_2889,_2912,_2906,_2911,_2892,_2893,_2894,_2895,_2896,_2897,_2898,_2899,_2900,_-2]	1	p1	(A)32	32	1326	1357
TR5016|c0_g1_i1_len=3232_path=[6468:0-2845_6469:2846-2866_6470:2867-3231]_[-1,_6468,_6469,_6470,_-2]	1	p3	(TAT)5	15	92	106
TR5016|c0_g1_i1_len=3232_path=[6468:0-2845_6469:2846-2866_6470:2867-3231]_[-1,_6468,_6469,_6470,_-2]	2	p1	(A)23	23	3210	3232
TR5016|c0_g2_i1_len=3246_path=[6471:0-2845_6472:2846-2880_6473:2881-3245]_[-1,_6471,_6472,_6473,_-2]	1	p3	(TAT)5	15	92	106
TR5016|c0_g2_i1_len=3246_path=[6471:0-2845_6472:2846-2880_6473:2881-3245]_[-1,_6471,_6472,_6473,_-2]	2	p1	(A)23	23	3224	3246
TR5024|c0_g1_i2_len=2390_path=[5412:0-2219_5413:2220-2242_5418:2243-2355_5411:2356-2389]_[-1,_5412,_5413,_5418,_5411,_-2]	1	p1	(A)10	10	120	129
TR5024|c0_g3_i1_len=2382_path=[5407:0-2219_5408:2220-2245_5409:2246-2381]_[-1,_5407,_5408,_5409,_-2]	1	p1	(A)10	10	120	129
TR5028|c0_g1_i1_len=2596_path=[5396:0-2132_5397:2133-2153_5400:2154-2497_5390:2498-2595]_[-1,_5396,_5397,_5400,_5390,_-2]	1	p1	(A)12	12	24	35
TR5028|c0_g1_i2_len=2597_path=[5396:0-2132_5397:2133-2153_5400:2154-2497_5392:2498-2596]_[-1,_5396,_5397,_5400,_5392,_-2]	1	p1	(A)12	12	24	35
TR5029|c0_g1_i1_len=1181_path=[2383:0-766_2384:767-781_2410:782-797_2408:798-916_2378:917-1180]_[-1,_2383,_2384,_2410,_2408,_2378,_-2]	1	p3	(CAG)5	15	101	115
TR5029|c0_g1_i1_len=1181_path=[2383:0-766_2384:767-781_2410:782-797_2408:798-916_2378:917-1180]_[-1,_2383,_2384,_2410,_2408,_2378,_-2]	2	p2	(GA)6	12	1135	1146
TR5029|c0_g1_i2_len=820_path=[2393:0-286_2411:287-405_2412:406-420_2413:421-421_2404:422-436_2408:437-555_2378:556-819]_[-1,_2393,_2411,_2412,_2413,_2404,_2408,_2378,_-2]	1	p2	(TC)6	12	36	47
TR5029|c0_g1_i2_len=820_path=[2393:0-286_2411:287-405_2412:406-420_2413:421-421_2404:422-436_2408:437-555_2378:556-819]_[-1,_2393,_2411,_2412,_2413,_2404,_2408,_2378,_-2]	2	p2	(GA)6	12	774	785
TR5029|c0_g2_i1_len=784_path=[2387:0-766_2388:767-781_2389:782-782_2390:783-783]_[-1,_2387,_2388,_2389,_2390,_-2]	1	p3	(CAG)5	15	101	115
TR5038|c0_g2_i1_len=409_path=[5636:0-359_5637:360-408]_[-1,_5636,_5637,_-2]	1	p1	(T)14	14	15	28
TR5040|c1_g1_i1_len=229_path=[413:0-228]_[-1,_413,_-2]	1	p1	(A)10	10	220	229
TR5042|c0_g2_i1_len=738_path=[1723:0-600_1724:601-620_1725:621-737]_[-1,_1723,_1724,_1725,_-2]	1	p3	(AGA)5	15	653	667
TR5047|c0_g1_i1_len=1391_path=[2762:0-352_2763:353-376_2764:377-1390]_[-1,_2762,_2763,_2764,_-2]	1	p3	(TCC)5	15	1001	1015
TR5048|c0_g1_i1_len=1171_path=[4510:0-1143_4511:1144-1170]_[-1,_4510,_4511,_-2]	1	p1	(T)19	19	1	19
TR5050|c0_g1_i1_len=1375_path=[2705:0-1374]_[-1,_2705,_-2]	1	p1	(A)14	14	1355	1368
TR5053|c0_g1_i1_len=2964_path=[5949:0-179_5975:180-180_5974:181-181_5973:182-182_5972:183-873_5947:874-897_5948:898-2963]_[-1,_5949,_5975,_5974,_5973,_5972,_5947,_5948,_-2]	1	p1	(A)26	26	158	183
TR5060|c0_g1_i1_len=2575_path=[5182:0-576_5183:577-600_5185:601-880_5180:881-904_5181:905-2574]_[-1,_5182,_5183,_5185,_5180,_5181,_-2]	1	p1	(T)10	10	1	10
TR5068|c0_g1_i1_len=1026_path=[2242:0-42_2253:43-787_2251:788-915_2236:916-939_2237:940-945_2238:946-1025]_[-1,_2242,_2253,_2251,_2236,_2237,_2238,_-2]	1	p2	(AT)6	12	159	170
TR5068|c0_g1_i2_len=972_path=[2242:0-42_2253:43-787_2251:788-915_2254:916-918_2241:919-971]_[-1,_2242,_2253,_2251,_2254,_2241,_-2]	1	p2	(AT)6	12	159	170
TR5068|c0_g1_i3_len=887_path=[2242:0-42_2253:43-787_2230:788-806_2231:807-886]_[-1,_2242,_2253,_2230,_2231,_-2]	1	p2	(AT)6	12	159	170
TR5071|c0_g1_i1_len=2291_path=[4679:0-87_4680:88-105_4691:106-224_4690:225-225_4689:226-1301_4687:1302-1325_4688:1326-2290]_[-1,_4679,_4680,_4691,_4690,_4689,_4687,_4688,_-2]	1	p1	(A)20	20	1	20
TR5071|c0_g1_i1_len=2291_path=[4679:0-87_4680:88-105_4691:106-224_4690:225-225_4689:226-1301_4687:1302-1325_4688:1326-2290]_[-1,_4679,_4680,_4691,_4690,_4689,_4687,_4688,_-2]	2	p1	(A)10	10	2282	2291
TR5071|c0_g1_i2_len=2193_path=[4675:0-87_4676:88-105_4677:106-127_4689:128-1203_4687:1204-1227_4688:1228-2192]_[-1,_4675,_4676,_4677,_4689,_4687,_4688,_-2]	1	p1	(A)20	20	1	20
TR5071|c0_g1_i2_len=2193_path=[4675:0-87_4676:88-105_4677:106-127_4689:128-1203_4687:1204-1227_4688:1228-2192]_[-1,_4675,_4676,_4677,_4689,_4687,_4688,_-2]	2	p1	(A)10	10	2184	2193
TR5071|c0_g1_i3_len=2175_path=[4682:0-87_4683:88-108_4690:109-109_4689:110-1185_4687:1186-1209_4688:1210-2174]_[-1,_4682,_4683,_4690,_4689,_4687,_4688,_-2]	1	p1	(A)20	20	1	20
TR5071|c0_g1_i3_len=2175_path=[4682:0-87_4683:88-108_4690:109-109_4689:110-1185_4687:1186-1209_4688:1210-2174]_[-1,_4682,_4683,_4690,_4689,_4687,_4688,_-2]	2	p1	(A)10	10	2166	2175
TR5072|c0_g1_i1_len=711_path=[1402:0-421_1403:422-445_1404:446-710]_[-1,_1402,_1403,_1404,_-2]	1	p1	(T)10	10	661	670
TR5074|c0_g1_i1_len=2094_path=[4220:0-509_4221:510-533_4223:534-1768_4218:1769-1792_4219:1793-2093]_[-1,_4220,_4221,_4223,_4218,_4219,_-2]	1	p1	(A)13	13	68	80
TR5075|c0_g2_i1_len=1886_path=[4178:0-28_4184:29-180_4177:181-1885]_[-1,_4178,_4184,_4177,_-2]	1	p1	(A)10	10	1	10
TR5078|c0_g2_i1_len=1304_path=[3157:0-77_3158:78-121_3186:122-916_3181:917-1303]_[-1,_3157,_3158,_3186,_3181,_-2]	1	p1	(T)10	10	1	10
TR5078|c0_g2_i2_len=1420_path=[3164:0-108_3194:109-163_3193:164-201_3191:202-222_3188:223-237_3186:238-1032_3181:1033-1419]_[-1,_3164,_3194,_3193,_3191,_3188,_3186,_3181,_-2]	1	p1	(T)13	13	84	96
TR5078|c0_g2_i3_len=1420_path=[3167:0-108_3194:109-163_3193:164-201_3191:202-222_3188:223-237_3186:238-1032_3181:1033-1419]_[-1,_3167,_3194,_3193,_3191,_3188,_3186,_3181,_-2]	1	p1	(T)10	10	87	96
TR5081|c0_g2_i1_len=382_path=[1945:0-23_1946:24-24_1947:25-25_1948:26-26_1949:27-27_1950:28-28_1951:29-29_1952:30-30_1953:31-31_1954:32-32_1955:33-33_1976:34-34_1975:35-35_1974:36-36_1973:37-94_1971:95-381]_[-1,_1945,_1946,_1947,_1948,_1949,_1950,_1951,_1952,_1953,_1954,_1955,_1976,_1975,_1974,_1973,_1971,_-2]	1	p1	(A)37	37	1	37
TR5081|c0_g2_i2_len=578_path=[1938:0-229_1976:230-230_1975:231-231_1974:232-232_1973:233-290_1971:291-577]_[-1,_1938,_1976,_1975,_1974,_1973,_1971,_-2]	1	p1	(A)26	26	208	233
TR5081|c0_g3_i1_len=236_path=[1963:0-229_1964:230-230_1965:231-231_1966:232-232_1967:233-233_1968:234-234_1969:235-235]_[-1,_1963,_1964,_1965,_1966,_1967,_1968,_1969,_-2]	1	p1	(A)29	29	208	236
TR5085|c0_g1_i1_len=2141_path=[4260:0-793_4261:794-864_4262:865-2140]_[-1,_4260,_4261,_4262,_-2]	1	p2	(CT)6	12	276	287
TR5085|c0_g2_i1_len=2090_path=[4257:0-793_4258:794-813_4259:814-2089]_[-1,_4257,_4258,_4259,_-2]	1	p2	(CT)6	12	276	287
TR5090|c0_g1_i1_len=1785_path=[3525:0-1784]_[-1,_3525,_-2]	1	p1	(A)11	11	120	130
TR5103|c0_g2_i1_len=667_path=[2930:0-36_2931:37-666]_[-1,_2930,_2931,_-2]	1	p3	(CAT)5	15	118	132
TR5105|c0_g1_i1_len=1998_path=[4000:0-1353_4001:1354-1377_4002:1378-1997]_[-1,_4000,_4001,_4002,_-2]	1	p1	(T)19	19	1	19
TR5118|c0_g1_i1_len=701_path=[2266:0-548_2267:549-564_2268:565-588_2269:589-700]_[-1,_2266,_2267,_2268,_2269,_-2]	1	p1	(T)13	13	171	183
TR5118|c0_g3_i1_len=619_path=[2259:0-548_2260:549-618]_[-1,_2259,_2260,_-2]	1	p1	(T)13	13	171	183
TR5119|c0_g1_i1_len=998_path=[3651:0-945_3652:946-997]_[-1,_3651,_3652,_-2]	1	p1	(A)10	10	59	68
TR5125|c0_g1_i1_len=969_path=[2013:0-69_2019:70-298_2012:299-968]_[-1,_2013,_2019,_2012,_-2]	1	p2	(AC)6	12	48	59
TR5125|c0_g1_i2_len=968_path=[2017:0-68_2019:69-297_2012:298-967]_[-1,_2017,_2019,_2012,_-2]	1	p2	(CA)6	12	46	57
TR5131|c0_g1_i1_len=2676_path=[5381:0-931_5382:932-955_5389:956-2088_5387:2089-2675]_[-1,_5381,_5382,_5389,_5387,_-2]	1	p1	(A)10	10	155	164
TR5132|c0_g1_i1_len=1077_path=[3191:0-43_3192:44-1076]_[-1,_3191,_3192,_-2]	1	p1	(T)11	11	988	998
TR5132|c0_g2_i1_len=1573_path=[3193:0-539_3194:540-1572]_[-1,_3193,_3194,_-2]	1	p1	(T)11	11	1484	1494
TR5133|c0_g1_i1_len=1124_path=[1102:0-1123]_[-1,_1102,_-2]	1	p1	(A)22	22	1	22
TR5133|c1_g1_i1_len=236_path=[214:0-235]_[-1,_214,_-2]	1	p1	(A)22	22	215	236
TR5135|c0_g1_i1_len=583_path=[6071:0-582]_[-1,_6071,_-2]	1	p1	(A)10	10	24	33
TR5135|c0_g2_i1_len=2442_path=[6062:0-635_6063:636-648_6072:649-2316_6069:2317-2340_6070:2341-2441]_[-1,_6062,_6063,_6072,_6069,_6070,_-2]	1	p1	(T)10	10	627	636
TR5145|c0_g1_i1_len=1768_path=[5579:0-370_5580:371-390_@5587@!:391-1705_5573:1706-1767]_[-1,_5579,_5580,_5587,_5573,_-2]	1	p1	(A)12	12	1	12
TR5145|c0_g1_i2_len=2684_path=[5576:0-370_5577:371-375_5590:376-751_5588:752-1306_@5587@!:1307-2621_5566:2622-2683]_[-1,_5576,_5577,_5590,_5588,_5587,_5566,_-2]	1	p1	(A)12	12	1	12
TR5145|c0_g1_i2_len=2684_path=[5576:0-370_5577:371-375_5590:376-751_5588:752-1306_@5587@!:1307-2621_5566:2622-2683]_[-1,_5576,_5577,_5590,_5588,_5587,_5566,_-2]	2	p1	(A)10	10	783	792
TR5145|c0_g1_i3_len=1768_path=[5579:0-370_5580:371-390_@5587@!:391-1705_5566:1706-1767]_[-1,_5579,_5580,_5587,_5566,_-2]	1	p1	(A)12	12	1	12
TR5145|c0_g1_i4_len=2149_path=[5576:0-370_5577:371-375_5590:376-751_5568:752-771_@5587@!:772-2086_5566:2087-2148]_[-1,_5576,_5577,_5590,_5568,_5587,_5566,_-2]	1	p1	(A)12	12	1	12
TR5149|c0_g1_i1_len=633_path=[1465:0-210_1480:211-356_1477:357-396_1478:397-452_1481:453-471_1473:472-632]_[-1,_1465,_1480,_1477,_1478,_1481,_1473,_-2]	1	p1	(A)10	10	543	552
TR5150|c0_g1_i1_len=2152_path=[4386:0-197_4387:198-221_4394:222-1262_4384:1263-1283_@4392@!:1284-2126_4390:2127-2151]_[-1,_4386,_4387,_4394,_4384,_4392,_4390,_-2]	1	p1	(A)14	14	162	175
TR5154|c2_g1_i1_len=342_path=[639:0-341]_[-1,_639,_-2]	1	p1	(A)13	13	108	120
TR5156|c0_g1_i1_len=467_path=[1278:0-435_1279:436-466]_[-1,_1278,_1279,_-2]	1	p1	(A)10	10	61	70
TR5156|c0_g2_i1_len=614_path=[1273:0-435_1287:436-504_1286:505-517_1285:518-613]_[-1,_1273,_1287,_1286,_1285,_-2]	1	p1	(A)10	10	61	70
TR5161|c0_g1_i1_len=2599_path=[2686:0-2543_2687:2544-2598]_[-1,_2686,_2687,_-2]	1	p1	(A)10	10	74	83
TR5161|c0_g2_i1_len=2598_path=[2684:0-2543_2685:2544-2597]_[-1,_2684,_2685,_-2]	1	p1	(A)10	10	74	83
TR5165|c0_g1_i1_len=4195_path=[4173:0-4194]_[-1,_4173,_-2]	1	p1	(T)10	10	205	214
TR5167|c1_g1_i1_len=261_path=[477:0-260]_[-1,_477,_-2]	1	p1	(A)15	15	247	261
TR5170|c0_g1_i1_len=844_path=[2725:0-807_2726:808-816_2727:817-843]_[-1,_2725,_2726,_2727,_-2]	1	p2	(CT)6	12	83	94
TR5171|c0_g1_i1_len=1393_path=[3716:0-1205_3727:1206-1226_3724:1227-1294_3713:1295-1392]_[-1,_3716,_3727,_3724,_3713,_-2]	1	p3	(ATT)6	18	877	894
TR5171|c0_g2_i1_len=1669_path=[3709:0-1205_3726:1206-1593_3723:1594-1668]_[-1,_3709,_3726,_3723,_-2]	1	p3	(ATT)6	18	877	894
TR5171|c0_g2_i2_len=1713_path=[3709:0-1205_3726:1206-1593_3720:1594-1614_3721:1615-1712]_[-1,_3709,_3726,_3720,_3721,_-2]	1	p3	(ATT)6	18	877	894
TR5174|c0_g1_i1_len=1695_path=[3420:0-120_3421:121-135_@3424@!:136-1665_3416:1666-1694]_[-1,_3420,_3421,_3424,_3416,_-2]	1	p1	(A)10	10	113	122
TR5177|c0_g1_i1_len=1225_path=[2595:0-310_2596:311-330_@2604@!:331-1185_2599:1186-1224]_[-1,_2595,_2596,_2604,_2599,_-2]	1	p2	(TC)6	12	1157	1168
TR5177|c0_g1_i2_len=1241_path=[2600:0-310_2601:311-346_@2604@!:347-1201_2599:1202-1240]_[-1,_2600,_2601,_2604,_2599,_-2]	1	p2	(TC)6	12	1173	1184
TR5178|c0_g1_i1_len=1492_path=[3417:0-23_3418:24-24_3419:25-25_3420:26-26_3421:27-27_3422:28-28_3423:29-29_3424:30-30_3425:31-31_3426:32-32_3427:33-33_3428:34-34_3429:35-35_3430:36-36_3436:37-796_3413:797-820_3435:821-1262_3433:1263-1491]_[-1,_3417,_3418,_3419,_3420,_3421,_3422,_3423,_3424,_3425,_3426,_3427,_3428,_3429,_3430,_3436,_3413,_3435,_3433,_-2]	1	p1	(T)37	37	1	37
TR5178|c0_g1_i1_len=1492_path=[3417:0-23_3418:24-24_3419:25-25_3420:26-26_3421:27-27_3422:28-28_3423:29-29_3424:30-30_3425:31-31_3426:32-32_3427:33-33_3428:34-34_3429:35-35_3430:36-36_3436:37-796_3413:797-820_3435:821-1262_3433:1263-1491]_[-1,_3417,_3418,_3419,_3420,_3421,_3422,_3423,_3424,_3425,_3426,_3427,_3428,_3429,_3430,_3436,_3413,_3435,_3433,_-2]	2	c	(AG)6act(GA)7	29	1307	1335
TR5178|c0_g1_i2_len=1492_path=[3417:0-23_3418:24-24_3419:25-25_3420:26-26_3421:27-27_3422:28-28_3423:29-29_3424:30-30_3425:31-31_3426:32-32_3427:33-33_3428:34-34_3429:35-35_3430:36-36_3436:37-796_3413:797-820_3435:821-1262_3416:1263-1491]_[-1,_3417,_3418,_3419,_3420,_3421,_3422,_3423,_3424,_3425,_3426,_3427,_3428,_3429,_3430,_3436,_3413,_3435,_3416,_-2]	1	p1	(T)37	37	1	37
TR5178|c1_g1_i1_len=292_path=[557:0-291]_[-1,_557,_-2]	1	p1	(A)22	22	1	22
TR5183|c0_g1_i1_len=1234_path=[2684:0-43_2691:44-277_2687:278-1233]_[-1,_2684,_2691,_2687,_-2]	1	p2	(CT)6	12	79	90
TR5183|c0_g1_i1_len=1234_path=[2684:0-43_2691:44-277_2687:278-1233]_[-1,_2684,_2691,_2687,_-2]	2	c	(A)12ctcaagaacaaattcatgagttatctctgcaggattgtttctctttcgatgaatctataattcgctctctttttcttcc(T)13	104	872	975
TR5183|c0_g1_i2_len=376_path=[2691:0-256_2689:257-375]_[2691,_2689,_-2]	1	p2	(CT)6	12	58	69
TR5187|c0_g1_i2_len=492_path=[1889:0-78_1921:79-409_1915:410-424_1916:425-491]_[-1,_1889,_1921,_1915,_1916,_-2]	1	p1	(A)23	23	1	23
TR5187|c0_g1_i3_len=460_path=[1889:0-78_1921:79-409_1896:410-459]_[-1,_1889,_1921,_1896,_-2]	1	p1	(A)23	23	1	23
TR5187|c0_g2_i1_len=280_path=[1917:0-212_1918:213-279]_[-1,_1917,_1918,_-2]	1	p5	(GTTGG)5	25	52	76
TR5191|c0_g1_i1_len=254_path=[2605:0-142_2606:143-253]_[-1,_2605,_2606,_-2]	1	p3	(CCA)5	15	72	86
TR5193|c0_g1_i1_len=1146_path=[2611:0-805_2629:806-998_2627:999-1102_2614:1103-1145]_[-1,_2611,_2629,_2627,_2614,_-2]	1	p1	(A)10	10	7	16
TR5193|c0_g1_i2_len=1102_path=[2611:0-805_2629:806-998_2623:999-1082_2624:1083-1101]_[-1,_2611,_2629,_2623,_2624,_-2]	1	p1	(A)10	10	7	16
TR5198|c0_g3_i1_len=1024_path=[2351:0-849_2352:850-862_2353:863-1023]_[-1,_2351,_2352,_2353,_-2]	1	p2	(TC)12	24	912	935
TR5201|c0_g1_i1_len=635_path=[1573:0-515_1574:516-535_1575:536-559_1576:560-634]_[-1,_1573,_1574,_1575,_1576,_-2]	1	p1	(T)10	10	9	18
TR5201|c0_g2_i1_len=694_path=[1579:0-515_1593:516-692_1578:693-693]_[-1,_1579,_1593,_1578,_-2]	1	p1	(T)10	10	9	18
TR5204|c0_g1_i1_len=1183_path=[2548:0-242_2549:243-266_2556:267-1078_2552:1079-1182]_[-1,_2548,_2549,_2556,_2552,_-2]	1	p1	(A)19	19	1	19
TR5204|c0_g1_i2_len=1182_path=[2548:0-242_2549:243-266_2556:267-1078_2554:1079-1181]_[-1,_2548,_2549,_2556,_2554,_-2]	1	p1	(A)19	19	1	19
TR5214|c0_g1_i1_len=659_path=[3151:0-634_3152:635-658]_[-1,_3151,_3152,_-2]	1	c	(A)11c(AGA)6	30	185	214
TR5214|c0_g2_i1_len=1561_path=[3153:0-634_3156:635-1536_3148:1537-1560]_[-1,_3153,_3156,_3148,_-2]	1	c	(A)11c(AGA)6	30	185	214
TR5222|c0_g1_i1_len=947_path=[2024:0-492_2039:493-827_2035:828-851_2038:852-936_2030:937-946]_[-1,_2024,_2039,_2035,_2038,_2030,_-2]	1	p1	(T)23	23	1	23
TR5222|c0_g2_i1_len=540_path=[2026:0-492_2027:493-510_2028:511-539]_[-1,_2026,_2027,_2028,_-2]	1	p1	(T)23	23	1	23
TR5224|c0_g2_i1_len=1217_path=[4302:0-1167_4303:1168-1184_4304:1185-1216]_[-1,_4302,_4303,_4304,_-2]	1	p1	(T)17	17	1	17
TR5224|c0_g3_i1_len=1182_path=[4298:0-1167_4299:1168-1181]_[-1,_4298,_4299,_-2]	1	p1	(T)17	17	1	17
TR5225|c0_g1_i1_len=1047_path=[2859:0-310_2860:311-345_2861:346-346_2862:347-1046]_[-1,_2859,_2860,_2861,_2862,_-2]	1	p1	(T)13	13	1032	1044
TR5225|c0_g2_i1_len=1116_path=[2853:0-415_2854:416-1115]_[-1,_2853,_2854,_-2]	1	p1	(T)13	13	1101	1113
TR5225|c0_g3_i1_len=1030_path=[2855:0-310_2856:311-328_2857:329-329_2858:330-1029]_[-1,_2855,_2856,_2857,_2858,_-2]	1	p1	(T)13	13	1015	1027
TR5229|c0_g1_i1_len=838_path=[1705:0-669_1706:670-693_1707:694-709_1708:710-733_1709:734-837]_[-1,_1705,_1706,_1707,_1708,_1709,_-2]	1	p2	(AG)7	14	77	90
TR5231|c0_g1_i1_len=1421_path=[2797:0-1420]_[-1,_2797,_-2]	1	p1	(A)11	11	46	56
TR5236|c0_g1_i2_len=816_path=[2183:0-181_2193:182-198_2192:199-221_2191:222-349_2181:350-377_2189:378-809_2188:810-815]_[-1,_2183,_2193,_2192,_2191,_2181,_2189,_2188,_-2]	1	p1	(T)10	10	128	137
TR5245|c0_g1_i1_len=864_path=[2466:0-498_2467:499-863]_[-1,_2466,_2467,_-2]	1	p1	(T)13	13	1	13
TR5245|c0_g4_i1_len=864_path=[2459:0-498_2460:499-516_2461:517-539_2462:540-863]_[-1,_2459,_2460,_2461,_2462,_-2]	1	p1	(T)13	13	1	13
TR5252|c0_g1_i1_len=282_path=[519:0-281]_[-1,_519,_-2]	1	p1	(T)14	14	228	241
TR5254|c0_g1_i1_len=3811_path=[7937:0-1138_7938:1139-1166_@7942@!:1167-3730_7926:3731-3751_7927:3752-3770_7928:3771-3810]_[-1,_7937,_7938,_7942,_7926,_7927,_7928,_-2]	1	p1	(T)10	10	157	166
TR5254|c0_g1_i2_len=3913_path=[7937:0-1138_7938:1139-1166_@7942@!:1167-3730_7940:3731-3853_7923:3854-3872_7924:3873-3912]_[-1,_7937,_7938,_7942,_7940,_7923,_7924,_-2]	1	p1	(T)10	10	157	166
TR5256|c0_g1_i1_len=648_path=[1457:0-64_1458:65-75_1459:76-96_1460:97-181_1461:182-193_1462:194-647]_[-1,_1457,_1458,_1459,_1460,_1461,_1462,_-2]	1	p1	(A)13	13	636	648
TR5256|c0_g2_i1_len=480_path=[1443:0-25_1444:26-479]_[-1,_1443,_1444,_-2]	1	p1	(A)13	13	468	480
TR5256|c0_g3_i1_len=504_path=[1451:0-37_1452:38-49_1453:50-503]_[-1,_1451,_1452,_1453,_-2]	1	p1	(A)13	13	492	504
TR5256|c0_g4_i1_len=604_path=[1445:0-52_1446:53-137_1447:138-149_1448:150-603]_[-1,_1445,_1446,_1447,_1448,_-2]	1	p1	(A)13	13	592	604
TR5262|c0_g1_i1_len=326_path=[773:0-108_782:109-264_780:265-325]_[-1,_773,_782,_780,_-2]	1	c	(TA)9cgt(AC)7	35	40	74
TR5271|c1_g1_i1_len=1299_path=[2864:0-80_2865:81-89_2866:90-108_2870:109-1284_2850:1285-1285_2851:1286-1286_2852:1287-1287_2853:1288-1288_2854:1289-1289_2855:1290-1290_2856:1291-1291_2857:1292-1292_2858:1293-1293_2859:1294-1294_2860:1295-1295_2861:1296-1296_2862:1297-1297_2863:1298-1298]_[-1,_2864,_2865,_2866,_2870,_2850,_2851,_2852,_2853,_2854,_2855,_2856,_2857,_2858,_2859,_2860,_2861,_2862,_286…	1	c	(T)13a(T)37	51	1249	1299
TR5271|c1_g1_i2_len=1240_path=[2868:0-49_2870:50-1225_2850:1226-1226_2851:1227-1227_2852:1228-1228_2853:1229-1229_2854:1230-1230_2855:1231-1231_2856:1232-1232_2857:1233-1233_2858:1234-1234_2859:1235-1235_2860:1236-1236_2861:1237-1237_2862:1238-1238_2863:1239-1239]_[-1,_2868,_2870,_2850,_2851,_2852,_2853,_2854,_2855,_2856,_2857,_2858,_2859,_2860,_2861,_2862,_2863,_-2]	1	c	(T)13a(T)37	51	1190	1240
TR5273|c0_g2_i1_len=1651_path=[3834:0-174_3841:175-185_3840:186-209_3839:210-374_3824:375-395_3825:396-1650]_[-1,_3834,_3841,_3840,_3839,_3824,_3825,_-2]	1	p3	(TTG)6	18	25	42
TR5273|c0_g3_i2_len=1716_path=[3834:0-174_3841:175-185_3840:186-209_3839:210-374_3831:375-440_3832:441-460_3833:461-1715]_[-1,_3834,_3841,_3840,_3839,_3831,_3832,_3833,_-2]	1	p3	(TTG)6	18	25	42
TR5277|c0_g1_i1_len=302_path=[1235:0-33_1253:34-146_1230:147-170_1231:171-301]_[-1,_1235,_1253,_1230,_1231,_-2]	1	p2	(TA)12	24	279	302
TR5279|c0_g1_i1_len=3574_path=[7201:0-341_7202:342-365_7207:366-3022_7205:3023-3046_7206:3047-3573]_[-1,_7201,_7202,_7207,_7205,_7206,_-2]	1	p1	(A)10	10	297	306
TR5279|c0_g1_i1_len=3574_path=[7201:0-341_7202:342-365_7207:366-3022_7205:3023-3046_7206:3047-3573]_[-1,_7201,_7202,_7207,_7205,_7206,_-2]	2	p2	(CT)11	22	2793	2814
TR5282|c0_g1_i1_len=1189_path=[2405:0-312_2430:313-327_2429:328-349_2428:350-375_2412:376-1188]_[-1,_2405,_2430,_2429,_2428,_2412,_-2]	1	p1	(A)10	10	305	314
TR5282|c0_g3_i1_len=1185_path=[2413:0-312_2414:313-327_2415:328-349_2416:350-371_2417:372-1184]_[-1,_2413,_2414,_2415,_2416,_2417,_-2]	1	p1	(A)10	10	305	314
TR5295|c0_g2_i1_len=750_path=[2179:0-570_2180:571-616_2181:617-749]_[-1,_2179,_2180,_2181,_-2]	1	p3	(TGG)5	15	279	293
TR5295|c0_g3_i1_len=743_path=[2182:0-570_2183:571-588_2184:589-742]_[-1,_2182,_2183,_2184,_-2]	1	p3	(TGG)5	15	279	293
TR5295|c0_g4_i1_len=790_path=[2185:0-570_2186:571-616_2187:617-635_2188:636-789]_[-1,_2185,_2186,_2187,_2188,_-2]	1	p3	(TGG)5	15	279	293
TR5303|c0_g1_i1_len=1194_path=[2610:0-1078_2611:1079-1085_2612:1086-1102_2613:1103-1193]_[-1,_2610,_2611,_2612,_2613,_-2]	1	p1	(T)10	10	21	30
TR5303|c0_g2_i1_len=1193_path=[2603:0-1078_2604:1079-1192]_[-1,_2603,_2604,_-2]	1	p1	(T)10	10	21	30
TR5303|c0_g2_i1_len=1193_path=[2603:0-1078_2604:1079-1192]_[-1,_2603,_2604,_-2]	2	p2	(TC)10	20	1092	1111
TR5304|c0_g1_i1_len=2522_path=[5020:0-799_5021:800-2521]_[-1,_5020,_5021,_-2]	1	c	(AGA)5gccacaacaaagctctcctttaaaatccttctctcccccgaagactctctcttctgtcttcttcattttcttgttcattctctctctc(T)11	114	155	268
TR5304|c0_g1_i1_len=2522_path=[5020:0-799_5021:800-2521]_[-1,_5020,_5021,_-2]	2	p1	(A)10	10	2513	2522
TR5304|c0_g2_i1_len=1764_path=[5018:0-41_5019:42-1763]_[-1,_5018,_5019,_-2]	1	p1	(A)10	10	1755	1764
TR5316|c0_g1_i1_len=249_path=[227:0-248]_[-1,_227,_-2]	1	p1	(A)10	10	87	96
TR5316|c0_g1_i1_len=249_path=[227:0-248]_[-1,_227,_-2]	2	p1	(A)12	12	228	239
TR5319|c0_g1_i1_len=1493_path=[3079:0-1448_3080:1449-1455_3081:1456-1492]_[-1,_3079,_3080,_3081,_-2]	1	p1	(T)15	15	136	150
TR5319|c0_g2_i1_len=1493_path=[3082:0-1448_3083:1449-1471_3084:1472-1492]_[-1,_3082,_3083,_3084,_-2]	1	p1	(T)15	15	136	150
TR5319|c0_g3_i1_len=1504_path=[3085:0-1448_3086:1449-1455_3087:1456-1482_3088:1483-1503]_[-1,_3085,_3086,_3087,_3088,_-2]	1	p1	(T)15	15	136	150
TR5321|c0_g1_i1_len=920_path=[2798:0-800_2799:801-819_2800:820-845_2801:846-919]_[-1,_2798,_2799,_2800,_2801,_-2]	1	p1	(A)10	10	73	82
TR5321|c0_g2_i1_len=1254_path=[2802:0-800_2803:801-899_2804:900-923_2815:924-1200_2807:1201-1253]_[-1,_2802,_2803,_2804,_2815,_2807,_-2]	1	p1	(A)10	10	73	82
TR5322|c0_g2_i1_len=777_path=[3264:0-726_3265:727-739_3266:740-776]_[-1,_3264,_3265,_3266,_-2]	1	p1	(A)10	10	57	66
TR5322|c0_g3_i1_len=777_path=[3260:0-726_3261:727-776]_[-1,_3260,_3261,_-2]	1	p1	(A)10	10	57	66
TR5327|c0_g1_i1_len=1774_path=[3601:0-66_3602:67-87_@3610@!:88-1732_3608:1733-1773]_[-1,_3601,_3602,_3610,_3608,_-2]	1	p1	(T)16	16	1	16
TR5328|c0_g2_i1_len=1897_path=[6334:0-45_6335:46-57_6336:58-72_@6355@!:73-827_6350:828-916_@6357@!:917-1423_6354:1424-1838_6339:1839-1860_6340:1861-1896]_[-1,_6334,_6335,_6336,_6355,_6350,_6357,_6354,_6339,_6340,_-2]	1	p1	(A)10	10	50	59
TR5328|c0_g2_i2_len=1783_path=[6334:0-45_6335:46-57_6336:58-72_@6355@!:73-827_6330:828-847_@6357@!:848-1354_6354:1355-1769_6348:1770-1782]_[-1,_6334,_6335,_6336,_6355,_6330,_6357,_6354,_6348,_-2]	1	p1	(A)10	10	50	59
TR5333|c0_g1_i1_len=3813_path=[7647:0-2665_7648:2666-2689_7649:2690-3812]_[-1,_7647,_7648,_7649,_-2]	1	p2	(GA)6	12	3780	3791
TR5336|c0_g3_i1_len=2136_path=[5559:0-63_5563:64-524_5556:525-2135]_[-1,_5559,_5563,_5556,_-2]	1	p3	(CCA)5	15	199	213
TR5336|c0_g3_i2_len=2136_path=[5561:0-63_5563:64-524_5556:525-2135]_[-1,_5561,_5563,_5556,_-2]	1	p3	(CCA)5	15	199	213
TR5337|c1_g1_i1_len=330_path=[308:0-329]_[-1,_308,_-2]	1	p1	(A)11	11	13	23
TR5347|c0_g1_i1_len=1247_path=[2553:0-470_2557:471-725_2555:726-1233_2552:1234-1246]_[-1,_2553,_2557,_2555,_2552,_-2]	1	p2	(CT)7	14	532	545
TR5348|c0_g1_i1_len=1080_path=[2141:0-70_2142:71-1079]_[-1,_2141,_2142,_-2]	1	p1	(T)10	10	10	19
TR5348|c0_g1_i1_len=1080_path=[2141:0-70_2142:71-1079]_[-1,_2141,_2142,_-2]	2	p1	(A)10	10	249	258
TR5348|c0_g2_i1_len=1044_path=[2139:0-34_2140:35-1043]_[-1,_2139,_2140,_-2]	1	p1	(A)10	10	213	222
TR5352|c0_g1_i1_len=868_path=[2297:0-406_2298:407-430_2317:431-663_2303:664-687_2316:688-821_2306:822-867]_[-1,_2297,_2298,_2317,_2303,_2316,_2306,_-2]	1	p1	(A)10	10	73	82
TR5352|c0_g1_i2_len=868_path=[2297:0-406_2298:407-430_2317:431-663_2303:664-687_2316:688-821_2308:822-837_2309:838-867]_[-1,_2297,_2298,_2317,_2303,_2316,_2308,_2309,_-2]	1	p1	(A)10	10	73	82
TR5352|c0_g2_i1_len=245_path=[2310:0-50_2315:51-214_2313:215-244]_[-1,_2310,_2315,_2313,_-2]	1	p3	(GAA)5	15	41	55
TR5352|c0_g2_i2_len=245_path=[2300:0-50_2315:51-214_2313:215-244]_[-1,_2300,_2315,_2313,_-2]	1	p3	(GAA)5	15	41	55
TR5355|c0_g4_i1_len=798_path=[1823:0-92_1824:93-120_1825:121-797]_[-1,_1823,_1824,_1825,_-2]	1	p1	(A)13	13	1	13
TR5359|c0_g1_i1_len=1209_path=[2893:0-833_2894:834-883_2895:884-1208]_[-1,_2893,_2894,_2895,_-2]	1	p3	(GAG)5	15	296	310
TR5359|c0_g2_i1_len=985_path=[2896:0-833_2897:834-984]_[-1,_2896,_2897,_-2]	1	p3	(GAG)5	15	296	310
TR5360|c0_g1_i1_len=504_path=[2885:0-51_2891:52-483_2880:484-503]_[-1,_2885,_2891,_2880,_-2]	1	p1	(A)10	10	326	335
TR5363|c0_g1_i1_len=2602_path=[5259:0-582_5260:583-606_5263:607-2563_5256:2564-2601]_[-1,_5259,_5260,_5263,_5256,_-2]	1	p2	(AT)10	20	3	22
TR5363|c0_g1_i1_len=2602_path=[5259:0-582_5260:583-606_5263:607-2563_5256:2564-2601]_[-1,_5259,_5260,_5263,_5256,_-2]	2	p2	(AG)8	16	2577	2592
TR5368|c0_g1_i1_len=362_path=[723:0-223_724:224-361]_[-1,_723,_724,_-2]	1	p1	(T)18	18	344	361
TR5374|c0_g3_i1_len=678_path=[3488:0-66_3489:67-677]_[-1,_3488,_3489,_-2]	1	p1	(A)10	10	597	606
TR5374|c0_g4_i1_len=719_path=[3495:0-88_3496:89-107_3497:108-718]_[-1,_3495,_3496,_3497,_-2]	1	p1	(A)10	10	638	647
TR5375|c0_g1_i1_len=386_path=[3159:0-135_3161:136-351_3142:352-352_3143:353-353_3144:354-354_3145:355-355_3146:356-356_3147:357-357_3148:358-358_3149:359-385]_[-1,_3159,_3161,_3142,_3143,_3144,_3145,_3146,_3147,_3148,_3149,_-2]	1	p2	(AG)15	30	330	359
TR5384|c0_g1_i1_len=1865_path=[3783:0-1126_3784:1127-1150_3785:1151-1180_3786:1181-1204_3787:1205-1864]_[-1,_3783,_3784,_3785,_3786,_3787,_-2]	1	p1	(A)12	12	18	29
TR5385|c0_g1_i1_len=2153_path=[4322:0-528_4333:529-1407_4334:1408-1422_4328:1423-2152]_[-1,_4322,_4333,_4334,_4328,_-2]	1	p3	(GCT)6	18	1669	1686
TR5386|c0_g1_i1_len=4747_path=[9474:0-1630_9475:1631-1654_9476:1655-4746]_[-1,_9474,_9475,_9476,_-2]	1	p1	(A)22	22	1	22
TR5386|c0_g1_i1_len=4747_path=[9474:0-1630_9475:1631-1654_9476:1655-4746]_[-1,_9474,_9475,_9476,_-2]	2	p1	(A)10	10	240	249
TR5389|c0_g1_i1_len=1840_path=[3716:0-889_3717:890-910_3718:911-1839]_[-1,_3716,_3717,_3718,_-2]	1	p1	(A)13	13	3	15
TR5389|c0_g2_i1_len=1848_path=[3719:0-889_3720:890-918_3721:919-1847]_[-1,_3719,_3720,_3721,_-2]	1	p1	(A)13	13	3	15
TR5392|c0_g1_i1_len=1116_path=[2906:0-834_2907:835-849_2908:850-1115]_[-1,_2906,_2907,_2908,_-2]	1	p1	(T)23	23	1	23
TR5392|c0_g2_i1_len=1084_path=[2911:0-834_2912:835-1083]_[-1,_2911,_2912,_-2]	1	p1	(T)23	23	1	23
TR5400|c0_g1_i1_len=4948_path=[4926:0-4947]_[-1,_4926,_-2]	1	p1	(T)23	23	4926	4948
TR5408|c0_g1_i1_len=799_path=[1817:0-595_1818:596-615_1819:616-798]_[-1,_1817,_1818,_1819,_-2]	1	p1	(T)13	13	92	104
TR5408|c0_g2_i1_len=911_path=[1822:0-595_1824:596-727_1821:728-910]_[-1,_1822,_1824,_1821,_-2]	1	p1	(T)13	13	92	104
TR5410|c0_g1_i1_len=1991_path=[2519:0-461_2520:462-518_2544:519-1006_2545:1007-1007_2530:1008-1029_2543:1030-1494_2523:1495-1551_2524:1552-1990]_[-1,_2519,_2520,_2544,_2545,_2530,_2543,_2523,_2524,_-2]	1	c	(GAA)5aaagatggtcttgaggatgatgagatgattagcacaattgatcatttcatcatcctcaagaccatcttt(TTC)5	99	947	1045
TR5410|c0_g1_i2_len=1143_path=[2537:0-79_2538:80-94_2544:95-582_2545:583-583_2530:584-605_2543:606-1070_2535:1071-1085_2536:1086-1142]_[-1,_2537,_2538,_2544,_2545,_2530,_2543,_2535,_2536,_-2]	1	c	(GAA)5aaagatggtcttgaggatgatgagatgattagcacaattgatcatttcatcatcctcaagaccatcttt(TTC)5	99	523	621
TR5410|c0_g1_i3_len=739_path=[2537:0-79_2538:80-94_2544:95-582_2545:583-583_2515:584-681_2516:682-738]_[-1,_2537,_2538,_2544,_2545,_2515,_2516,_-2]	1	p3	(GAA)5	15	523	537
TR5419|c0_g1_i1_len=837_path=[997:0-23_998:24-24_999:25-25_1000:26-26_1001:27-27_1002:28-28_1003:29-29_1004:30-30_1005:31-31_1006:32-32_1007:33-33_1008:34-34_1009:35-35_1010:36-36_1011:37-37_1012:38-836]_[-1,_997,_998,_999,_1000,_1001,_1002,_1003,_1004,_1005,_1006,_1007,_1008,_1009,_1010,_1011,_1012,_-2]	1	p1	(A)38	38	1	38
TR5421|c0_g1_i1_len=3582_path=[7133:0-2487_7134:2488-2522_7135:2523-3581]_[-1,_7133,_7134,_7135,_-2]	1	c	(CT)6c(CT)7gttgtgttcagtatttgcttcccttcacaac(AG)6	70	3513	3582
TR5421|c0_g2_i1_len=3570_path=[7130:0-2487_7131:2488-2510_7132:2511-3569]_[-1,_7130,_7131,_7132,_-2]	1	c	(CT)6c(CT)7gttgtgttcagtatttgcttcccttcacaac(AG)6	70	3501	3570
TR5426|c0_g1_i1_len=720_path=[1523:0-691_1524:692-710_1525:711-719]_[-1,_1523,_1524,_1525,_-2]	1	p3	(TGG)5	15	354	368
TR5426|c0_g2_i1_len=720_path=[1519:0-691_1520:692-719]_[-1,_1519,_1520,_-2]	1	p3	(TGG)5	15	354	368
TR5429|c0_g1_i1_len=1529_path=[3025:0-1422_3026:1423-1423_3027:1424-1528]_[-1,_3025,_3026,_3027,_-2]	1	p5	(TCGGC)5	25	263	287
TR5429|c0_g1_i1_len=1529_path=[3025:0-1422_3026:1423-1423_3027:1424-1528]_[-1,_3025,_3026,_3027,_-2]	2	c	(T)24ggtattttggagatggaggacaatagtacatctcttgtattattattattaccatgtaatcaagagagttgccatttgagatgtt(A)20	129	1401	1529
TR5429|c0_g2_i1_len=1434_path=[3013:0-1422_3014:1423-1423_3015:1424-1424_3016:1425-1425_3017:1426-1426_3018:1427-1427_3019:1428-1428_3020:1429-1429_3021:1430-1430_3022:1431-1431_3023:1432-1432_3024:1433-1433]_[-1,_3013,_3014,_3015,_3016,_3017,_3018,_3019,_3020,_3021,_3022,_3023,_3024,_-2]	1	p5	(TCGGC)5	25	263	287
TR5429|c0_g2_i1_len=1434_path=[3013:0-1422_3014:1423-1423_3015:1424-1424_3016:1425-1425_3017:1426-1426_3018:1427-1427_3019:1428-1428_3020:1429-1429_3021:1430-1430_3022:1431-1431_3023:1432-1432_3024:1433-1433]_[-1,_3013,_3014,_3015,_3016,_3017,_3018,_3019,_3020,_3021,_3022,_3023,_3024,_-2]	2	p1	(T)34	34	1401	1434
TR5437|c0_g1_i1_len=246_path=[1711:0-58_1712:59-245]_[-1,_1711,_1712,_-2]	1	p2	(CT)10	20	8	27
TR5437|c0_g2_i1_len=646_path=[1708:0-439_1709:440-458_1710:459-645]_[-1,_1708,_1709,_1710,_-2]	1	p2	(TA)10	20	25	44
TR5437|c0_g3_i1_len=646_path=[1713:0-439_1714:440-645]_[-1,_1713,_1714,_-2]	1	p2	(TA)10	20	25	44
TR5454|c0_g1_i1_len=370_path=[1082:0-217_1083:218-369]_[-1,_1082,_1083,_-2]	1	p1	(A)12	12	237	248
TR5460|c0_g1_i1_len=433_path=[3041:0-78_3042:79-432]_[-1,_3041,_3042,_-2]	1	p2	(TA)8	16	418	433
TR5460|c0_g2_i1_len=531_path=[3047:0-42_3053:43-176_3050:177-530]_[-1,_3047,_3053,_3050,_-2]	1	p2	(TA)8	16	516	531
TR5460|c0_g2_i2_len=1431_path=[3043:0-70_3054:71-942_3053:943-1076_3050:1077-1430]_[-1,_3043,_3054,_3053,_3050,_-2]	1	p2	(TA)8	16	1416	1431
TR5461|c0_g1_i1_len=605_path=[1473:0-223_1474:224-269_1475:270-604]_[-1,_1473,_1474,_1475,_-2]	1	p1	(T)15	15	1	15
TR5461|c0_g2_i1_len=345_path=[1479:0-223_1480:224-269_1481:270-344]_[-1,_1479,_1480,_1481,_-2]	1	p1	(T)15	15	1	15
TR5462|c0_g1_i1_len=925_path=[1841:0-734_1842:735-747_1843:748-924]_[-1,_1841,_1842,_1843,_-2]	1	p1	(A)10	10	916	925
TR5462|c0_g2_i1_len=230_path=[1846:0-39_1847:40-52_1848:53-229]_[-1,_1846,_1847,_1848,_-2]	1	p1	(A)10	10	221	230
TR5479|c0_g2_i1_len=314_path=[1736:0-248_1737:249-286_1738:287-313]_[-1,_1736,_1737,_1738,_-2]	1	p1	(A)10	10	127	136
TR5481|c0_g1_i1_len=253_path=[3819:0-36_3820:37-252]_[-1,_3819,_3820,_-2]	1	p1	(T)14	14	240	253
TR5481|c0_g2_i1_len=1580_path=[3813:0-347_3824:348-617_3823:618-1363_3816:1364-1579]_[-1,_3813,_3824,_3823,_3816,_-2]	1	p1	(T)14	14	1567	1580
TR5481|c0_g2_i2_len=1579_path=[3811:0-346_3824:347-616_3823:617-1362_3816:1363-1578]_[-1,_3811,_3824,_3823,_3816,_-2]	1	p1	(T)14	14	1566	1579
TR5487|c0_g1_i1_len=677_path=[1366:0-357_1367:358-380_1368:381-676]_[-1,_1366,_1367,_1368,_-2]	1	p1	(T)14	14	639	652
TR5487|c0_g2_i1_len=681_path=[1363:0-357_1364:358-384_1365:385-680]_[-1,_1363,_1364,_1365,_-2]	1	p1	(T)14	14	643	656
TR5491|c0_g1_i1_len=846_path=[1775:0-373_1776:374-397_1780:398-426_1779:427-450_1772:451-472_1773:473-496_1774:497-845]_[-1,_1775,_1776,_1780,_1779,_1772,_1773,_1774,_-2]	1	p1	(T)13	13	670	682
TR5497|c0_g1_i1_len=3398_path=[6873:0-415_6921:416-602_@6920@!:603-3360_6870:3361-3392_6871:3393-3394_6872:3395-3397]_[-1,_6873,_6921,_6920,_6870,_6871,_6872,_-2]	1	p1	(A)11	11	189	199
TR5497|c0_g1_i1_len=3398_path=[6873:0-415_6921:416-602_@6920@!:603-3360_6870:3361-3392_6871:3393-3394_6872:3395-3397]_[-1,_6873,_6921,_6920,_6870,_6871,_6872,_-2]	2	p5	(GGAAA)5	25	3371	3395
TR5497|c0_g1_i2_len=3230_path=[6864:0-415_6865:416-434_@6920@!:435-3192_6870:3193-3224_6871:3225-3226_6872:3227-3229]_[-1,_6864,_6865,_6920,_6870,_6871,_6872,_-2]	1	p1	(A)11	11	189	199
TR5497|c0_g1_i2_len=3230_path=[6864:0-415_6865:416-434_@6920@!:435-3192_6870:3193-3224_6871:3225-3226_6872:3227-3229]_[-1,_6864,_6865,_6920,_6870,_6871,_6872,_-2]	2	p5	(GGAAA)5	25	3203	3227
TR5498|c0_g1_i1_len=447_path=[1258:0-215_1259:216-249_1260:250-276_1261:277-446]_[-1,_1258,_1259,_1260,_1261,_-2]	1	p1	(A)10	10	97	106
TR5498|c0_g2_i1_len=431_path=[1262:0-215_1263:216-231_1264:232-260_1265:261-430]_[-1,_1262,_1263,_1264,_1265,_-2]	1	p1	(A)10	10	97	106
TR5498|c0_g3_i1_len=398_path=[1266:0-215_1267:216-249_1268:250-397]_[-1,_1266,_1267,_1268,_-2]	1	p1	(A)10	10	97	106
TR5500|c0_g1_i1_len=1038_path=[3045:0-879_3046:880-900_3047:901-1037]_[-1,_3045,_3046,_3047,_-2]	1	p1	(T)13	13	17	29
TR5500|c0_g2_i1_len=1375_path=[3036:0-879_3049:880-1218_3043:1219-1237_3044:1238-1374]_[-1,_3036,_3049,_3043,_3044,_-2]	1	p1	(T)13	13	17	29
TR5500|c0_g2_i2_len=1335_path=[3036:0-879_3049:880-1218_3041:1219-1334]_[-1,_3036,_3049,_3041,_-2]	1	p1	(T)13	13	17	29
TR5505|c0_g1_i1_len=2345_path=[4664:0-2344]_[-1,_4664,_-2]	1	p3	(GAA)5	15	11	25
TR5507|c0_g1_i1_len=1732_path=[3488:0-813_3489:814-1731]_[-1,_3488,_3489,_-2]	1	p3	(CCA)6	18	61	78
TR5510|c0_g1_i1_len=1562_path=[3147:0-220_3148:221-244_3155:245-881_3156:882-897_3144:898-1561]_[-1,_3147,_3148,_3155,_3156,_3144,_-2]	1	p1	(A)11	11	1471	1481
TR5517|c0_g1_i1_len=360_path=[677:0-190_678:191-359]_[-1,_677,_678,_-2]	1	p1	(A)22	22	1	22
TR5517|c0_g2_i1_len=360_path=[675:0-190_676:191-359]_[-1,_675,_676,_-2]	1	p1	(A)22	22	1	22
TR5523|c0_g1_i1_len=438_path=[1345:0-217_1358:218-399_1352:400-422_1353:423-437]_[-1,_1345,_1358,_1352,_1353,_-2]	1	p1	(T)10	10	22	31
TR5523|c0_g1_i2_len=438_path=[1345:0-217_1358:218-399_1348:400-437]_[-1,_1345,_1358,_1348,_-2]	1	p1	(T)10	10	22	31
TR5523|c0_g2_i1_len=445_path=[1342:0-217_1343:218-238_1356:239-429_1350:430-444]_[-1,_1342,_1343,_1356,_1350,_-2]	1	p1	(T)10	10	22	31
TR5527|c0_g1_i1_len=724_path=[1657:0-198_1658:199-244_1659:245-296_1665:297-676_1650:677-695_1651:696-723]_[-1,_1657,_1658,_1659,_1665,_1650,_1651,_-2]	1	p2	(CA)7	14	21	34
TR5539|c0_g1_i1_len=230_path=[949:0-205_950:206-229]_[-1,_949,_950,_-2]	1	p2	(AG)9	18	19	36
TR5539|c0_g2_i1_len=283_path=[951:0-277_952:278-282]_[-1,_951,_952,_-2]	1	p3	(GGT)6	18	22	39
TR5539|c0_g3_i1_len=320_path=[953:0-277_954:278-295_955:296-319]_[-1,_953,_954,_955,_-2]	1	p3	(GGT)6	18	22	39
TR5540|c0_g1_i1_len=1973_path=[3971:0-388_3972:389-412_3974:413-597_3970:598-1972]_[-1,_3971,_3972,_3974,_3970,_-2]	1	p1	(A)11	11	466	476
TR5540|c0_g1_i1_len=1973_path=[3971:0-388_3972:389-412_3974:413-597_3970:598-1972]_[-1,_3971,_3972,_3974,_3970,_-2]	2	p3	(AAG)6	18	1829	1846
TR5540|c0_g2_i1_len=1378_path=[3968:0-1377]_[-1,_3968,_-2]	1	p3	(CTT)6	18	128	145
TR5540|c0_g3_i1_len=1418_path=[3966:0-42_3967:43-1417]_[-1,_3966,_3967,_-2]	1	p3	(AAG)6	18	1274	1291
TR5541|c0_g1_i1_len=713_path=[1933:0-640_1934:641-661_1935:662-663_1936:664-712]_[-1,_1933,_1934,_1935,_1936,_-2]	1	p1	(A)23	23	1	23
TR5541|c0_g2_i1_len=714_path=[1929:0-640_1930:641-649_1931:650-664_1932:665-713]_[-1,_1929,_1930,_1931,_1932,_-2]	1	p1	(A)23	23	1	23
TR5541|c0_g3_i1_len=714_path=[1923:0-640_1924:641-649_1925:650-713]_[-1,_1923,_1924,_1925,_-2]	1	p1	(A)23	23	1	23
TR5544|c0_g1_i1_len=248_path=[4050:0-247]_[-1,_4050,_-2]	1	p3	(TTA)7	21	141	161
TR5545|c0_g1_i1_len=1487_path=[3577:0-746_3583:747-759_3582:760-1282_3575:1283-1302_3576:1303-1486]_[-1,_3577,_3583,_3582,_3575,_3576,_-2]	1	p1	(T)13	13	16	28
TR5545|c0_g1_i2_len=1693_path=[3577:0-746_3583:747-759_3582:760-1282_3580:1283-1508_3568:1509-1692]_[-1,_3577,_3583,_3582,_3580,_3568,_-2]	1	p1	(T)13	13	16	28
TR5553|c0_g1_i1_len=236_path=[214:0-235]_[-1,_214,_-2]	1	p1	(T)10	10	42	51
TR5566|c0_g2_i1_len=584_path=[3634:0-542_3635:543-583]_[-1,_3634,_3635,_-2]	1	p3	(AAT)6	18	1	18
TR5568|c0_g1_i1_len=290_path=[2201:0-270_2202:271-289]_[-1,_2201,_2202,_-2]	1	c	(T)10cttttctcgttacatgtaaaaaaaatg(A)11	48	61	108
TR5571|c0_g2_i1_len=1250_path=[2966:0-1079_2967:1080-1249]_[-1,_2966,_2967,_-2]	1	p2	(AT)9	18	1	18
TR5571|c0_g2_i1_len=1250_path=[2966:0-1079_2967:1080-1249]_[-1,_2966,_2967,_-2]	2	p1	(A)11	11	206	216
TR5571|c0_g4_i1_len=1251_path=[2971:0-1079_2972:1080-1100_2973:1101-1250]_[-1,_2971,_2972,_2973,_-2]	1	p2	(AT)9	18	1	18
TR5571|c0_g4_i1_len=1251_path=[2971:0-1079_2972:1080-1100_2973:1101-1250]_[-1,_2971,_2972,_2973,_-2]	2	p1	(A)11	11	206	216
TR5574|c0_g1_i1_len=368_path=[691:0-367]_[-1,_691,_-2]	1	p3	(AAT)6	18	76	93
TR5578|c0_g1_i1_len=519_path=[1176:0-288_1177:289-330_1187:331-333_1186:334-357_1185:358-401_1182:402-429_1175:430-518]_[-1,_1176,_1177,_1187,_1186,_1185,_1182,_1175,_-2]	1	p1	(A)12	12	9	20
TR5582|c0_g2_i1_len=229_path=[437:0-65_438:66-90_439:91-228]_[-1,_437,_438,_439,_-2]	1	p1	(A)11	11	63	73
TR5583|c0_g1_i1_len=1115_path=[2309:0-122_2310:123-151_2311:152-167_2312:168-1114]_[-1,_2309,_2310,_2311,_2312,_-2]	1	p3	(ATT)5	15	84	98
TR5583|c0_g3_i1_len=1115_path=[2313:0-122_2314:123-167_2315:168-1114]_[-1,_2313,_2314,_2315,_-2]	1	p3	(ATT)5	15	84	98
TR5585|c0_g1_i1_len=1687_path=[3347:0-1218_3348:1219-1686]_[-1,_3347,_3348,_-2]	1	p3	(ATT)5	15	1501	1515
TR5585|c0_g2_i1_len=509_path=[3349:0-40_3350:41-508]_[-1,_3349,_3350,_-2]	1	p3	(ATT)5	15	323	337
TR5607|c0_g1_i1_len=1524_path=[3117:0-117_@3126@!:118-1304_3124:1305-1493_3120:1494-1523]_[-1,_3117,_3126,_3124,_3120,_-2]	1	p2	(CT)6	12	150	161
TR5607|c0_g1_i2_len=1449_path=[3113:0-42_@3126@!:43-1229_3124:1230-1418_3120:1419-1448]_[-1,_3113,_3126,_3124,_3120,_-2]	1	p2	(CT)6	12	75	86
TR5611|c0_g1_i1_len=1560_path=[3149:0-1340_3150:1341-1364_3156:1365-1502_3157:1503-1518_3142:1519-1559]_[-1,_3149,_3150,_3156,_3157,_3142,_-2]	1	p1	(A)23	23	1	23
TR5611|c0_g1_i1_len=1560_path=[3149:0-1340_3150:1341-1364_3156:1365-1502_3157:1503-1518_3142:1519-1559]_[-1,_3149,_3150,_3156,_3157,_3142,_-2]	2	p1	(A)23	23	1538	1560
TR5616|c0_g1_i1_len=1089_path=[5128:0-95_5129:96-1088]_[-1,_5128,_5129,_-2]	1	p3	(TCA)6	18	349	366
TR5616|c0_g3_i1_len=2356_path=[5130:0-1342_5131:1343-1362_5132:1363-2355]_[-1,_5130,_5131,_5132,_-2]	1	p3	(TCA)6	18	1616	1633
TR5617|c0_g1_i1_len=1109_path=[2235:0-809_2236:810-830_2237:831-1108]_[-1,_2235,_2236,_2237,_-2]	1	p1	(A)12	12	1002	1013
TR5617|c0_g2_i1_len=1119_path=[2238:0-809_2239:810-840_2240:841-1118]_[-1,_2238,_2239,_2240,_-2]	1	p1	(A)12	12	1012	1023
TR5619|c0_g1_i1_len=1925_path=[3915:0-374_@3924@!:375-1861_3918:1862-1898_3919:1899-1924]_[-1,_3915,_3924,_3918,_3919,_-2]	1	p1	(A)15	15	1911	1925
TR5619|c0_g1_i2_len=1589_path=[3913:0-38_@3924@!:39-1525_3918:1526-1562_3919:1563-1588]_[-1,_3913,_3924,_3918,_3919,_-2]	1	p1	(A)15	15	1575	1589
TR5624|c0_g1_i1_len=379_path=[1027:0-42_1028:43-378]_[-1,_1027,_1028,_-2]	1	p1	(A)10	10	327	336
TR5624|c0_g2_i1_len=526_path=[1029:0-189_1030:190-525]_[-1,_1029,_1030,_-2]	1	p1	(A)10	10	474	483
TR5629|c0_g1_i2_len=609_path=[2027:0-182_2028:183-206_2029:207-241_2043:242-451_2034:452-468_2035:469-608]_[-1,_2027,_2028,_2029,_2043,_2034,_2035,_-2]	1	p1	(A)20	20	1	20
TR5629|c0_g1_i3_len=367_path=[2036:0-54_2044:55-244_2026:245-366]_[-1,_2036,_2044,_2026,_-2]	1	p1	(A)19	19	349	367
TR5631|c0_g1_i2_len=4744_path=[9589:0-476_9590:477-500_9595:501-3828_9594:3829-3981_9592:3982-4216_9579:4217-4743]_[-1,_9589,_9590,_9595,_9594,_9592,_9579,_-2]	1	p1	(A)13	13	4028	4040
TR5632|c1_g1_i1_len=285_path=[263:0-284]_[-1,_263,_-2]	1	p1	(A)10	10	150	159
TR5635|c0_g1_i2_len=1411_path=[3468:0-111_3469:112-112_3470:113-124_3494:125-433_3493:434-457_3492:458-885_3475:886-1410]_[-1,_3468,_3469,_3470,_3494,_3493,_3492,_3475,_-2]	1	p1	(T)11	11	103	113
TR5635|c0_g1_i3_len=1412_path=[3486:0-111_3496:112-112_3495:113-125_3494:126-434_3493:435-458_3492:459-886_3475:887-1411]_[-1,_3486,_3496,_3495,_3494,_3493,_3492,_3475,_-2]	1	p1	(T)12	12	103	114
TR5640|c0_g1_i1_len=411_path=[815:0-265_816:266-410]_[-1,_815,_816,_-2]	1	p3	(AAC)5	15	117	131
TR5640|c0_g1_i1_len=411_path=[815:0-265_816:266-410]_[-1,_815,_816,_-2]	2	p2	(TG)6	12	400	411
TR5642|c0_g1_i1_len=752_path=[1723:0-23_1724:24-24_1725:25-25_1726:26-26_1727:27-27_1728:28-28_1729:29-29_1730:30-30_1731:31-31_1732:32-32_1733:33-33_1734:34-34_1735:35-35_1736:36-36_1737:37-37_1738:38-38_1739:39-39_1740:40-40_1741:41-41_1742:42-42_1743:43-43_1744:44-44_1745:45-45_1746:46-46_1751:47-725_1686:726-751]_[-1,_1723,_1724,_1725,_1726,_1727,_1728,_1729,_1730,_1731,_1732,_1733,_1734,_173…	1	p1	(A)47	47	1	47
TR5642|c0_g1_i2_len=840_path=[1723:0-23_1724:24-24_1725:25-25_1726:26-26_1727:27-27_1728:28-28_1729:29-29_1730:30-30_1731:31-31_1732:32-32_1733:33-33_1734:34-34_1735:35-35_1736:36-36_1737:37-37_1738:38-38_1739:39-39_1740:40-40_1741:41-41_1742:42-42_1743:43-43_1744:44-44_1745:45-45_1746:46-46_1751:47-725_1752:726-729_1753:730-799_1722:800-839]_[-1,_1723,_1724,_1725,_1726,_1727,_1728,_1729,_1730,_1…	1	p1	(A)47	47	1	47
TR5644|c0_g1_i1_len=1197_path=[2420:0-851_2421:852-875_2426:876-1171_2419:1172-1196]_[-1,_2420,_2421,_2426,_2419,_-2]	1	p3	(GAG)5	15	1051	1065
TR5650|c0_g1_i1_len=2817_path=[5673:0-2701_5674:2702-2721_5675:2722-2789_5676:2790-2816]_[-1,_5673,_5674,_5675,_5676,_-2]	1	p1	(T)12	12	251	262
TR5650|c0_g2_i1_len=2822_path=[5669:0-2701_5670:2702-2726_5671:2727-2794_5672:2795-2821]_[-1,_5669,_5670,_5671,_5672,_-2]	1	p1	(T)12	12	251	262
TR5661|c0_g1_i1_len=3310_path=[7529:0-1583_7550:1584-2966_7551:2967-2971_7535:2972-3002_7536:3003-3309]_[-1,_7529,_7550,_7551,_7535,_7536,_-2]	1	p1	(A)10	10	3301	3310
TR5661|c0_g1_i2_len=3295_path=[7529:0-1583_7550:1584-2966_7551:2967-2971_7527:2972-2987_7528:2988-3294]_[-1,_7529,_7550,_7551,_7527,_7528,_-2]	1	p1	(A)10	10	3286	3295
TR5664|c0_g1_i1_len=662_path=[1525:0-564_1526:565-584_1527:585-588_1528:589-605_1529:606-661]_[-1,_1525,_1526,_1527,_1528,_1529,_-2]	1	p1	(T)10	10	87	96
TR5664|c0_g2_i1_len=613_path=[1533:0-564_1534:565-576_1535:577-612]_[-1,_1533,_1534,_1535,_-2]	1	p1	(T)10	10	87	96
TR5664|c0_g3_i1_len=671_path=[1517:0-564_1518:565-576_1519:577-614_1520:615-670]_[-1,_1517,_1518,_1519,_1520,_-2]	1	p1	(T)10	10	87	96
TR5665|c0_g1_i1_len=3571_path=[7296:0-978_7297:979-1002_7300:1003-3495_7293:3496-3570]_[-1,_7296,_7297,_7300,_7293,_-2]	1	p1	(A)11	11	195	205
TR5667|c0_g1_i1_len=401_path=[6308:0-381_6309:382-400]_[-1,_6308,_6309,_-2]	1	p2	(AC)7	14	205	218
TR5669|c0_g1_i1_len=275_path=[253:0-274]_[-1,_253,_-2]	1	p1	(T)10	10	2	11
TR5671|c0_g1_i1_len=694_path=[3941:0-60_3942:61-693]_[-1,_3941,_3942,_-2]	1	p2	(GT)6	12	520	531
TR5671|c0_g1_i1_len=694_path=[3941:0-60_3942:61-693]_[-1,_3941,_3942,_-2]	2	p1	(T)23	23	672	694
TR5671|c0_g2_i1_len=1927_path=[3936:0-494_3937:495-518_3943:519-1293_3940:1294-1926]_[-1,_3936,_3937,_3943,_3940,_-2]	1	p2	(GT)6	12	1753	1764
TR5671|c0_g2_i1_len=1927_path=[3936:0-494_3937:495-518_3943:519-1293_3940:1294-1926]_[-1,_3936,_3937,_3943,_3940,_-2]	2	p1	(T)23	23	1905	1927
TR5672|c1_g1_i1_len=319_path=[302:0-23_303:24-24_304:25-25_305:26-26_306:27-27_307:28-28_308:29-318]_[-1,_302,_303,_304,_305,_306,_307,_308,_-2]	1	p2	(GA)14	28	2	29
TR5672|c1_g2_i1_len=320_path=[294:0-23_295:24-24_296:25-25_297:26-26_298:27-27_299:28-28_300:29-29_301:30-319]_[-1,_294,_295,_296,_297,_298,_299,_300,_301,_-2]	1	p2	(GA)15	30	1	30
TR5675|c1_g1_i1_len=261_path=[239:0-260]_[-1,_239,_-2]	1	p3	(GCA)5	15	56	70
TR5680|c0_g2_i1_len=580_path=[5203:0-500_5204:501-514_5205:515-579]_[-1,_5203,_5204,_5205,_-2]	1	p1	(T)15	15	1	15
TR5680|c0_g3_i1_len=581_path=[5198:0-500_5199:501-515_5200:516-580]_[-1,_5198,_5199,_5200,_-2]	1	p1	(T)15	15	1	15
TR5680|c0_g3_i1_len=581_path=[5198:0-500_5199:501-515_5200:516-580]_[-1,_5198,_5199,_5200,_-2]	2	p1	(A)10	10	493	502
TR5697|c0_g1_i1_len=2003_path=[4073:0-2002]_[-1,_4073,_-2]	1	p3	(AAG)6	18	25	42
TR5706|c0_g1_i1_len=1225_path=[6139:0-1126_6140:1127-1224]_[-1,_6139,_6140,_-2]	1	p1	(T)10	10	68	77
TR5706|c0_g2_i1_len=1860_path=[6146:0-1775_6147:1776-1851_6148:1852-1859]_[-1,_6146,_6147,_6148,_-2]	1	p1	(A)10	10	97	106
TR5706|c0_g3_i1_len=1217_path=[6141:0-1126_6142:1127-1140_6143:1141-1216]_[-1,_6141,_6142,_6143,_-2]	1	p1	(T)10	10	68	77
TR5708|c0_g1_i1_len=1233_path=[2548:0-495_2549:496-519_2553:520-649_2542:650-673_2552:674-1206_2547:1207-1232]_[-1,_2548,_2549,_2553,_2542,_2552,_2547,_-2]	1	p1	(T)23	23	1	23
TR5708|c0_g1_i1_len=1233_path=[2548:0-495_2549:496-519_2553:520-649_2542:650-673_2552:674-1206_2547:1207-1232]_[-1,_2548,_2549,_2553,_2542,_2552,_2547,_-2]	2	p1	(A)13	13	131	143
TR5714|c0_g1_i1_len=573_path=[6762:0-62_6763:63-572]_[-1,_6762,_6763,_-2]	1	p2	(AT)8	16	558	573
TR5714|c0_g2_i1_len=1199_path=[6746:0-1183_6747:1184-1198]_[-1,_6746,_6747,_-2]	1	p1	(A)23	23	1	23
TR5714|c0_g3_i1_len=1190_path=[6760:0-1183_6761:1184-1189]_[-1,_6760,_6761,_-2]	1	p1	(A)23	23	1	23
TR5714|c1_g1_i1_len=351_path=[329:0-350]_[-1,_329,_-2]	1	p1	(A)23	23	329	351
TR5716|c0_g1_i1_len=518_path=[1025:0-318_1026:319-517]_[-1,_1025,_1026,_-2]	1	p1	(T)11	11	106	116
TR5736|c0_g1_i1_len=1300_path=[2696:0-1166_2697:1167-1190_2698:1191-1251_2699:1252-1299]_[-1,_2696,_2697,_2698,_2699,_-2]	1	p1	(T)14	14	1	14
TR5736|c0_g2_i1_len=1300_path=[2700:0-1166_2701:1167-1190_2702:1191-1251_2703:1252-1299]_[-1,_2700,_2701,_2702,_2703,_-2]	1	p1	(T)14	14	1	14
TR5743|c0_g2_i1_len=609_path=[3661:0-608]_[-1,_3661,_-2]	1	p1	(T)23	23	1	23
TR5743|c0_g2_i1_len=609_path=[3661:0-608]_[-1,_3661,_-2]	2	p1	(A)15	15	145	159
TR5744|c0_g1_i1_len=535_path=[1122:0-66_1128:67-235_1129:236-246_1126:247-511_1121:512-534]_[-1,_1122,_1128,_1129,_1126,_1121,_-2]	1	p1	(A)11	11	45	55
TR5744|c0_g1_i1_len=535_path=[1122:0-66_1128:67-235_1129:236-246_1126:247-511_1121:512-534]_[-1,_1122,_1128,_1129,_1126,_1121,_-2]	2	c	(TTA)5(T)11	26	302	327
TR5744|c0_g1_i2_len=536_path=[1122:0-66_1128:67-235_1129:236-246_1126:247-511_1111:512-535]_[-1,_1122,_1128,_1129,_1126,_1111,_-2]	1	p1	(A)11	11	45	55
TR5744|c0_g1_i2_len=536_path=[1122:0-66_1128:67-235_1129:236-246_1126:247-511_1111:512-535]_[-1,_1122,_1128,_1129,_1126,_1111,_-2]	2	c	(TTA)5(T)11	26	302	327
TR5748|c0_g2_i1_len=1463_path=[6603:0-26_6604:27-1462]_[-1,_6603,_6604,_-2]	1	p1	(A)10	10	1446	1455
TR5751|c0_g2_i1_len=1119_path=[6088:0-1096_6089:1097-1115_6090:1116-1118]_[-1,_6088,_6089,_6090,_-2]	1	p1	(T)10	10	1	10
TR5751|c0_g3_i1_len=1118_path=[6086:0-1096_6087:1097-1117]_[-1,_6086,_6087,_-2]	1	p1	(T)10	10	1	10
TR5751|c0_g4_i1_len=391_path=[6095:0-112_6096:113-390]_[-1,_6095,_6096,_-2]	1	p2	(GA)8	16	311	326
TR5761|c1_g1_i1_len=235_path=[425:0-234]_[-1,_425,_-2]	1	p3	(TTA)6	18	194	211
TR5778|c0_g2_i1_len=1191_path=[4755:0-1190]_[-1,_4755,_-2]	1	p2	(TC)8	16	64	79
TR5778|c0_g2_i1_len=1191_path=[4755:0-1190]_[-1,_4755,_-2]	2	p1	(T)12	12	206	217
TR5787|c0_g2_i1_len=1919_path=[4219:0-93_4221:94-1779_4212:1780-1803_4213:1804-1898_4214:1899-1917_4215:1918-1918]_[-1,_4219,_4221,_4212,_4213,_4214,_4215,_-2]	1	p1	(T)12	12	1	12
TR5787|c0_g2_i1_len=1919_path=[4219:0-93_4221:94-1779_4212:1780-1803_4213:1804-1898_4214:1899-1917_4215:1918-1918]_[-1,_4219,_4221,_4212,_4213,_4214,_4215,_-2]	2	p3	(AAG)6	18	122	139
TR5789|c0_g1_i1_len=638_path=[1448:0-553_1449:554-573_1450:574-637]_[-1,_1448,_1449,_1450,_-2]	1	p1	(A)21	21	1	21
TR5789|c0_g2_i1_len=765_path=[1451:0-553_1454:554-678_1446:679-700_1447:701-764]_[-1,_1451,_1454,_1446,_1447,_-2]	1	p1	(A)21	21	1	21
TR5790|c0_g1_i1_len=878_path=[2154:0-666_2158:667-748_2157:749-787_2148:788-877]_[-1,_2154,_2158,_2157,_2148,_-2]	1	p1	(A)11	11	6	16
TR5790|c0_g2_i1_len=777_path=[2151:0-666_2152:667-686_2153:687-776]_[-1,_2151,_2152,_2153,_-2]	1	p1	(A)11	11	6	16
TR5791|c1_g1_i1_len=543_path=[521:0-542]_[-1,_521,_-2]	1	p1	(T)11	11	510	520
TR5795|c0_g1_i1_len=2020_path=[4140:0-1094_4141:1095-1120_@4148@!:1121-1990_4149:1991-2003_4150:2004-2004_4151:2005-2005_4152:2006-2006_4153:2007-2007_4154:2008-2008_4155:2009-2009_4156:2010-2010_4157:2011-2011_4130:2012-2012_4131:2013-2013_4132:2014-2014_4133:2015-2015_4134:2016-2016_4135:2017-2017_4136:2018-2018_4137:2019-2019]_[-1,_4140,_4141,_4148,_4149,_4150,_4151,_4152,_4153,_4154,_4155,_41…	1	p1	(T)39	39	1982	2020
TR5799|c0_g1_i1_len=1725_path=[3552:0-121_3553:122-145_3554:146-274_@3563@!:275-1682_3561:1683-1724]_[-1,_3552,_3553,_3554,_3563,_3561,_-2]	1	p1	(A)11	11	2	12
TR5799|c0_g1_i1_len=1725_path=[3552:0-121_3553:122-145_3554:146-274_@3563@!:275-1682_3561:1683-1724]_[-1,_3552,_3553,_3554,_3563,_3561,_-2]	2	p2	(CT)6	12	1589	1600
TR5799|c0_g1_i2_len=1725_path=[3552:0-121_3553:122-145_3554:146-274_@3563@!:275-1682_3557:1683-1724]_[-1,_3552,_3553,_3554,_3563,_3557,_-2]	1	p1	(A)11	11	2	12
TR5799|c0_g1_i2_len=1725_path=[3552:0-121_3553:122-145_3554:146-274_@3563@!:275-1682_3557:1683-1724]_[-1,_3552,_3553,_3554,_3563,_3557,_-2]	2	p2	(CT)6	12	1589	1600
TR5800|c0_g1_i1_len=1327_path=[2735:0-96_2736:97-120_2737:121-185_2738:186-209_2739:210-1326]_[-1,_2735,_2736,_2737,_2738,_2739,_-2]	1	p2	(GT)8	16	26	41
TR5800|c0_g1_i1_len=1327_path=[2735:0-96_2736:97-120_2737:121-185_2738:186-209_2739:210-1326]_[-1,_2735,_2736,_2737,_2738,_2739,_-2]	2	p1	(A)20	20	1308	1327
TR5807|c0_g1_i1_len=2220_path=[4395:0-2219]_[-1,_4395,_-2]	1	p3	(TGC)6	18	25	42
TR5807|c0_g1_i1_len=2220_path=[4395:0-2219]_[-1,_4395,_-2]	2	p1	(T)22	22	2199	2220
TR5810|c0_g1_i1_len=984_path=[1923:0-983]_[-1,_1923,_-2]	1	p1	(T)11	11	148	158
TR5811|c0_g1_i1_len=2638_path=[5458:0-1024_5459:1025-1044_5460:1045-2637]_[-1,_5458,_5459,_5460,_-2]	1	p2	(GA)6	12	2626	2637
TR5811|c0_g2_i1_len=2721_path=[5455:0-1024_5465:1025-1063_5464:1064-1127_5463:1128-2720]_[-1,_5455,_5465,_5464,_5463,_-2]	1	p2	(GA)6	12	2709	2720
TR5813|c0_g1_i1_len=1220_path=[6233:0-125_@6236@!:126-1191_6230:1192-1219]_[-1,_6233,_6236,_6230,_-2]	1	p1	(A)10	10	74	83
TR5817|c0_g1_i1_len=273_path=[880:0-192_881:193-218_882:219-239_883:240-272]_[-1,_880,_881,_882,_883,_-2]	1	p3	(ATT)5	15	116	130
TR5818|c0_g1_i1_len=446_path=[1919:0-373_1901:374-392_1902:393-406_1903:407-445]_[1919,_1901,_1902,_1903,_-2]	1	p3	(CTC)5	15	347	361
TR5818|c0_g1_i2_len=615_path=[1909:0-160_1919:161-511_1920:512-538_1906:539-561_1907:562-575_1908:576-614]_[-1,_1909,_1919,_1920,_1906,_1907,_1908,_-2]	1	p3	(CTC)5	15	485	499
TR5818|c0_g1_i3_len=676_path=[1909:0-160_1919:161-511_1920:512-538_1899:539-675]_[-1,_1909,_1919,_1920,_1899,_-2]	1	p3	(CTC)5	15	485	499
TR5819|c0_g2_i1_len=1064_path=[2885:0-1063]_[-1,_2885,_-2]	1	p2	(AT)7	14	40	53
TR5820|c0_g1_i1_len=372_path=[350:0-371]_[-1,_350,_-2]	1	p1	(A)15	15	1	15
TR5821|c0_g1_i1_len=1324_path=[2603:0-1323]_[-1,_2603,_-2]	1	p1	(T)14	14	209	222
TR5824|c0_g1_i1_len=1258_path=[2498:0-436_2500:437-956_2494:957-1257]_[-1,_2498,_2500,_2494,_-2]	1	p1	(T)11	11	1085	1095
TR5824|c0_g2_i1_len=760_path=[2495:0-436_2496:437-458_2497:459-759]_[-1,_2495,_2496,_2497,_-2]	1	p1	(T)11	11	587	597
TR5834|c0_g1_i1_len=1166_path=[3233:0-212_3238:213-743_3239:744-744_3240:745-753_3218:754-800_3219:801-1165]_[-1,_3233,_3238,_3239,_3240,_3218,_3219,_-2]	1	p3	(TCC)5	15	727	741
TR5834|c0_g1_i2_len=1166_path=[3235:0-212_3238:213-743_3239:744-744_3240:745-753_3218:754-800_3219:801-1165]_[-1,_3235,_3238,_3239,_3240,_3218,_3219,_-2]	1	p3	(TCC)5	15	727	741
TR5834|c0_g2_i1_len=227_path=[3229:0-64_3230:65-93_3231:94-94_3232:95-226]_[-1,_3229,_3230,_3231,_3232,_-2]	1	c	(TCC)5tcattttttccctataccacttcttttgctttggatttctttca(TAT)7ttattatagaataaacaa(AG)12	122	77	198
TR5845|c0_g1_i1_len=510_path=[1024:0-314_1025:315-338_1026:339-509]_[-1,_1024,_1025,_1026,_-2]	1	p1	(T)10	10	381	390
TR5845|c1_g1_i1_len=452_path=[859:0-451]_[-1,_859,_-2]	1	p1	(T)10	10	83	92
TR5850|c0_g1_i1_len=1270_path=[2833:0-1160_2834:1161-1269]_[-1,_2833,_2834,_-2]	1	p1	(T)12	12	1	12
TR5850|c0_g2_i1_len=1312_path=[2835:0-1160_2836:1161-1180_2837:1181-1311]_[-1,_2835,_2836,_2837,_-2]	1	p1	(T)12	12	1	12
TR5852|c0_g1_i1_len=862_path=[1655:0-68_1669:69-90_1671:91-138_1666:139-160_1670:161-506_1659:507-527_1660:528-861]_[-1,_1655,_1669,_1671,_1666,_1670,_1659,_1660,_-2]	1	p1	(T)12	12	737	748
TR5853|c0_g1_i1_len=732_path=[1462:0-685_1463:686-703_1464:704-731]_[-1,_1462,_1463,_1464,_-2]	1	p1	(T)10	10	1	10
TR5853|c0_g2_i1_len=695_path=[1460:0-685_1461:686-694]_[-1,_1460,_1461,_-2]	1	p1	(T)10	10	1	10
TR5855|c1_g1_i1_len=497_path=[1001:0-34_1002:35-496]_[-1,_1001,_1002,_-2]	1	p3	(ATT)5	15	339	353
TR5855|c1_g2_i1_len=510_path=[999:0-47_1000:48-509]_[-1,_999,_1000,_-2]	1	p3	(ATT)5	15	352	366
TR5856|c0_g1_i1_len=477_path=[750:0-330_751:331-476]_[-1,_750,_751,_-2]	1	p1	(A)22	22	1	22
TR5856|c0_g2_i1_len=478_path=[748:0-330_749:331-477]_[-1,_748,_749,_-2]	1	p1	(A)22	22	1	22
TR5856|c0_g2_i1_len=478_path=[748:0-330_749:331-477]_[-1,_748,_749,_-2]	2	p5	(TGAGT)5	25	364	388
TR5858|c0_g1_i1_len=2172_path=[9051:0-169_9063:170-976_9045:977-1079_9046:1080-1094_9047:1095-2171]_[-1,_9051,_9063,_9045,_9046,_9047,_-2]	1	p1	(T)10	10	1917	1926
TR5858|c0_g1_i1_len=2172_path=[9051:0-169_9063:170-976_9045:977-1079_9046:1080-1094_9047:1095-2171]_[-1,_9051,_9063,_9045,_9046,_9047,_-2]	2	p1	(A)23	23	2150	2172
TR5858|c0_g1_i2_len=2171_path=[9059:0-168_9063:169-975_9045:976-1078_9046:1079-1093_9047:1094-2170]_[-1,_9059,_9063,_9045,_9046,_9047,_-2]	1	p1	(T)10	10	1916	1925
TR5858|c0_g1_i2_len=2171_path=[9059:0-168_9063:169-975_9045:976-1078_9046:1079-1093_9047:1094-2170]_[-1,_9059,_9063,_9045,_9046,_9047,_-2]	2	p1	(A)23	23	2149	2171
TR5858|c0_g2_i3_len=1240_path=[9041:0-44_9065:45-147_9067:148-162_9038:163-1239]_[-1,_9041,_9065,_9067,_9038,_-2]	1	p1	(T)10	10	985	994
TR5858|c0_g2_i3_len=1240_path=[9041:0-44_9065:45-147_9067:148-162_9038:163-1239]_[-1,_9041,_9065,_9067,_9038,_-2]	2	p1	(A)23	23	1218	1240
TR5864|c0_g1_i1_len=286_path=[264:0-285]_[-1,_264,_-2]	1	p3	(CTC)7	21	38	58
TR5869|c0_g1_i1_len=276_path=[893:0-193_894:194-275]_[-1,_893,_894,_-2]	1	p1	(A)16	16	1	16
TR5869|c0_g2_i1_len=276_path=[895:0-193_896:194-213_897:214-275]_[-1,_895,_896,_897,_-2]	1	p1	(A)16	16	1	16
TR5877|c0_g1_i1_len=500_path=[1410:0-27_1426:28-365_1424:366-389_1425:390-499]_[-1,_1410,_1426,_1424,_1425,_-2]	1	p3	(TTA)7	21	441	461
TR5882|c0_g1_i1_len=1813_path=[3945:0-1276_3946:1277-1297_3947:1298-1812]_[-1,_3945,_3946,_3947,_-2]	1	p2	(GA)11	22	1791	1812
TR5882|c0_g2_i1_len=1972_path=[3943:0-1276_3948:1277-1456_3942:1457-1971]_[-1,_3943,_3948,_3942,_-2]	1	p2	(GA)11	22	1950	1971
TR5882|c1_g1_i1_len=1136_path=[2414:0-84_2428:85-85_2427:86-86_2426:87-87_2425:88-88_2424:89-89_2423:90-105_2422:106-1111_2390:1112-1112_2391:1113-1113_2392:1114-1114_2393:1115-1115_2394:1116-1116_2395:1117-1117_2396:1118-1118_2397:1119-1119_2398:1120-1120_2399:1121-1121_2400:1122-1122_2401:1123-1123_2402:1124-1124_2403:1125-1125_2404:1126-1126_2405:1127-1127_2406:1128-1128_2407:1129-1129_2408:11…	1	p2	(GA)14	28	63	90
TR5882|c1_g1_i1_len=1136_path=[2414:0-84_2428:85-85_2427:86-86_2426:87-87_2425:88-88_2424:89-89_2423:90-105_2422:106-1111_2390:1112-1112_2391:1113-1113_2392:1114-1114_2393:1115-1115_2394:1116-1116_2395:1117-1117_2396:1118-1118_2397:1119-1119_2398:1120-1120_2399:1121-1121_2400:1122-1122_2401:1123-1123_2402:1124-1124_2403:1125-1125_2404:1126-1126_2405:1127-1127_2406:1128-1128_2407:1129-1129_2408:11…	2	p1	(A)47	47	1090	1136
TR5882|c1_g1_i2_len=1132_path=[2349:0-101_2422:102-1107_2390:1108-1108_2391:1109-1109_2392:1110-1110_2393:1111-1111_2394:1112-1112_2395:1113-1113_2396:1114-1114_2397:1115-1115_2398:1116-1116_2399:1117-1117_2400:1118-1118_2401:1119-1119_2402:1120-1120_2403:1121-1121_2404:1122-1122_2405:1123-1123_2406:1124-1124_2407:1125-1125_2408:1126-1126_2409:1127-1127_2410:1128-1128_2411:1129-1129_2412:1130-113…	1	p1	(A)47	47	1086	1132
TR5890|c0_g1_i1_len=246_path=[502:0-132_503:133-187_504:188-245]_[-1,_502,_503,_504,_-2]	1	c	(T)14gtcttttgagttcggaaaaacagaggaaaagcagaacaaatcaaaatcaaacagcgg(T)10	81	1	81
TR5890|c0_g2_i1_len=246_path=[505:0-132_506:133-187_507:188-245]_[-1,_505,_506,_507,_-2]	1	c	(T)14gtcttttgagttcggaaaaacagaggaaaagcagaacaaatcaaaatcaaacagcgg(T)10	81	1	81
TR5895|c0_g1_i1_len=316_path=[628:0-129_629:130-153_635:154-309_632:310-311_633:312-313_634:314-315]_[-1,_628,_629,_635,_632,_633,_634,_-2]	1	p2	(AC)14	28	288	315
TR5898|c0_g1_i1_len=931_path=[2059:0-137_2060:138-930]_[-1,_2059,_2060,_-2]	1	p1	(T)10	10	77	86
TR5908|c0_g1_i1_len=384_path=[1493:0-367_1494:368-383]_[-1,_1493,_1494,_-2]	1	p3	(GGA)5	15	52	66
TR5908|c0_g2_i1_len=752_path=[1491:0-367_1492:368-751]_[-1,_1491,_1492,_-2]	1	p3	(GGA)5	15	52	66
TR5920|c0_g1_i1_len=1065_path=[2391:0-29_2392:30-30_2393:31-31_2394:32-32_2395:33-33_2396:34-34_2397:35-35_2452:36-36_2451:37-37_2450:38-38_2449:39-39_2448:40-40_2447:41-41_2446:42-42_2445:43-43_2444:44-44_2443:45-45_2442:46-46_2441:47-47_2440:48-460_2425:461-482_2438:483-1020_2433:1021-1064]_[-1,_2391,_2392,_2393,_2394,_2395,_2396,_2397,_2452,_2451,_2450,_2449,_2448,_2447,_2446,_2445,_2444,_2443…	1	c	(T)41atgaaaaagacc(T)10	63	8	70
TR5920|c0_g1_i2_len=1105_path=[2391:0-29_2392:30-30_2393:31-31_2394:32-32_2395:33-33_2396:34-34_2397:35-35_2452:36-36_2451:37-37_2450:38-38_2449:39-39_2448:40-40_2447:41-41_2446:42-42_2445:43-43_2444:44-44_2443:45-45_2442:46-46_2441:47-47_2440:48-460_2435:461-522_2438:523-1060_2433:1061-1104]_[-1,_2391,_2392,_2393,_2394,_2395,_2396,_2397,_2452,_2451,_2450,_2449,_2448,_2447,_2446,_2445,_2444,_2443…	1	c	(T)41atgaaaaagacc(T)10	63	8	70
TR5924|c0_g1_i1_len=850_path=[1680:0-445_1681:446-469_1682:470-849]_[-1,_1680,_1681,_1682,_-2]	1	p3	(CTT)8	24	151	174
TR5930|c1_g2_i1_len=280_path=[2583:0-232_2584:233-252_2585:253-256_2586:257-279]_[-1,_2583,_2584,_2585,_2586,_-2]	1	p1	(T)10	10	225	234
TR5937|c0_g1_i1_len=1871_path=[3790:0-1836_3791:1837-1843_3792:1844-1870]_[-1,_3790,_3791,_3792,_-2]	1	p3	(GGT)5	15	707	721
TR5937|c0_g2_i1_len=1872_path=[3783:0-1836_3784:1837-1859_3785:1860-1871]_[-1,_3783,_3784,_3785,_-2]	1	p3	(GGT)5	15	707	721
TR5937|c0_g3_i1_len=1876_path=[3786:0-1836_3787:1837-1843_3788:1844-1863_3789:1864-1875]_[-1,_3786,_3787,_3788,_3789,_-2]	1	p3	(GGT)5	15	707	721
TR5949|c0_g1_i1_len=601_path=[1478:0-540_1479:541-600]_[-1,_1478,_1479,_-2]	1	c	(A)10gaaattaaaaaaataataattattataattcattcaagcggttgaaaattctctatttttttaa(T)10	84	209	292
TR5949|c0_g2_i1_len=681_path=[1475:0-540_1476:541-579_1477:580-680]_[-1,_1475,_1476,_1477,_-2]	1	c	(A)10gaaattaaaaaaataataattattataattcattcaagcggttgaaaattctctatttttttaa(T)10	84	209	292
TR5950|c0_g1_i1_len=582_path=[1161:0-539_1162:540-559_1163:560-560_1164:561-562_1165:563-563_1166:564-581]_[-1,_1161,_1162,_1163,_1164,_1165,_1166,_-2]	1	p3	(TCC)9	27	538	564
TR5950|c0_g3_i1_len=579_path=[1157:0-539_1158:540-559_1159:560-560_1160:561-578]_[-1,_1157,_1158,_1159,_1160,_-2]	1	p3	(TCC)8	24	538	561
TR5956|c0_g2_i1_len=883_path=[1972:0-830_1973:831-850_1974:851-882]_[-1,_1972,_1973,_1974,_-2]	1	p3	(TTC)5	15	864	878
TR5956|c0_g3_i1_len=915_path=[1963:0-830_1990:831-885_1989:886-894_1988:895-911_1982:912-914]_[-1,_1963,_1990,_1989,_1988,_1982,_-2]	1	p3	(GAA)5	15	896	910
TR5978|c0_g1_i1_len=293_path=[694:0-269_695:270-292]_[-1,_694,_695,_-2]	1	p1	(T)10	10	176	185
TR5978|c0_g2_i1_len=358_path=[696:0-269_697:270-357]_[-1,_696,_697,_-2]	1	p1	(T)10	10	176	185
TR5982|c0_g1_i1_len=675_path=[2261:0-652_2262:653-674]_[-1,_2261,_2262,_-2]	1	p1	(A)17	17	1	17
TR5982|c0_g2_i1_len=674_path=[2263:0-652_2264:653-668_2265:669-673]_[-1,_2263,_2264,_2265,_-2]	1	p1	(A)17	17	1	17
TR5985|c0_g1_i1_len=849_path=[1867:0-54_1871:55-209_1864:210-848]_[-1,_1867,_1871,_1864,_-2]	1	p1	(T)13	13	672	684
TR5985|c0_g1_i2_len=849_path=[1869:0-54_1871:55-209_1864:210-848]_[-1,_1869,_1871,_1864,_-2]	1	p1	(T)13	13	672	684
TR5985|c0_g2_i1_len=680_path=[1865:0-40_1866:41-679]_[-1,_1865,_1866,_-2]	1	p1	(T)13	13	503	515
TR5994|c0_g1_i1_len=523_path=[2738:0-80_2739:81-522]_[-1,_2738,_2739,_-2]	1	p1	(A)23	23	501	523
TR5994|c0_g2_i1_len=1262_path=[2740:0-176_2741:177-200_2743:201-819_2737:820-1261]_[-1,_2740,_2741,_2743,_2737,_-2]	1	p1	(A)23	23	1240	1262
TR5996|c0_g1_i1_len=783_path=[2737:0-279_2738:280-280_2739:281-291_2751:292-508_2750:509-725_2735:726-744_2736:745-782]_[-1,_2737,_2738,_2739,_2751,_2750,_2735,_2736,_-2]	1	p1	(A)12	12	270	281
TR6001|c0_g1_i1_len=319_path=[2493:0-292_2494:293-318]_[-1,_2493,_2494,_-2]	1	p1	(A)18	18	1	18
TR6001|c0_g2_i1_len=915_path=[2489:0-216_2499:217-466_@2498@!:467-911_2488:912-914]_[-1,_2489,_2499,_2498,_2488,_-2]	1	p1	(A)10	10	11	20
TR6016|c0_g1_i1_len=313_path=[581:0-312]_[-1,_581,_-2]	1	p1	(A)12	12	282	293
TR6019|c1_g1_i1_len=231_path=[417:0-230]_[-1,_417,_-2]	1	p1	(T)13	13	99	111
TR6022|c0_g1_i1_len=863_path=[4830:0-51_4831:52-74_4832:75-862]_[-1,_4830,_4831,_4832,_-2]	1	p1	(A)11	11	450	460
TR6022|c0_g2_i1_len=2364_path=[4823:0-1551_4824:1552-1552_4825:1553-1575_4826:1576-2363]_[-1,_4823,_4824,_4825,_4826,_-2]	1	p1	(A)11	11	1951	1961
TR6022|c0_g3_i1_len=2364_path=[4827:0-1551_4828:1552-1575_4829:1576-2363]_[-1,_4827,_4828,_4829,_-2]	1	p1	(A)11	11	1951	1961
[truncated: 8,711 more rows]
