# Supplementary material for: Leaf Transcriptome Assembly of Protium copal (Burseraceae) and Annotation of Terpene Biosynthetic Genes
Source: Genes (Basel). 2019 May 22;10(5):392. doi: 10.3390/genes10050392 (PMC6563135; doi:10.3390/genes10050392)
Supplement: Supplementary file 1 [file genes-10-00392-s001.zip › TableS3.tsv]

#Component_ID	SNP_ID	Is_in_CDS	Query_coverage	SNP_position	Codon_1	Codon_2	Amino_acid_1	Amino_acid_2	Is_not_synonymous	SNP_in_mutliple_assembled_genes	SNP_in_mutliple_assembled_isoforms	Possible_sequencing_error	Allele_frequency	Read_counts_variant_1	Read_counts_variant_2	Is_condition_specific	KissDE_p-value	KissDE_DeltaF
TR15414|c1_g1_i1	bcc_10000|Cycle_0|Type_0a	False	100.0	668	N/A	N/A	N/A	N/A	N/A	True	False	False	21.17|15.64	C1_155|C2_71	C1_577|C2_383	N/A	N/A	N/A
TR15414|c1_g3_i1	bcc_10000|Cycle_0|Type_0a	True	100.0	758	CGG	AGG	R	R	False	True	False	False	21.17|15.64	C1_155|C2_71	C1_577|C2_383	N/A	N/A	N/A
TR10429|c0_g1_i1	bcc_100018|Cycle_0|Type_0a	False	100.0	203	N/A	N/A	N/A	N/A	N/A	False	False	False	42.86|14.29	C1_6|C2_2	C1_8|C2_12	N/A	N/A	N/A
TR10429|c0_g1_i1	bcc_100019|Cycle_0|Type_0a	True	100.0	408	AAT	AAC	N	N	False	False	False	False	31.03|0.0	C1_9|C2_0	C1_20|C2_103	N/A	N/A	N/A
TR15414|c1_g3_i1	bcc_10001|Cycle_0|Type_0a	False	100.0	999	N/A	N/A	N/A	N/A	N/A	True	False	False	15.52|26.55	C1_61|C2_90	C1_332|C2_249	N/A	N/A	N/A
TR13934|c1_g1_i1	bcc_100039|Cycle_0|Type_0a	True	100.0	53	AAC	AGC	N	S	True	False	True	False	88.89|75.0	C1_8|C2_3	C1_1|C2_1	N/A	N/A	N/A
TR11652|c0_g3_i1	bcc_100055|Cycle_0|Type_0a	True	100.0	118	GTT	GCT	V	A	True	False	False	False	85.0|100.0	C1_51|C2_82	C1_9|C2_0	N/A	N/A	N/A
TR14020|c0_g3_i2	bcc_100058|Cycle_0|Type_0a	True	100.0	815	GGC	GGG	G	G	False	False	True	False	50.18|42.55	C1_136|C2_60	C1_135|C2_81	N/A	N/A	N/A
TR14020|c0_g3_i1	bcc_100058|Cycle_0|Type_0a	False	100.0	747	N/A	N/A	N/A	N/A	N/A	False	True	False	50.18|42.55	C1_136|C2_60	C1_135|C2_81	N/A	N/A	N/A
TR14020|c0_g3_i2	bcc_100060|Cycle_0|Type_0a	False	100.0	276	N/A	N/A	N/A	N/A	N/A	False	True	False	50.0|30.43	C1_25|C2_7	C1_25|C2_16	N/A	N/A	N/A
TR14020|c0_g3_i1	bcc_100060|Cycle_0|Type_0a	False	100.0	276	N/A	N/A	N/A	N/A	N/A	False	True	False	50.0|30.43	C1_25|C2_7	C1_25|C2_16	N/A	N/A	N/A
TR10915|c0_g1_i1	bcc_10008|Cycle_0|Type_0a	True	100.0	712	TCT	TCC	S	S	False	False	False	False	99.27|84.62	C1_136|C2_33	C1_1|C2_6	N/A	N/A	N/A
TR10915|c0_g1_i1	bcc_10009|Cycle_0|Type_0a	True	100.0	1236	AAG	CAG	K	Q	True	False	False	False	15.04|0.0	C1_71|C2_0	C1_401|C2_270	N/A	N/A	N/A
TR8977|c1_g1_i1	bcc_100118|Cycle_0|Type_0a	True	100.0	123	TGT	TGC	C	C	False	False	False	False	92.31|15.38	C1_12|C2_2	C1_1|C2_11	N/A	N/A	N/A
TR10915|c0_g1_i1	bcc_10011|Cycle_0|Type_0a	True	100.0	1963	ACT	ACC	T	T	False	False	False	False	82.21|99.68	C1_499|C2_307	C1_108|C2_1	N/A	N/A	N/A
TR7548|c0_g1_i1	bcc_100124|Cycle_0|Type_0a	True	100.0	143	GTA	ATA	V	I	True	False	False	False	36.36|25.0	C1_4|C2_1	C1_7|C2_3	N/A	N/A	N/A
TR4840|c0_g1_i1	bcc_100135|Cycle_0|Type_0a	True	100.0	941	ACC	GCC	T	A	True	False	False	False	4.55|15.38	C1_1|C2_2	C1_21|C2_11	N/A	N/A	N/A
TR13507|c0_g4_i1	bcc_100143|Cycle_0|Type_0a	True	100.0	277	TCG	TCA	S	S	False	False	True	False	5.08|5.95	C1_3|C2_5	C1_56|C2_79	N/A	N/A	N/A
TR13507|c0_g4_i2	bcc_100143|Cycle_0|Type_0a	True	100.0	277	TCG	TCA	S	S	False	False	True	False	5.08|5.95	C1_3|C2_5	C1_56|C2_79	N/A	N/A	N/A
TR5554|c0_g1_i1	bcc_1001|Cycle_0|Type_0a	True	100.0	1896	AAC	GAC	N	D	True	True	False	False	83.56|97.16	C1_422|C2_377	C1_83|C2_11	N/A	N/A	N/A
TR5554|c0_g2_i1	bcc_1001|Cycle_0|Type_0a	True	100.0	1896	AAC	GAC	N	D	True	True	False	False	83.56|97.16	C1_422|C2_377	C1_83|C2_11	N/A	N/A	N/A
TR15587|c0_g5_i4	bcc_100202|Cycle_0|Type_0a	True	100.0	426	AGT	ATT	S	I	True	True	False	False	50.0|55.56	C1_3|C2_10	C1_3|C2_8	N/A	N/A	N/A
TR15243|c4_g3_i5	bcc_10021|Cycle_0|Type_0a	False	100.0	550	N/A	N/A	N/A	N/A	N/A	True	True	False	100.0|91.33	C1_270|C2_316	C1_0|C2_30	N/A	N/A	N/A
TR15243|c4_g3_i6	bcc_10021|Cycle_0|Type_0a	False	100.0	551	N/A	N/A	N/A	N/A	N/A	True	True	False	100.0|91.33	C1_270|C2_316	C1_0|C2_30	N/A	N/A	N/A
TR15243|c4_g3_i1	bcc_10021|Cycle_0|Type_0a	False	100.0	550	N/A	N/A	N/A	N/A	N/A	True	True	False	100.0|91.33	C1_270|C2_316	C1_0|C2_30	N/A	N/A	N/A
TR15243|c4_g3_i5	bcc_10021|Cycle_1|Type_0a	False	100.0	363	N/A	N/A	N/A	N/A	N/A	True	True	False	0.0|11.82	C1_0|C2_13	C1_171|C2_97	N/A	N/A	N/A
TR15243|c4_g3_i6	bcc_10021|Cycle_1|Type_0a	False	100.0	364	N/A	N/A	N/A	N/A	N/A	True	True	False	0.0|11.82	C1_0|C2_13	C1_171|C2_97	N/A	N/A	N/A
TR15243|c4_g3_i1	bcc_10021|Cycle_1|Type_0a	False	100.0	363	N/A	N/A	N/A	N/A	N/A	True	True	False	0.0|11.82	C1_0|C2_13	C1_171|C2_97	N/A	N/A	N/A
TR15243|c4_g6_i1	bcc_10023|Cycle_0|Type_0a	True	100.0	299	TCT	ACT	S	T	True	False	False	False	56.67|100.0	C1_17|C2_15	C1_13|C2_0	N/A	N/A	N/A
TR15243|c4_g8_i1	bcc_10024|Cycle_1|Type_0a	True	100.0	182	GAC	AAC	D	N	True	False	False	False	100.0|46.15	C1_8|C2_6	C1_0|C2_7	N/A	N/A	N/A
TR2309|c0_g1_i1	bcc_100259|Cycle_0|Type_0a	True	100.0	541	TTT	CTT	F	L	True	False	False	False	0.0|30.77	C1_0|C2_4	C1_14|C2_9	N/A	N/A	N/A
TR2309|c0_g1_i1	bcc_100260|Cycle_0|Type_0a	True	100.0	839	ACA	AAA	T	K	True	False	False	False	29.17|0.0	C1_7|C2_0	C1_17|C2_8	N/A	N/A	N/A
TR2309|c0_g1_i1	bcc_100262|Cycle_0|Type_0a	True	100.0	1208	ATT	ACT	I	T	True	False	False	False	40.0|84.21	C1_4|C2_16	C1_6|C2_3	N/A	N/A	N/A
TR5440|c0_g1_i1	bcc_100267|Cycle_0|Type_0a	True	100.0	127	ACA	ATA	T	I	True	True	False	False	100.0|60.0	C1_7|C2_3	C1_0|C2_2	N/A	N/A	N/A
TR5440|c0_g2_i1	bcc_100267|Cycle_0|Type_0a	True	100.0	127	ACA	ATA	T	I	True	True	False	False	100.0|60.0	C1_7|C2_3	C1_0|C2_2	N/A	N/A	N/A
TR7321|c1_g1_i1	bcc_100278|Cycle_0|Type_0a	True	100.0	202	ACT	ACA	T	T	False	False	False	False	64.29|28.13	C1_9|C2_9	C1_5|C2_23	N/A	N/A	N/A
TR16795|c0_g1_i1	bcc_100294|Cycle_0|Type_0a	True	100.0	227	GTG	GAG	V	E	True	False	False	False	88.64|100.0	C1_78|C2_19	C1_10|C2_0	N/A	N/A	N/A
TR7113|c0_g1_i1	bcc_100365|Cycle_0|Type_0a	True	100.0	385	TCT	TTT	S	F	True	False	False	False	0.0|14.29	C1_0|C2_3	C1_40|C2_18	N/A	N/A	N/A
TR13729|c0_g2_i1	bcc_100381|Cycle_0|Type_0a	True	100.0	256	CCT	CTT	P	L	True	False	True	False	51.47|73.33	C1_70|C2_44	C1_66|C2_16	N/A	N/A	N/A
TR13729|c0_g2_i2	bcc_100381|Cycle_0|Type_0a	True	100.0	256	CCT	CTT	P	L	True	False	True	False	51.47|73.33	C1_70|C2_44	C1_66|C2_16	N/A	N/A	N/A
TR11607|c3_g1_i1	bcc_100446|Cycle_0|Type_0a	True	100.0	328	AGG	AGA	R	R	False	False	False	False	0.0|14.29	C1_0|C2_2	C1_17|C2_12	N/A	N/A	N/A
TR14334|c1_g1_i1	bcc_100460|Cycle_0|Type_0a	False	100.0	99	N/A	N/A	N/A	N/A	N/A	False	False	False	64.29|0.0	C1_9|C2_0	C1_5|C2_5	N/A	N/A	N/A
TR14334|c1_g1_i1	bcc_100461|Cycle_1|Type_0a	True	100.0	249	TGG	TGT	W	C	True	True	True	False	100.0|88.89	C1_14|C2_24	C1_0|C2_3	N/A	N/A	N/A
TR10707|c0_g1_i1	bcc_100483|Cycle_0|Type_0a	True	100.0	456	ACT	ATT	T	I	True	False	False	False	28.57|10.0	C1_2|C2_2	C1_5|C2_18	N/A	N/A	N/A
TR10188|c1_g1_i3	bcc_100502|Cycle_0|Type_0a	True	100.0	2407	TCA	TCC	S	S	False	False	True	False	22.22|0.0	C1_2|C2_0	C1_7|C2_6	N/A	N/A	N/A
TR10188|c1_g1_i4	bcc_100502|Cycle_0|Type_0a	True	100.0	2000	TCA	TCC	S	S	False	False	True	False	22.22|0.0	C1_2|C2_0	C1_7|C2_6	N/A	N/A	N/A
TR10188|c1_g1_i2	bcc_100502|Cycle_0|Type_0a	True	100.0	1832	TCA	TCC	S	S	False	False	True	False	22.22|0.0	C1_2|C2_0	C1_7|C2_6	N/A	N/A	N/A
TR8476|c0_g3_i1	bcc_100509|Cycle_0|Type_0a	True	100.0	197	GCT	GAT	A	D	True	False	True	False	100.0|93.88	C1_26|C2_46	C1_0|C2_3	N/A	N/A	N/A
TR8476|c0_g3_i2	bcc_100509|Cycle_0|Type_0a	True	100.0	197	GCT	GAT	A	D	True	False	True	False	100.0|93.88	C1_26|C2_46	C1_0|C2_3	N/A	N/A	N/A
TR14601|c0_g1_i1	bcc_100544|Cycle_0|Type_0a	True	100.0	231	ATC	ACC	I	T	True	False	False	False	15.79|15.79	C1_3|C2_3	C1_16|C2_16	N/A	N/A	N/A
TR14601|c0_g1_i1	bcc_100545|Cycle_0|Type_0a	True	100.0	321	TGT	TCT	C	S	True	False	False	False	41.43|8.82	C1_29|C2_3	C1_41|C2_31	N/A	N/A	N/A
TR14601|c0_g3_i1	bcc_100547|Cycle_1|Type_0a	True	100.0	237	GTG	GTT	V	V	False	False	False	False	100.0|11.84	C1_4|C2_9	C1_0|C2_67	N/A	N/A	N/A
TR14601|c0_g2_i1	bcc_100548|Cycle_0|Type_0a	True	100.0	153	CTC	GTC	L	V	True	False	False	False	92.22|100.0	C1_83|C2_8	C1_7|C2_0	N/A	N/A	N/A
TR14848|c0_g1_i1	bcc_10056|Cycle_0|Type_0a	True	100.0	445	CAT	CGT	H	R	True	False	True	False	45.39|64.88	C1_241|C2_194	C1_290|C2_105	N/A	N/A	N/A
TR14848|c0_g1_i2	bcc_10056|Cycle_0|Type_0a	True	100.0	423	CAT	CGT	H	R	True	False	True	False	45.39|64.88	C1_241|C2_194	C1_290|C2_105	N/A	N/A	N/A
TR14848|c0_g1_i1	bcc_10056|Cycle_12|Type_0a	True	100.0	809	GTA	GTG	V	V	False	False	True	False	58.11|57.56	C1_240|C2_137	C1_173|C2_101	N/A	N/A	N/A
TR14848|c0_g1_i2	bcc_10056|Cycle_12|Type_0a	True	100.0	787	GTA	GTG	V	V	False	False	True	False	58.11|57.56	C1_240|C2_137	C1_173|C2_101	N/A	N/A	N/A
TR14848|c0_g1_i1	bcc_10056|Cycle_1|Type_0a	True	100.0	620	GTC	GTT	V	V	False	False	True	False	62.04|46.45	C1_134|C2_72	C1_82|C2_83	N/A	N/A	N/A
TR14848|c0_g1_i2	bcc_10056|Cycle_1|Type_0a	True	100.0	598	GTC	GTT	V	V	False	False	True	False	62.04|46.45	C1_134|C2_72	C1_82|C2_83	N/A	N/A	N/A
TR14848|c0_g1_i1	bcc_10056|Cycle_2|Type_0a	True	100.0	766	GGG	GTG	G	V	True	False	True	False	70.89|45.08	C1_224|C2_119	C1_92|C2_145	N/A	N/A	N/A
TR14848|c0_g1_i2	bcc_10056|Cycle_2|Type_0a	True	100.0	744	GGG	GTG	G	V	True	False	True	False	70.89|45.08	C1_224|C2_119	C1_92|C2_145	N/A	N/A	N/A
TR14848|c0_g1_i1	bcc_10056|Cycle_3|Type_0a	True	100.0	567	GTT	TTT	V	F	True	False	True	False	54.55|60.0	C1_102|C2_129	C1_85|C2_86	N/A	N/A	N/A
TR14848|c0_g1_i2	bcc_10056|Cycle_3|Type_0a	True	100.0	545	GTT	TTT	V	F	True	False	True	False	54.55|60.0	C1_102|C2_129	C1_85|C2_86	N/A	N/A	N/A
TR14848|c0_g1_i1	bcc_10056|Cycle_5|Type_0a	True	100.0	507	TTA	CTA	L	L	False	False	True	False	33.64|76.89	C1_181|C2_203	C1_357|C2_61	N/A	N/A	N/A
TR14848|c0_g1_i2	bcc_10056|Cycle_5|Type_0a	True	100.0	485	TTA	CTA	L	L	False	False	True	False	33.64|76.89	C1_181|C2_203	C1_357|C2_61	N/A	N/A	N/A
TR14848|c0_g1_i1	bcc_10056|Cycle_6|Type_0a	False	100.0	89	N/A	N/A	N/A	N/A	N/A	False	True	False	7.31|0.0	C1_16|C2_0	C1_203|C2_136	N/A	N/A	N/A
TR14848|c0_g1_i2	bcc_10056|Cycle_6|Type_0a	False	100.0	67	N/A	N/A	N/A	N/A	N/A	False	True	False	7.31|0.0	C1_16|C2_0	C1_203|C2_136	N/A	N/A	N/A
TR5825|c0_g1_i1	bcc_100588|Cycle_0|Type_0a	True	100.0	1014	GGG	GAG	G	E	True	False	False	False	66.67|40.0	C1_2|C2_2	C1_1|C2_3	N/A	N/A	N/A
TR14848|c0_g1_i1	bcc_10058|Cycle_0|Type_0a	True	100.0	1133	AAC	AAT	N	N	False	False	True	False	28.77|43.81	C1_122|C2_177	C1_302|C2_227	N/A	N/A	N/A
TR14848|c0_g1_i2	bcc_10058|Cycle_0|Type_0a	True	100.0	1111	AAC	AAT	N	N	False	False	True	False	28.77|43.81	C1_122|C2_177	C1_302|C2_227	N/A	N/A	N/A
TR14848|c0_g1_i1	bcc_10059|Cycle_0|Type_0a	True	100.0	1188	ACA	GCA	T	A	True	False	True	False	37.5|32.31	C1_180|C2_105	C1_300|C2_220	N/A	N/A	N/A
TR14848|c0_g1_i2	bcc_10059|Cycle_0|Type_0a	True	100.0	1166	ACA	GCA	T	A	True	False	True	False	37.5|32.31	C1_180|C2_105	C1_300|C2_220	N/A	N/A	N/A
TR14848|c0_g1_i1	bcc_10061|Cycle_0|Type_0a	False	100.0	1343	N/A	N/A	N/A	N/A	N/A	False	True	False	69.43|51.75	C1_159|C2_74	C1_70|C2_69	N/A	N/A	N/A
TR14848|c0_g1_i2	bcc_10061|Cycle_0|Type_0a	False	100.0	1321	N/A	N/A	N/A	N/A	N/A	False	True	False	69.43|51.75	C1_159|C2_74	C1_70|C2_69	N/A	N/A	N/A
TR265|c0_g1_i1	bcc_100730|Cycle_0|Type_0a	True	100.0	1287	TAC	TAT	Y	Y	False	False	False	False	0.0|36.36	C1_0|C2_4	C1_24|C2_7	N/A	N/A	N/A
TR265|c0_g1_i1	bcc_100730|Cycle_1|Type_0a	True	100.0	1250	ACT	GCT	T	A	True	False	False	False	100.0|33.33	C1_17|C2_1	C1_0|C2_2	N/A	N/A	N/A
TR6779|c0_g1_i1	bcc_100757|Cycle_0|Type_0a	True	100.0	341	AAT	GAT	N	D	True	False	False	False	98.25|50.0	C1_56|C2_13	C1_1|C2_13	N/A	N/A	N/A
TR16192|c0_g1_i1	bcc_100798|Cycle_0|Type_0a	False	100.0	132	N/A	N/A	N/A	N/A	N/A	False	False	False	0.0|80.0	C1_0|C2_4	C1_9|C2_1	N/A	N/A	N/A
TR11648|c0_g1_i1	bcc_100820|Cycle_0|Type_0a	True	100.0	706	ACG	ACT	T	T	False	False	False	False	100.0|84.38	C1_24|C2_27	C1_0|C2_5	N/A	N/A	N/A
TR6993|c0_g3_i1	bcc_100879|Cycle_0|Type_0a	True	100.0	361	TGT	TCT	C	S	True	False	False	False	8.33|0.0	C1_3|C2_0	C1_33|C2_30	N/A	N/A	N/A
TR9686|c0_g1_i2	bcc_100908|Cycle_0|Type_0a	True	100.0	318	ACT	ATT	T	I	True	False	True	False	3.23|35.71	C1_1|C2_5	C1_30|C2_9	N/A	N/A	N/A
TR9686|c0_g1_i1	bcc_100908|Cycle_0|Type_0a	True	100.0	318	ACT	ATT	T	I	True	False	True	False	3.23|35.71	C1_1|C2_5	C1_30|C2_9	N/A	N/A	N/A
TR11794|c0_g2_i1	bcc_100917|Cycle_0|Type_0a	True	100.0	172	AAA	AAG	K	K	False	False	False	False	76.47|100.0	C1_13|C2_4	C1_4|C2_0	N/A	N/A	N/A
TR11242|c1_g1_i1	bcc_100930|Cycle_0|Type_0a	True	100.0	967	GCT	GTT	A	V	True	False	False	False	91.11|21.05	C1_41|C2_4	C1_4|C2_15	N/A	N/A	N/A
TR11242|c1_g1_i1	bcc_100933|Cycle_0|Type_0a	True	100.0	625	AGG	ACG	R	T	True	False	False	False	10.0|30.23	C1_1|C2_13	C1_9|C2_30	N/A	N/A	N/A
TR11242|c1_g1_i1	bcc_100934|Cycle_0|Type_0a	True	100.0	689	GTA	ATA	V	I	True	False	False	False	91.67|93.75	C1_22|C2_30	C1_2|C2_2	N/A	N/A	N/A
TR1580|c0_g1_i1	bcc_10095|Cycle_0|Type_0a	True	100.0	528	GAG	AAG	E	K	True	False	False	False	43.79|35.82	C1_663|C2_264	C1_851|C2_473	N/A	N/A	N/A
TR6809|c0_g1_i1	bcc_100|Cycle_0|Type_0a	True	100.0	1167	CAT	CGT	H	R	True	True	False	False	14.41|0.0	C1_33|C2_0	C1_196|C2_221	N/A	N/A	N/A
TR6809|c0_g2_i1	bcc_100|Cycle_0|Type_0a	True	100.0	1167	CAT	CGT	H	R	True	True	False	False	14.41|0.0	C1_33|C2_0	C1_196|C2_221	N/A	N/A	N/A
TR9918|c0_g1_i1	bcc_101037|Cycle_0|Type_0a	True	100.0	1239	ACC	ACT	T	T	False	False	False	False	66.67|58.62	C1_10|C2_17	C1_5|C2_12	N/A	N/A	N/A
TR9918|c0_g1_i1	bcc_101039|Cycle_0|Type_0a	True	100.0	697	GCG	GTG	A	V	True	False	False	False	0.0|12.7	C1_0|C2_8	C1_157|C2_55	N/A	N/A	N/A
TR9918|c0_g1_i1	bcc_101040|Cycle_0|Type_0a	True	100.0	609	GCC	GCT	A	A	False	False	False	False	94.59|80.18	C1_70|C2_89	C1_4|C2_22	N/A	N/A	N/A
TR9918|c0_g1_i1	bcc_101041|Cycle_0|Type_0a	True	100.0	290	GTA	CTA	V	L	True	False	False	False	82.83|35.0	C1_82|C2_14	C1_17|C2_26	N/A	N/A	N/A
TR12574|c0_g5_i1	bcc_10106|Cycle_0|Type_0a	True	100.0	122	ATA	TTA	I	L	True	True	True	False	14.29|68.75	C1_1|C2_11	C1_6|C2_5	N/A	N/A	N/A
TR12574|c0_g1_i1	bcc_10107|Cycle_0|Type_0a	True	100.0	931	TTT	TTC	F	F	False	True	False	False	89.66|100.0	C1_26|C2_33	C1_3|C2_0	N/A	N/A	N/A
TR12574|c0_g4_i1	bcc_10111|Cycle_0|Type_0a	True	100.0	475	CTA	GTA	L	V	True	True	False	False	42.42|51.45	C1_84|C2_124	C1_114|C2_117	N/A	N/A	N/A
TR12574|c0_g4_i1	bcc_10114|Cycle_0|Type_0a	True	100.0	1443	ACT	ATT	T	I	True	True	False	False	70.89|43.18	C1_207|C2_19	C1_85|C2_25	N/A	N/A	N/A
TR15293|c0_g1_i3	bcc_10114|Cycle_0|Type_0a	False	100.0	375	N/A	N/A	N/A	N/A	N/A	True	True	False	70.89|43.18	C1_207|C2_19	C1_85|C2_25	N/A	N/A	N/A
TR15293|c0_g1_i2	bcc_10114|Cycle_0|Type_0a	False	100.0	237	N/A	N/A	N/A	N/A	N/A	True	True	False	70.89|43.18	C1_207|C2_19	C1_85|C2_25	N/A	N/A	N/A
TR15293|c0_g1_i1	bcc_10114|Cycle_0|Type_0a	False	100.0	237	N/A	N/A	N/A	N/A	N/A	True	True	False	70.89|43.18	C1_207|C2_19	C1_85|C2_25	N/A	N/A	N/A
TR9934|c0_g1_i1	bcc_101170|Cycle_0|Type_0a	True	100.0	366	ACT	TCT	T	S	True	False	False	False	0.0|13.33	C1_0|C2_2	C1_18|C2_13	N/A	N/A	N/A
TR5663|c1_g1_i1	bcc_101176|Cycle_0|Type_0a	True	100.0	168	TGT	CGT	C	R	True	False	False	False	100.0|94.21	C1_3|C2_114	C1_0|C2_7	N/A	N/A	N/A
TR15293|c0_g1_i3	bcc_10117|Cycle_2|Type_0a	True	98.8	724	ATT	TTT	I	F	True	True	True	False	97.79|56.72	C1_133|C2_135	C1_3|C2_103	N/A	N/A	N/A
TR15293|c0_g1_i2	bcc_10117|Cycle_2|Type_0a	True	98.8	586	ATT	TTT	I	F	True	True	True	False	97.79|56.72	C1_133|C2_135	C1_3|C2_103	N/A	N/A	N/A
TR15293|c0_g1_i1	bcc_10117|Cycle_2|Type_0a	True	98.8	586	ATT	TTT	I	F	True	True	True	False	97.79|56.72	C1_133|C2_135	C1_3|C2_103	N/A	N/A	N/A
TR9786|c0_g1_i1	bcc_101183|Cycle_0|Type_0a	True	100.0	238	GGT	GGG	G	G	False	False	False	False	100.0|82.22	C1_4|C2_37	C1_0|C2_8	N/A	N/A	N/A
TR15293|c0_g1_i3	bcc_10120|Cycle_0|Type_0a	True	100.0	1017	ATC	ATT	I	I	False	True	True	False	6.14|0.0	C1_34|C2_0	C1_520|C2_315	N/A	N/A	N/A
TR15293|c0_g1_i2	bcc_10120|Cycle_0|Type_0a	True	100.0	879	ATC	ATT	I	I	False	True	True	False	6.14|0.0	C1_34|C2_0	C1_520|C2_315	N/A	N/A	N/A
TR15293|c0_g1_i1	bcc_10120|Cycle_0|Type_0a	True	100.0	879	ATC	ATT	I	I	False	True	True	False	6.14|0.0	C1_34|C2_0	C1_520|C2_315	N/A	N/A	N/A
TR14923|c2_g1_i1	bcc_101238|Cycle_0|Type_0a	True	98.8	389	TTG	TCG	L	S	True	True	False	False	95.0|40.0	C1_114|C2_4	C1_6|C2_6	N/A	N/A	N/A
TR14923|c2_g4_i1	bcc_101238|Cycle_0|Type_0a	True	100.0	260	TTG	TCG	L	S	True	True	False	False	95.0|40.0	C1_114|C2_4	C1_6|C2_6	N/A	N/A	N/A
TR14923|c2_g5_i1	bcc_101238|Cycle_0|Type_0a	True	100.0	260	TTG	TCG	L	S	True	True	False	False	95.0|40.0	C1_114|C2_4	C1_6|C2_6	N/A	N/A	N/A
TR6815|c0_g1_i1	bcc_101251|Cycle_0|Type_0a	True	100.0	715	CCA	CTA	P	L	True	False	False	False	28.57|0.0	C1_2|C2_0	C1_5|C2_25	N/A	N/A	N/A
TR6815|c0_g1_i1	bcc_101252|Cycle_0|Type_0a	True	100.0	819	AGA	GGA	R	G	True	False	False	False	46.67|100.0	C1_7|C2_6	C1_8|C2_0	N/A	N/A	N/A
TR3982|c0_g1_i1	bcc_101279|Cycle_0|Type_0a	True	100.0	397	GGG	GAG	G	E	True	False	False	False	37.93|84.09	C1_11|C2_37	C1_18|C2_7	N/A	N/A	N/A
TR5006|c0_g1_i1	bcc_101301|Cycle_0|Type_0a	True	100.0	323	TCA	TTA	S	L	True	False	True	False	5.88|7.41	C1_1|C2_2	C1_16|C2_25	N/A	N/A	N/A
TR5006|c0_g1_i2	bcc_101301|Cycle_0|Type_0a	True	100.0	323	TCA	TTA	S	L	True	False	True	False	5.88|7.41	C1_1|C2_2	C1_16|C2_25	N/A	N/A	N/A
TR5006|c0_g1_i1	bcc_101301|Cycle_1|Type_0a	True	100.0	297	CTG	CTC	L	L	False	False	True	False	40.0|92.0	C1_2|C2_23	C1_3|C2_2	N/A	N/A	N/A
TR5006|c0_g1_i2	bcc_101301|Cycle_1|Type_0a	True	100.0	297	CTG	CTC	L	L	False	False	True	False	40.0|92.0	C1_2|C2_23	C1_3|C2_2	N/A	N/A	N/A
TR10928|c0_g2_i1	bcc_101306|Cycle_0|Type_0a	True	100.0	595	GGG	CGG	G	R	True	False	False	False	90.7|100.0	C1_39|C2_53	C1_4|C2_0	N/A	N/A	N/A
TR10661|c0_g1_i2	bcc_10132|Cycle_0|Type_0a	True	100.0	1671	GCT	GCC	A	A	False	False	False	False	12.33|28.89	C1_9|C2_39	C1_64|C2_96	N/A	N/A	N/A
TR10661|c0_g1_i1	bcc_10132|Cycle_1|Type_0a	True	100.0	1656	GGC	GGG	G	G	False	False	False	False	70.83|88.0	C1_17|C2_22	C1_7|C2_3	N/A	N/A	N/A
TR11739|c0_g1_i1	bcc_101330|Cycle_0|Type_0a	True	100.0	1124	TCA	TCT	S	S	False	False	False	False	35.29|0.0	C1_6|C2_0	C1_11|C2_8	N/A	N/A	N/A
TR11739|c0_g1_i1	bcc_101331|Cycle_0|Type_0a	True	100.0	1274	ACT	ACC	T	T	False	False	False	False	72.73|20.0	C1_32|C2_1	C1_12|C2_4	N/A	N/A	N/A
TR11739|c0_g1_i1	bcc_101332|Cycle_0|Type_0a	True	100.0	1389	ACT	AGT	T	S	True	False	False	False	75.0|46.88	C1_9|C2_15	C1_3|C2_17	N/A	N/A	N/A
TR12286|c0_g1_i1	bcc_101339|Cycle_0|Type_0a	True	100.0	403	GGC	GAC	G	D	True	False	True	False	25.0|30.43	C1_7|C2_7	C1_21|C2_16	N/A	N/A	N/A
TR12286|c0_g1_i2	bcc_101339|Cycle_0|Type_0a	True	100.0	403	GGC	GAC	G	D	True	False	True	False	25.0|30.43	C1_7|C2_7	C1_21|C2_16	N/A	N/A	N/A
TR10661|c0_g1_i1	bcc_10136|Cycle_0|Type_0a	True	100.0	365	TCA	CCA	S	P	True	False	True	False	64.33|60.07	C1_579|C2_489	C1_321|C2_325	N/A	N/A	N/A
TR10661|c0_g1_i2	bcc_10136|Cycle_0|Type_0a	True	100.0	365	TCA	CCA	S	P	True	False	True	False	64.33|60.07	C1_579|C2_489	C1_321|C2_325	N/A	N/A	N/A
TR9900|c0_g2_i1	bcc_101387|Cycle_0|Type_0a	True	100.0	558	CTG	TTG	L	L	False	False	False	False	34.04|29.03	C1_16|C2_9	C1_31|C2_22	N/A	N/A	N/A
TR10885|c0_g1_i2	bcc_101390|Cycle_0|Type_0a	True	100.0	1058	CAT	CGT	H	R	True	False	True	False	19.44|0.0	C1_21|C2_0	C1_87|C2_108	N/A	N/A	N/A
TR10885|c0_g1_i1	bcc_101390|Cycle_0|Type_0a	True	100.0	1058	CAT	CGT	H	R	True	False	True	False	19.44|0.0	C1_21|C2_0	C1_87|C2_108	N/A	N/A	N/A
TR6636|c0_g1_i3	bcc_10139|Cycle_0|Type_0a	True	100.0	297	CCT	CCC	P	P	False	False	True	False	86.67|0.0	C1_13|C2_0	C1_2|C2_0	N/A	N/A	N/A
TR6636|c0_g1_i3	bcc_10140|Cycle_0|Type_0a	True	100.0	462	GAG	GAT	E	D	True	False	True	False	92.74|89.0	C1_971|C2_558	C1_76|C2_69	N/A	N/A	N/A
TR6636|c0_g1_i1	bcc_10140|Cycle_0|Type_0a	True	100.0	461	GAG	GAT	E	D	True	False	True	False	92.74|89.0	C1_971|C2_558	C1_76|C2_69	N/A	N/A	N/A
TR6636|c0_g1_i2	bcc_10140|Cycle_0|Type_0a	True	100.0	461	GAG	GAT	E	D	True	False	True	False	92.74|89.0	C1_971|C2_558	C1_76|C2_69	N/A	N/A	N/A
TR4357|c0_g1_i1	bcc_101469|Cycle_0|Type_0a	False	100.0	336	N/A	N/A	N/A	N/A	N/A	False	False	False	18.97|63.64	C1_11|C2_7	C1_47|C2_4	N/A	N/A	N/A
TR1370|c0_g1_i1	bcc_101490|Cycle_0|Type_0a	True	100.0	435	CTT	CTC	L	L	False	True	False	False	91.67|100.0	C1_22|C2_17	C1_2|C2_0	N/A	N/A	N/A
TR13018|c1_g1_i3	bcc_101493|Cycle_0|Type_0a	True	100.0	572	GAG	GAA	E	E	False	False	True	False	6.42|0.0	C1_17|C2_0	C1_248|C2_149	N/A	N/A	N/A
TR13018|c1_g1_i2	bcc_101493|Cycle_0|Type_0a	True	100.0	352	GAG	GAA	E	E	False	False	True	False	6.42|0.0	C1_17|C2_0	C1_248|C2_149	N/A	N/A	N/A
TR13018|c1_g1_i1	bcc_101493|Cycle_0|Type_0a	True	100.0	637	GAG	GAA	E	E	False	False	True	False	6.42|0.0	C1_17|C2_0	C1_248|C2_149	N/A	N/A	N/A
TR11756|c1_g1_i1	bcc_101508|Cycle_0|Type_0a	True	100.0	747	TAT	TAC	Y	Y	False	True	False	False	18.18|100.0	C1_4|C2_7	C1_18|C2_0	N/A	N/A	N/A
TR11756|c1_g3_i1	bcc_101508|Cycle_0|Type_0a	True	100.0	147	TAT	TAC	Y	Y	False	True	False	False	18.18|100.0	C1_4|C2_7	C1_18|C2_0	N/A	N/A	N/A
TR11756|c1_g1_i1	bcc_101509|Cycle_0|Type_0a	True	100.0	437	TGG	TCG	W	S	True	False	False	False	100.0|88.37	C1_23|C2_38	C1_0|C2_5	N/A	N/A	N/A
TR133|c0_g2_i1	bcc_101518|Cycle_0|Type_0a	True	100.0	416	ACT	ATT	T	I	True	False	False	False	0.0|13.21	C1_0|C2_7	C1_42|C2_46	N/A	N/A	N/A
TR17783|c0_g1_i1	bcc_10151|Cycle_2|Type_0a	False	100.0	862	N/A	N/A	N/A	N/A	N/A	True	False	False	90.0|65.57	C1_18|C2_40	C1_2|C2_21	N/A	N/A	N/A
TR17783|c0_g2_i1	bcc_10151|Cycle_2|Type_0a	False	100.0	862	N/A	N/A	N/A	N/A	N/A	True	False	False	90.0|65.57	C1_18|C2_40	C1_2|C2_21	N/A	N/A	N/A
TR5111|c0_g1_i1	bcc_101542|Cycle_0|Type_0a	False	92.77	79	N/A	N/A	N/A	N/A	N/A	False	True	False	0.0|10.0	C1_0|C2_2	C1_2|C2_18	N/A	N/A	N/A
TR5111|c0_g1_i2	bcc_101542|Cycle_0|Type_0a	False	100.0	1119	N/A	N/A	N/A	N/A	N/A	False	True	False	0.0|10.0	C1_0|C2_2	C1_2|C2_18	N/A	N/A	N/A
TR5111|c0_g1_i2	bcc_101544|Cycle_0|Type_0a	False	100.0	289	N/A	N/A	N/A	N/A	N/A	False	False	False	0.0|31.25	C1_0|C2_5	C1_35|C2_11	N/A	N/A	N/A
TR1184|c0_g1_i1	bcc_101633|Cycle_0|Type_0a	True	100.0	559	ACG	ATG	T	M	True	True	False	False	22.22|0.0	C1_4|C2_0	C1_14|C2_25	N/A	N/A	N/A
TR1184|c0_g2_i1	bcc_101633|Cycle_0|Type_0a	True	100.0	261	ACG	ATG	T	M	True	True	False	False	22.22|0.0	C1_4|C2_0	C1_14|C2_25	N/A	N/A	N/A
TR1232|c0_g1_i1	bcc_101658|Cycle_0|Type_0a	True	100.0	424	GGG	GGT	G	G	False	False	False	False	85.29|100.0	C1_29|C2_15	C1_5|C2_0	N/A	N/A	N/A
TR6190|c0_g1_i1	bcc_101744|Cycle_0|Type_0a	True	100.0	385	TTG	TTA	L	L	False	False	False	False	25.0|0.0	C1_5|C2_0	C1_15|C2_3	N/A	N/A	N/A
TR15636|c0_g1_i1	bcc_101770|Cycle_0|Type_0a	True	100.0	269	GTT	GAT	V	D	True	True	False	False	100.0|80.0	C1_5|C2_16	C1_0|C2_4	N/A	N/A	N/A
TR15636|c0_g2_i1	bcc_101770|Cycle_0|Type_0a	True	100.0	1447	GTT	GAT	V	D	True	True	False	False	100.0|80.0	C1_5|C2_16	C1_0|C2_4	N/A	N/A	N/A
TR14145|c0_g1_i1	bcc_101786|Cycle_0|Type_0a	True	100.0	711	AAT	AAC	N	N	False	False	False	False	47.06|75.0	C1_8|C2_9	C1_9|C2_3	N/A	N/A	N/A
TR14145|c0_g1_i1	bcc_101787|Cycle_0|Type_0a	True	100.0	657	CCA	CCT	P	P	False	False	False	False	28.13|23.53	C1_9|C2_4	C1_23|C2_13	N/A	N/A	N/A
TR14145|c0_g1_i1	bcc_101788|Cycle_0|Type_0a	True	100.0	492	ATA	ATT	I	I	False	False	False	False	63.16|57.58	C1_24|C2_19	C1_14|C2_14	N/A	N/A	N/A
TR14303|c0_g4_i2	bcc_101908|Cycle_0|Type_0a	True	100.0	677	AGG	AAG	R	K	True	False	True	False	76.0|0.0	C1_19|C2_0	C1_6|C2_16	N/A	N/A	N/A
TR14303|c0_g4_i1	bcc_101908|Cycle_0|Type_0a	True	100.0	677	AGG	AAG	R	K	True	False	True	False	76.0|0.0	C1_19|C2_0	C1_6|C2_16	N/A	N/A	N/A
TR10768|c0_g1_i1	bcc_101936|Cycle_0|Type_0a	True	100.0	222	GCT	GCA	A	A	False	False	False	False	27.78|50.0	C1_5|C2_1	C1_13|C2_1	N/A	N/A	N/A
TR6091|c0_g1_i1	bcc_101964|Cycle_0|Type_0a	True	100.0	471	CAT	TAT	H	Y	True	True	False	False	66.67|100.0	C1_4|C2_13	C1_2|C2_0	N/A	N/A	N/A
TR6091|c0_g2_i2	bcc_101964|Cycle_0|Type_0a	True	100.0	471	CAT	TAT	H	Y	True	True	False	False	66.67|100.0	C1_4|C2_13	C1_2|C2_0	N/A	N/A	N/A
TR8418|c0_g1_i2	bcc_10206|Cycle_5|Type_0a	True	90.36	828	TTG	TTA	L	L	False	False	True	False	96.0|89.92	C1_96|C2_116	C1_4|C2_13	N/A	N/A	N/A
TR8418|c0_g1_i1	bcc_10206|Cycle_5|Type_0a	True	90.36	795	TTG	TTA	L	L	False	False	True	False	96.0|89.92	C1_96|C2_116	C1_4|C2_13	N/A	N/A	N/A
TR8418|c0_g1_i6	bcc_10206|Cycle_5|Type_0a	True	100.0	828	TTG	TTA	L	L	False	False	True	False	96.0|89.92	C1_96|C2_116	C1_4|C2_13	N/A	N/A	N/A
TR8418|c0_g1_i4	bcc_10206|Cycle_5|Type_0a	True	100.0	795	TTG	TTA	L	L	False	False	True	False	96.0|89.92	C1_96|C2_116	C1_4|C2_13	N/A	N/A	N/A
TR8418|c0_g1_i5	bcc_10206|Cycle_5|Type_0a	True	90.36	699	TTG	TTA	L	L	False	False	True	False	96.0|89.92	C1_96|C2_116	C1_4|C2_13	N/A	N/A	N/A
TR8418|c0_g1_i3	bcc_10206|Cycle_5|Type_0a	True	100.0	699	TTG	TTA	L	L	False	False	True	False	96.0|89.92	C1_96|C2_116	C1_4|C2_13	N/A	N/A	N/A
TR7118|c1_g1_i1	bcc_102073|Cycle_0|Type_0a	True	100.0	1081	TTG	TCG	L	S	True	False	False	False	50.0|100.0	C1_3|C2_4	C1_3|C2_0	N/A	N/A	N/A
TR7118|c1_g1_i1	bcc_102074|Cycle_0|Type_0a	True	100.0	1281	ATG	GTG	M	V	True	False	False	False	28.92|0.0	C1_24|C2_0	C1_59|C2_6	N/A	N/A	N/A
TR7118|c1_g1_i1	bcc_102075|Cycle_0|Type_0a	True	100.0	1355	GAA	GAG	E	E	False	False	False	False	30.0|100.0	C1_3|C2_7	C1_7|C2_0	N/A	N/A	N/A
TR7118|c1_g1_i1	bcc_102076|Cycle_0|Type_0a	False	100.0	1728	N/A	N/A	N/A	N/A	N/A	False	False	False	17.65|0.0	C1_3|C2_0	C1_14|C2_15	N/A	N/A	N/A
TR14759|c0_g3_i2	bcc_10208|Cycle_0|Type_0a	True	100.0	1774	CCT	CTT	P	L	True	False	True	False	84.33|97.78	C1_183|C2_88	C1_34|C2_2	N/A	N/A	N/A
TR14759|c0_g3_i3	bcc_10208|Cycle_0|Type_0a	True	100.0	1738	CCT	CTT	P	L	True	False	True	False	84.33|97.78	C1_183|C2_88	C1_34|C2_2	N/A	N/A	N/A
TR14759|c0_g3_i1	bcc_10208|Cycle_0|Type_0a	True	100.0	1774	CCT	CTT	P	L	True	False	True	False	84.33|97.78	C1_183|C2_88	C1_34|C2_2	N/A	N/A	N/A
TR10662|c0_g1_i1	bcc_102093|Cycle_0|Type_0a	False	100.0	315	N/A	N/A	N/A	N/A	N/A	False	False	False	54.76|38.58	C1_46|C2_49	C1_38|C2_78	N/A	N/A	N/A
TR14759|c0_g4_i1	bcc_10209|Cycle_0|Type_0a	True	100.0	273	AAA	TAA	K	*	True	False	False	False	90.91|100.0	C1_70|C2_102	C1_7|C2_0	N/A	N/A	N/A
TR14759|c0_g1_i1	bcc_10214|Cycle_0|Type_0a	True	100.0	358	GCA	ACA	A	T	True	False	False	False	0.0|8.93	C1_0|C2_15	C1_152|C2_153	N/A	N/A	N/A
TR18294|c0_g1_i1	bcc_102197|Cycle_0|Type_0a	True	100.0	306	AGC	GGC	S	G	True	False	False	False	100.0|40.0	C1_41|C2_2	C1_0|C2_3	N/A	N/A	N/A
TR6959|c0_g1_i2	bcc_102198|Cycle_0|Type_0a	True	100.0	1276	GAA	AAA	E	K	True	False	False	False	100.0|78.26	C1_30|C2_36	C1_0|C2_10	N/A	N/A	N/A
TR8125|c0_g1_i1	bcc_102234|Cycle_0|Type_0a	False	100.0	339	N/A	N/A	N/A	N/A	N/A	False	True	False	27.27|0.0	C1_9|C2_0	C1_24|C2_16	N/A	N/A	N/A
TR8125|c0_g1_i2	bcc_102234|Cycle_0|Type_0a	False	100.0	339	N/A	N/A	N/A	N/A	N/A	False	True	False	27.27|0.0	C1_9|C2_0	C1_24|C2_16	N/A	N/A	N/A
TR8125|c0_g1_i1	bcc_102234|Cycle_2|Type_0a	True	100.0	364	ATC	ATA	I	I	False	False	True	False	78.57|100.0	C1_11|C2_14	C1_3|C2_0	N/A	N/A	N/A
TR8125|c0_g1_i2	bcc_102234|Cycle_2|Type_0a	True	100.0	364	ATC	ATA	I	I	False	False	True	False	78.57|100.0	C1_11|C2_14	C1_3|C2_0	N/A	N/A	N/A
TR7790|c1_g1_i1	bcc_102263|Cycle_0|Type_0a	False	97.59	1608	N/A	N/A	N/A	N/A	N/A	True	False	False	81.82|100.0	C1_27|C2_7	C1_6|C2_0	N/A	N/A	N/A
TR7790|c1_g2_i1	bcc_102263|Cycle_0|Type_0a	True	97.59	431	TTG	TAG	L	*	True	True	False	False	81.82|100.0	C1_27|C2_7	C1_6|C2_0	N/A	N/A	N/A
TR7902|c1_g1_i1	bcc_102290|Cycle_0|Type_0a	True	100.0	469	ATT	ACT	I	T	True	False	False	False	51.61|25.0	C1_16|C2_3	C1_15|C2_9	N/A	N/A	N/A
TR4929|c0_g1_i1	bcc_102310|Cycle_0|Type_0a	True	100.0	128	GTC	ATC	V	I	True	False	False	False	56.25|50.0	C1_9|C2_8	C1_7|C2_8	N/A	N/A	N/A
TR3811|c0_g1_i2	bcc_10232|Cycle_0|Type_0a	False	100.0	248	N/A	N/A	N/A	N/A	N/A	False	True	False	75.0|35.29	C1_6|C2_6	C1_2|C2_11	N/A	N/A	N/A
TR3811|c0_g1_i1	bcc_10232|Cycle_0|Type_0a	False	100.0	248	N/A	N/A	N/A	N/A	N/A	False	True	False	75.0|35.29	C1_6|C2_6	C1_2|C2_11	N/A	N/A	N/A
TR16681|c0_g1_i1	bcc_102346|Cycle_0|Type_0a	True	100.0	338	AAG	AAA	K	K	False	False	False	False	0.0|33.33	C1_0|C2_2	C1_24|C2_4	N/A	N/A	N/A
TR401|c0_g1_i1	bcc_102392|Cycle_0|Type_0a	True	100.0	586	GCA	TCA	A	S	True	False	False	False	100.0|80.0	C1_4|C2_24	C1_0|C2_6	N/A	N/A	N/A
TR401|c0_g1_i1	bcc_102393|Cycle_0|Type_0a	True	100.0	462	CCG	CGG	P	R	True	False	False	False	64.71|100.0	C1_11|C2_59	C1_6|C2_0	N/A	N/A	N/A
TR1771|c0_g1_i1	bcc_102402|Cycle_0|Type_0a	True	100.0	263	CGT	CAT	R	H	True	True	False	False	10.53|0.0	C1_2|C2_0	C1_17|C2_21	N/A	N/A	N/A
TR10454|c0_g1_i1	bcc_102418|Cycle_0|Type_0a	False	100.0	487	N/A	N/A	N/A	N/A	N/A	False	False	False	0.0|31.58	C1_0|C2_6	C1_64|C2_13	N/A	N/A	N/A
TR14446|c9_g1_i1	bcc_102439|Cycle_0|Type_0a	True	92.77	901	AGC	GGC	S	G	True	True	False	False	18.75|63.16	C1_3|C2_12	C1_13|C2_7	N/A	N/A	N/A
TR14446|c9_g2_i1	bcc_102439|Cycle_0|Type_0a	True	92.77	904	AGC	GGC	S	G	True	True	False	False	18.75|63.16	C1_3|C2_12	C1_13|C2_7	N/A	N/A	N/A
TR6868|c3_g1_i1	bcc_102439|Cycle_0|Type_0a	True	100.0	455	AGC	GGC	S	G	True	True	False	False	18.75|63.16	C1_3|C2_12	C1_13|C2_7	N/A	N/A	N/A
TR4164|c0_g1_i1	bcc_102456|Cycle_0|Type_0a	True	100.0	417	TAT	TAC	Y	Y	False	False	False	False	63.64|100.0	C1_7|C2_50	C1_4|C2_0	N/A	N/A	N/A
TR16965|c0_g1_i1	bcc_102460|Cycle_0|Type_0a	True	100.0	352	TTC	TAC	F	Y	True	False	False	False	100.0|66.67	C1_22|C2_6	C1_0|C2_3	N/A	N/A	N/A
TR7553|c1_g1_i1	bcc_102466|Cycle_0|Type_0a	False	100.0	78	N/A	N/A	N/A	N/A	N/A	False	False	False	0.0|50.0	C1_0|C2_2	C1_2|C2_2	N/A	N/A	N/A
TR7553|c1_g1_i1	bcc_102467|Cycle_0|Type_0a	True	100.0	367	TGA	GGA	*	G	True	False	False	False	0.0|39.29	C1_0|C2_11	C1_9|C2_17	N/A	N/A	N/A
TR8806|c1_g1_i1	bcc_102477|Cycle_0|Type_0a	True	100.0	351	TTT	TTC	F	F	False	True	False	False	18.52|73.33	C1_5|C2_11	C1_22|C2_4	N/A	N/A	N/A
TR13133|c0_g3_i1	bcc_102541|Cycle_0|Type_0a	True	100.0	577	GCG	GCC	A	A	False	True	False	False	90.66|100.0	C1_165|C2_78	C1_17|C2_0	N/A	N/A	N/A
TR13133|c0_g3_i1	bcc_102544|Cycle_0|Type_0a	True	100.0	384	TAT	TGT	Y	C	True	False	False	False	79.25|100.0	C1_42|C2_21	C1_11|C2_0	N/A	N/A	N/A
TR2125|c0_g1_i1	bcc_102580|Cycle_0|Type_0a	False	100.0	492	N/A	N/A	N/A	N/A	N/A	False	False	False	93.94|73.91	C1_62|C2_51	C1_4|C2_18	N/A	N/A	N/A
TR10072|c0_g1_i1	bcc_102591|Cycle_0|Type_0a	False	100.0	339	N/A	N/A	N/A	N/A	N/A	False	False	False	86.67|100.0	C1_78|C2_48	C1_12|C2_0	N/A	N/A	N/A
TR10072|c0_g1_i1	bcc_102592|Cycle_0|Type_0a	False	100.0	389	N/A	N/A	N/A	N/A	N/A	False	False	False	0.0|42.62	C1_0|C2_52	C1_79|C2_70	N/A	N/A	N/A
TR5521|c0_g1_i1	bcc_102623|Cycle_1|Type_0a	True	100.0	401	ATC	ACC	I	T	True	True	False	False	100.0|85.71	C1_5|C2_6	C1_0|C2_1	N/A	N/A	N/A
TR5521|c0_g2_i1	bcc_102623|Cycle_1|Type_0a	True	100.0	401	ATC	ACC	I	T	True	True	False	False	100.0|85.71	C1_5|C2_6	C1_0|C2_1	N/A	N/A	N/A
TR9983|c0_g1_i1	bcc_102641|Cycle_0|Type_0a	False	100.0	1300	N/A	N/A	N/A	N/A	N/A	False	False	False	94.23|0.0	C1_147|C2_0	C1_9|C2_27	N/A	N/A	N/A
TR1693|c0_g1_i1	bcc_102677|Cycle_0|Type_0a	True	100.0	740	GTT	CTT	V	L	True	True	False	False	69.23|100.0	C1_9|C2_2	C1_4|C2_0	N/A	N/A	N/A
TR1693|c0_g2_i1	bcc_102677|Cycle_0|Type_0a	True	100.0	764	GTT	CTT	V	L	True	True	False	False	69.23|100.0	C1_9|C2_2	C1_4|C2_0	N/A	N/A	N/A
TR5871|c0_g1_i1	bcc_102706|Cycle_0|Type_0a	True	100.0	640	ACT	GCT	T	A	True	False	False	False	3.85|3.45	C1_1|C2_1	C1_25|C2_28	N/A	N/A	N/A
TR5871|c0_g1_i1	bcc_102707|Cycle_0|Type_0a	True	100.0	379	GCT	ACT	A	T	True	False	False	False	80.0|100.0	C1_28|C2_7	C1_7|C2_0	N/A	N/A	N/A
TR1806|c0_g1_i1	bcc_102737|Cycle_0|Type_0a	True	100.0	373	CTG	TTG	L	L	False	False	False	False	100.0|90.91	C1_10|C2_20	C1_0|C2_2	N/A	N/A	N/A
TR15496|c5_g2_i2	bcc_10274|Cycle_0|Type_0a	True	100.0	152	ACG	ACT	T	T	False	False	True	False	10.67|0.0	C1_8|C2_0	C1_67|C2_86	N/A	N/A	N/A
TR15496|c5_g2_i2	bcc_10274|Cycle_1|Type_0a	True	100.0	144	AAT	ATT	N	I	True	False	True	False	91.49|100.0	C1_129|C2_97	C1_12|C2_0	N/A	N/A	N/A
TR7144|c0_g2_i3	bcc_102778|Cycle_0|Type_0a	True	100.0	437	AAA	ATA	K	I	True	False	True	False	39.13|54.55	C1_9|C2_12	C1_14|C2_10	N/A	N/A	N/A
TR7144|c0_g2_i2	bcc_102778|Cycle_0|Type_0a	True	100.0	346	AAA	ATA	K	I	True	False	True	False	39.13|54.55	C1_9|C2_12	C1_14|C2_10	N/A	N/A	N/A
TR15478|c0_g2_i9	bcc_10277|Cycle_0|Type_0a	True	100.0	363	AAC	GAC	N	D	True	True	True	False	10.0|10.34	C1_5|C2_3	C1_45|C2_26	N/A	N/A	N/A
TR15478|c0_g2_i5	bcc_10277|Cycle_0|Type_0a	True	100.0	326	AAC	GAC	N	D	True	True	True	False	10.0|10.34	C1_5|C2_3	C1_45|C2_26	N/A	N/A	N/A
TR6522|c0_g1_i1	bcc_102793|Cycle_0|Type_0a	True	100.0	766	GCT	ACT	A	T	True	False	False	False	66.67|0.0	C1_2|C2_0	C1_1|C2_10	N/A	N/A	N/A
TR6272|c0_g2_i1	bcc_102817|Cycle_0|Type_0a	True	100.0	117	TGT	TGC	C	C	False	False	True	False	0.0|7.14	C1_0|C2_3	C1_20|C2_39	N/A	N/A	N/A
TR5093|c0_g3_i1	bcc_10289|Cycle_0|Type_0a	False	100.0	2475	N/A	N/A	N/A	N/A	N/A	False	False	False	0.0|7.67	C1_0|C2_65	C1_902|C2_782	N/A	N/A	N/A
TR3600|c0_g1_i1	bcc_102960|Cycle_0|Type_0a	False	100.0	75	N/A	N/A	N/A	N/A	N/A	False	False	False	0.0|12.2	C1_0|C2_5	C1_8|C2_36	N/A	N/A	N/A
TR16711|c0_g1_i1	bcc_102967|Cycle_0|Type_0a	True	100.0	347	CCC	CAC	P	H	True	False	False	False	16.67|0.0	C1_2|C2_0	C1_10|C2_2	N/A	N/A	N/A
TR7336|c0_g1_i1	bcc_102982|Cycle_1|Type_0a	True	100.0	119	GGT	GGG	G	G	False	False	True	False	88.46|93.33	C1_23|C2_14	C1_3|C2_1	N/A	N/A	N/A
TR7336|c0_g1_i3	bcc_102982|Cycle_1|Type_0a	True	100.0	118	GGT	GGG	G	G	False	False	True	False	88.46|93.33	C1_23|C2_14	C1_3|C2_1	N/A	N/A	N/A
TR5575|c0_g2_i1	bcc_103007|Cycle_0|Type_0a	True	100.0	451	TCG	GCG	S	A	True	False	False	False	42.86|3.23	C1_9|C2_1	C1_12|C2_30	N/A	N/A	N/A
TR4980|c0_g1_i1	bcc_103056|Cycle_0|Type_0a	False	100.0	101	N/A	N/A	N/A	N/A	N/A	False	False	False	40.0|43.4	C1_6|C2_46	C1_9|C2_60	N/A	N/A	N/A
TR12261|c0_g2_i2	bcc_103082|Cycle_0|Type_0a	False	100.0	75	N/A	N/A	N/A	N/A	N/A	False	True	False	70.59|100.0	C1_12|C2_36	C1_5|C2_0	N/A	N/A	N/A
TR9641|c0_g4_i2	bcc_103101|Cycle_0|Type_0a	True	100.0	230	TAT	TAC	Y	Y	False	False	True	False	100.0|82.76	C1_51|C2_24	C1_0|C2_5	N/A	N/A	N/A
TR9641|c0_g4_i1	bcc_103101|Cycle_0|Type_0a	True	100.0	230	TAT	TAC	Y	Y	False	False	True	False	100.0|82.76	C1_51|C2_24	C1_0|C2_5	N/A	N/A	N/A
TR3452|c0_g1_i1	bcc_103109|Cycle_0|Type_0a	True	100.0	422	ATT	ACT	I	T	True	False	False	False	75.0|20.0	C1_6|C2_2	C1_2|C2_8	N/A	N/A	N/A
TR618|c0_g1_i1	bcc_103134|Cycle_0|Type_0a	True	100.0	206	ATT	GTT	I	V	True	True	False	False	100.0|42.86	C1_6|C2_3	C1_0|C2_4	N/A	N/A	N/A
TR3764|c0_g1_i2	bcc_103138|Cycle_0|Type_0a	True	100.0	1338	ACG	ACC	T	T	False	False	True	False	0.0|21.92	C1_0|C2_16	C1_38|C2_57	N/A	N/A	N/A
TR3764|c0_g1_i1	bcc_103138|Cycle_0|Type_0a	True	100.0	1338	ACG	ACC	T	T	False	False	True	False	0.0|21.92	C1_0|C2_16	C1_38|C2_57	N/A	N/A	N/A
TR9778|c0_g2_i1	bcc_103142|Cycle_0|Type_0a	True	100.0	442	CTC	CTA	L	L	False	True	False	False	100.0|52.54	C1_43|C2_31	C1_0|C2_28	N/A	N/A	N/A
TR7909|c0_g1_i1	bcc_103166|Cycle_0|Type_0a	False	100.0	887	N/A	N/A	N/A	N/A	N/A	False	False	False	81.97|30.23	C1_50|C2_13	C1_11|C2_30	N/A	N/A	N/A
TR7909|c0_g1_i1	bcc_103167|Cycle_0|Type_0a	False	100.0	1188	N/A	N/A	N/A	N/A	N/A	False	False	False	15.38|0.0	C1_2|C2_0	C1_11|C2_4	N/A	N/A	N/A
TR3897|c0_g1_i1	bcc_103171|Cycle_0|Type_0a	True	100.0	263	TTG	TTA	L	L	False	True	True	False	15.79|0.0	C1_3|C2_0	C1_16|C2_5	N/A	N/A	N/A
TR3897|c0_g1_i2	bcc_103171|Cycle_0|Type_0a	True	100.0	263	TTG	TTA	L	L	False	True	True	False	15.79|0.0	C1_3|C2_0	C1_16|C2_5	N/A	N/A	N/A
TR3897|c0_g2_i1	bcc_103171|Cycle_0|Type_0a	True	100.0	263	TTG	TTA	L	L	False	True	False	False	15.79|0.0	C1_3|C2_0	C1_16|C2_5	N/A	N/A	N/A
TR11053|c0_g1_i1	bcc_103178|Cycle_0|Type_0a	True	100.0	572	ATG	ATC	M	I	True	False	False	False	90.91|46.67	C1_10|C2_7	C1_1|C2_8	N/A	N/A	N/A
TR12381|c0_g1_i2	bcc_103189|Cycle_0|Type_0a	True	97.59	529	TAT	TAC	Y	Y	False	False	False	False	14.75|37.29	C1_9|C2_22	C1_52|C2_37	N/A	N/A	N/A
TR12381|c0_g1_i3	bcc_103189|Cycle_1|Type_0a	True	100.0	469	ATT	AAT	I	N	True	False	True	False	24.32|0.0	C1_9|C2_0	C1_28|C2_15	N/A	N/A	N/A
TR12381|c0_g1_i1	bcc_103189|Cycle_1|Type_0a	True	100.0	212	ATT	AAT	I	N	True	False	True	False	24.32|0.0	C1_9|C2_0	C1_28|C2_15	N/A	N/A	N/A
TR11032|c0_g1_i1	bcc_103291|Cycle_0|Type_0a	True	100.0	237	TTC	TTA	F	L	True	False	False	False	87.5|100.0	C1_14|C2_5	C1_2|C2_0	N/A	N/A	N/A
TR11176|c0_g3_i2	bcc_1032|Cycle_7|Type_0a	False	98.8	433	N/A	N/A	N/A	N/A	N/A	False	True	False	0.0|20.59	C1_0|C2_7	C1_5|C2_27	N/A	N/A	N/A
TR11176|c0_g3_i1	bcc_1032|Cycle_7|Type_0a	False	98.8	337	N/A	N/A	N/A	N/A	N/A	False	True	False	0.0|20.59	C1_0|C2_7	C1_5|C2_27	N/A	N/A	N/A
TR14330|c0_g2_i1	bcc_10334|Cycle_0|Type_0a	True	100.0	1690	GAA	AAA	E	K	True	True	True	False	96.88|53.74	C1_155|C2_79	C1_5|C2_68	N/A	N/A	N/A
TR14330|c0_g2_i1	bcc_10334|Cycle_0|Type_0a	False	100.0	576	N/A	N/A	N/A	N/A	N/A	True	True	False	96.88|53.74	C1_155|C2_79	C1_5|C2_68	N/A	N/A	N/A
TR14330|c0_g2_i3	bcc_10334|Cycle_0|Type_0a	True	100.0	576	GAA	AAA	E	K	True	True	True	False	96.88|53.74	C1_155|C2_79	C1_5|C2_68	N/A	N/A	N/A
TR14330|c0_g2_i2	bcc_10334|Cycle_0|Type_0a	True	100.0	455	GAA	AAA	E	K	True	True	True	False	96.88|53.74	C1_155|C2_79	C1_5|C2_68	N/A	N/A	N/A
TR14330|c0_g3_i1	bcc_10336|Cycle_0|Type_0a	True	100.0	575	CAC	CAA	H	Q	True	False	False	False	62.71|94.25	C1_37|C2_82	C1_22|C2_5	N/A	N/A	N/A
TR630|c0_g1_i1	bcc_103377|Cycle_0|Type_0a	True	100.0	183	TCA	TTA	S	L	True	False	False	False	8.0|0.0	C1_2|C2_0	C1_23|C2_1	N/A	N/A	N/A
TR13824|c1_g2_i1	bcc_103397|Cycle_0|Type_0a	True	100.0	298	ACT	ACA	T	T	False	False	False	False	85.71|14.29	C1_6|C2_2	C1_1|C2_12	N/A	N/A	N/A
TR4206|c0_g1_i1	bcc_103399|Cycle_0|Type_0a	True	100.0	514	GCG	GCA	A	A	False	False	False	False	53.85|52.38	C1_7|C2_11	C1_6|C2_10	N/A	N/A	N/A
TR9130|c0_g2_i1	bcc_103403|Cycle_0|Type_0a	True	100.0	189	GAG	GAA	E	E	False	False	False	False	83.33|33.33	C1_5|C2_2	C1_1|C2_4	N/A	N/A	N/A
TR14330|c0_g2_i3	bcc_10341|Cycle_0|Type_0a	False	100.0	2000	N/A	N/A	N/A	N/A	N/A	False	False	False	100.0|57.97	C1_261|C2_120	C1_0|C2_87	N/A	N/A	N/A
TR1217|c0_g1_i1	bcc_10344|Cycle_5|Type_0a	True	100.0	1549	GGA	GTA	G	V	True	False	False	False	0.0|28.0	C1_0|C2_7	C1_2|C2_18	N/A	N/A	N/A
TR1217|c0_g1_i1	bcc_10344|Cycle_6|Type_0a	True	100.0	1533	GGG	GGT	G	G	False	False	False	False	0.0|66.67	C1_0|C2_14	C1_2|C2_7	N/A	N/A	N/A
TR1217|c0_g1_i1	bcc_10344|Cycle_7|Type_0a	True	100.0	1565	GTG	TTG	V	L	True	False	False	False	99.21|89.92	C1_126|C2_107	C1_1|C2_12	N/A	N/A	N/A
TR873|c0_g1_i1	bcc_103451|Cycle_0|Type_0a	True	100.0	1061	CTT	TTT	L	F	True	False	False	False	47.06|0.0	C1_32|C2_0	C1_36|C2_17	N/A	N/A	N/A
TR873|c0_g1_i1	bcc_103452|Cycle_0|Type_0a	True	100.0	657	GCA	GCT	A	A	False	False	False	False	7.69|64.71	C1_1|C2_11	C1_12|C2_6	N/A	N/A	N/A
TR1217|c0_g1_i1	bcc_10345|Cycle_0|Type_0a	False	100.0	187	N/A	N/A	N/A	N/A	N/A	False	False	False	12.6|0.0	C1_152|C2_0	C1_1054|C2_412	N/A	N/A	N/A
TR1217|c0_g1_i1	bcc_10346|Cycle_0|Type_0a	True	100.0	1018	TGC	TAC	C	Y	True	False	False	False	47.96|38.0	C1_868|C2_635	C1_942|C2_1036	N/A	N/A	N/A
TR15056|c1_g1_i1	bcc_103474|Cycle_0|Type_0a	True	100.0	1459	TAC	TAT	Y	Y	False	False	False	False	50.0|45.45	C1_5|C2_5	C1_5|C2_6	N/A	N/A	N/A
TR15056|c1_g1_i1	bcc_103476|Cycle_0|Type_0a	True	100.0	1351	GAA	GAG	E	E	False	False	False	False	28.57|33.33	C1_2|C2_2	C1_5|C2_4	N/A	N/A	N/A
TR15056|c1_g1_i1	bcc_103478|Cycle_0|Type_0a	True	100.0	733	AGT	AGC	S	S	False	False	False	False	33.33|28.57	C1_4|C2_2	C1_8|C2_5	N/A	N/A	N/A
TR9869|c0_g3_i1	bcc_103589|Cycle_0|Type_0a	True	100.0	918	TTC	CTC	F	L	True	False	True	False	49.12|75.14	C1_56|C2_130	C1_58|C2_43	N/A	N/A	N/A
TR9869|c0_g3_i2	bcc_103589|Cycle_0|Type_0a	True	100.0	804	TTC	CTC	F	L	True	False	True	False	49.12|75.14	C1_56|C2_130	C1_58|C2_43	N/A	N/A	N/A
TR13325|c0_g2_i1	bcc_103619|Cycle_0|Type_0a	True	100.0	511	AGA	AGT	R	S	True	True	False	False	27.03|0.0	C1_10|C2_0	C1_27|C2_20	N/A	N/A	N/A
TR15483|c0_g1_i2	bcc_103648|Cycle_0|Type_0a	True	100.0	435	TTA	TCA	L	S	True	False	True	False	52.5|0.0	C1_21|C2_0	C1_19|C2_18	N/A	N/A	N/A
TR15483|c0_g1_i1	bcc_103648|Cycle_0|Type_0a	True	100.0	435	TTA	TCA	L	S	True	False	True	False	52.5|0.0	C1_21|C2_0	C1_19|C2_18	N/A	N/A	N/A
TR7990|c2_g1_i1	bcc_103669|Cycle_0|Type_0a	True	100.0	736	GGA	AGA	G	R	True	False	False	False	25.0|83.33	C1_20|C2_5	C1_60|C2_1	N/A	N/A	N/A
TR12786|c0_g1_i1	bcc_103697|Cycle_0|Type_0a	False	100.0	592	N/A	N/A	N/A	N/A	N/A	False	True	False	25.0|75.0	C1_6|C2_3	C1_18|C2_1	N/A	N/A	N/A
TR12786|c0_g1_i1	bcc_103698|Cycle_0|Type_0a	True	100.0	264	GAA	GGA	E	G	True	False	False	False	77.27|50.0	C1_17|C2_6	C1_5|C2_6	N/A	N/A	N/A
TR7157|c0_g1_i1	bcc_103730|Cycle_0|Type_0a	True	100.0	49	ATT	GTT	I	V	True	False	False	False	0.0|26.67	C1_0|C2_4	C1_14|C2_11	N/A	N/A	N/A
TR7157|c0_g1_i1	bcc_103731|Cycle_0|Type_0a	True	100.0	115	GTG	ATG	V	M	True	False	False	False	28.57|0.0	C1_4|C2_0	C1_10|C2_14	N/A	N/A	N/A
TR15061|c0_g1_i1	bcc_1037|Cycle_0|Type_0a	True	100.0	180	CTA	CTT	L	L	False	False	False	False	66.96|48.33	C1_75|C2_29	C1_37|C2_31	N/A	N/A	N/A
TR18299|c0_g1_i1	bcc_103818|Cycle_1|Type_0a	True	100.0	480	GGG	GGT	G	G	False	False	False	False	40.0|66.67	C1_2|C2_2	C1_3|C2_1	N/A	N/A	N/A
TR17877|c0_g1_i1	bcc_103838|Cycle_0|Type_0a	True	100.0	679	CTC	TTC	L	F	True	False	False	False	0.0|15.91	C1_0|C2_7	C1_40|C2_37	N/A	N/A	N/A
TR17877|c0_g1_i1	bcc_103838|Cycle_2|Type_0a	True	100.0	663	GTG	GTT	V	V	False	False	False	False	89.58|100.0	C1_43|C2_49	C1_5|C2_0	N/A	N/A	N/A
TR10944|c1_g2_i1	bcc_103867|Cycle_0|Type_0a	True	100.0	113	GGG	TGG	G	W	True	False	False	False	0.0|6.9	C1_0|C2_2	C1_5|C2_27	N/A	N/A	N/A
TR18447|c0_g1_i1	bcc_10386|Cycle_0|Type_0a	True	100.0	913	TCC	TCT	S	S	False	True	False	False	0.0|8.32	C1_0|C2_81	C1_1176|C2_892	N/A	N/A	N/A
TR18447|c0_g2_i1	bcc_10386|Cycle_0|Type_0a	True	100.0	913	TCC	TCT	S	S	False	True	False	False	0.0|8.32	C1_0|C2_81	C1_1176|C2_892	N/A	N/A	N/A
TR6858|c0_g1_i1	bcc_103878|Cycle_0|Type_0a	True	100.0	2376	AGA	AGG	R	R	False	False	False	False	67.58|90.91	C1_123|C2_20	C1_59|C2_2	N/A	N/A	N/A
TR6858|c0_g1_i1	bcc_103879|Cycle_0|Type_0a	True	96.39	2354	TTG	CTG	L	L	False	False	False	False	25.0|0.0	C1_2|C2_0	C1_6|C2_0	N/A	N/A	N/A
TR2158|c0_g1_i1	bcc_103919|Cycle_0|Type_0a	True	100.0	197	CCA	CCG	P	P	False	False	False	False	100.0|58.62	C1_29|C2_17	C1_0|C2_12	N/A	N/A	N/A
TR11940|c0_g1_i1	bcc_103933|Cycle_0|Type_0a	True	100.0	847	TGT	TGC	C	C	False	False	False	False	80.0|7.69	C1_20|C2_2	C1_5|C2_24	N/A	N/A	N/A
TR11940|c0_g1_i1	bcc_103934|Cycle_0|Type_0a	True	100.0	793	AAT	AAC	N	N	False	False	False	False	75.0|7.69	C1_9|C2_2	C1_3|C2_24	N/A	N/A	N/A
TR11940|c0_g1_i1	bcc_103935|Cycle_0|Type_0a	True	100.0	388	CTT	CTA	L	L	False	False	False	False	33.33|82.22	C1_4|C2_37	C1_8|C2_8	N/A	N/A	N/A
TR6822|c0_g1_i1	bcc_103937|Cycle_0|Type_0a	True	100.0	263	GCC	GCT	A	A	False	False	False	False	96.43|0.0	C1_27|C2_0	C1_1|C2_5	N/A	N/A	N/A
TR15520|c0_g1_i2	bcc_103944|Cycle_0|Type_0a	True	100.0	274	AAA	AGA	K	R	True	False	True	False	100.0|50.0	C1_6|C2_3	C1_0|C2_3	N/A	N/A	N/A
TR15520|c0_g1_i1	bcc_103944|Cycle_0|Type_0a	True	100.0	317	AAA	AGA	K	R	True	False	True	False	100.0|50.0	C1_6|C2_3	C1_0|C2_3	N/A	N/A	N/A
TR12574|c0_g3_i2	bcc_103953|Cycle_0|Type_0a	False	100.0	76	N/A	N/A	N/A	N/A	N/A	True	True	False	54.55|0.0	C1_6|C2_0	C1_5|C2_10	N/A	N/A	N/A
TR12574|c0_g3_i1	bcc_103953|Cycle_0|Type_0a	False	100.0	76	N/A	N/A	N/A	N/A	N/A	True	True	False	54.55|0.0	C1_6|C2_0	C1_5|C2_10	N/A	N/A	N/A
TR12574|c0_g3_i2	bcc_103954|Cycle_0|Type_0a	False	100.0	128	N/A	N/A	N/A	N/A	N/A	True	True	False	0.0|4.65	C1_0|C2_4	C1_5|C2_82	N/A	N/A	N/A
TR12574|c0_g3_i1	bcc_103954|Cycle_0|Type_0a	False	100.0	128	N/A	N/A	N/A	N/A	N/A	True	True	False	0.0|4.65	C1_0|C2_4	C1_5|C2_82	N/A	N/A	N/A
TR10537|c0_g1_i1	bcc_103956|Cycle_1|Type_0a	True	100.0	184	TCT	CCT	S	P	True	True	False	False	100.0|66.67	C1_8|C2_24	C1_0|C2_12	N/A	N/A	N/A
TR3141|c0_g1_i2	bcc_103956|Cycle_1|Type_0a	True	92.77	1120	TCT	CCT	S	P	True	True	True	False	100.0|66.67	C1_8|C2_24	C1_0|C2_12	N/A	N/A	N/A
TR3141|c0_g1_i1	bcc_103956|Cycle_1|Type_0a	True	92.77	1120	TCT	CCT	S	P	True	True	True	False	100.0|66.67	C1_8|C2_24	C1_0|C2_12	N/A	N/A	N/A
TR10537|c0_g1_i1	bcc_103957|Cycle_0|Type_0a	True	100.0	523	GGA	AGA	G	R	True	False	False	False	48.0|0.0	C1_24|C2_0	C1_26|C2_28	N/A	N/A	N/A
TR8813|c0_g1_i1	bcc_10397|Cycle_0|Type_0a	True	100.0	127	TTG	TTC	L	F	True	False	False	False	28.95|4.11	C1_22|C2_3	C1_54|C2_70	N/A	N/A	N/A
TR8813|c0_g1_i1	bcc_10398|Cycle_0|Type_0a	True	100.0	403	AGG	AGT	R	S	True	False	False	False	5.88|25.0	C1_2|C2_7	C1_32|C2_21	N/A	N/A	N/A
TR15061|c0_g1_i1	bcc_1039|Cycle_0|Type_0a	False	100.0	441	N/A	N/A	N/A	N/A	N/A	False	False	False	0.0|10.53	C1_0|C2_8	C1_100|C2_68	N/A	N/A	N/A
TR11162|c0_g1_i2	bcc_104007|Cycle_0|Type_0a	True	100.0	107	CTA	ATA	L	I	True	False	True	False	100.0|25.53	C1_2|C2_12	C1_0|C2_35	N/A	N/A	N/A
TR11162|c0_g1_i3	bcc_104007|Cycle_0|Type_0a	True	100.0	107	CTA	ATA	L	I	True	False	True	False	100.0|25.53	C1_2|C2_12	C1_0|C2_35	N/A	N/A	N/A
TR11162|c0_g1_i1	bcc_104007|Cycle_0|Type_0a	True	100.0	107	CTA	ATA	L	I	True	False	True	False	100.0|25.53	C1_2|C2_12	C1_0|C2_35	N/A	N/A	N/A
TR8813|c0_g1_i1	bcc_10401|Cycle_0|Type_0a	True	100.0	862	TCT	TCC	S	S	False	False	False	False	64.32|56.73	C1_1529|C2_1092	C1_848|C2_833	N/A	N/A	N/A
TR8813|c0_g1_i1	bcc_10401|Cycle_2|Type_0a	True	100.0	805	GGA	GGC	G	G	False	False	False	False	48.92|39.04	C1_1040|C2_620	C1_1086|C2_968	N/A	N/A	N/A
TR3293|c0_g1_i1	bcc_104027|Cycle_0|Type_0a	True	100.0	981	ATT	ATC	I	I	False	False	True	False	95.45|57.14	C1_21|C2_8	C1_1|C2_6	N/A	N/A	N/A
TR10160|c0_g1_i1	bcc_104038|Cycle_0|Type_0a	False	100.0	86	N/A	N/A	N/A	N/A	N/A	False	False	False	38.46|57.14	C1_5|C2_4	C1_8|C2_3	N/A	N/A	N/A
TR8813|c0_g1_i1	bcc_10403|Cycle_0|Type_0a	False	100.0	1285	N/A	N/A	N/A	N/A	N/A	False	False	False	88.46|100.0	C1_345|C2_306	C1_45|C2_0	N/A	N/A	N/A
TR11232|c1_g1_i1	bcc_104052|Cycle_0|Type_0a	True	100.0	1187	AGG	AAG	R	K	True	False	True	False	56.48|0.0	C1_61|C2_0	C1_47|C2_47	N/A	N/A	N/A
TR11232|c1_g1_i2	bcc_104052|Cycle_0|Type_0a	True	100.0	1175	AGG	AAG	R	K	True	False	True	False	56.48|0.0	C1_61|C2_0	C1_47|C2_47	N/A	N/A	N/A
TR3921|c0_g2_i1	bcc_104070|Cycle_0|Type_0a	True	100.0	319	GGA	GAA	G	E	True	True	False	False	0.0|42.59	C1_0|C2_23	C1_24|C2_31	N/A	N/A	N/A
TR8608|c2_g3_i1	bcc_104086|Cycle_0|Type_0a	True	100.0	543	CAT	AAT	H	N	True	False	False	False	12.5|57.14	C1_1|C2_4	C1_7|C2_3	N/A	N/A	N/A
TR9262|c1_g1_i1	bcc_104097|Cycle_0|Type_0a	True	100.0	416	TTG	TTC	L	F	True	False	False	False	75.0|85.71	C1_12|C2_18	C1_4|C2_3	N/A	N/A	N/A
TR9262|c1_g1_i1	bcc_104097|Cycle_1|Type_0a	True	100.0	321	ACT	GCT	T	A	True	False	False	False	93.33|83.33	C1_14|C2_10	C1_1|C2_2	N/A	N/A	N/A
TR9262|c1_g1_i1	bcc_104098|Cycle_0|Type_0a	True	100.0	944	CGG	CGC	R	R	False	False	False	False	42.86|66.67	C1_3|C2_4	C1_4|C2_2	N/A	N/A	N/A
TR14386|c0_g2_i2	bcc_10409|Cycle_1|Type_0a	True	100.0	460	AGT	CGT	S	R	True	False	True	False	100.0|85.71	C1_6|C2_48	C1_0|C2_8	N/A	N/A	N/A
TR14386|c0_g2_i1	bcc_10409|Cycle_1|Type_0a	True	100.0	460	AGT	CGT	S	R	True	False	True	False	100.0|85.71	C1_6|C2_48	C1_0|C2_8	N/A	N/A	N/A
TR14386|c0_g2_i2	bcc_10409|Cycle_4|Type_0a	True	100.0	432	TCA	TTA	S	L	True	False	True	False	83.33|66.67	C1_5|C2_2	C1_1|C2_1	N/A	N/A	N/A
TR14386|c0_g2_i1	bcc_10409|Cycle_4|Type_0a	True	100.0	432	TCA	TTA	S	L	True	False	True	False	83.33|66.67	C1_5|C2_2	C1_1|C2_1	N/A	N/A	N/A
TR11739|c0_g1_i1	bcc_104125|Cycle_0|Type_0a	False	100.0	86	N/A	N/A	N/A	N/A	N/A	False	False	False	19.23|14.29	C1_5|C2_1	C1_21|C2_6	N/A	N/A	N/A
TR11739|c0_g1_i1	bcc_104126|Cycle_0|Type_0a	True	100.0	627	TGG	TTG	W	L	True	False	False	False	71.43|100.0	C1_15|C2_4	C1_6|C2_0	N/A	N/A	N/A
TR11739|c0_g1_i1	bcc_104128|Cycle_0|Type_0a	True	100.0	179	GGG	GGA	G	G	False	True	False	False	27.78|36.36	C1_5|C2_4	C1_13|C2_7	N/A	N/A	N/A
TR11739|c0_g1_i1	bcc_104128|Cycle_1|Type_0a	True	100.0	185	TCG	TCA	S	S	False	False	False	False	13.33|0.0	C1_2|C2_0	C1_13|C2_8	N/A	N/A	N/A
TR15030|c0_g1_i1	bcc_10413|Cycle_3|Type_0a	False	98.8	753	N/A	N/A	N/A	N/A	N/A	False	True	False	54.1|23.44	C1_33|C2_15	C1_28|C2_49	N/A	N/A	N/A
TR15030|c0_g1_i2	bcc_10413|Cycle_3|Type_0a	False	100.0	753	N/A	N/A	N/A	N/A	N/A	False	True	False	54.1|23.44	C1_33|C2_15	C1_28|C2_49	N/A	N/A	N/A
TR15030|c0_g1_i4	bcc_10413|Cycle_3|Type_0a	False	98.8	827	N/A	N/A	N/A	N/A	N/A	False	True	False	54.1|23.44	C1_33|C2_15	C1_28|C2_49	N/A	N/A	N/A
TR12788|c0_g1_i2	bcc_104148|Cycle_0|Type_0a	True	100.0	1308	GAA	GAT	E	D	True	False	True	False	38.89|100.0	C1_7|C2_5	C1_11|C2_0	N/A	N/A	N/A
TR12788|c0_g1_i1	bcc_104148|Cycle_0|Type_0a	True	100.0	1308	GAA	GAT	E	D	True	False	True	False	38.89|100.0	C1_7|C2_5	C1_11|C2_0	N/A	N/A	N/A
TR12788|c0_g1_i2	bcc_104149|Cycle_0|Type_0a	True	100.0	1017	ACC	ACT	T	T	False	False	True	False	0.0|6.67	C1_0|C2_2	C1_10|C2_28	N/A	N/A	N/A
TR12788|c0_g1_i1	bcc_104149|Cycle_0|Type_0a	True	100.0	1017	ACC	ACT	T	T	False	False	True	False	0.0|6.67	C1_0|C2_2	C1_10|C2_28	N/A	N/A	N/A
TR4369|c0_g1_i1	bcc_104219|Cycle_0|Type_0a	True	100.0	209	ATG	ACG	M	T	True	False	False	False	40.0|25.0	C1_2|C2_2	C1_3|C2_6	N/A	N/A	N/A
TR3932|c0_g2_i1	bcc_104243|Cycle_0|Type_0a	True	100.0	687	AAA	GAA	K	E	True	True	False	False	0.0|18.6	C1_0|C2_8	C1_70|C2_35	N/A	N/A	N/A
TR3932|c0_g3_i1	bcc_104243|Cycle_0|Type_0a	True	100.0	687	AAA	GAA	K	E	True	True	False	False	0.0|18.6	C1_0|C2_8	C1_70|C2_35	N/A	N/A	N/A
TR7543|c0_g1_i1	bcc_104280|Cycle_0|Type_0a	True	100.0	172	CGG	CAG	R	Q	True	True	False	False	100.0|2.78	C1_7|C2_1	C1_0|C2_35	N/A	N/A	N/A
TR8270|c0_g3_i1	bcc_104341|Cycle_0|Type_0a	True	100.0	162	ATC	ATG	I	M	True	False	False	False	82.09|62.5	C1_55|C2_25	C1_12|C2_15	N/A	N/A	N/A
TR9207|c0_g1_i1	bcc_104347|Cycle_0|Type_0a	True	100.0	602	TCC	CCC	S	P	True	False	False	False	13.64|10.0	C1_3|C2_2	C1_19|C2_18	N/A	N/A	N/A
TR15104|c1_g2_i1	bcc_104356|Cycle_0|Type_0a	True	100.0	596	GTG	ATG	V	M	True	False	False	False	87.5|100.0	C1_14|C2_10	C1_2|C2_0	N/A	N/A	N/A
TR10170|c0_g1_i1	bcc_104378|Cycle_0|Type_0a	False	100.0	170	N/A	N/A	N/A	N/A	N/A	False	True	False	96.0|80.0	C1_24|C2_24	C1_1|C2_6	N/A	N/A	N/A
TR10170|c0_g1_i4	bcc_104378|Cycle_0|Type_0a	False	100.0	170	N/A	N/A	N/A	N/A	N/A	False	True	False	96.0|80.0	C1_24|C2_24	C1_1|C2_6	N/A	N/A	N/A
TR10170|c0_g1_i3	bcc_104378|Cycle_0|Type_0a	False	100.0	170	N/A	N/A	N/A	N/A	N/A	False	True	False	96.0|80.0	C1_24|C2_24	C1_1|C2_6	N/A	N/A	N/A
TR10740|c0_g1_i2	bcc_104383|Cycle_0|Type_0a	False	100.0	834	N/A	N/A	N/A	N/A	N/A	False	True	False	10.81|0.0	C1_4|C2_0	C1_33|C2_10	N/A	N/A	N/A
TR10740|c0_g1_i1	bcc_104383|Cycle_0|Type_0a	False	100.0	834	N/A	N/A	N/A	N/A	N/A	False	True	False	10.81|0.0	C1_4|C2_0	C1_33|C2_10	N/A	N/A	N/A
TR2626|c0_g2_i1	bcc_104398|Cycle_0|Type_0a	True	100.0	562	GGG	GGT	G	G	False	False	False	False	5.83|0.0	C1_6|C2_0	C1_97|C2_24	N/A	N/A	N/A
TR9155|c1_g1_i1	bcc_104411|Cycle_1|Type_0a	True	98.8	497	GGT	TGT	G	C	True	False	False	False	0.0|12.5	C1_0|C2_3	C1_9|C2_21	N/A	N/A	N/A
TR9155|c1_g1_i1	bcc_104412|Cycle_0|Type_0a	True	100.0	718	CCA	CCT	P	P	False	False	False	False	50.0|33.33	C1_8|C2_4	C1_8|C2_8	N/A	N/A	N/A
TR9155|c1_g1_i1	bcc_104413|Cycle_0|Type_0a	True	100.0	1251	GCG	GAG	A	E	True	False	False	False	67.39|64.1	C1_31|C2_25	C1_15|C2_14	N/A	N/A	N/A
TR9155|c1_g1_i1	bcc_104414|Cycle_0|Type_0a	True	100.0	887	AGA	GGA	R	G	True	False	False	False	12.5|92.86	C1_6|C2_26	C1_42|C2_2	N/A	N/A	N/A
TR11790|c0_g1_i1	bcc_104472|Cycle_0|Type_0a	True	100.0	57	TCA	CCA	S	P	True	False	False	False	76.47|10.0	C1_13|C2_1	C1_4|C2_9	N/A	N/A	N/A
TR11790|c0_g1_i1	bcc_104473|Cycle_0|Type_0a	True	100.0	260	GTC	GTT	V	V	False	False	False	False	32.65|68.75	C1_16|C2_22	C1_33|C2_10	N/A	N/A	N/A
TR11790|c0_g1_i1	bcc_104474|Cycle_0|Type_0a	False	100.0	835	N/A	N/A	N/A	N/A	N/A	True	False	False	15.91|66.67	C1_28|C2_12	C1_148|C2_6	N/A	N/A	N/A
TR11790|c0_g1_i1	bcc_104475|Cycle_0|Type_0a	True	100.0	518	ACC	ACT	T	T	False	True	False	False	67.08|47.01	C1_108|C2_181	C1_53|C2_204	N/A	N/A	N/A
TR11790|c0_g1_i1	bcc_104475|Cycle_10|Type_0a	True	100.0	390	GAC	TAC	D	Y	True	False	False	False	100.0|80.0	C1_173|C2_56	C1_0|C2_14	N/A	N/A	N/A
TR11790|c0_g1_i1	bcc_104475|Cycle_1|Type_0a	True	100.0	528	GTC	ATC	V	I	True	True	False	False	0.0|26.62	C1_0|C2_74	C1_69|C2_204	N/A	N/A	N/A
TR11790|c0_g1_i1	bcc_104475|Cycle_2|Type_0a	True	100.0	455	GAC	GAT	D	D	False	True	False	False	43.48|20.13	C1_40|C2_32	C1_52|C2_127	N/A	N/A	N/A
TR11790|c0_g1_i1	bcc_104475|Cycle_4|Type_0a	True	100.0	427	GAT	GTT	D	V	True	False	False	False	90.58|100.0	C1_125|C2_27	C1_13|C2_0	N/A	N/A	N/A
TR349|c0_g1_i1	bcc_104496|Cycle_0|Type_0a	True	100.0	857	GCC	GCT	A	A	False	False	False	False	89.19|98.7	C1_33|C2_76	C1_4|C2_1	N/A	N/A	N/A
TR18371|c0_g1_i1	bcc_104537|Cycle_0|Type_0a	False	100.0	703	N/A	N/A	N/A	N/A	N/A	True	False	False	88.89|100.0	C1_16|C2_3	C1_2|C2_0	N/A	N/A	N/A
TR18371|c0_g2_i1	bcc_104537|Cycle_0|Type_0a	False	100.0	712	N/A	N/A	N/A	N/A	N/A	True	False	False	88.89|100.0	C1_16|C2_3	C1_2|C2_0	N/A	N/A	N/A
TR4634|c0_g1_i1	bcc_104600|Cycle_4|Type_0a	True	100.0	491	TTG	CTG	L	L	False	False	False	False	100.0|64.29	C1_50|C2_9	C1_0|C2_5	N/A	N/A	N/A
TR11483|c0_g1_i2	bcc_104689|Cycle_0|Type_0a	True	100.0	735	GCT	GAT	A	D	True	False	True	False	0.0|14.29	C1_0|C2_5	C1_50|C2_30	N/A	N/A	N/A
TR11483|c0_g1_i1	bcc_104693|Cycle_0|Type_0a	True	100.0	255	TGA	CGA	*	R	True	False	True	False	8.33|0.0	C1_2|C2_0	C1_22|C2_5	N/A	N/A	N/A
TR11483|c0_g1_i2	bcc_104693|Cycle_0|Type_0a	True	100.0	299	TGA	CGA	*	R	True	False	True	False	8.33|0.0	C1_2|C2_0	C1_22|C2_5	N/A	N/A	N/A
TR15749|c0_g1_i3	bcc_10469|Cycle_0|Type_0a	True	92.77	854	TCA	TCC	S	S	False	False	True	False	0.0|10.53	C1_0|C2_2	C1_8|C2_17	N/A	N/A	N/A
TR15749|c0_g1_i1	bcc_10469|Cycle_0|Type_0a	True	100.0	854	TCA	TCC	S	S	False	False	True	False	0.0|10.53	C1_0|C2_2	C1_8|C2_17	N/A	N/A	N/A
TR15749|c0_g1_i2	bcc_10469|Cycle_0|Type_0a	True	92.77	319	TCA	TCC	S	S	False	False	True	False	0.0|10.53	C1_0|C2_2	C1_8|C2_17	N/A	N/A	N/A
TR8381|c0_g2_i3	bcc_1046|Cycle_0|Type_0a	True	100.0	1774	AAT	GAT	N	D	True	False	True	False	90.48|100.0	C1_19|C2_28	C1_2|C2_0	N/A	N/A	N/A
TR8381|c0_g2_i2	bcc_1046|Cycle_0|Type_0a	True	100.0	1695	AAT	GAT	N	D	True	False	True	False	90.48|100.0	C1_19|C2_28	C1_2|C2_0	N/A	N/A	N/A
TR8381|c0_g2_i1	bcc_1046|Cycle_0|Type_0a	True	100.0	1682	AAT	GAT	N	D	True	False	True	False	90.48|100.0	C1_19|C2_28	C1_2|C2_0	N/A	N/A	N/A
TR7816|c0_g1_i1	bcc_104709|Cycle_0|Type_0a	True	100.0	131	GAA	GAG	E	E	False	False	False	False	91.67|70.59	C1_11|C2_12	C1_1|C2_5	N/A	N/A	N/A
TR15749|c0_g1_i3	bcc_10471|Cycle_0|Type_0a	True	100.0	549	AAT	GAT	N	D	True	False	True	False	100.0|84.21	C1_22|C2_32	C1_0|C2_6	N/A	N/A	N/A
TR15749|c0_g1_i1	bcc_10471|Cycle_0|Type_0a	True	100.0	549	AAT	GAT	N	D	True	False	True	False	100.0|84.21	C1_22|C2_32	C1_0|C2_6	N/A	N/A	N/A
TR15749|c0_g1_i3	bcc_10472|Cycle_1|Type_0a	True	100.0	94	TTT	TCT	F	S	True	False	True	False	100.0|88.0	C1_13|C2_22	C1_0|C2_3	N/A	N/A	N/A
TR15749|c0_g1_i1	bcc_10472|Cycle_1|Type_0a	True	100.0	94	TTT	TCT	F	S	True	False	True	False	100.0|88.0	C1_13|C2_22	C1_0|C2_3	N/A	N/A	N/A
TR8561|c0_g3_i1	bcc_10478|Cycle_0|Type_0a	True	100.0	1054	GTT	GTC	V	V	False	False	True	False	98.77|90.2	C1_483|C2_405	C1_6|C2_44	N/A	N/A	N/A
TR8561|c0_g3_i2	bcc_10478|Cycle_0|Type_0a	True	100.0	1054	GTT	GTC	V	V	False	False	True	False	98.77|90.2	C1_483|C2_405	C1_6|C2_44	N/A	N/A	N/A
TR13078|c0_g2_i1	bcc_104903|Cycle_0|Type_0a	True	100.0	472	GTG	GCG	V	A	True	False	False	False	69.23|85.71	C1_9|C2_30	C1_4|C2_5	N/A	N/A	N/A
TR13078|c0_g2_i1	bcc_104904|Cycle_0|Type_0a	True	100.0	584	CTT	ATT	L	I	True	False	False	False	58.7|74.36	C1_27|C2_29	C1_19|C2_10	N/A	N/A	N/A
TR12021|c0_g3_i1	bcc_104905|Cycle_0|Type_0a	True	100.0	571	AAA	AGA	K	R	True	True	False	False	100.0|52.17	C1_6|C2_12	C1_0|C2_11	N/A	N/A	N/A
TR12021|c0_g4_i1	bcc_104905|Cycle_0|Type_0a	True	100.0	571	AAA	AGA	K	R	True	True	False	False	100.0|52.17	C1_6|C2_12	C1_0|C2_11	N/A	N/A	N/A
TR7910|c0_g1_i1	bcc_105025|Cycle_0|Type_0a	True	100.0	1379	TGG	GGG	W	G	True	False	False	False	0.0|66.67	C1_0|C2_4	C1_4|C2_2	N/A	N/A	N/A
TR14844|c1_g1_i4	bcc_10503|Cycle_0|Type_0a	True	100.0	180	AGG	TGG	R	W	True	False	True	False	100.0|92.67	C1_95|C2_139	C1_0|C2_11	N/A	N/A	N/A
TR14844|c1_g1_i3	bcc_10503|Cycle_0|Type_0a	True	100.0	180	AGG	TGG	R	W	True	False	True	False	100.0|92.67	C1_95|C2_139	C1_0|C2_11	N/A	N/A	N/A
TR11636|c0_g2_i1	bcc_105074|Cycle_0|Type_0a	False	90.36	487	N/A	N/A	N/A	N/A	N/A	False	False	False	30.86|76.67	C1_25|C2_23	C1_56|C2_7	N/A	N/A	N/A
TR4347|c0_g1_i1	bcc_105096|Cycle_0|Type_0a	True	100.0	501	ACG	ATG	T	M	True	True	False	False	0.0|12.24	C1_0|C2_6	C1_7|C2_43	N/A	N/A	N/A
TR4347|c0_g2_i1	bcc_105096|Cycle_0|Type_0a	True	100.0	490	ACG	ATG	T	M	True	True	False	False	0.0|12.24	C1_0|C2_6	C1_7|C2_43	N/A	N/A	N/A
TR12844|c0_g2_i1	bcc_105099|Cycle_0|Type_0a	False	100.0	973	N/A	N/A	N/A	N/A	N/A	True	False	False	10.0|36.36	C1_3|C2_4	C1_27|C2_7	N/A	N/A	N/A
TR14185|c2_g1_i1	bcc_105116|Cycle_0|Type_0a	True	100.0	625	TTT	TTC	F	F	False	False	False	False	100.0|81.82	C1_4|C2_18	C1_0|C2_4	N/A	N/A	N/A
TR6084|c0_g1_i1	bcc_105146|Cycle_1|Type_0a	True	100.0	189	CCA	CCC	P	P	False	True	False	False	100.0|75.86	C1_8|C2_22	C1_0|C2_7	N/A	N/A	N/A
TR15971|c0_g1_i1	bcc_10516|Cycle_0|Type_0a	False	100.0	3114	N/A	N/A	N/A	N/A	N/A	False	True	False	100.0|83.33	C1_3|C2_10	C1_0|C2_2	N/A	N/A	N/A
TR15971|c0_g1_i2	bcc_10516|Cycle_0|Type_0a	False	100.0	3113	N/A	N/A	N/A	N/A	N/A	False	True	False	100.0|83.33	C1_3|C2_10	C1_0|C2_2	N/A	N/A	N/A
TR7346|c0_g2_i2	bcc_105231|Cycle_0|Type_0a	True	100.0	308	GTG	ATG	V	M	True	False	True	False	0.0|27.27	C1_0|C2_12	C1_13|C2_32	N/A	N/A	N/A
TR7346|c0_g2_i1	bcc_105231|Cycle_0|Type_0a	True	100.0	308	GTG	ATG	V	M	True	False	True	False	0.0|27.27	C1_0|C2_12	C1_13|C2_32	N/A	N/A	N/A
TR7346|c0_g2_i2	bcc_105232|Cycle_0|Type_0a	True	100.0	365	GGC	TGC	G	C	True	False	True	False	8.11|0.0	C1_3|C2_0	C1_34|C2_27	N/A	N/A	N/A
TR7346|c0_g2_i1	bcc_105232|Cycle_0|Type_0a	True	100.0	365	GGC	TGC	G	C	True	False	True	False	8.11|0.0	C1_3|C2_0	C1_34|C2_27	N/A	N/A	N/A
TR7346|c0_g1_i1	bcc_105233|Cycle_0|Type_0a	True	100.0	296	GAA	GAG	E	E	False	False	False	False	100.0|30.0	C1_37|C2_9	C1_0|C2_21	N/A	N/A	N/A
TR13225|c0_g1_i1	bcc_10527|Cycle_0|Type_0a	True	100.0	318	GAT	CAT	D	H	True	True	False	False	100.0|89.58	C1_216|C2_172	C1_0|C2_20	N/A	N/A	N/A
TR13225|c0_g2_i1	bcc_10527|Cycle_0|Type_0a	True	100.0	318	GAT	CAT	D	H	True	True	False	False	100.0|89.58	C1_216|C2_172	C1_0|C2_20	N/A	N/A	N/A
TR6766|c0_g1_i1	bcc_10530|Cycle_0|Type_0a	True	100.0	387	GTT	GTC	V	V	False	False	False	False	61.35|31.58	C1_465|C2_156	C1_293|C2_338	N/A	N/A	N/A
TR6766|c0_g1_i2	bcc_10532|Cycle_0|Type_0a	True	100.0	455	ATG	ATA	M	I	True	False	True	False	100.0|38.1	C1_291|C2_88	C1_0|C2_143	N/A	N/A	N/A
TR6766|c0_g1_i1	bcc_10532|Cycle_0|Type_0a	True	100.0	1287	ATG	ATA	M	I	True	False	True	False	100.0|38.1	C1_291|C2_88	C1_0|C2_143	N/A	N/A	N/A
TR6766|c0_g1_i2	bcc_10532|Cycle_1|Type_0a	True	100.0	439	GAG	AAG	E	K	True	False	True	False	60.89|38.46	C1_274|C2_135	C1_176|C2_216	N/A	N/A	N/A
TR6766|c0_g1_i1	bcc_10532|Cycle_1|Type_0a	True	100.0	1271	GAG	AAG	E	K	True	False	True	False	60.89|38.46	C1_274|C2_135	C1_176|C2_216	N/A	N/A	N/A
TR3344|c0_g2_i1	bcc_105337|Cycle_0|Type_0a	True	100.0	271	TAC	TAT	Y	Y	False	True	False	False	0.0|18.18	C1_0|C2_2	C1_20|C2_9	N/A	N/A	N/A
TR6766|c0_g1_i2	bcc_10533|Cycle_0|Type_0a	True	100.0	587	GGA	GGT	G	G	False	False	True	False	62.25|75.49	C1_188|C2_154	C1_114|C2_50	N/A	N/A	N/A
TR6766|c0_g1_i1	bcc_10533|Cycle_0|Type_0a	True	100.0	1419	GGA	GGT	G	G	False	False	True	False	62.25|75.49	C1_188|C2_154	C1_114|C2_50	N/A	N/A	N/A
TR9606|c0_g2_i1	bcc_10536|Cycle_0|Type_0a	True	100.0	376	TTA	ATA	L	I	True	False	False	False	40.43|5.0	C1_38|C2_1	C1_56|C2_19	N/A	N/A	N/A
TR10375|c0_g1_i1	bcc_10540|Cycle_0|Type_0a	True	100.0	494	GCT	ACT	A	T	True	False	False	False	49.2|69.09	C1_185|C2_351	C1_191|C2_157	N/A	N/A	N/A
TR16896|c0_g1_i3	bcc_10550|Cycle_0|Type_0a	True	100.0	738	AAC	TAC	N	Y	True	False	True	False	100.0|88.3	C1_113|C2_249	C1_0|C2_33	N/A	N/A	N/A
TR16896|c0_g1_i2	bcc_10550|Cycle_0|Type_0a	True	100.0	738	AAC	TAC	N	Y	True	False	True	False	100.0|88.3	C1_113|C2_249	C1_0|C2_33	N/A	N/A	N/A
TR4157|c0_g1_i1	bcc_105512|Cycle_0|Type_0a	True	100.0	350	GCA	GTA	A	V	True	False	True	False	34.62|50.0	C1_9|C2_1	C1_17|C2_1	N/A	N/A	N/A
TR1612|c0_g1_i1	bcc_105606|Cycle_0|Type_0a	True	100.0	774	TTC	TAC	F	Y	True	False	False	False	96.67|10.34	C1_58|C2_3	C1_2|C2_26	N/A	N/A	N/A
TR2682|c1_g1_i1	bcc_105672|Cycle_0|Type_0a	True	100.0	438	GTT	GCT	V	A	True	False	False	False	80.0|100.0	C1_12|C2_8	C1_3|C2_0	N/A	N/A	N/A
TR15972|c0_g2_i1	bcc_10567|Cycle_0|Type_0a	True	100.0	1287	GTT	GTC	V	V	False	True	False	False	73.7|100.0	C1_241|C2_228	C1_86|C2_0	N/A	N/A	N/A
TR15972|c0_g3_i1	bcc_10567|Cycle_0|Type_0a	True	100.0	1287	GTT	GTC	V	V	False	True	False	False	73.7|100.0	C1_241|C2_228	C1_86|C2_0	N/A	N/A	N/A
TR15972|c0_g4_i1	bcc_10567|Cycle_0|Type_0a	True	100.0	1287	GTT	GTC	V	V	False	True	False	False	73.7|100.0	C1_241|C2_228	C1_86|C2_0	N/A	N/A	N/A
TR13427|c0_g4_i1	bcc_10569|Cycle_2|Type_0a	True	100.0	191	CGG	CTG	R	L	True	False	False	False	100.0|87.5	C1_36|C2_56	C1_0|C2_8	N/A	N/A	N/A
TR11604|c0_g1_i1	bcc_105722|Cycle_0|Type_0a	True	100.0	723	CCT	CTT	P	L	True	False	False	False	8.14|50.0	C1_7|C2_6	C1_79|C2_6	N/A	N/A	N/A
TR11604|c0_g1_i1	bcc_105723|Cycle_0|Type_0a	True	100.0	806	TGA	TGT	*	C	True	False	False	False	26.09|6.67	C1_6|C2_3	C1_17|C2_42	N/A	N/A	N/A
TR14868|c3_g1_i1	bcc_10573|Cycle_0|Type_0a	True	100.0	2653	TTA	TAA	L	*	True	False	False	False	100.0|87.08	C1_513|C2_472	C1_0|C2_70	N/A	N/A	N/A
TR4678|c0_g1_i1	bcc_105757|Cycle_0|Type_0a	True	100.0	543	GGG	AGG	G	R	True	False	False	False	55.56|62.5	C1_10|C2_20	C1_8|C2_12	N/A	N/A	N/A
TR13390|c1_g1_i1	bcc_105793|Cycle_0|Type_0a	False	100.0	568	N/A	N/A	N/A	N/A	N/A	True	False	False	92.59|100.0	C1_25|C2_17	C1_2|C2_0	N/A	N/A	N/A
TR13390|c1_g2_i1	bcc_105793|Cycle_0|Type_0a	True	100.0	568	ACA	TCA	T	S	True	True	False	False	92.59|100.0	C1_25|C2_17	C1_2|C2_0	N/A	N/A	N/A
TR6053|c0_g1_i1	bcc_105810|Cycle_0|Type_0a	True	100.0	496	AAA	GAA	K	E	True	False	False	False	72.73|0.0	C1_8|C2_0	C1_3|C2_4	N/A	N/A	N/A
TR3814|c0_g1_i1	bcc_105814|Cycle_0|Type_0a	True	100.0	1046	CAT	CAA	H	Q	True	True	False	False	33.33|0.0	C1_8|C2_0	C1_16|C2_6	N/A	N/A	N/A
TR3814|c0_g2_i1	bcc_105814|Cycle_0|Type_0a	True	100.0	1051	CAT	CAA	H	Q	True	True	False	False	33.33|0.0	C1_8|C2_0	C1_16|C2_6	N/A	N/A	N/A
TR15699|c0_g12_i1	bcc_10581|Cycle_0|Type_0a	True	100.0	678	CGT	CGC	R	R	False	False	False	False	93.88|100.0	C1_92|C2_60	C1_6|C2_0	N/A	N/A	N/A
TR3260|c0_g1_i1	bcc_105831|Cycle_0|Type_0a	True	100.0	303	GTG	TTG	V	L	True	False	False	False	33.33|73.97	C1_1|C2_54	C1_2|C2_19	N/A	N/A	N/A
TR15699|c0_g12_i1	bcc_10584|Cycle_0|Type_0a	True	100.0	58	CGA	CAA	R	Q	True	False	False	False	6.12|3.26	C1_3|C2_3	C1_46|C2_89	N/A	N/A	N/A
TR15699|c0_g2_i1	bcc_10587|Cycle_0|Type_0a	True	100.0	1314	GAC	GAG	D	E	True	False	False	False	4.1|38.6	C1_5|C2_22	C1_117|C2_35	N/A	N/A	N/A
TR1005|c0_g2_i1	bcc_105883|Cycle_0|Type_0a	True	100.0	528	CGG	CAG	R	Q	True	False	False	False	87.5|0.0	C1_35|C2_0	C1_5|C2_7	N/A	N/A	N/A
TR9037|c0_g1_i1	bcc_105919|Cycle_0|Type_0a	True	100.0	633	ACG	AGG	T	R	True	True	False	False	11.11|0.0	C1_3|C2_0	C1_24|C2_13	N/A	N/A	N/A
TR9037|c0_g2_i1	bcc_105919|Cycle_0|Type_0a	True	100.0	1271	ACG	AGG	T	R	True	True	False	False	11.11|0.0	C1_3|C2_0	C1_24|C2_13	N/A	N/A	N/A
TR4606|c0_g1_i1	bcc_105955|Cycle_0|Type_0a	True	100.0	1594	TTG	ATG	L	M	True	True	False	False	0.0|17.65	C1_0|C2_9	C1_55|C2_42	N/A	N/A	N/A
TR4606|c0_g2_i1	bcc_105955|Cycle_0|Type_0a	True	100.0	1594	TTG	ATG	L	M	True	True	False	False	0.0|17.65	C1_0|C2_9	C1_55|C2_42	N/A	N/A	N/A
TR4606|c0_g3_i1	bcc_105955|Cycle_0|Type_0a	True	100.0	1594	TTG	ATG	L	M	True	True	False	False	0.0|17.65	C1_0|C2_9	C1_55|C2_42	N/A	N/A	N/A
TR3755|c0_g1_i1	bcc_105957|Cycle_0|Type_0a	False	100.0	246	N/A	N/A	N/A	N/A	N/A	False	False	False	0.0|80.0	C1_0|C2_4	C1_5|C2_1	N/A	N/A	N/A
TR15699|c0_g5_i1	bcc_10598|Cycle_0|Type_0a	True	100.0	549	CTC	CCC	L	P	True	False	False	False	100.0|69.23	C1_31|C2_36	C1_0|C2_16	N/A	N/A	N/A
TR15699|c0_g5_i1	bcc_10599|Cycle_0|Type_0a	True	100.0	1022	TCA	TCG	S	S	False	False	False	False	88.37|100.0	C1_38|C2_53	C1_5|C2_0	N/A	N/A	N/A
TR8716|c0_g1_i1	bcc_106009|Cycle_0|Type_0a	True	100.0	286	CGT	AGT	R	S	True	False	True	False	100.0|50.0	C1_7|C2_4	C1_0|C2_4	N/A	N/A	N/A
TR15699|c0_g5_i1	bcc_10600|Cycle_0|Type_0a	True	100.0	1442	ATT	ATC	I	I	False	False	False	False	70.73|37.14	C1_87|C2_39	C1_36|C2_66	N/A	N/A	N/A
TR15699|c0_g2_i1	bcc_10601|Cycle_0|Type_0a	True	100.0	1740	ATT	ATA	I	I	False	False	False	False	100.0|76.28	C1_184|C2_209	C1_0|C2_65	N/A	N/A	N/A
TR8977|c1_g1_i1	bcc_106021|Cycle_0|Type_0a	True	100.0	753	CTG	CTT	L	L	False	False	False	False	92.81|0.0	C1_142|C2_0	C1_11|C2_2	N/A	N/A	N/A
TR15699|c0_g2_i1	bcc_10603|Cycle_0|Type_0a	True	100.0	1525	AGT	GGT	S	G	True	False	False	False	100.0|84.44	C1_144|C2_114	C1_0|C2_21	N/A	N/A	N/A
TR15498|c3_g6_i1	bcc_10608|Cycle_0|Type_0a	True	100.0	807	CGA	CGT	R	R	False	False	True	False	100.0|93.36	C1_128|C2_225	C1_0|C2_16	N/A	N/A	N/A
TR15498|c3_g6_i2	bcc_10608|Cycle_0|Type_0a	True	100.0	560	CGA	CGT	R	R	False	False	True	False	100.0|93.36	C1_128|C2_225	C1_0|C2_16	N/A	N/A	N/A
TR4209|c0_g1_i1	bcc_106103|Cycle_0|Type_0a	False	100.0	89	N/A	N/A	N/A	N/A	N/A	False	False	False	100.0|37.5	C1_14|C2_3	C1_0|C2_5	N/A	N/A	N/A
TR15498|c3_g3_i4	bcc_10613|Cycle_0|Type_0a	True	91.57	755	CTT	ATT	L	I	True	True	True	False	11.9|17.74	C1_5|C2_22	C1_37|C2_102	N/A	N/A	N/A
TR15498|c3_g3_i4	bcc_10613|Cycle_2|Type_0a	True	100.0	676	TAT	TGT	Y	C	True	False	True	False	71.43|66.67	C1_25|C2_46	C1_10|C2_23	N/A	N/A	N/A
TR15498|c3_g3_i1	bcc_10613|Cycle_2|Type_0a	False	97.59	676	N/A	N/A	N/A	N/A	N/A	False	True	False	71.43|66.67	C1_25|C2_46	C1_10|C2_23	N/A	N/A	N/A
TR15498|c3_g3_i4	bcc_10613|Cycle_6|Type_0a	True	100.0	641	GTA	CTA	V	L	True	False	True	False	63.47|5.97	C1_172|C2_4	C1_99|C2_63	N/A	N/A	N/A
TR15498|c3_g3_i1	bcc_10613|Cycle_6|Type_0a	False	100.0	641	N/A	N/A	N/A	N/A	N/A	False	True	False	63.47|5.97	C1_172|C2_4	C1_99|C2_63	N/A	N/A	N/A
TR6030|c0_g1_i1	bcc_106174|Cycle_0|Type_0a	True	100.0	374	CCA	CCG	P	P	False	False	False	False	95.83|21.43	C1_23|C2_6	C1_1|C2_22	N/A	N/A	N/A
TR10061|c0_g2_i1	bcc_106189|Cycle_0|Type_0a	True	100.0	52	GCT	GCC	A	A	False	False	False	False	93.41|100.0	C1_85|C2_11	C1_6|C2_0	N/A	N/A	N/A
TR10061|c0_g4_i1	bcc_106190|Cycle_0|Type_0a	True	100.0	88	GGT	AGT	G	S	True	False	False	False	12.5|6.25	C1_2|C2_2	C1_14|C2_30	N/A	N/A	N/A
TR7618|c1_g2_i1	bcc_106200|Cycle_0|Type_0a	True	100.0	111	TGT	GGT	C	G	True	True	False	False	4.88|0.0	C1_2|C2_0	C1_39|C2_7	N/A	N/A	N/A
TR7618|c1_g3_i1	bcc_106200|Cycle_0|Type_0a	True	100.0	111	TGT	GGT	C	G	True	True	False	False	4.88|0.0	C1_2|C2_0	C1_39|C2_7	N/A	N/A	N/A
TR15590|c1_g2_i2	bcc_10621|Cycle_0|Type_0a	True	100.0	628	GAA	GAG	E	E	False	False	False	False	82.42|100.0	C1_136|C2_207	C1_29|C2_0	N/A	N/A	N/A
TR2190|c0_g1_i1	bcc_106242|Cycle_0|Type_0a	True	100.0	447	CTA	CTG	L	L	False	True	False	False	42.86|0.0	C1_12|C2_0	C1_16|C2_7	N/A	N/A	N/A
TR2190|c0_g2_i1	bcc_106242|Cycle_0|Type_0a	True	100.0	447	CTA	CTG	L	L	False	True	False	False	42.86|0.0	C1_12|C2_0	C1_16|C2_7	N/A	N/A	N/A
TR2505|c0_g1_i1	bcc_106385|Cycle_0|Type_0a	True	100.0	947	CTT	CTC	L	L	False	False	False	False	94.74|42.86	C1_18|C2_3	C1_1|C2_4	N/A	N/A	N/A
TR15828|c0_g1_i6	bcc_10644|Cycle_0|Type_0a	True	100.0	703	TTC	TTA	F	L	True	True	True	False	49.26|72.6	C1_67|C2_53	C1_69|C2_20	N/A	N/A	N/A
TR15828|c0_g1_i7	bcc_10644|Cycle_0|Type_0a	True	100.0	887	TTC	TTA	F	L	True	True	True	False	49.26|72.6	C1_67|C2_53	C1_69|C2_20	N/A	N/A	N/A
TR15828|c0_g1_i4	bcc_10644|Cycle_0|Type_0a	True	100.0	887	TTC	TTA	F	L	True	True	True	False	49.26|72.6	C1_67|C2_53	C1_69|C2_20	N/A	N/A	N/A
TR15828|c0_g1_i2	bcc_10644|Cycle_0|Type_0a	True	100.0	887	TTC	TTA	F	L	True	True	True	False	49.26|72.6	C1_67|C2_53	C1_69|C2_20	N/A	N/A	N/A
TR15828|c0_g1_i5	bcc_10644|Cycle_0|Type_0a	True	100.0	703	TTC	TTA	F	L	True	True	True	False	49.26|72.6	C1_67|C2_53	C1_69|C2_20	N/A	N/A	N/A
TR15828|c0_g1_i9	bcc_10644|Cycle_0|Type_0a	True	100.0	703	TTC	TTA	F	L	True	True	True	False	49.26|72.6	C1_67|C2_53	C1_69|C2_20	N/A	N/A	N/A
TR15828|c0_g1_i3	bcc_10644|Cycle_0|Type_0a	True	100.0	703	TTC	TTA	F	L	True	True	True	False	49.26|72.6	C1_67|C2_53	C1_69|C2_20	N/A	N/A	N/A
TR15828|c0_g1_i8	bcc_10644|Cycle_0|Type_0a	True	100.0	703	TTC	TTA	F	L	True	True	True	False	49.26|72.6	C1_67|C2_53	C1_69|C2_20	N/A	N/A	N/A
TR15828|c0_g3_i2	bcc_10644|Cycle_0|Type_0a	True	100.0	66	TTC	TTA	F	L	True	True	True	False	49.26|72.6	C1_67|C2_53	C1_69|C2_20	N/A	N/A	N/A
TR15828|c0_g3_i5	bcc_10644|Cycle_0|Type_0a	True	100.0	2443	TTC	TTA	F	L	True	True	True	False	49.26|72.6	C1_67|C2_53	C1_69|C2_20	N/A	N/A	N/A
TR15828|c0_g3_i4	bcc_10644|Cycle_0|Type_0a	True	100.0	2431	TTC	TTA	F	L	True	True	True	False	49.26|72.6	C1_67|C2_53	C1_69|C2_20	N/A	N/A	N/A
TR15828|c0_g1_i7	bcc_10645|Cycle_0|Type_0a	True	100.0	1072	GAG	AAG	E	K	True	True	True	False	50.0|10.17	C1_21|C2_6	C1_21|C2_53	N/A	N/A	N/A
TR15828|c0_g1_i4	bcc_10645|Cycle_0|Type_0a	True	100.0	1072	GAG	AAG	E	K	True	True	True	False	50.0|10.17	C1_21|C2_6	C1_21|C2_53	N/A	N/A	N/A
TR15828|c0_g1_i2	bcc_10645|Cycle_0|Type_0a	True	100.0	1072	GAG	AAG	E	K	True	True	True	False	50.0|10.17	C1_21|C2_6	C1_21|C2_53	N/A	N/A	N/A
TR15828|c0_g1_i5	bcc_10645|Cycle_0|Type_0a	True	100.0	888	GAG	AAG	E	K	True	True	True	False	50.0|10.17	C1_21|C2_6	C1_21|C2_53	N/A	N/A	N/A
TR15828|c0_g1_i9	bcc_10645|Cycle_0|Type_0a	True	100.0	888	GAG	AAG	E	K	True	True	True	False	50.0|10.17	C1_21|C2_6	C1_21|C2_53	N/A	N/A	N/A
TR15828|c0_g1_i3	bcc_10645|Cycle_0|Type_0a	True	100.0	888	GAG	AAG	E	K	True	True	True	False	50.0|10.17	C1_21|C2_6	C1_21|C2_53	N/A	N/A	N/A
TR15828|c0_g1_i8	bcc_10645|Cycle_0|Type_0a	True	100.0	888	GAG	AAG	E	K	True	True	True	False	50.0|10.17	C1_21|C2_6	C1_21|C2_53	N/A	N/A	N/A
TR15828|c0_g3_i5	bcc_10645|Cycle_0|Type_0a	True	100.0	2258	GAG	AAG	E	K	True	True	True	False	50.0|10.17	C1_21|C2_6	C1_21|C2_53	N/A	N/A	N/A
TR15828|c0_g3_i4	bcc_10645|Cycle_0|Type_0a	True	100.0	2246	GAG	AAG	E	K	True	True	True	False	50.0|10.17	C1_21|C2_6	C1_21|C2_53	N/A	N/A	N/A
TR15828|c0_g1_i7	bcc_10645|Cycle_1|Type_0a	True	100.0	1464	AGT	AAT	S	N	True	True	True	False	82.52|78.43	C1_85|C2_40	C1_18|C2_11	N/A	N/A	N/A
TR15828|c0_g1_i4	bcc_10645|Cycle_1|Type_0a	True	100.0	1464	AGT	AAT	S	N	True	True	True	False	82.52|78.43	C1_85|C2_40	C1_18|C2_11	N/A	N/A	N/A
TR15828|c0_g1_i2	bcc_10645|Cycle_1|Type_0a	True	100.0	1452	AGT	AAT	S	N	True	True	True	False	82.52|78.43	C1_85|C2_40	C1_18|C2_11	N/A	N/A	N/A
TR15828|c0_g1_i5	bcc_10645|Cycle_1|Type_0a	True	100.0	1280	AGT	AAT	S	N	True	True	True	False	82.52|78.43	C1_85|C2_40	C1_18|C2_11	N/A	N/A	N/A
TR15828|c0_g1_i9	bcc_10645|Cycle_1|Type_0a	True	100.0	1268	AGT	AAT	S	N	True	True	True	False	82.52|78.43	C1_85|C2_40	C1_18|C2_11	N/A	N/A	N/A
TR15828|c0_g1_i3	bcc_10645|Cycle_1|Type_0a	True	100.0	1280	AGT	AAT	S	N	True	True	True	False	82.52|78.43	C1_85|C2_40	C1_18|C2_11	N/A	N/A	N/A
TR15828|c0_g1_i8	bcc_10645|Cycle_1|Type_0a	True	100.0	1268	AGT	AAT	S	N	True	True	True	False	82.52|78.43	C1_85|C2_40	C1_18|C2_11	N/A	N/A	N/A
TR15828|c0_g3_i5	bcc_10645|Cycle_1|Type_0a	True	100.0	1866	AGT	AAT	S	N	True	True	True	False	82.52|78.43	C1_85|C2_40	C1_18|C2_11	N/A	N/A	N/A
TR15828|c0_g3_i4	bcc_10645|Cycle_1|Type_0a	True	100.0	1866	AGT	AAT	S	N	True	True	True	False	82.52|78.43	C1_85|C2_40	C1_18|C2_11	N/A	N/A	N/A
TR15828|c0_g1_i7	bcc_10645|Cycle_2|Type_0a	True	100.0	954	GGA	GAA	G	E	True	True	True	False	57.72|65.52	C1_86|C2_38	C1_63|C2_20	N/A	N/A	N/A
TR15828|c0_g1_i4	bcc_10645|Cycle_2|Type_0a	True	100.0	954	GGA	GAA	G	E	True	True	True	False	57.72|65.52	C1_86|C2_38	C1_63|C2_20	N/A	N/A	N/A
TR15828|c0_g1_i2	bcc_10645|Cycle_2|Type_0a	True	100.0	954	GGA	GAA	G	E	True	True	True	False	57.72|65.52	C1_86|C2_38	C1_63|C2_20	N/A	N/A	N/A
TR15828|c0_g1_i5	bcc_10645|Cycle_2|Type_0a	True	100.0	770	GGA	GAA	G	E	True	True	True	False	57.72|65.52	C1_86|C2_38	C1_63|C2_20	N/A	N/A	N/A
TR15828|c0_g1_i9	bcc_10645|Cycle_2|Type_0a	True	100.0	770	GGA	GAA	G	E	True	True	True	False	57.72|65.52	C1_86|C2_38	C1_63|C2_20	N/A	N/A	N/A
TR15828|c0_g1_i3	bcc_10645|Cycle_2|Type_0a	True	100.0	770	GGA	GAA	G	E	True	True	True	False	57.72|65.52	C1_86|C2_38	C1_63|C2_20	N/A	N/A	N/A
TR15828|c0_g1_i8	bcc_10645|Cycle_2|Type_0a	True	100.0	770	GGA	GAA	G	E	True	True	True	False	57.72|65.52	C1_86|C2_38	C1_63|C2_20	N/A	N/A	N/A
TR15828|c0_g3_i5	bcc_10645|Cycle_2|Type_0a	True	100.0	2376	GGA	GAA	G	E	True	True	True	False	57.72|65.52	C1_86|C2_38	C1_63|C2_20	N/A	N/A	N/A
TR15828|c0_g3_i4	bcc_10645|Cycle_2|Type_0a	True	100.0	2364	GGA	GAA	G	E	True	True	True	False	57.72|65.52	C1_86|C2_38	C1_63|C2_20	N/A	N/A	N/A
TR15828|c0_g1_i7	bcc_10649|Cycle_0|Type_0a	True	100.0	2024	TTA	TTG	L	L	False	True	True	False	75.9|76.35	C1_63|C2_113	C1_20|C2_35	N/A	N/A	N/A
TR15828|c0_g1_i4	bcc_10649|Cycle_0|Type_0a	True	100.0	2024	TTA	TTG	L	L	False	True	True	False	75.9|76.35	C1_63|C2_113	C1_20|C2_35	N/A	N/A	N/A
TR15828|c0_g1_i2	bcc_10649|Cycle_0|Type_0a	True	100.0	2012	TTA	TTG	L	L	False	True	True	False	75.9|76.35	C1_63|C2_113	C1_20|C2_35	N/A	N/A	N/A
TR15828|c0_g1_i5	bcc_10649|Cycle_0|Type_0a	True	100.0	1840	TTA	TTG	L	L	False	True	True	False	75.9|76.35	C1_63|C2_113	C1_20|C2_35	N/A	N/A	N/A
TR15828|c0_g1_i9	bcc_10649|Cycle_0|Type_0a	True	100.0	1828	TTA	TTG	L	L	False	True	True	False	75.9|76.35	C1_63|C2_113	C1_20|C2_35	N/A	N/A	N/A
TR15828|c0_g1_i3	bcc_10649|Cycle_0|Type_0a	True	100.0	1840	TTA	TTG	L	L	False	True	True	False	75.9|76.35	C1_63|C2_113	C1_20|C2_35	N/A	N/A	N/A
TR15828|c0_g1_i8	bcc_10649|Cycle_0|Type_0a	True	100.0	1828	TTA	TTG	L	L	False	True	True	False	75.9|76.35	C1_63|C2_113	C1_20|C2_35	N/A	N/A	N/A
TR15828|c0_g3_i5	bcc_10649|Cycle_0|Type_0a	True	100.0	1306	TTA	TTG	L	L	False	True	True	False	75.9|76.35	C1_63|C2_113	C1_20|C2_35	N/A	N/A	N/A
TR15828|c0_g3_i4	bcc_10649|Cycle_0|Type_0a	True	100.0	1306	TTA	TTG	L	L	False	True	True	False	75.9|76.35	C1_63|C2_113	C1_20|C2_35	N/A	N/A	N/A
TR15828|c0_g1_i7	bcc_10649|Cycle_1|Type_0a	True	100.0	1958	AAG	AAC	K	N	True	True	True	False	0.0|47.83	C1_0|C2_66	C1_84|C2_72	N/A	N/A	N/A
TR15828|c0_g1_i4	bcc_10649|Cycle_1|Type_0a	True	100.0	1958	AAG	AAC	K	N	True	True	True	False	0.0|47.83	C1_0|C2_66	C1_84|C2_72	N/A	N/A	N/A
TR15828|c0_g1_i2	bcc_10649|Cycle_1|Type_0a	True	100.0	1946	AAG	AAC	K	N	True	True	True	False	0.0|47.83	C1_0|C2_66	C1_84|C2_72	N/A	N/A	N/A
TR15828|c0_g1_i5	bcc_10649|Cycle_1|Type_0a	True	100.0	1774	AAG	AAC	K	N	True	True	True	False	0.0|47.83	C1_0|C2_66	C1_84|C2_72	N/A	N/A	N/A
TR15828|c0_g1_i9	bcc_10649|Cycle_1|Type_0a	True	100.0	1762	AAG	AAC	K	N	True	True	True	False	0.0|47.83	C1_0|C2_66	C1_84|C2_72	N/A	N/A	N/A
TR15828|c0_g1_i3	bcc_10649|Cycle_1|Type_0a	True	100.0	1774	AAG	AAC	K	N	True	True	True	False	0.0|47.83	C1_0|C2_66	C1_84|C2_72	N/A	N/A	N/A
TR15828|c0_g1_i8	bcc_10649|Cycle_1|Type_0a	True	100.0	1762	AAG	AAC	K	N	True	True	True	False	0.0|47.83	C1_0|C2_66	C1_84|C2_72	N/A	N/A	N/A
TR15828|c0_g3_i5	bcc_10649|Cycle_1|Type_0a	True	100.0	1372	AAG	AAC	K	N	True	True	True	False	0.0|47.83	C1_0|C2_66	C1_84|C2_72	N/A	N/A	N/A
TR15828|c0_g3_i4	bcc_10649|Cycle_1|Type_0a	True	100.0	1372	AAG	AAC	K	N	True	True	True	False	0.0|47.83	C1_0|C2_66	C1_84|C2_72	N/A	N/A	N/A
TR8935|c0_g1_i1	bcc_106529|Cycle_0|Type_0a	True	100.0	595	GGT	TGT	G	C	True	False	False	False	11.11|61.11	C1_1|C2_11	C1_8|C2_7	N/A	N/A	N/A
TR8935|c0_g1_i1	bcc_106530|Cycle_0|Type_0a	True	100.0	488	TCA	TCG	S	S	False	False	False	False	24.59|6.9	C1_15|C2_2	C1_46|C2_27	N/A	N/A	N/A
TR8935|c0_g1_i1	bcc_106531|Cycle_0|Type_0a	True	100.0	156	CCA	CTA	P	L	True	False	False	False	9.09|6.45	C1_2|C2_4	C1_20|C2_58	N/A	N/A	N/A
TR8977|c0_g1_i1	bcc_106574|Cycle_0|Type_0a	True	100.0	61	AAC	AAT	N	N	False	False	False	False	28.57|0.0	C1_2|C2_0	C1_5|C2_2	N/A	N/A	N/A
TR8977|c0_g1_i1	bcc_106575|Cycle_0|Type_0a	True	100.0	187	TAC	TAT	Y	Y	False	False	False	False	83.33|100.0	C1_10|C2_31	C1_2|C2_0	N/A	N/A	N/A
TR8977|c0_g1_i1	bcc_106576|Cycle_0|Type_0a	True	100.0	310	TCA	TCG	S	S	False	False	False	False	23.08|100.0	C1_3|C2_2	C1_10|C2_0	N/A	N/A	N/A
TR6678|c0_g1_i2	bcc_106586|Cycle_0|Type_0a	False	100.0	602	N/A	N/A	N/A	N/A	N/A	False	True	False	90.63|100.0	C1_29|C2_24	C1_3|C2_0	N/A	N/A	N/A
TR6678|c0_g1_i1	bcc_106586|Cycle_0|Type_0a	False	100.0	1443	N/A	N/A	N/A	N/A	N/A	False	True	False	90.63|100.0	C1_29|C2_24	C1_3|C2_0	N/A	N/A	N/A
TR14682|c0_g2_i2	bcc_10667|Cycle_0|Type_0a	True	100.0	549	TTT	CTT	F	L	True	False	True	False	82.14|70.19	C1_69|C2_73	C1_15|C2_31	N/A	N/A	N/A
TR14682|c0_g2_i5	bcc_10667|Cycle_0|Type_0a	True	100.0	548	TTT	CTT	F	L	True	False	True	False	82.14|70.19	C1_69|C2_73	C1_15|C2_31	N/A	N/A	N/A
TR14682|c0_g2_i1	bcc_10667|Cycle_0|Type_0a	True	100.0	549	TTT	CTT	F	L	True	False	True	False	82.14|70.19	C1_69|C2_73	C1_15|C2_31	N/A	N/A	N/A
TR14682|c0_g2_i3	bcc_10667|Cycle_0|Type_0a	True	100.0	548	TTT	CTT	F	L	True	False	True	False	82.14|70.19	C1_69|C2_73	C1_15|C2_31	N/A	N/A	N/A
TR10760|c1_g1_i1	bcc_106756|Cycle_0|Type_0a	False	100.0	793	N/A	N/A	N/A	N/A	N/A	False	False	False	0.0|75.0	C1_0|C2_6	C1_1|C2_2	N/A	N/A	N/A
TR7016|c0_g1_i1	bcc_106765|Cycle_0|Type_0a	True	100.0	339	ACG	ATG	T	M	True	True	False	False	0.0|25.0	C1_0|C2_2	C1_9|C2_6	N/A	N/A	N/A
TR7016|c0_g2_i1	bcc_106765|Cycle_0|Type_0a	True	100.0	339	ACG	ATG	T	M	True	True	False	False	0.0|25.0	C1_0|C2_2	C1_9|C2_6	N/A	N/A	N/A
TR7474|c0_g1_i1	bcc_106780|Cycle_0|Type_0a	True	100.0	290	TCG	TCC	S	S	False	True	False	False	23.08|28.57	C1_3|C2_2	C1_10|C2_5	N/A	N/A	N/A
TR7474|c0_g2_i1	bcc_106780|Cycle_0|Type_0a	True	100.0	290	TCG	TCC	S	S	False	True	False	False	23.08|28.57	C1_3|C2_2	C1_10|C2_5	N/A	N/A	N/A
TR7474|c0_g1_i1	bcc_106781|Cycle_0|Type_0a	True	100.0	175	CGG	CAG	R	Q	True	True	False	False	7.14|33.33	C1_2|C2_3	C1_26|C2_6	N/A	N/A	N/A
TR7474|c0_g2_i1	bcc_106781|Cycle_0|Type_0a	True	100.0	175	CGG	CAG	R	Q	True	True	False	False	7.14|33.33	C1_2|C2_3	C1_26|C2_6	N/A	N/A	N/A
TR8969|c1_g1_i1	bcc_106885|Cycle_0|Type_0a	True	100.0	300	GGG	GTG	G	V	True	False	True	False	28.57|42.86	C1_6|C2_3	C1_15|C2_4	N/A	N/A	N/A
TR8969|c1_g1_i2	bcc_106885|Cycle_0|Type_0a	True	100.0	300	GGG	GTG	G	V	True	False	True	False	28.57|42.86	C1_6|C2_3	C1_15|C2_4	N/A	N/A	N/A
TR12232|c0_g1_i3	bcc_10697|Cycle_0|Type_0a	True	100.0	1641	CCT	CGT	P	R	True	False	True	False	82.42|100.0	C1_75|C2_65	C1_16|C2_0	N/A	N/A	N/A
TR12232|c0_g1_i4	bcc_10697|Cycle_0|Type_0a	True	100.0	1641	CCT	CGT	P	R	True	False	True	False	82.42|100.0	C1_75|C2_65	C1_16|C2_0	N/A	N/A	N/A
TR12232|c0_g1_i2	bcc_10697|Cycle_0|Type_0a	True	100.0	1641	CCT	CGT	P	R	True	False	True	False	82.42|100.0	C1_75|C2_65	C1_16|C2_0	N/A	N/A	N/A
TR12232|c0_g1_i1	bcc_10697|Cycle_0|Type_0a	True	100.0	1641	CCT	CGT	P	R	True	False	True	False	82.42|100.0	C1_75|C2_65	C1_16|C2_0	N/A	N/A	N/A
TR721|c0_g2_i1	bcc_106980|Cycle_0|Type_0a	True	100.0	779	AAT	AGT	N	S	True	False	False	False	6.67|0.0	C1_2|C2_0	C1_28|C2_3	N/A	N/A	N/A
TR12069|c0_g1_i1	bcc_1069|Cycle_0|Type_0a	False	100.0	1185	N/A	N/A	N/A	N/A	N/A	False	False	False	3.61|0.0	C1_3|C2_0	C1_80|C2_6	N/A	N/A	N/A
TR8931|c1_g1_i1	bcc_107010|Cycle_0|Type_0a	True	100.0	349	AGA	ATA	R	I	True	False	False	False	100.0|15.38	C1_27|C2_2	C1_0|C2_11	N/A	N/A	N/A
TR5278|c0_g1_i1	bcc_107050|Cycle_0|Type_0a	True	100.0	1322	ACG	ATG	T	M	True	True	False	False	51.43|0.0	C1_18|C2_0	C1_17|C2_92	N/A	N/A	N/A
TR5278|c0_g2_i1	bcc_107050|Cycle_0|Type_0a	False	100.0	1423	N/A	N/A	N/A	N/A	N/A	True	False	False	51.43|0.0	C1_18|C2_0	C1_17|C2_92	N/A	N/A	N/A
TR10248|c0_g1_i1	bcc_107079|Cycle_0|Type_0a	True	100.0	260	GCT	ACT	A	T	True	True	True	False	80.0|0.0	C1_4|C2_0	C1_1|C2_4	N/A	N/A	N/A
TR12069|c0_g1_i1	bcc_1070|Cycle_0|Type_0a	False	100.0	1066	N/A	N/A	N/A	N/A	N/A	False	False	False	23.08|80.28	C1_15|C2_57	C1_50|C2_14	N/A	N/A	N/A
TR7399|c0_g1_i1	bcc_107103|Cycle_0|Type_0a	True	100.0	390	CCG	CTG	P	L	True	False	False	False	0.0|16.67	C1_0|C2_2	C1_9|C2_10	N/A	N/A	N/A
TR14379|c0_g1_i1	bcc_10710|Cycle_0|Type_0a	True	100.0	466	CCG	CCA	P	P	False	False	False	False	40.09|32.42	C1_182|C2_106	C1_272|C2_221	N/A	N/A	N/A
TR14379|c0_g1_i1	bcc_10712|Cycle_0|Type_0a	True	100.0	749	GTC	ATC	V	I	True	False	False	False	63.14|93.4	C1_149|C2_297	C1_87|C2_21	N/A	N/A	N/A
TR2988|c0_g2_i2	bcc_107143|Cycle_0|Type_0a	True	100.0	1053	CAT	AAT	H	N	True	False	True	False	100.0|54.02	C1_10|C2_47	C1_0|C2_40	N/A	N/A	N/A
TR9035|c0_g1_i1	bcc_107159|Cycle_0|Type_0a	True	100.0	251	ATG	ACG	M	T	True	False	False	False	76.6|100.0	C1_36|C2_91	C1_11|C2_0	N/A	N/A	N/A
TR9629|c1_g2_i1	bcc_107166|Cycle_0|Type_0a	True	100.0	194	AGG	AGA	R	R	False	False	False	False	60.0|57.89	C1_24|C2_22	C1_16|C2_16	N/A	N/A	N/A
TR9629|c1_g1_i1	bcc_107169|Cycle_0|Type_0a	True	100.0	170	CGC	CAC	R	H	True	False	False	False	25.0|3.03	C1_1|C2_1	C1_3|C2_32	N/A	N/A	N/A
TR14751|c0_g1_i2	bcc_107196|Cycle_0|Type_0a	True	100.0	43	CCC	ACC	P	T	True	False	True	False	0.0|6.38	C1_0|C2_3	C1_2|C2_44	N/A	N/A	N/A
TR12069|c0_g1_i1	bcc_1071|Cycle_0|Type_0a	False	100.0	1016	N/A	N/A	N/A	N/A	N/A	False	False	False	50.0|0.0	C1_2|C2_0	C1_2|C2_0	N/A	N/A	N/A
TR12069|c0_g1_i1	bcc_1071|Cycle_1|Type_0a	False	100.0	1008	N/A	N/A	N/A	N/A	N/A	False	False	False	40.0|0.0	C1_2|C2_0	C1_3|C2_0	N/A	N/A	N/A
TR526|c0_g1_i1	bcc_10724|Cycle_1|Type_0a	False	100.0	1081	N/A	N/A	N/A	N/A	N/A	False	False	False	58.98|54.82	C1_174|C2_108	C1_121|C2_89	N/A	N/A	N/A
TR12894|c0_g1_i1	bcc_107277|Cycle_0|Type_0a	False	100.0	369	N/A	N/A	N/A	N/A	N/A	False	False	False	56.25|70.83	C1_18|C2_51	C1_14|C2_21	N/A	N/A	N/A
TR6735|c0_g1_i1	bcc_107307|Cycle_0|Type_0a	True	100.0	972	ACT	ACA	T	T	False	False	False	False	78.18|40.0	C1_43|C2_4	C1_12|C2_6	N/A	N/A	N/A
TR6228|c1_g1_i1	bcc_107310|Cycle_0|Type_0a	True	100.0	237	GGA	GTA	G	V	True	False	False	False	90.63|100.0	C1_29|C2_6	C1_3|C2_0	N/A	N/A	N/A
TR3113|c0_g2_i1	bcc_107347|Cycle_0|Type_0a	True	100.0	852	CAG	TAG	Q	*	True	False	False	False	84.21|95.65	C1_16|C2_22	C1_3|C2_1	N/A	N/A	N/A
TR14618|c2_g3_i5	bcc_10736|Cycle_0|Type_0a	False	100.0	698	N/A	N/A	N/A	N/A	N/A	False	True	False	70.27|82.35	C1_130|C2_140	C1_55|C2_30	N/A	N/A	N/A
TR14618|c2_g3_i2	bcc_10736|Cycle_0|Type_0a	False	100.0	698	N/A	N/A	N/A	N/A	N/A	False	True	False	70.27|82.35	C1_130|C2_140	C1_55|C2_30	N/A	N/A	N/A
TR17940|c0_g1_i1	bcc_107380|Cycle_0|Type_0a	True	100.0	205	CAG	CGG	Q	R	True	False	False	False	100.0|64.29	C1_16|C2_9	C1_0|C2_5	N/A	N/A	N/A
TR2996|c0_g2_i1	bcc_10738|Cycle_0|Type_0a	False	100.0	42	N/A	N/A	N/A	N/A	N/A	False	False	False	71.43|88.24	C1_5|C2_15	C1_2|C2_2	N/A	N/A	N/A
TR15850|c0_g2_i1	bcc_107396|Cycle_0|Type_0a	True	100.0	320	AGG	AGC	R	S	True	False	False	False	63.64|50.0	C1_14|C2_4	C1_8|C2_4	N/A	N/A	N/A
TR15704|c1_g3_i1	bcc_107528|Cycle_0|Type_0a	True	97.59	39	GGG	GTG	G	V	True	False	False	False	63.64|100.0	C1_7|C2_3	C1_4|C2_0	N/A	N/A	N/A
TR5925|c0_g1_i1	bcc_107565|Cycle_0|Type_0a	True	100.0	300	CAT	CTT	H	L	True	True	False	False	21.74|0.0	C1_5|C2_0	C1_18|C2_28	N/A	N/A	N/A
TR5925|c0_g2_i1	bcc_107565|Cycle_0|Type_0a	True	100.0	300	ATG	AAG	M	K	True	True	False	False	21.74|0.0	C1_5|C2_0	C1_18|C2_28	N/A	N/A	N/A
TR496|c0_g1_i1	bcc_107666|Cycle_0|Type_0a	True	100.0	161	GGG	GGT	G	G	False	True	False	False	91.18|100.0	C1_31|C2_1	C1_3|C2_0	N/A	N/A	N/A
TR496|c0_g2_i1	bcc_107666|Cycle_0|Type_0a	True	100.0	193	GGG	GGT	G	G	False	True	False	False	91.18|100.0	C1_31|C2_1	C1_3|C2_0	N/A	N/A	N/A
TR13791|c0_g2_i1	bcc_10769|Cycle_0|Type_0a	False	100.0	59	N/A	N/A	N/A	N/A	N/A	False	False	False	26.03|48.7	C1_38|C2_131	C1_108|C2_138	N/A	N/A	N/A
TR13791|c0_g2_i1	bcc_10770|Cycle_0|Type_0a	False	100.0	107	N/A	N/A	N/A	N/A	N/A	False	False	False	30.0|36.16	C1_42|C2_64	C1_98|C2_113	N/A	N/A	N/A
TR13791|c0_g2_i1	bcc_10770|Cycle_1|Type_0a	True	100.0	207	GAA	GTA	E	V	True	False	False	False	61.48|42.86	C1_83|C2_54	C1_52|C2_72	N/A	N/A	N/A
TR13791|c0_g2_i1	bcc_10771|Cycle_0|Type_0a	True	100.0	281	TTT	TTA	F	L	True	True	False	False	47.06|53.66	C1_56|C2_22	C1_63|C2_19	N/A	N/A	N/A
TR3695|c0_g1_i1	bcc_107720|Cycle_0|Type_0a	False	100.0	49	N/A	N/A	N/A	N/A	N/A	False	False	False	100.0|5.13	C1_2|C2_2	C1_0|C2_37	N/A	N/A	N/A
TR3695|c0_g1_i1	bcc_107721|Cycle_0|Type_0a	True	100.0	438	ATG	GTG	M	V	True	False	False	False	100.0|5.36	C1_14|C2_3	C1_0|C2_53	N/A	N/A	N/A
TR13791|c0_g2_i1	bcc_10772|Cycle_1|Type_0a	True	100.0	389	AAG	AAC	K	N	True	True	False	False	55.36|35.29	C1_31|C2_6	C1_25|C2_11	N/A	N/A	N/A
TR18262|c0_g1_i1	bcc_10772|Cycle_1|Type_0a	True	100.0	1070	AAG	AAC	K	N	True	True	False	False	55.36|35.29	C1_31|C2_6	C1_25|C2_11	N/A	N/A	N/A
TR13791|c0_g2_i1	bcc_10772|Cycle_2|Type_0a	True	100.0	396	TAT	TCT	Y	S	True	True	False	False	54.39|7.69	C1_31|C2_1	C1_26|C2_12	N/A	N/A	N/A
TR18262|c0_g1_i1	bcc_10772|Cycle_2|Type_0a	True	100.0	1077	TAT	TCT	Y	S	True	True	False	False	54.39|7.69	C1_31|C2_1	C1_26|C2_12	N/A	N/A	N/A
TR17116|c0_g1_i1	bcc_107740|Cycle_0|Type_0a	True	100.0	310	ACC	AAC	T	N	True	False	False	False	11.11|11.11	C1_3|C2_2	C1_24|C2_16	N/A	N/A	N/A
TR7839|c0_g1_i1	bcc_107748|Cycle_0|Type_0a	True	100.0	500	AGG	GGG	R	G	True	False	False	False	100.0|70.0	C1_27|C2_7	C1_0|C2_3	N/A	N/A	N/A
TR11092|c0_g1_i1	bcc_107767|Cycle_0|Type_0a	True	100.0	782	GTG	ATG	V	M	True	False	False	False	42.55|85.0	C1_20|C2_17	C1_27|C2_3	N/A	N/A	N/A
TR11092|c0_g1_i1	bcc_107767|Cycle_1|Type_0a	True	100.0	556	GGT	GAT	G	D	True	False	False	False	52.46|35.29	C1_32|C2_6	C1_29|C2_11	N/A	N/A	N/A
TR7972|c0_g1_i1	bcc_107787|Cycle_0|Type_0a	True	100.0	1321	AAT	TAT	N	Y	True	True	False	False	0.0|6.67	C1_0|C2_2	C1_20|C2_28	N/A	N/A	N/A
TR7972|c0_g2_i1	bcc_107787|Cycle_0|Type_0a	True	100.0	274	AAT	TAT	N	Y	True	True	False	False	0.0|6.67	C1_0|C2_2	C1_20|C2_28	N/A	N/A	N/A
TR18055|c0_g1_i1	bcc_107794|Cycle_0|Type_0a	True	100.0	370	CAT	CGT	H	R	True	True	False	False	100.0|83.33	C1_6|C2_10	C1_0|C2_2	N/A	N/A	N/A
TR18055|c0_g2_i1	bcc_107794|Cycle_0|Type_0a	True	100.0	370	CAT	CGT	H	R	True	True	False	False	100.0|83.33	C1_6|C2_10	C1_0|C2_2	N/A	N/A	N/A
TR15079|c0_g3_i2	bcc_107814|Cycle_0|Type_0a	True	100.0	1603	TTG	TCG	L	S	True	True	False	False	36.36|100.0	C1_4|C2_7	C1_7|C2_0	N/A	N/A	N/A
TR15207|c0_g1_i1	bcc_107814|Cycle_0|Type_0a	True	100.0	121	TTG	TCG	L	S	True	True	False	False	36.36|100.0	C1_4|C2_7	C1_7|C2_0	N/A	N/A	N/A
TR15207|c0_g3_i1	bcc_107814|Cycle_0|Type_0a	True	100.0	702	TTG	TCG	L	S	True	True	False	False	36.36|100.0	C1_4|C2_7	C1_7|C2_0	N/A	N/A	N/A
TR4153|c0_g1_i1	bcc_107891|Cycle_0|Type_0a	True	100.0	955	GAC	GAT	D	D	False	False	False	False	95.65|31.91	C1_44|C2_15	C1_2|C2_32	N/A	N/A	N/A
TR10210|c0_g1_i1	bcc_107914|Cycle_0|Type_0a	True	100.0	103	GTT	GAT	V	D	True	False	False	False	0.0|13.33	C1_0|C2_2	C1_3|C2_13	N/A	N/A	N/A
TR3134|c0_g1_i1	bcc_107933|Cycle_0|Type_0a	True	100.0	75	GGC	GGT	G	G	False	False	False	False	0.0|72.09	C1_0|C2_31	C1_16|C2_12	N/A	N/A	N/A
TR3134|c0_g1_i1	bcc_107933|Cycle_2|Type_0a	True	100.0	57	ATG	ATT	M	I	True	False	False	False	100.0|85.71	C1_16|C2_12	C1_0|C2_2	N/A	N/A	N/A
TR17368|c0_g1_i1	bcc_107988|Cycle_0|Type_0a	True	100.0	538	CTA	TTA	L	L	False	False	False	False	10.91|0.0	C1_6|C2_0	C1_49|C2_30	N/A	N/A	N/A
TR13135|c0_g2_i1	bcc_108041|Cycle_0|Type_0a	True	100.0	204	GCA	TCA	A	S	True	False	False	False	80.36|68.75	C1_45|C2_11	C1_11|C2_5	N/A	N/A	N/A
TR13135|c0_g2_i1	bcc_108042|Cycle_0|Type_0a	True	100.0	279	CTT	ATT	L	I	True	False	False	False	44.12|66.67	C1_15|C2_16	C1_19|C2_8	N/A	N/A	N/A
TR13135|c0_g2_i1	bcc_108043|Cycle_0|Type_0a	True	100.0	335	AAG	AGG	K	R	True	False	False	False	100.0|85.29	C1_22|C2_29	C1_0|C2_5	N/A	N/A	N/A
TR7649|c0_g1_i1	bcc_108057|Cycle_0|Type_0a	True	100.0	468	CTT	CTC	L	L	False	False	False	False	80.0|6.38	C1_20|C2_3	C1_5|C2_44	N/A	N/A	N/A
TR7649|c0_g1_i1	bcc_108058|Cycle_0|Type_0a	True	100.0	420	AAG	AAT	K	N	True	False	False	False	38.1|96.94	C1_8|C2_95	C1_13|C2_3	N/A	N/A	N/A
TR1980|c0_g1_i1	bcc_108092|Cycle_0|Type_0a	True	100.0	212	TCG	TCA	S	S	False	False	False	False	37.5|0.0	C1_3|C2_0	C1_5|C2_4	N/A	N/A	N/A
TR18258|c0_g1_i1	bcc_108157|Cycle_0|Type_0a	True	100.0	942	AAG	AAT	K	N	True	False	True	False	0.0|50.0	C1_0|C2_2	C1_0|C2_2	N/A	N/A	N/A
TR15509|c6_g1_i1	bcc_10817|Cycle_0|Type_0a	True	100.0	518	GTG	GTT	V	V	False	False	False	False	50.51|68.35	C1_150|C2_95	C1_147|C2_44	N/A	N/A	N/A
TR15509|c6_g1_i1	bcc_10818|Cycle_0|Type_0a	True	100.0	320	GTG	GTA	V	V	False	False	False	False	45.65|80.67	C1_63|C2_96	C1_75|C2_23	N/A	N/A	N/A
TR15509|c6_g3_i1	bcc_10822|Cycle_0|Type_0a	True	100.0	432	CGC	CAC	R	H	True	False	True	False	58.1|31.03	C1_61|C2_18	C1_44|C2_40	N/A	N/A	N/A
TR12090|c0_g1_i2	bcc_108358|Cycle_0|Type_0a	True	100.0	131	TTC	CTC	F	L	True	False	True	False	100.0|9.09	C1_6|C2_1	C1_0|C2_10	N/A	N/A	N/A
TR12090|c0_g1_i1	bcc_108358|Cycle_0|Type_0a	True	100.0	131	TTC	CTC	F	L	True	False	True	False	100.0|9.09	C1_6|C2_1	C1_0|C2_10	N/A	N/A	N/A
TR8528|c0_g3_i1	bcc_10836|Cycle_0|Type_0a	True	100.0	987	TTA	TCA	L	S	True	False	False	False	98.8|82.93	C1_164|C2_102	C1_2|C2_21	N/A	N/A	N/A
TR8528|c0_g3_i1	bcc_10837|Cycle_0|Type_0a	True	100.0	632	CCG	CCA	P	P	False	True	False	False	8.51|0.0	C1_64|C2_0	C1_688|C2_682	N/A	N/A	N/A
TR7073|c0_g1_i3	bcc_108458|Cycle_0|Type_0a	True	100.0	211	GGA	CGA	G	R	True	False	True	False	100.0|77.14	C1_30|C2_27	C1_0|C2_8	N/A	N/A	N/A
TR7073|c0_g1_i2	bcc_108458|Cycle_0|Type_0a	True	100.0	211	GGA	CGA	G	R	True	False	True	False	100.0|77.14	C1_30|C2_27	C1_0|C2_8	N/A	N/A	N/A
TR7073|c0_g1_i1	bcc_108458|Cycle_0|Type_0a	True	100.0	211	GGA	CGA	G	R	True	False	True	False	100.0|77.14	C1_30|C2_27	C1_0|C2_8	N/A	N/A	N/A
TR7073|c0_g1_i3	bcc_108460|Cycle_0|Type_0a	False	100.0	789	N/A	N/A	N/A	N/A	N/A	False	True	False	0.0|40.38	C1_0|C2_21	C1_3|C2_31	N/A	N/A	N/A
TR7073|c0_g1_i2	bcc_108460|Cycle_0|Type_0a	False	100.0	674	N/A	N/A	N/A	N/A	N/A	False	True	False	0.0|40.38	C1_0|C2_21	C1_3|C2_31	N/A	N/A	N/A
TR7073|c0_g1_i1	bcc_108460|Cycle_0|Type_0a	True	100.0	958	AAA	GAA	K	E	True	False	True	False	0.0|40.38	C1_0|C2_21	C1_3|C2_31	N/A	N/A	N/A
TR16485|c3_g11_i1	bcc_10847|Cycle_0|Type_0a	True	100.0	212	TAC	TGC	Y	C	True	False	True	False	30.19|5.81	C1_32|C2_10	C1_74|C2_162	N/A	N/A	N/A
TR15521|c1_g4_i13	bcc_10849|Cycle_0|Type_0a	True	100.0	296	GAG	GGG	E	G	True	False	True	False	99.49|76.19	C1_194|C2_160	C1_1|C2_50	N/A	N/A	N/A
TR15521|c1_g4_i1	bcc_10849|Cycle_0|Type_0a	True	100.0	296	GAG	GGG	E	G	True	False	True	False	99.49|76.19	C1_194|C2_160	C1_1|C2_50	N/A	N/A	N/A
TR15521|c1_g4_i3	bcc_10849|Cycle_0|Type_0a	True	100.0	205	GAG	GGG	E	G	True	False	True	False	99.49|76.19	C1_194|C2_160	C1_1|C2_50	N/A	N/A	N/A
TR7905|c1_g1_i2	bcc_108556|Cycle_0|Type_0a	True	92.77	1501	TCC	TAC	S	Y	True	False	True	False	100.0|20.0	C1_1|C2_2	C1_0|C2_8	N/A	N/A	N/A
TR7905|c1_g1_i1	bcc_108556|Cycle_0|Type_0a	True	92.77	1331	TCC	TAC	S	Y	True	False	True	False	100.0|20.0	C1_1|C2_2	C1_0|C2_8	N/A	N/A	N/A
TR7905|c1_g1_i3	bcc_108556|Cycle_0|Type_0a	True	92.77	1200	TCC	TAC	S	Y	True	False	True	False	100.0|20.0	C1_1|C2_2	C1_0|C2_8	N/A	N/A	N/A
TR551|c0_g1_i1	bcc_108642|Cycle_0|Type_0a	True	100.0	293	GCG	GAG	A	E	True	False	False	False	100.0|76.0	C1_7|C2_19	C1_0|C2_6	N/A	N/A	N/A
TR10351|c0_g1_i1	bcc_108647|Cycle_0|Type_0a	True	100.0	426	GAA	GGA	E	G	True	False	False	False	26.47|25.0	C1_9|C2_1	C1_25|C2_3	N/A	N/A	N/A
TR7676|c0_g1_i1	bcc_1086|Cycle_0|Type_0a	True	100.0	476	GCC	GCG	A	A	False	False	False	False	57.61|63.49	C1_367|C2_240	C1_270|C2_138	N/A	N/A	N/A
TR14022|c2_g1_i2	bcc_108761|Cycle_0|Type_0a	True	100.0	403	CCA	CCT	P	P	False	True	False	False	0.0|100.0	C1_0|C2_3	C1_19|C2_0	N/A	N/A	N/A
TR7676|c0_g1_i1	bcc_1087|Cycle_1|Type_0a	True	100.0	386	TCA	TCC	S	S	False	False	False	False	96.0|58.75	C1_24|C2_47	C1_1|C2_33	N/A	N/A	N/A
TR13911|c0_g2_i1	bcc_108885|Cycle_0|Type_0a	True	100.0	1769	GGA	AGA	G	R	True	False	False	False	22.12|0.0	C1_25|C2_0	C1_88|C2_47	N/A	N/A	N/A
TR7676|c0_g1_i1	bcc_1088|Cycle_0|Type_0a	False	100.0	223	N/A	N/A	N/A	N/A	N/A	False	False	False	59.35|51.11	C1_73|C2_69	C1_50|C2_66	N/A	N/A	N/A
TR10474|c0_g1_i1	bcc_108997|Cycle_0|Type_0a	True	100.0	358	CGT	CGC	R	R	False	False	False	False	66.67|17.74	C1_10|C2_11	C1_5|C2_51	N/A	N/A	N/A
TR5199|c0_g1_i1	bcc_109066|Cycle_0|Type_0a	False	100.0	567	N/A	N/A	N/A	N/A	N/A	False	False	False	0.0|100.0	C1_0|C2_16	C1_5|C2_0	N/A	N/A	N/A
TR5199|c0_g1_i1	bcc_109066|Cycle_2|Type_0a	False	100.0	566	N/A	N/A	N/A	N/A	N/A	False	False	False	100.0|0.0	C1_2|C2_0	C1_0|C2_16	N/A	N/A	N/A
TR4183|c0_g1_i1	bcc_109115|Cycle_0|Type_0a	True	100.0	447	TCC	TCG	S	S	False	False	False	False	40.0|0.0	C1_4|C2_0	C1_6|C2_24	N/A	N/A	N/A
TR15137|c0_g1_i2	bcc_10915|Cycle_0|Type_0a	False	100.0	82	N/A	N/A	N/A	N/A	N/A	False	False	False	100.0|66.67	C1_20|C2_8	C1_0|C2_4	N/A	N/A	N/A
TR7156|c1_g1_i1	bcc_109178|Cycle_0|Type_0a	True	100.0	696	GGG	GAG	G	E	True	False	False	False	64.71|0.0	C1_11|C2_0	C1_6|C2_4	N/A	N/A	N/A
TR7156|c1_g1_i1	bcc_109179|Cycle_0|Type_0a	False	100.0	127	N/A	N/A	N/A	N/A	N/A	False	False	False	20.0|0.0	C1_2|C2_0	C1_8|C2_3	N/A	N/A	N/A
TR14779|c0_g2_i1	bcc_1092|Cycle_0|Type_0a	True	100.0	219	GGG	GAG	G	E	True	False	False	False	75.0|63.64	C1_18|C2_7	C1_6|C2_4	N/A	N/A	N/A
TR8654|c0_g1_i1	bcc_109350|Cycle_0|Type_0a	True	100.0	235	GTG	GTA	V	V	False	False	False	False	100.0|16.28	C1_1|C2_7	C1_0|C2_36	N/A	N/A	N/A
TR8654|c0_g2_i1	bcc_109352|Cycle_0|Type_0a	True	100.0	257	AAG	GAG	K	E	True	False	False	False	100.0|9.09	C1_11|C2_1	C1_0|C2_10	N/A	N/A	N/A
TR8654|c0_g1_i1	bcc_109353|Cycle_0|Type_0a	True	100.0	707	AGC	AAC	S	N	True	False	False	False	60.0|100.0	C1_42|C2_3	C1_28|C2_0	N/A	N/A	N/A
TR8654|c0_g1_i1	bcc_109354|Cycle_0|Type_0a	True	100.0	592	AAC	AAT	N	N	False	False	False	False	10.0|38.89	C1_2|C2_7	C1_18|C2_11	N/A	N/A	N/A
TR18427|c0_g1_i1	bcc_109370|Cycle_0|Type_0a	True	100.0	371	CAA	CGA	Q	R	True	False	False	False	87.5|80.0	C1_21|C2_40	C1_3|C2_10	N/A	N/A	N/A
TR12236|c0_g1_i2	bcc_10937|Cycle_0|Type_0a	True	100.0	1638	GCC	GCT	A	A	False	False	True	False	29.0|26.88	C1_29|C2_25	C1_71|C2_68	N/A	N/A	N/A
TR12236|c0_g1_i1	bcc_10937|Cycle_0|Type_0a	True	100.0	1625	GCC	GCT	A	A	False	False	True	False	29.0|26.88	C1_29|C2_25	C1_71|C2_68	N/A	N/A	N/A
TR12236|c0_g1_i2	bcc_10939|Cycle_0|Type_0a	True	100.0	1793	CGT	CAT	R	H	True	False	True	False	17.13|29.73	C1_31|C2_44	C1_150|C2_104	N/A	N/A	N/A
TR12236|c0_g1_i1	bcc_10939|Cycle_0|Type_0a	True	100.0	1780	CGT	CAT	R	H	True	False	True	False	17.13|29.73	C1_31|C2_44	C1_150|C2_104	N/A	N/A	N/A
TR14779|c0_g2_i1	bcc_1093|Cycle_0|Type_0a	True	100.0	418	GCT	GCC	A	A	False	False	False	False	9.95|29.63	C1_19|C2_8	C1_172|C2_19	N/A	N/A	N/A
TR14779|c0_g2_i1	bcc_1094|Cycle_0|Type_0a	True	100.0	613	ATT	ATA	I	I	False	False	False	False	33.33|20.42	C1_29|C2_29	C1_58|C2_113	N/A	N/A	N/A
TR3623|c0_g1_i1	bcc_109554|Cycle_0|Type_0a	True	100.0	680	GGT	GGG	G	G	False	True	False	False	33.33|100.0	C1_1|C2_6	C1_2|C2_0	N/A	N/A	N/A
TR3623|c0_g2_i1	bcc_109554|Cycle_0|Type_0a	True	100.0	680	GGT	GGG	G	G	False	True	False	False	33.33|100.0	C1_1|C2_6	C1_2|C2_0	N/A	N/A	N/A
TR157|c0_g1_i1	bcc_109624|Cycle_0|Type_0a	True	100.0	77	TTG	TCG	L	S	True	False	False	False	60.0|100.0	C1_3|C2_6	C1_2|C2_0	N/A	N/A	N/A
TR6733|c0_g3_i1	bcc_109643|Cycle_0|Type_0a	True	100.0	1042	ACA	ATA	T	I	True	False	False	False	63.16|100.0	C1_48|C2_63	C1_28|C2_0	N/A	N/A	N/A
TR6733|c0_g3_i1	bcc_109645|Cycle_0|Type_0a	True	100.0	562	CTT	CCT	L	P	True	False	False	False	10.43|0.0	C1_17|C2_0	C1_146|C2_59	N/A	N/A	N/A
TR15198|c9_g7_i1	bcc_109648|Cycle_0|Type_0a	True	100.0	203	TGC	TAC	C	Y	True	False	False	False	100.0|0.0	C1_2|C2_0	C1_0|C2_4	N/A	N/A	N/A
TR14779|c0_g1_i1	bcc_1096|Cycle_0|Type_0a	True	100.0	632	CGT	CGA	R	R	False	False	False	False	76.69|62.1	C1_102|C2_77	C1_31|C2_47	N/A	N/A	N/A
TR4166|c0_g1_i1	bcc_109766|Cycle_0|Type_0a	True	100.0	332	GCA	ACA	A	T	True	False	False	False	31.25|100.0	C1_5|C2_3	C1_11|C2_0	N/A	N/A	N/A
TR15020|c0_g1_i1	bcc_109782|Cycle_0|Type_0a	True	100.0	552	TTG	TTA	L	L	False	False	False	False	63.64|86.36	C1_14|C2_19	C1_8|C2_3	N/A	N/A	N/A
TR2822|c0_g1_i1	bcc_109787|Cycle_0|Type_0a	True	100.0	410	GCA	GCG	A	A	False	False	False	False	62.5|100.0	C1_5|C2_14	C1_3|C2_0	N/A	N/A	N/A
TR3353|c1_g1_i1	bcc_109788|Cycle_0|Type_0a	True	100.0	256	GCA	ACA	A	T	True	False	False	False	100.0|69.23	C1_7|C2_9	C1_0|C2_4	N/A	N/A	N/A
TR11609|c0_g1_i1	bcc_109798|Cycle_0|Type_0a	True	100.0	182	TAT	TAC	Y	Y	False	False	False	False	100.0|70.59	C1_26|C2_12	C1_0|C2_5	N/A	N/A	N/A
TR11609|c0_g1_i1	bcc_109798|Cycle_1|Type_0a	True	100.0	152	GCA	GCG	A	A	False	False	False	False	71.7|100.0	C1_38|C2_15	C1_15|C2_0	N/A	N/A	N/A
TR14779|c0_g1_i1	bcc_1097|Cycle_0|Type_0a	True	100.0	497	TGT	TGC	C	C	False	False	False	False	65.82|38.55	C1_104|C2_32	C1_54|C2_51	N/A	N/A	N/A
TR13278|c0_g3_i1	bcc_10980|Cycle_0|Type_0a	False	100.0	1383	N/A	N/A	N/A	N/A	N/A	False	False	False	52.94|43.33	C1_45|C2_13	C1_40|C2_17	N/A	N/A	N/A
TR10768|c0_g1_i1	bcc_109825|Cycle_0|Type_0a	True	100.0	599	CGA	CTA	R	L	True	False	False	False	100.0|92.75	C1_29|C2_64	C1_0|C2_5	N/A	N/A	N/A
TR7829|c0_g1_i1	bcc_109826|Cycle_0|Type_0a	True	100.0	176	AAG	AGG	K	R	True	True	False	False	92.86|23.08	C1_13|C2_3	C1_1|C2_10	N/A	N/A	N/A
TR513|c0_g1_i1	bcc_109839|Cycle_0|Type_0a	True	100.0	123	GGT	GCT	G	A	True	False	False	False	84.62|100.0	C1_11|C2_36	C1_2|C2_0	N/A	N/A	N/A
TR8356|c0_g3_i1	bcc_109895|Cycle_0|Type_0a	True	100.0	131	AAA	AAG	K	K	False	False	False	False	63.64|72.73	C1_7|C2_8	C1_4|C2_3	N/A	N/A	N/A
TR14779|c0_g1_i1	bcc_1098|Cycle_0|Type_0a	True	100.0	441	TCC	TGC	S	C	True	False	False	False	66.19|11.59	C1_92|C2_8	C1_47|C2_61	N/A	N/A	N/A
TR10612|c0_g1_i1	bcc_109926|Cycle_0|Type_0a	True	100.0	522	TGT	TCT	C	S	True	False	False	False	33.33|33.33	C1_1|C2_4	C1_2|C2_8	N/A	N/A	N/A
TR9518|c0_g1_i1	bcc_109941|Cycle_0|Type_0a	True	100.0	1009	GGG	TGG	G	W	True	True	False	False	100.0|93.33	C1_4|C2_28	C1_0|C2_2	N/A	N/A	N/A
TR9518|c0_g2_i1	bcc_109941|Cycle_0|Type_0a	True	100.0	875	GGG	TGG	G	W	True	True	False	False	100.0|93.33	C1_4|C2_28	C1_0|C2_2	N/A	N/A	N/A
TR14779|c0_g1_i1	bcc_1099|Cycle_0|Type_0a	False	100.0	390	N/A	N/A	N/A	N/A	N/A	False	False	False	15.0|55.56	C1_15|C2_60	C1_85|C2_48	N/A	N/A	N/A
TR16349|c0_g1_i1	bcc_110055|Cycle_0|Type_0a	True	100.0	1196	TAC	TAT	Y	Y	False	False	False	False	81.48|9.09	C1_22|C2_1	C1_5|C2_10	N/A	N/A	N/A
TR6377|c0_g1_i1	bcc_110063|Cycle_4|Type_0a	True	100.0	193	CTG	CTT	L	L	False	False	False	False	100.0|77.78	C1_8|C2_21	C1_0|C2_6	N/A	N/A	N/A
TR14779|c0_g1_i1	bcc_1100|Cycle_0|Type_0a	False	100.0	243	N/A	N/A	N/A	N/A	N/A	False	False	False	100.0|93.75	C1_13|C2_45	C1_0|C2_3	N/A	N/A	N/A
TR4280|c0_g1_i1	bcc_110165|Cycle_0|Type_0a	False	100.0	751	N/A	N/A	N/A	N/A	N/A	False	False	False	0.0|38.46	C1_0|C2_5	C1_1|C2_8	N/A	N/A	N/A
TR14779|c0_g1_i1	bcc_1101|Cycle_0|Type_0a	False	100.0	124	N/A	N/A	N/A	N/A	N/A	False	False	False	82.26|34.48	C1_51|C2_10	C1_11|C2_19	N/A	N/A	N/A
TR14779|c0_g1_i1	bcc_1101|Cycle_1|Type_0a	False	100.0	140	N/A	N/A	N/A	N/A	N/A	False	False	False	0.0|20.0	C1_0|C2_5	C1_18|C2_20	N/A	N/A	N/A
TR8042|c0_g1_i1	bcc_110318|Cycle_0|Type_0a	True	100.0	330	TTG	TTA	L	L	False	False	False	False	50.0|71.43	C1_3|C2_5	C1_3|C2_2	N/A	N/A	N/A
TR15509|c1_g2_i1	bcc_11031|Cycle_0|Type_0a	False	100.0	221	N/A	N/A	N/A	N/A	N/A	False	False	False	90.91|44.44	C1_20|C2_12	C1_2|C2_15	N/A	N/A	N/A
TR6902|c0_g1_i1	bcc_110460|Cycle_0|Type_0a	True	100.0	553	GTA	TTA	V	L	True	False	True	False	40.48|33.33	C1_17|C2_8	C1_25|C2_16	N/A	N/A	N/A
TR6902|c0_g1_i2	bcc_110460|Cycle_0|Type_0a	True	100.0	680	GTA	TTA	V	L	True	False	True	False	40.48|33.33	C1_17|C2_8	C1_25|C2_16	N/A	N/A	N/A
TR2092|c0_g1_i1	bcc_110509|Cycle_0|Type_0a	True	100.0	226	CTG	CCG	L	P	True	True	False	False	100.0|55.56	C1_29|C2_10	C1_0|C2_8	N/A	N/A	N/A
TR5855|c1_g1_i1	bcc_110515|Cycle_0|Type_0a	True	100.0	42	CTG	TTG	L	L	False	True	False	False	31.03|0.0	C1_9|C2_0	C1_20|C2_36	N/A	N/A	N/A
TR5855|c1_g2_i1	bcc_110515|Cycle_0|Type_0a	True	100.0	55	CTG	TTG	L	L	False	True	False	False	31.03|0.0	C1_9|C2_0	C1_20|C2_36	N/A	N/A	N/A
TR15880|c0_g2_i11	bcc_110531|Cycle_0|Type_0a	False	100.0	547	N/A	N/A	N/A	N/A	N/A	True	True	False	100.0|57.14	C1_5|C2_12	C1_0|C2_9	N/A	N/A	N/A
TR15880|c0_g2_i3	bcc_110531|Cycle_0|Type_0a	True	100.0	249	TTG	TCG	L	S	True	True	True	False	100.0|57.14	C1_5|C2_12	C1_0|C2_9	N/A	N/A	N/A
TR15880|c0_g2_i5	bcc_110531|Cycle_0|Type_0a	False	100.0	766	N/A	N/A	N/A	N/A	N/A	True	True	False	100.0|57.14	C1_5|C2_12	C1_0|C2_9	N/A	N/A	N/A
TR11714|c1_g1_i1	bcc_1105|Cycle_0|Type_0a	True	100.0	295	TCA	TAA	S	*	True	False	False	False	100.0|88.71	C1_130|C2_165	C1_0|C2_21	N/A	N/A	N/A
TR11757|c1_g1_i1	bcc_110610|Cycle_0|Type_0a	True	100.0	100	CAG	CAC	Q	H	True	True	False	False	80.0|100.0	C1_8|C2_3	C1_2|C2_0	N/A	N/A	N/A
TR11757|c1_g2_i1	bcc_110610|Cycle_0|Type_0a	False	100.0	100	N/A	N/A	N/A	N/A	N/A	True	False	False	80.0|100.0	C1_8|C2_3	C1_2|C2_0	N/A	N/A	N/A
TR7568|c0_g2_i1	bcc_110622|Cycle_0|Type_0a	False	100.0	224	N/A	N/A	N/A	N/A	N/A	False	True	False	61.54|100.0	C1_16|C2_8	C1_10|C2_0	N/A	N/A	N/A
TR7568|c0_g2_i2	bcc_110622|Cycle_0|Type_0a	False	100.0	118	N/A	N/A	N/A	N/A	N/A	False	True	False	61.54|100.0	C1_16|C2_8	C1_10|C2_0	N/A	N/A	N/A
TR7534|c0_g1_i1	bcc_110635|Cycle_0|Type_0a	True	100.0	220	GTA	GTG	V	V	False	True	False	False	63.64|100.0	C1_7|C2_9	C1_4|C2_0	N/A	N/A	N/A
TR7534|c0_g2_i1	bcc_110635|Cycle_0|Type_0a	True	100.0	220	GTA	GTG	V	V	False	True	False	False	63.64|100.0	C1_7|C2_9	C1_4|C2_0	N/A	N/A	N/A
TR9227|c0_g1_i2	bcc_110693|Cycle_0|Type_0a	False	100.0	75	N/A	N/A	N/A	N/A	N/A	True	False	False	50.0|0.0	C1_8|C2_0	C1_8|C2_10	N/A	N/A	N/A
TR9227|c0_g2_i1	bcc_110693|Cycle_0|Type_0a	False	100.0	75	N/A	N/A	N/A	N/A	N/A	True	False	False	50.0|0.0	C1_8|C2_0	C1_8|C2_10	N/A	N/A	N/A
TR9227|c0_g1_i1	bcc_110694|Cycle_0|Type_0a	True	100.0	309	GGG	GTG	G	V	True	False	True	False	40.0|98.57	C1_2|C2_69	C1_3|C2_1	N/A	N/A	N/A
TR9227|c0_g1_i1	bcc_110695|Cycle_0|Type_0a	True	100.0	94	ATG	ATT	M	I	True	False	False	False	95.65|60.87	C1_22|C2_14	C1_1|C2_9	N/A	N/A	N/A
TR8439|c0_g1_i1	bcc_110704|Cycle_0|Type_0a	True	100.0	318	GGT	GGA	G	G	False	False	False	False	100.0|70.0	C1_8|C2_7	C1_0|C2_3	N/A	N/A	N/A
TR8439|c0_g1_i1	bcc_110704|Cycle_1|Type_0a	True	100.0	306	CCG	CCT	P	P	False	False	False	False	61.11|70.0	C1_11|C2_7	C1_7|C2_3	N/A	N/A	N/A
TR12027|c0_g1_i1	bcc_110744|Cycle_0|Type_0a	True	100.0	1415	TCA	TCT	S	S	False	False	False	False	95.92|90.0	C1_47|C2_9	C1_2|C2_1	N/A	N/A	N/A
TR9650|c0_g1_i1	bcc_110780|Cycle_0|Type_0a	True	100.0	920	TAT	CAT	Y	H	True	False	False	False	12.31|6.67	C1_8|C2_2	C1_57|C2_28	N/A	N/A	N/A
TR9650|c0_g1_i1	bcc_110781|Cycle_0|Type_0a	False	100.0	1300	N/A	N/A	N/A	N/A	N/A	False	False	False	100.0|76.67	C1_10|C2_23	C1_0|C2_7	N/A	N/A	N/A
TR15176|c0_g1_i1	bcc_110783|Cycle_0|Type_0a	True	100.0	220	CAC	TAC	H	Y	True	False	False	False	0.0|91.58	C1_0|C2_87	C1_16|C2_8	N/A	N/A	N/A
TR13362|c1_g1_i2	bcc_110828|Cycle_0|Type_0a	False	100.0	1183	N/A	N/A	N/A	N/A	N/A	False	True	False	82.35|100.0	C1_14|C2_20	C1_3|C2_0	N/A	N/A	N/A
TR13362|c1_g1_i1	bcc_110828|Cycle_0|Type_0a	False	100.0	1099	N/A	N/A	N/A	N/A	N/A	False	True	False	82.35|100.0	C1_14|C2_20	C1_3|C2_0	N/A	N/A	N/A
TR15783|c2_g4_i6	bcc_11084|Cycle_0|Type_0a	False	100.0	102	N/A	N/A	N/A	N/A	N/A	False	True	False	24.14|54.84	C1_21|C2_17	C1_66|C2_14	N/A	N/A	N/A
TR15783|c2_g4_i3	bcc_11084|Cycle_0|Type_0a	False	100.0	102	N/A	N/A	N/A	N/A	N/A	False	True	False	24.14|54.84	C1_21|C2_17	C1_66|C2_14	N/A	N/A	N/A
TR11609|c1_g2_i1	bcc_110885|Cycle_0|Type_0a	False	100.0	1287	N/A	N/A	N/A	N/A	N/A	True	False	False	6.82|0.0	C1_6|C2_0	C1_82|C2_16	N/A	N/A	N/A
TR15857|c0_g1_i1	bcc_110931|Cycle_0|Type_0a	True	96.39	93	GCA	GCG	A	A	False	False	False	False	23.53|0.0	C1_4|C2_0	C1_13|C2_0	N/A	N/A	N/A
TR2405|c0_g1_i1	bcc_11096|Cycle_1|Type_0a	True	100.0	395	GGT	TGT	G	C	True	False	False	False	2.5|9.09	C1_1|C2_6	C1_39|C2_60	N/A	N/A	N/A
TR8710|c2_g1_i1	bcc_110979|Cycle_0|Type_0a	True	100.0	460	AGG	AAG	R	K	True	True	False	False	0.0|30.77	C1_0|C2_4	C1_14|C2_9	N/A	N/A	N/A
TR8710|c2_g4_i1	bcc_110979|Cycle_0|Type_0a	True	100.0	280	AGG	AAG	R	K	True	True	False	False	0.0|30.77	C1_0|C2_4	C1_14|C2_9	N/A	N/A	N/A
TR15050|c0_g1_i2	bcc_1109|Cycle_0|Type_0a	True	93.98	552	TCG	TCA	S	S	False	False	True	False	60.5|80.65	C1_72|C2_100	C1_47|C2_24	N/A	N/A	N/A
TR13986|c0_g2_i4	bcc_11102|Cycle_0|Type_0a	True	100.0	634	GTG	GTT	V	V	False	False	True	False	23.13|0.0	C1_31|C2_0	C1_103|C2_136	N/A	N/A	N/A
TR13986|c0_g2_i1	bcc_11102|Cycle_0|Type_0a	True	100.0	634	GTG	GTT	V	V	False	False	True	False	23.13|0.0	C1_31|C2_0	C1_103|C2_136	N/A	N/A	N/A
TR13986|c0_g2_i2	bcc_11102|Cycle_0|Type_0a	True	100.0	585	GTG	GTT	V	V	False	False	True	False	23.13|0.0	C1_31|C2_0	C1_103|C2_136	N/A	N/A	N/A
TR8766|c0_g1_i1	bcc_111030|Cycle_0|Type_0a	True	100.0	2393	AAA	ATA	K	I	True	False	False	False	0.0|29.41	C1_0|C2_5	C1_1|C2_12	N/A	N/A	N/A
TR8766|c0_g1_i1	bcc_111031|Cycle_0|Type_0a	True	100.0	2031	TGC	TGT	C	C	False	False	False	False	71.43|100.0	C1_5|C2_31	C1_2|C2_0	N/A	N/A	N/A
TR10310|c0_g1_i1	bcc_111051|Cycle_0|Type_0a	True	100.0	473	GGA	GGG	G	G	False	False	False	False	61.11|89.43	C1_33|C2_110	C1_21|C2_13	N/A	N/A	N/A
TR10310|c0_g1_i1	bcc_111053|Cycle_0|Type_0a	True	100.0	349	GCA	CCA	A	P	True	False	False	False	77.32|95.06	C1_75|C2_77	C1_22|C2_4	N/A	N/A	N/A
TR7884|c0_g1_i1	bcc_11107|Cycle_0|Type_0a	True	100.0	688	AGC	AAC	S	N	True	True	False	False	9.09|0.0	C1_27|C2_0	C1_270|C2_181	N/A	N/A	N/A
TR7884|c0_g2_i1	bcc_11107|Cycle_0|Type_0a	True	100.0	688	AGC	AAC	S	N	True	True	False	False	9.09|0.0	C1_27|C2_0	C1_270|C2_181	N/A	N/A	N/A
TR15171|c2_g1_i3	bcc_111095|Cycle_0|Type_0a	True	100.0	865	CCA	CAA	P	Q	True	False	True	False	53.85|100.0	C1_7|C2_9	C1_6|C2_0	N/A	N/A	N/A
TR15171|c2_g1_i1	bcc_111095|Cycle_0|Type_0a	True	100.0	291	CCA	CAA	P	Q	True	False	True	False	53.85|100.0	C1_7|C2_9	C1_6|C2_0	N/A	N/A	N/A
TR15171|c2_g1_i2	bcc_111095|Cycle_0|Type_0a	True	100.0	941	CCA	CAA	P	Q	True	False	True	False	53.85|100.0	C1_7|C2_9	C1_6|C2_0	N/A	N/A	N/A
TR7884|c0_g3_i1	bcc_11113|Cycle_0|Type_0a	True	100.0	468	GTT	GCT	V	A	True	False	False	False	100.0|82.28	C1_43|C2_65	C1_0|C2_14	N/A	N/A	N/A
TR14224|c0_g2_i4	bcc_11119|Cycle_2|Type_0a	N/A	100.0	N/A	N/A	N/A	N/A	N/A	N/A	False	True	False	10.71|91.38	C1_3|C2_53	C1_25|C2_5	N/A	N/A	N/A
TR14224|c0_g2_i4	bcc_11119|Cycle_3|Type_0a	False	100.0	413	N/A	N/A	N/A	N/A	N/A	False	True	False	50.0|100.0	C1_18|C2_77	C1_18|C2_0	N/A	N/A	N/A
TR14224|c0_g2_i2	bcc_11119|Cycle_3|Type_0a	False	100.0	413	N/A	N/A	N/A	N/A	N/A	False	True	False	50.0|100.0	C1_18|C2_77	C1_18|C2_0	N/A	N/A	N/A
TR2462|c0_g1_i1	bcc_111211|Cycle_0|Type_0a	True	100.0	301	AAA	AGA	K	R	True	False	False	False	61.11|0.0	C1_11|C2_0	C1_7|C2_13	N/A	N/A	N/A
TR14224|c0_g2_i4	bcc_11122|Cycle_0|Type_0a	True	100.0	48	TGC	TGT	C	C	False	False	True	False	56.67|56.68	C1_242|C2_191	C1_185|C2_146	N/A	N/A	N/A
TR14224|c0_g2_i2	bcc_11122|Cycle_0|Type_0a	True	100.0	48	TGC	TGT	C	C	False	False	True	False	56.67|56.68	C1_242|C2_191	C1_185|C2_146	N/A	N/A	N/A
TR14224|c0_g2_i3	bcc_11122|Cycle_0|Type_0a	True	100.0	48	TGC	TGT	C	C	False	False	True	False	56.67|56.68	C1_242|C2_191	C1_185|C2_146	N/A	N/A	N/A
TR14224|c0_g2_i1	bcc_11122|Cycle_0|Type_0a	True	100.0	48	TGC	TGT	C	C	False	False	True	False	56.67|56.68	C1_242|C2_191	C1_185|C2_146	N/A	N/A	N/A
TR7536|c0_g1_i2	bcc_111238|Cycle_0|Type_0a	True	100.0	427	AAT	GAT	N	D	True	False	True	False	56.6|18.92	C1_30|C2_7	C1_23|C2_30	N/A	N/A	N/A
TR7536|c0_g1_i1	bcc_111238|Cycle_0|Type_0a	True	100.0	427	AAT	GAT	N	D	True	False	True	False	56.6|18.92	C1_30|C2_7	C1_23|C2_30	N/A	N/A	N/A
TR1238|c0_g2_i1	bcc_111281|Cycle_0|Type_0a	True	100.0	49	TCC	ACC	S	T	True	False	False	False	26.47|0.0	C1_9|C2_0	C1_25|C2_30	N/A	N/A	N/A
TR1238|c0_g2_i1	bcc_111282|Cycle_0|Type_0a	True	100.0	262	GAT	TAT	D	Y	True	False	False	False	77.78|66.67	C1_7|C2_2	C1_2|C2_1	N/A	N/A	N/A
TR6878|c0_g2_i1	bcc_111288|Cycle_0|Type_0a	True	100.0	94	ATT	ATG	I	M	True	True	False	False	0.0|28.57	C1_0|C2_2	C1_5|C2_5	N/A	N/A	N/A
TR15050|c0_g1_i2	bcc_1112|Cycle_0|Type_0a	True	100.0	876	GGG	GGT	G	G	False	False	True	False	49.66|46.53	C1_511|C2_462	C1_518|C2_531	N/A	N/A	N/A
TR15050|c0_g1_i1	bcc_1112|Cycle_0|Type_0a	True	100.0	360	GGG	GGT	G	G	False	False	True	False	49.66|46.53	C1_511|C2_462	C1_518|C2_531	N/A	N/A	N/A
TR9916|c0_g1_i2	bcc_11131|Cycle_0|Type_0a	False	100.0	44	N/A	N/A	N/A	N/A	N/A	True	True	False	15.38|0.0	C1_2|C2_0	C1_11|C2_13	N/A	N/A	N/A
TR14434|c0_g3_i1	bcc_11133|Cycle_0|Type_0a	False	100.0	110	N/A	N/A	N/A	N/A	N/A	False	False	False	82.35|62.5	C1_28|C2_10	C1_6|C2_6	N/A	N/A	N/A
TR14434|c0_g3_i1	bcc_11134|Cycle_0|Type_0a	False	100.0	191	N/A	N/A	N/A	N/A	N/A	False	False	False	54.84|82.46	C1_17|C2_47	C1_14|C2_10	N/A	N/A	N/A
TR5420|c0_g1_i1	bcc_111351|Cycle_0|Type_0a	True	100.0	306	ATG	ACG	M	T	True	True	False	False	75.0|100.0	C1_6|C2_24	C1_2|C2_0	N/A	N/A	N/A
TR5420|c0_g3_i1	bcc_111351|Cycle_0|Type_0a	True	100.0	306	ATG	ACG	M	T	True	True	False	False	75.0|100.0	C1_6|C2_24	C1_2|C2_0	N/A	N/A	N/A
TR14434|c0_g3_i1	bcc_11136|Cycle_0|Type_0a	False	100.0	282	N/A	N/A	N/A	N/A	N/A	False	False	False	17.24|11.32	C1_10|C2_6	C1_48|C2_47	N/A	N/A	N/A
TR14434|c0_g3_i1	bcc_11137|Cycle_0|Type_0a	True	100.0	401	GTT	GGT	V	G	True	False	False	False	63.64|100.0	C1_14|C2_3	C1_8|C2_0	N/A	N/A	N/A
TR14434|c0_g3_i1	bcc_11137|Cycle_2|Type_0a	True	100.0	421	GTT	CTT	V	L	True	False	False	False	92.16|100.0	C1_94|C2_56	C1_8|C2_0	N/A	N/A	N/A
TR13091|c0_g1_i1	bcc_111390|Cycle_0|Type_0a	False	100.0	43	N/A	N/A	N/A	N/A	N/A	False	False	False	0.0|9.09	C1_0|C2_4	C1_29|C2_40	N/A	N/A	N/A
TR13091|c0_g1_i1	bcc_111392|Cycle_0|Type_0a	True	100.0	482	TCC	TCA	S	S	False	False	False	False	6.67|14.29	C1_3|C2_1	C1_42|C2_6	N/A	N/A	N/A
TR1548|c0_g1_i1	bcc_111398|Cycle_0|Type_0a	True	100.0	313	TTG	TCG	L	S	True	False	False	False	100.0|81.82	C1_12|C2_9	C1_0|C2_2	N/A	N/A	N/A
TR2907|c0_g1_i1	bcc_111402|Cycle_0|Type_0a	True	100.0	410	ACA	ACG	T	T	False	False	False	False	92.31|75.0	C1_12|C2_3	C1_1|C2_1	N/A	N/A	N/A
TR6945|c0_g2_i1	bcc_111403|Cycle_0|Type_0a	True	100.0	97	GCG	GCA	A	A	False	False	False	False	4.35|4.08	C1_1|C2_2	C1_22|C2_47	N/A	N/A	N/A
TR14434|c0_g1_i1	bcc_11142|Cycle_0|Type_0a	True	100.0	808	GCA	TCA	A	S	True	False	False	False	33.33|35.96	C1_49|C2_32	C1_98|C2_57	N/A	N/A	N/A
TR9906|c0_g1_i1	bcc_11144|Cycle_0|Type_0a	True	100.0	585	TCG	GCG	S	A	True	False	False	False	49.69|36.96	C1_79|C2_34	C1_80|C2_58	N/A	N/A	N/A
TR4443|c0_g1_i1	bcc_11154|Cycle_0|Type_0a	True	100.0	680	TCC	TAC	S	Y	True	False	True	False	52.27|54.77	C1_345|C2_201	C1_315|C2_166	N/A	N/A	N/A
TR4443|c0_g1_i2	bcc_11154|Cycle_0|Type_0a	True	100.0	680	TCC	TAC	S	Y	True	False	True	False	52.27|54.77	C1_345|C2_201	C1_315|C2_166	N/A	N/A	N/A
TR14288|c0_g5_i1	bcc_111554|Cycle_0|Type_0a	False	100.0	203	N/A	N/A	N/A	N/A	N/A	False	False	False	66.67|100.0	C1_18|C2_4	C1_9|C2_0	N/A	N/A	N/A
TR15520|c1_g5_i1	bcc_111558|Cycle_0|Type_0a	True	95.18	790	GGA	GGT	G	G	False	False	False	False	6.12|0.0	C1_3|C2_0	C1_46|C2_3	N/A	N/A	N/A
TR15819|c1_g1_i2	bcc_111560|Cycle_0|Type_0a	False	100.0	189	N/A	N/A	N/A	N/A	N/A	False	False	False	15.91|0.0	C1_7|C2_0	C1_37|C2_2	N/A	N/A	N/A
TR11406|c0_g1_i2	bcc_111587|Cycle_0|Type_0a	True	100.0	187	AGG	AAG	R	K	True	False	False	False	8.33|23.81	C1_2|C2_5	C1_22|C2_16	N/A	N/A	N/A
TR6917|c1_g1_i1	bcc_111602|Cycle_0|Type_0a	True	100.0	73	GGG	GTG	G	V	True	False	False	False	71.43|18.18	C1_5|C2_2	C1_2|C2_9	N/A	N/A	N/A
TR11711|c0_g2_i1	bcc_11160|Cycle_0|Type_0a	True	100.0	4334	TCA	TCT	S	S	False	False	False	False	19.09|50.99	C1_46|C2_77	C1_195|C2_74	N/A	N/A	N/A
TR11711|c0_g2_i1	bcc_11162|Cycle_0|Type_0a	True	100.0	4059	CAT	TAT	H	Y	True	False	False	False	0.0|10.86	C1_0|C2_29	C1_138|C2_238	N/A	N/A	N/A
TR6617|c0_g1_i1	bcc_111645|Cycle_0|Type_0a	True	100.0	376	GCA	GGA	A	G	True	False	False	False	100.0|87.23	C1_7|C2_41	C1_0|C2_6	N/A	N/A	N/A
TR11711|c0_g2_i1	bcc_11166|Cycle_0|Type_0a	True	100.0	3261	GAC	CAC	D	H	True	False	False	False	51.52|51.11	C1_593|C2_529	C1_558|C2_506	N/A	N/A	N/A
TR11711|c0_g1_i1	bcc_11173|Cycle_0|Type_0a	True	100.0	733	GGC	GGT	G	G	False	False	False	False	59.87|30.45	C1_191|C2_67	C1_128|C2_153	N/A	N/A	N/A
TR11711|c0_g1_i1	bcc_11174|Cycle_1|Type_0a	True	100.0	451	CAA	CAG	Q	Q	False	False	False	False	53.92|71.54	C1_110|C2_181	C1_94|C2_72	N/A	N/A	N/A
TR15341|c4_g5_i14	bcc_111758|Cycle_0|Type_0a	True	100.0	218	ACG	ATG	T	M	True	True	True	False	100.0|69.77	C1_4|C2_30	C1_0|C2_13	N/A	N/A	N/A
TR11711|c0_g2_i1	bcc_11176|Cycle_0|Type_0a	True	100.0	447	TTG	CTG	L	L	False	False	False	False	48.07|49.6	C1_944|C2_926	C1_1020|C2_941	N/A	N/A	N/A
TR11711|c0_g2_i1	bcc_11177|Cycle_0|Type_0a	True	100.0	685	AGT	ACT	S	T	True	False	False	False	51.09|57.21	C1_517|C2_516	C1_495|C2_386	N/A	N/A	N/A
TR13506|c0_g1_i1	bcc_111795|Cycle_0|Type_0a	True	100.0	1590	CCT	CGT	P	R	True	False	False	False	20.45|31.91	C1_9|C2_15	C1_35|C2_32	N/A	N/A	N/A
TR11711|c0_g2_i1	bcc_11181|Cycle_0|Type_0a	True	100.0	1863	ACT	TCT	T	S	True	False	False	False	10.77|0.0	C1_53|C2_0	C1_439|C2_495	N/A	N/A	N/A
TR4542|c0_g1_i1	bcc_111823|Cycle_0|Type_0a	True	100.0	114	GAT	GGT	D	G	True	False	False	False	92.68|100.0	C1_38|C2_5	C1_3|C2_0	N/A	N/A	N/A
TR11711|c0_g2_i1	bcc_11182|Cycle_0|Type_0a	True	100.0	2407	GGG	GCG	G	A	True	False	False	False	14.95|0.97	C1_83|C2_5	C1_472|C2_513	N/A	N/A	N/A
TR4123|c0_g3_i1	bcc_111959|Cycle_0|Type_0a	True	100.0	223	ACT	ATT	T	I	True	False	False	False	75.0|100.0	C1_6|C2_2	C1_2|C2_0	N/A	N/A	N/A
TR1810|c0_g1_i1	bcc_112110|Cycle_0|Type_0a	True	100.0	214	CTC	CTA	L	L	False	False	False	False	82.46|100.0	C1_47|C2_9	C1_10|C2_0	N/A	N/A	N/A
TR16750|c0_g1_i1	bcc_112169|Cycle_0|Type_0a	True	100.0	122	AGT	AGA	S	R	True	False	False	False	66.67|100.0	C1_4|C2_1	C1_2|C2_0	N/A	N/A	N/A
TR7330|c1_g1_i1	bcc_112339|Cycle_0|Type_0a	True	100.0	229	GGT	AGT	G	S	True	False	False	False	70.31|95.24	C1_45|C2_20	C1_19|C2_1	N/A	N/A	N/A
TR8866|c0_g2_i2	bcc_112397|Cycle_0|Type_0a	False	100.0	518	N/A	N/A	N/A	N/A	N/A	False	False	False	13.89|0.0	C1_5|C2_0	C1_31|C2_41	N/A	N/A	N/A
TR5987|c0_g2_i1	bcc_112398|Cycle_0|Type_0a	True	100.0	730	GTG	GCG	V	A	True	True	False	False	41.67|100.0	C1_20|C2_18	C1_28|C2_0	N/A	N/A	N/A
TR7990|c0_g1_i1	bcc_112445|Cycle_0|Type_0a	True	100.0	906	CGG	CGA	R	R	False	False	False	False	18.28|61.54	C1_17|C2_16	C1_76|C2_10	N/A	N/A	N/A
TR7990|c0_g1_i1	bcc_112446|Cycle_0|Type_0a	True	100.0	155	GCA	GTA	A	V	True	False	False	False	8.16|0.0	C1_4|C2_0	C1_45|C2_7	N/A	N/A	N/A
TR4029|c0_g1_i1	bcc_112462|Cycle_0|Type_0a	True	100.0	62	AGA	TGA	R	*	True	False	False	False	100.0|8.7	C1_9|C2_2	C1_0|C2_21	N/A	N/A	N/A
TR7163|c1_g1_i1	bcc_112486|Cycle_0|Type_0a	True	100.0	290	CTC	CTT	L	L	False	False	False	False	29.17|16.67	C1_7|C2_4	C1_17|C2_20	N/A	N/A	N/A
TR7163|c1_g1_i1	bcc_112487|Cycle_0|Type_0a	True	100.0	485	TCA	TCG	S	S	False	False	False	False	33.33|25.0	C1_8|C2_5	C1_16|C2_15	N/A	N/A	N/A
TR7163|c1_g1_i1	bcc_112488|Cycle_0|Type_0a	True	100.0	389	CTT	CTC	L	L	False	False	False	False	35.14|4.35	C1_13|C2_1	C1_24|C2_22	N/A	N/A	N/A
TR3486|c0_g1_i1	bcc_112521|Cycle_0|Type_0a	True	100.0	238	GAC	GAT	D	D	False	False	False	False	0.0|11.76	C1_0|C2_2	C1_14|C2_15	N/A	N/A	N/A
TR3486|c0_g1_i1	bcc_112522|Cycle_0|Type_0a	True	100.0	99	CTT	CCT	L	P	True	False	False	False	100.0|77.78	C1_7|C2_7	C1_0|C2_2	N/A	N/A	N/A
TR10979|c0_g2_i1	bcc_11257|Cycle_0|Type_0a	True	100.0	666	GAT	GAC	D	D	False	False	False	False	84.24|100.0	C1_278|C2_350	C1_52|C2_0	N/A	N/A	N/A
TR10979|c0_g1_i1	bcc_11262|Cycle_0|Type_0a	True	93.98	135	GGG	GTG	G	V	True	False	True	False	0.0|9.09	C1_0|C2_2	C1_7|C2_20	N/A	N/A	N/A
TR10979|c0_g1_i2	bcc_11262|Cycle_0|Type_0a	True	93.98	135	GGG	GTG	G	V	True	False	True	False	0.0|9.09	C1_0|C2_2	C1_7|C2_20	N/A	N/A	N/A
TR10979|c0_g1_i1	bcc_11262|Cycle_2|Type_0a	True	92.77	98	GGT	GGG	G	G	False	False	True	False	100.0|87.5	C1_46|C2_56	C1_0|C2_8	N/A	N/A	N/A
TR10979|c0_g1_i2	bcc_11262|Cycle_2|Type_0a	True	92.77	98	GGT	GGG	G	G	False	False	True	False	100.0|87.5	C1_46|C2_56	C1_0|C2_8	N/A	N/A	N/A
TR5198|c0_g1_i1	bcc_112712|Cycle_0|Type_0a	True	100.0	333	CCC	TCC	P	S	True	True	False	False	17.07|0.0	C1_7|C2_0	C1_34|C2_14	N/A	N/A	N/A
TR5198|c0_g2_i1	bcc_112712|Cycle_0|Type_0a	True	100.0	333	CCC	TCC	P	S	True	True	False	False	17.07|0.0	C1_7|C2_0	C1_34|C2_14	N/A	N/A	N/A
TR5198|c0_g3_i1	bcc_112712|Cycle_0|Type_0a	True	100.0	333	CCC	TCC	P	S	True	True	False	False	17.07|0.0	C1_7|C2_0	C1_34|C2_14	N/A	N/A	N/A
TR15846|c3_g4_i3	bcc_112718|Cycle_0|Type_0a	True	100.0	198	GAA	GGA	E	G	True	True	True	False	19.23|100.0	C1_10|C2_16	C1_42|C2_0	N/A	N/A	N/A
TR15846|c3_g4_i1	bcc_112718|Cycle_0|Type_0a	True	100.0	198	GAA	GGA	E	G	True	True	True	False	19.23|100.0	C1_10|C2_16	C1_42|C2_0	N/A	N/A	N/A
TR15846|c3_g4_i5	bcc_112718|Cycle_0|Type_0a	True	100.0	182	GAA	GGA	E	G	True	True	True	False	19.23|100.0	C1_10|C2_16	C1_42|C2_0	N/A	N/A	N/A
TR15793|c0_g1_i1	bcc_11278|Cycle_0|Type_0a	True	100.0	263	GAG	AAG	E	K	True	False	False	False	38.46|37.5	C1_5|C2_6	C1_8|C2_10	N/A	N/A	N/A
TR6359|c0_g1_i1	bcc_112848|Cycle_0|Type_0a	True	100.0	319	AAA	AGA	K	R	True	False	False	False	100.0|54.05	C1_76|C2_20	C1_0|C2_17	N/A	N/A	N/A
TR2951|c0_g1_i1	bcc_112848|Cycle_1|Type_0a	True	90.36	1127	GAG	TAG	E	*	True	True	False	False	46.59|100.0	C1_41|C2_107	C1_47|C2_0	N/A	N/A	N/A
TR6359|c0_g3_i1	bcc_112848|Cycle_1|Type_0a	True	100.0	747	GAG	TAG	E	*	True	True	False	False	46.59|100.0	C1_41|C2_107	C1_47|C2_0	N/A	N/A	N/A
TR9225|c1_g1_i1	bcc_112853|Cycle_0|Type_0a	True	100.0	261	GTC	CTC	V	L	True	False	False	False	15.38|66.67	C1_2|C2_6	C1_11|C2_3	N/A	N/A	N/A
TR9225|c1_g1_i1	bcc_112855|Cycle_0|Type_0a	True	100.0	446	GCC	GCA	A	A	False	False	False	False	7.32|100.0	C1_3|C2_3	C1_38|C2_0	N/A	N/A	N/A
TR15793|c9_g1_i3	bcc_11287|Cycle_0|Type_0a	True	100.0	307	TGC	TTC	C	F	True	False	True	False	14.29|96.97	C1_1|C2_32	C1_6|C2_1	N/A	N/A	N/A
TR15793|c9_g1_i2	bcc_11287|Cycle_0|Type_0a	True	100.0	242	TGC	TTC	C	F	True	False	True	False	14.29|96.97	C1_1|C2_32	C1_6|C2_1	N/A	N/A	N/A
TR15793|c9_g1_i4	bcc_11287|Cycle_0|Type_0a	True	98.8	307	TGC	TTC	C	F	True	False	True	False	14.29|96.97	C1_1|C2_32	C1_6|C2_1	N/A	N/A	N/A
TR15793|c9_g1_i3	bcc_11288|Cycle_0|Type_0a	True	100.0	444	GTT	GTA	V	V	False	False	True	False	0.0|39.13	C1_0|C2_9	C1_3|C2_14	N/A	N/A	N/A
TR15793|c9_g1_i2	bcc_11288|Cycle_0|Type_0a	True	100.0	379	GTT	GTA	V	V	False	False	True	False	0.0|39.13	C1_0|C2_9	C1_3|C2_14	N/A	N/A	N/A
TR15793|c9_g1_i4	bcc_11288|Cycle_0|Type_0a	True	100.0	444	GTT	GTA	V	V	False	False	True	False	0.0|39.13	C1_0|C2_9	C1_3|C2_14	N/A	N/A	N/A
TR15793|c9_g1_i3	bcc_11289|Cycle_0|Type_0a	True	100.0	499	CCC	CTC	P	L	True	False	True	False	4.0|66.67	C1_1|C2_20	C1_24|C2_10	N/A	N/A	N/A
TR15793|c9_g1_i2	bcc_11289|Cycle_0|Type_0a	True	100.0	434	CCC	CTC	P	L	True	False	True	False	4.0|66.67	C1_1|C2_20	C1_24|C2_10	N/A	N/A	N/A
TR15793|c9_g1_i4	bcc_11289|Cycle_0|Type_0a	True	100.0	499	CCC	CTC	P	L	True	False	True	False	4.0|66.67	C1_1|C2_20	C1_24|C2_10	N/A	N/A	N/A
TR15793|c9_g1_i3	bcc_11290|Cycle_0|Type_0a	True	100.0	566	GGC	AGC	G	S	True	False	True	False	0.0|22.22	C1_0|C2_2	C1_8|C2_7	N/A	N/A	N/A
TR15793|c9_g1_i3	bcc_11292|Cycle_0|Type_0a	True	100.0	596	TTA	CTA	L	L	False	False	True	False	76.92|78.57	C1_10|C2_11	C1_3|C2_3	N/A	N/A	N/A
TR15793|c9_g1_i2	bcc_11292|Cycle_0|Type_0a	True	100.0	531	TTA	CTA	L	L	False	False	True	False	76.92|78.57	C1_10|C2_11	C1_3|C2_3	N/A	N/A	N/A
TR15793|c9_g1_i4	bcc_11292|Cycle_0|Type_0a	True	100.0	596	TTA	CTA	L	L	False	False	True	False	76.92|78.57	C1_10|C2_11	C1_3|C2_3	N/A	N/A	N/A
TR15793|c9_g1_i3	bcc_11293|Cycle_0|Type_0a	False	100.0	791	N/A	N/A	N/A	N/A	N/A	False	True	False	4.35|50.0	C1_1|C2_3	C1_22|C2_3	N/A	N/A	N/A
TR15793|c9_g1_i4	bcc_11293|Cycle_0|Type_0a	True	100.0	791	GCA	ACA	A	T	True	False	True	False	4.35|50.0	C1_1|C2_3	C1_22|C2_3	N/A	N/A	N/A
TR15793|c9_g1_i3	bcc_11293|Cycle_1|Type_0a	True	100.0	687	ATA	ATG	I	M	True	False	True	False	0.0|12.5	C1_0|C2_4	C1_7|C2_28	N/A	N/A	N/A
TR15793|c9_g1_i2	bcc_11293|Cycle_1|Type_0a	True	100.0	622	ATA	ATG	I	M	True	False	True	False	0.0|12.5	C1_0|C2_4	C1_7|C2_28	N/A	N/A	N/A
TR15793|c9_g1_i4	bcc_11293|Cycle_1|Type_0a	True	100.0	687	ATA	ATG	I	M	True	False	True	False	0.0|12.5	C1_0|C2_4	C1_7|C2_28	N/A	N/A	N/A
TR16909|c2_g2_i4	bcc_11294|Cycle_0|Type_0a	True	100.0	582	CTT	CTA	L	L	False	True	True	False	58.82|65.71	C1_20|C2_23	C1_14|C2_12	N/A	N/A	N/A
TR16909|c2_g2_i1	bcc_11294|Cycle_0|Type_0a	True	100.0	582	CTT	CTA	L	L	False	True	True	False	58.82|65.71	C1_20|C2_23	C1_14|C2_12	N/A	N/A	N/A
TR16909|c2_g2_i3	bcc_11294|Cycle_0|Type_0a	True	100.0	582	CTT	CTA	L	L	False	True	True	False	58.82|65.71	C1_20|C2_23	C1_14|C2_12	N/A	N/A	N/A
TR16909|c2_g2_i2	bcc_11294|Cycle_0|Type_0a	True	100.0	582	CTT	CTA	L	L	False	True	True	False	58.82|65.71	C1_20|C2_23	C1_14|C2_12	N/A	N/A	N/A
TR16909|c2_g2_i6	bcc_11294|Cycle_1|Type_0a	True	100.0	107	AAG	AAT	K	N	True	False	True	False	13.08|66.67	C1_28|C2_114	C1_186|C2_57	N/A	N/A	N/A
TR16909|c2_g2_i4	bcc_11294|Cycle_1|Type_0a	True	100.0	705	AAG	AAT	K	N	True	False	True	False	13.08|66.67	C1_28|C2_114	C1_186|C2_57	N/A	N/A	N/A
TR16909|c2_g2_i1	bcc_11294|Cycle_1|Type_0a	True	100.0	705	AAG	AAT	K	N	True	False	True	False	13.08|66.67	C1_28|C2_114	C1_186|C2_57	N/A	N/A	N/A
TR16909|c2_g2_i3	bcc_11294|Cycle_1|Type_0a	True	100.0	705	AAG	AAT	K	N	True	False	True	False	13.08|66.67	C1_28|C2_114	C1_186|C2_57	N/A	N/A	N/A
TR16909|c2_g2_i2	bcc_11294|Cycle_1|Type_0a	True	100.0	705	AAG	AAT	K	N	True	False	True	False	13.08|66.67	C1_28|C2_114	C1_186|C2_57	N/A	N/A	N/A
TR16909|c2_g2_i5	bcc_11294|Cycle_1|Type_0a	True	100.0	108	AAG	AAT	K	N	True	False	True	False	13.08|66.67	C1_28|C2_114	C1_186|C2_57	N/A	N/A	N/A
TR16909|c2_g2_i6	bcc_11295|Cycle_0|Type_0a	True	100.0	392	TTT	TTC	F	F	False	False	True	False	100.0|84.34	C1_101|C2_70	C1_0|C2_13	N/A	N/A	N/A
TR16909|c2_g2_i4	bcc_11295|Cycle_0|Type_0a	True	100.0	990	TTT	TTC	F	F	False	False	True	False	100.0|84.34	C1_101|C2_70	C1_0|C2_13	N/A	N/A	N/A
TR16909|c2_g2_i1	bcc_11295|Cycle_0|Type_0a	True	100.0	990	TTT	TTC	F	F	False	False	True	False	100.0|84.34	C1_101|C2_70	C1_0|C2_13	N/A	N/A	N/A
TR16909|c2_g2_i3	bcc_11295|Cycle_0|Type_0a	True	100.0	990	TTT	TTC	F	F	False	False	True	False	100.0|84.34	C1_101|C2_70	C1_0|C2_13	N/A	N/A	N/A
TR16909|c2_g2_i2	bcc_11295|Cycle_0|Type_0a	True	100.0	990	TTT	TTC	F	F	False	False	True	False	100.0|84.34	C1_101|C2_70	C1_0|C2_13	N/A	N/A	N/A
TR16909|c2_g2_i5	bcc_11295|Cycle_0|Type_0a	True	100.0	393	TTT	TTC	F	F	False	False	True	False	100.0|84.34	C1_101|C2_70	C1_0|C2_13	N/A	N/A	N/A
TR16909|c2_g2_i6	bcc_11296|Cycle_0|Type_0a	True	100.0	573	GTG	GAG	V	E	True	False	True	False	51.51|72.24	C1_171|C2_229	C1_161|C2_88	N/A	N/A	N/A
TR16909|c2_g2_i4	bcc_11296|Cycle_0|Type_0a	True	100.0	1171	GTG	GAG	V	E	True	False	True	False	51.51|72.24	C1_171|C2_229	C1_161|C2_88	N/A	N/A	N/A
TR16909|c2_g2_i1	bcc_11296|Cycle_0|Type_0a	True	100.0	1171	GTG	GAG	V	E	True	False	True	False	51.51|72.24	C1_171|C2_229	C1_161|C2_88	N/A	N/A	N/A
TR16909|c2_g2_i3	bcc_11296|Cycle_0|Type_0a	True	100.0	1171	GTG	GAG	V	E	True	False	True	False	51.51|72.24	C1_171|C2_229	C1_161|C2_88	N/A	N/A	N/A
TR16909|c2_g2_i2	bcc_11296|Cycle_0|Type_0a	True	100.0	1171	GTG	GAG	V	E	True	False	True	False	51.51|72.24	C1_171|C2_229	C1_161|C2_88	N/A	N/A	N/A
TR16909|c2_g2_i5	bcc_11296|Cycle_0|Type_0a	True	100.0	574	GTG	GAG	V	E	True	False	True	False	51.51|72.24	C1_171|C2_229	C1_161|C2_88	N/A	N/A	N/A
TR16909|c2_g2_i6	bcc_11296|Cycle_1|Type_0a	True	100.0	581	TCA	TCG	S	S	False	False	True	False	99.44|84.44	C1_176|C2_76	C1_1|C2_14	N/A	N/A	N/A
TR16909|c2_g2_i4	bcc_11296|Cycle_1|Type_0a	True	96.39	1179	TCA	TCG	S	S	False	False	True	False	99.44|84.44	C1_176|C2_76	C1_1|C2_14	N/A	N/A	N/A
TR16909|c2_g2_i1	bcc_11296|Cycle_1|Type_0a	True	96.39	1179	TCA	TCG	S	S	False	False	True	False	99.44|84.44	C1_176|C2_76	C1_1|C2_14	N/A	N/A	N/A
TR16909|c2_g2_i3	bcc_11296|Cycle_1|Type_0a	True	100.0	1179	TCA	TCG	S	S	False	False	True	False	99.44|84.44	C1_176|C2_76	C1_1|C2_14	N/A	N/A	N/A
TR16909|c2_g2_i2	bcc_11296|Cycle_1|Type_0a	True	100.0	1179	TCA	TCG	S	S	False	False	True	False	99.44|84.44	C1_176|C2_76	C1_1|C2_14	N/A	N/A	N/A
TR16909|c2_g2_i5	bcc_11296|Cycle_1|Type_0a	True	100.0	582	TCA	TCG	S	S	False	False	True	False	99.44|84.44	C1_176|C2_76	C1_1|C2_14	N/A	N/A	N/A
TR16909|c2_g2_i4	bcc_11298|Cycle_0|Type_0a	True	100.0	1482	TGC	TGT	C	C	False	False	True	False	0.0|36.61	C1_0|C2_93	C1_143|C2_161	N/A	N/A	N/A
TR16909|c2_g2_i1	bcc_11298|Cycle_0|Type_0a	True	98.8	1482	TGC	TGT	C	C	False	False	True	False	0.0|36.61	C1_0|C2_93	C1_143|C2_161	N/A	N/A	N/A
TR16909|c2_g2_i3	bcc_11298|Cycle_0|Type_0a	True	100.0	1479	TGC	TGT	C	C	False	False	True	False	0.0|36.61	C1_0|C2_93	C1_143|C2_161	N/A	N/A	N/A
TR16909|c2_g2_i2	bcc_11298|Cycle_0|Type_0a	True	98.8	1479	TGC	TGT	C	C	False	False	True	False	0.0|36.61	C1_0|C2_93	C1_143|C2_161	N/A	N/A	N/A
TR16909|c2_g2_i5	bcc_11298|Cycle_0|Type_0a	True	98.8	882	TGC	TGT	C	C	False	False	True	False	0.0|36.61	C1_0|C2_93	C1_143|C2_161	N/A	N/A	N/A
TR16909|c2_g2_i4	bcc_11298|Cycle_1|Type_0a	True	100.0	1619	GTA	TTA	V	L	True	False	True	False	52.56|32.81	C1_82|C2_42	C1_74|C2_86	N/A	N/A	N/A
TR16909|c2_g2_i1	bcc_11298|Cycle_1|Type_0a	True	100.0	1619	GTA	TTA	V	L	True	False	True	False	52.56|32.81	C1_82|C2_42	C1_74|C2_86	N/A	N/A	N/A
TR16909|c2_g2_i3	bcc_11298|Cycle_1|Type_0a	True	100.0	1616	GTA	TTA	V	L	True	False	True	False	52.56|32.81	C1_82|C2_42	C1_74|C2_86	N/A	N/A	N/A
TR16909|c2_g2_i2	bcc_11298|Cycle_1|Type_0a	True	100.0	1616	GTA	TTA	V	L	True	False	True	False	52.56|32.81	C1_82|C2_42	C1_74|C2_86	N/A	N/A	N/A
TR16909|c2_g2_i4	bcc_11298|Cycle_3|Type_0a	True	100.0	1550	AGG	TGG	R	W	True	False	True	False	39.36|36.43	C1_111|C2_94	C1_171|C2_164	N/A	N/A	N/A
TR16909|c2_g2_i3	bcc_11298|Cycle_3|Type_0a	True	100.0	1547	AGG	TGG	R	W	True	False	True	False	39.36|36.43	C1_111|C2_94	C1_171|C2_164	N/A	N/A	N/A
TR16909|c2_g2_i2	bcc_11298|Cycle_3|Type_0a	True	100.0	1547	AGG	TGG	R	W	True	False	True	False	39.36|36.43	C1_111|C2_94	C1_171|C2_164	N/A	N/A	N/A
TR16909|c2_g2_i5	bcc_11298|Cycle_3|Type_0a	True	100.0	950	AGG	TGG	R	W	True	False	True	False	39.36|36.43	C1_111|C2_94	C1_171|C2_164	N/A	N/A	N/A
TR16909|c2_g2_i4	bcc_11298|Cycle_6|Type_0a	True	100.0	1478	GAA	AAA	E	K	True	False	True	False	63.53|33.08	C1_162|C2_44	C1_93|C2_89	N/A	N/A	N/A
TR16909|c2_g2_i1	bcc_11298|Cycle_6|Type_0a	True	100.0	1478	GAA	AAA	E	K	True	False	True	False	63.53|33.08	C1_162|C2_44	C1_93|C2_89	N/A	N/A	N/A
TR16909|c2_g2_i3	bcc_11298|Cycle_6|Type_0a	True	100.0	1475	GAA	AAA	E	K	True	False	True	False	63.53|33.08	C1_162|C2_44	C1_93|C2_89	N/A	N/A	N/A
TR16909|c2_g2_i2	bcc_11298|Cycle_6|Type_0a	True	100.0	1475	GAA	AAA	E	K	True	False	True	False	63.53|33.08	C1_162|C2_44	C1_93|C2_89	N/A	N/A	N/A
TR16909|c2_g2_i5	bcc_11298|Cycle_6|Type_0a	True	100.0	878	GAA	AAA	E	K	True	False	True	False	63.53|33.08	C1_162|C2_44	C1_93|C2_89	N/A	N/A	N/A
TR16909|c2_g2_i4	bcc_11299|Cycle_0|Type_0a	True	100.0	1738	GGG	GAG	G	E	True	False	True	False	74.76|66.67	C1_157|C2_174	C1_53|C2_87	N/A	N/A	N/A
TR16909|c2_g2_i1	bcc_11299|Cycle_0|Type_0a	True	100.0	1738	GGG	GAG	G	E	True	False	True	False	74.76|66.67	C1_157|C2_174	C1_53|C2_87	N/A	N/A	N/A
TR16909|c2_g2_i3	bcc_11299|Cycle_0|Type_0a	True	100.0	1735	GGG	GAG	G	E	True	False	True	False	74.76|66.67	C1_157|C2_174	C1_53|C2_87	N/A	N/A	N/A
TR4987|c0_g1_i1	bcc_11301|Cycle_4|Type_0a	False	100.0	3199	N/A	N/A	N/A	N/A	N/A	False	False	False	55.37|78.51	C1_134|C2_95	C1_108|C2_26	N/A	N/A	N/A
TR4987|c0_g1_i1	bcc_11302|Cycle_0|Type_0a	True	100.0	2826	GCG	GCA	A	A	False	False	False	False	9.62|10.47	C1_147|C2_131	C1_1381|C2_1120	N/A	N/A	N/A
TR10474|c0_g1_i1	bcc_113034|Cycle_0|Type_0a	True	100.0	570	CCC	CAC	P	H	True	False	False	False	83.33|25.0	C1_5|C2_2	C1_1|C2_6	N/A	N/A	N/A
TR4987|c0_g1_i1	bcc_11307|Cycle_0|Type_0a	True	100.0	1318	CGC	CCC	R	P	True	False	False	False	0.0|8.24	C1_0|C2_7	C1_42|C2_78	N/A	N/A	N/A
TR4987|c0_g1_i1	bcc_11309|Cycle_0|Type_0a	True	100.0	934	GGG	GTG	G	V	True	False	False	False	20.2|12.2	C1_40|C2_5	C1_158|C2_36	N/A	N/A	N/A
TR4987|c0_g1_i1	bcc_11309|Cycle_1|Type_0a	True	100.0	926	AAT	TAT	N	Y	True	False	False	False	84.62|70.0	C1_22|C2_7	C1_4|C2_3	N/A	N/A	N/A
TR4987|c0_g1_i1	bcc_11309|Cycle_3|Type_0a	True	100.0	932	GCA	TCA	A	S	True	False	False	False	4.55|45.45	C1_1|C2_5	C1_21|C2_6	N/A	N/A	N/A
TR3091|c0_g1_i1	bcc_11311|Cycle_0|Type_0a	True	100.0	640	GCG	GGG	A	G	True	True	False	False	91.67|79.31	C1_11|C2_23	C1_1|C2_6	N/A	N/A	N/A
TR3091|c0_g2_i1	bcc_11311|Cycle_0|Type_0a	True	100.0	640	GCG	GGG	A	G	True	True	False	False	91.67|79.31	C1_11|C2_23	C1_1|C2_6	N/A	N/A	N/A
TR17523|c0_g1_i1	bcc_113133|Cycle_0|Type_0a	True	100.0	247	CTA	ATA	L	I	True	False	False	False	66.25|0.0	C1_53|C2_0	C1_27|C2_6	N/A	N/A	N/A
TR1866|c0_g1_i1	bcc_113191|Cycle_0|Type_0a	True	100.0	416	TGT	CGT	C	R	True	False	False	False	93.18|100.0	C1_41|C2_8	C1_3|C2_0	N/A	N/A	N/A
TR51|c0_g1_i1	bcc_113202|Cycle_0|Type_0a	True	100.0	113	CCG	TCG	P	S	True	False	False	False	77.78|87.5	C1_21|C2_7	C1_6|C2_1	N/A	N/A	N/A
TR6910|c0_g1_i1	bcc_11322|Cycle_0|Type_0a	True	100.0	179	CTC	CTA	L	L	False	True	False	False	44.29|27.66	C1_31|C2_13	C1_39|C2_34	N/A	N/A	N/A
TR6910|c0_g2_i1	bcc_11322|Cycle_0|Type_0a	True	100.0	179	CTC	CTA	L	L	False	True	False	False	44.29|27.66	C1_31|C2_13	C1_39|C2_34	N/A	N/A	N/A
TR6910|c0_g3_i1	bcc_11322|Cycle_0|Type_0a	True	100.0	179	CTC	CTA	L	L	False	True	False	False	44.29|27.66	C1_31|C2_13	C1_39|C2_34	N/A	N/A	N/A
TR13565|c0_g1_i3	bcc_113249|Cycle_0|Type_0a	False	97.59	521	N/A	N/A	N/A	N/A	N/A	False	True	False	9.52|0.0	C1_2|C2_0	C1_19|C2_0	N/A	N/A	N/A
TR13565|c0_g1_i2	bcc_113249|Cycle_0|Type_0a	False	97.59	459	N/A	N/A	N/A	N/A	N/A	False	True	False	9.52|0.0	C1_2|C2_0	C1_19|C2_0	N/A	N/A	N/A
TR13565|c0_g1_i1	bcc_113249|Cycle_0|Type_0a	True	100.0	370	GAC	TAC	D	Y	True	False	True	False	9.52|0.0	C1_2|C2_0	C1_19|C2_0	N/A	N/A	N/A
TR15723|c0_g2_i9	bcc_11326|Cycle_0|Type_0a	True	100.0	282	AAA	GAA	K	E	True	False	True	False	0.0|26.09	C1_0|C2_6	C1_34|C2_17	N/A	N/A	N/A
TR15723|c0_g2_i8	bcc_11326|Cycle_0|Type_0a	True	100.0	282	AAA	GAA	K	E	True	False	True	False	0.0|26.09	C1_0|C2_6	C1_34|C2_17	N/A	N/A	N/A
TR15723|c0_g4_i1	bcc_11327|Cycle_0|Type_0a	True	100.0	71	GAG	GAT	E	D	True	False	False	False	100.0|86.67	C1_27|C2_13	C1_0|C2_2	N/A	N/A	N/A
TR15723|c0_g4_i1	bcc_11327|Cycle_1|Type_0a	True	100.0	217	CAA	CGA	Q	R	True	False	False	False	98.68|56.0	C1_75|C2_14	C1_1|C2_11	N/A	N/A	N/A
TR15723|c0_g4_i1	bcc_11328|Cycle_0|Type_0a	True	100.0	395	CCC	CCT	P	P	False	False	False	False	16.67|35.71	C1_4|C2_10	C1_20|C2_18	N/A	N/A	N/A
TR15723|c0_g4_i1	bcc_11328|Cycle_1|Type_0a	True	100.0	385	TCT	TGT	S	C	True	False	False	False	20.0|42.86	C1_3|C2_9	C1_12|C2_12	N/A	N/A	N/A
TR15723|c0_g4_i1	bcc_11328|Cycle_3|Type_0a	True	100.0	473	CTG	CTA	L	L	False	False	False	False	32.5|82.35	C1_13|C2_14	C1_27|C2_3	N/A	N/A	N/A
TR15723|c0_g4_i1	bcc_11330|Cycle_0|Type_0a	True	100.0	708	TTG	CTG	L	L	False	False	False	False	85.71|42.86	C1_72|C2_24	C1_12|C2_32	N/A	N/A	N/A
TR15723|c0_g4_i1	bcc_11331|Cycle_0|Type_0a	True	100.0	774	CGG	AGG	R	R	False	False	False	False	85.9|77.5	C1_67|C2_31	C1_11|C2_9	N/A	N/A	N/A
TR15723|c0_g2_i5	bcc_11332|Cycle_0|Type_0a	False	100.0	2093	N/A	N/A	N/A	N/A	N/A	False	True	False	50.0|95.56	C1_36|C2_43	C1_36|C2_2	N/A	N/A	N/A
TR15723|c0_g2_i4	bcc_11332|Cycle_0|Type_0a	True	100.0	2089	ATC	ATT	I	I	False	False	True	False	50.0|95.56	C1_36|C2_43	C1_36|C2_2	N/A	N/A	N/A
TR15723|c0_g2_i1	bcc_11332|Cycle_0|Type_0a	True	100.0	1707	ATC	ATT	I	I	False	False	True	False	50.0|95.56	C1_36|C2_43	C1_36|C2_2	N/A	N/A	N/A
TR15723|c0_g2_i7	bcc_11332|Cycle_0|Type_0a	True	100.0	1215	ATC	ATT	I	I	False	False	True	False	50.0|95.56	C1_36|C2_43	C1_36|C2_2	N/A	N/A	N/A
TR15723|c0_g2_i5	bcc_11332|Cycle_1|Type_0a	False	100.0	2085	N/A	N/A	N/A	N/A	N/A	False	True	False	90.24|20.0	C1_37|C2_6	C1_4|C2_24	N/A	N/A	N/A
TR15723|c0_g2_i4	bcc_11332|Cycle_1|Type_0a	True	100.0	2081	TGT	TAT	C	Y	True	False	True	False	90.24|20.0	C1_37|C2_6	C1_4|C2_24	N/A	N/A	N/A
TR15723|c0_g2_i1	bcc_11332|Cycle_1|Type_0a	True	100.0	1699	TGT	TAT	C	Y	True	False	True	False	90.24|20.0	C1_37|C2_6	C1_4|C2_24	N/A	N/A	N/A
TR15723|c0_g2_i7	bcc_11332|Cycle_1|Type_0a	True	100.0	1207	TGT	TAT	C	Y	True	False	True	False	90.24|20.0	C1_37|C2_6	C1_4|C2_24	N/A	N/A	N/A
TR13012|c0_g4_i1	bcc_11338|Cycle_0|Type_0a	True	100.0	961	AAC	AAT	N	N	False	False	False	False	10.61|0.0	C1_7|C2_0	C1_59|C2_42	N/A	N/A	N/A
TR13012|c0_g2_i1	bcc_11339|Cycle_0|Type_0a	False	100.0	734	N/A	N/A	N/A	N/A	N/A	True	False	False	7.46|5.0	C1_5|C2_1	C1_62|C2_19	N/A	N/A	N/A
TR13690|c2_g4_i1	bcc_1133|Cycle_0|Type_0a	True	100.0	347	CTG	TTG	L	L	False	False	False	False	0.0|100.0	C1_0|C2_5	C1_4|C2_0	N/A	N/A	N/A
TR13012|c0_g4_i1	bcc_11342|Cycle_0|Type_0a	True	100.0	1576	CAA	CAG	Q	Q	False	True	True	False	69.29|100.0	C1_291|C2_191	C1_129|C2_0	N/A	N/A	N/A
TR14215|c1_g1_i1	bcc_113435|Cycle_0|Type_0a	True	100.0	153	GGG	GGT	G	G	False	False	False	False	0.0|8.33	C1_0|C2_2	C1_0|C2_22	N/A	N/A	N/A
TR4732|c0_g1_i1	bcc_113455|Cycle_0|Type_0a	True	100.0	205	CAC	CAT	H	H	False	False	True	False	81.25|0.0	C1_26|C2_0	C1_6|C2_2	N/A	N/A	N/A
TR4732|c0_g1_i2	bcc_113455|Cycle_0|Type_0a	True	100.0	205	CAC	CAT	H	H	False	False	True	False	81.25|0.0	C1_26|C2_0	C1_6|C2_2	N/A	N/A	N/A
TR2732|c0_g1_i1	bcc_11356|Cycle_0|Type_0a	False	100.0	98	N/A	N/A	N/A	N/A	N/A	True	False	False	78.46|100.0	C1_51|C2_49	C1_14|C2_0	N/A	N/A	N/A
TR2732|c0_g2_i1	bcc_11356|Cycle_0|Type_0a	False	100.0	98	N/A	N/A	N/A	N/A	N/A	True	False	False	78.46|100.0	C1_51|C2_49	C1_14|C2_0	N/A	N/A	N/A
TR11634|c0_g1_i1	bcc_11359|Cycle_0|Type_0a	True	100.0	905	GCG	GCA	A	A	False	False	False	False	64.04|29.17	C1_73|C2_35	C1_41|C2_85	N/A	N/A	N/A
TR11634|c0_g1_i1	bcc_11360|Cycle_0|Type_0a	True	100.0	969	AGG	CGG	R	R	False	False	False	False	60.55|67.77	C1_66|C2_82	C1_43|C2_39	N/A	N/A	N/A
TR11634|c0_g1_i1	bcc_11361|Cycle_0|Type_0a	True	100.0	1013	GCA	GCG	A	A	False	False	False	False	66.43|80.61	C1_93|C2_79	C1_47|C2_19	N/A	N/A	N/A
TR11016|c0_g1_i1	bcc_113621|Cycle_0|Type_0a	True	90.36	182	TTG	TCG	L	S	True	True	False	False	100.0|35.71	C1_2|C2_5	C1_0|C2_9	N/A	N/A	N/A
TR11016|c0_g4_i1	bcc_113621|Cycle_0|Type_0a	True	90.36	182	TTG	TCG	L	S	True	True	False	False	100.0|35.71	C1_2|C2_5	C1_0|C2_9	N/A	N/A	N/A
TR11374|c0_g1_i1	bcc_113621|Cycle_0|Type_0a	True	90.36	915	TTG	TCG	L	S	True	True	False	False	100.0|35.71	C1_2|C2_5	C1_0|C2_9	N/A	N/A	N/A
TR11634|c0_g1_i1	bcc_11362|Cycle_0|Type_0a	False	100.0	1145	N/A	N/A	N/A	N/A	N/A	False	False	False	19.42|44.13	C1_27|C2_79	C1_112|C2_100	N/A	N/A	N/A
TR11634|c0_g1_i1	bcc_11363|Cycle_0|Type_0a	False	100.0	1212	N/A	N/A	N/A	N/A	N/A	False	False	False	93.24|81.71	C1_69|C2_67	C1_5|C2_15	N/A	N/A	N/A
TR11634|c0_g1_i1	bcc_11364|Cycle_0|Type_0a	False	100.0	1255	N/A	N/A	N/A	N/A	N/A	False	False	False	9.78|73.17	C1_9|C2_30	C1_83|C2_11	N/A	N/A	N/A
TR15228|c0_g4_i1	bcc_11374|Cycle_0|Type_0a	True	100.0	742	TCT	CCT	S	P	True	False	False	False	47.22|89.71	C1_51|C2_61	C1_57|C2_7	N/A	N/A	N/A
TR15228|c0_g3_i1	bcc_11377|Cycle_0|Type_0a	True	100.0	1125	AAA	AAG	K	K	False	False	False	False	100.0|72.06	C1_31|C2_49	C1_0|C2_19	N/A	N/A	N/A
TR8087|c0_g4_i1	bcc_11382|Cycle_0|Type_0a	True	100.0	1496	CGT	CAT	R	H	True	False	False	False	0.0|10.99	C1_0|C2_20	C1_124|C2_162	N/A	N/A	N/A
TR9353|c0_g1_i1	bcc_113851|Cycle_0|Type_0a	True	100.0	231	GGA	GGG	G	G	False	True	False	False	100.0|77.08	C1_73|C2_37	C1_0|C2_11	N/A	N/A	N/A
TR9353|c0_g2_i1	bcc_113851|Cycle_0|Type_0a	True	100.0	231	GGA	GGG	G	G	False	True	False	False	100.0|77.08	C1_73|C2_37	C1_0|C2_11	N/A	N/A	N/A
TR9353|c0_g2_i1	bcc_113852|Cycle_0|Type_0a	False	100.0	471	N/A	N/A	N/A	N/A	N/A	True	False	False	92.31|0.0	C1_12|C2_0	C1_1|C2_35	N/A	N/A	N/A
TR6006|c0_g1_i1	bcc_113890|Cycle_0|Type_0a	False	100.0	114	N/A	N/A	N/A	N/A	N/A	False	False	False	50.0|75.0	C1_3|C2_3	C1_3|C2_1	N/A	N/A	N/A
TR8696|c0_g3_i1	bcc_113906|Cycle_0|Type_0a	True	100.0	705	GTA	ATA	V	I	True	False	False	False	0.0|22.22	C1_0|C2_4	C1_9|C2_14	N/A	N/A	N/A
TR1471|c0_g1_i1	bcc_113956|Cycle_0|Type_0a	True	100.0	797	ACC	ACA	T	T	False	False	False	False	35.71|13.33	C1_5|C2_2	C1_9|C2_13	N/A	N/A	N/A
TR15719|c1_g5_i1	bcc_11396|Cycle_0|Type_0a	True	100.0	158	ATT	ATC	I	I	False	False	False	False	92.05|100.0	C1_81|C2_56	C1_7|C2_0	N/A	N/A	N/A
TR1529|c0_g1_i1	bcc_113980|Cycle_0|Type_0a	True	100.0	165	GTT	GTA	V	V	False	False	False	False	58.14|0.0	C1_25|C2_0	C1_18|C2_16	N/A	N/A	N/A
TR4679|c0_g1_i1	bcc_113993|Cycle_0|Type_0a	True	100.0	122	AGA	ATA	R	I	True	False	False	False	20.0|100.0	C1_1|C2_24	C1_4|C2_0	N/A	N/A	N/A
TR4485|c0_g1_i1	bcc_114008|Cycle_0|Type_0a	True	100.0	195	GTT	GTC	V	V	False	False	False	False	94.87|93.33	C1_37|C2_14	C1_2|C2_1	N/A	N/A	N/A
TR15565|c0_g1_i1	bcc_114099|Cycle_0|Type_0a	True	100.0	337	GCA	TCA	A	S	True	False	False	False	69.23|50.0	C1_9|C2_1	C1_4|C2_1	N/A	N/A	N/A
TR626|c0_g1_i1	bcc_114103|Cycle_0|Type_0a	True	100.0	72	GTT	GTC	V	V	False	False	False	False	71.43|100.0	C1_15|C2_1	C1_6|C2_0	N/A	N/A	N/A
TR6530|c0_g1_i1	bcc_114121|Cycle_0|Type_0a	False	100.0	125	N/A	N/A	N/A	N/A	N/A	False	False	False	100.0|53.33	C1_11|C2_8	C1_0|C2_7	N/A	N/A	N/A
TR3665|c0_g1_i1	bcc_114207|Cycle_0|Type_0a	True	100.0	335	TGT	TTT	C	F	True	False	False	False	29.41|75.0	C1_5|C2_6	C1_12|C2_2	N/A	N/A	N/A
TR13087|c1_g2_i1	bcc_114213|Cycle_1|Type_0a	True	100.0	1455	AAT	CAT	N	H	True	False	False	False	0.0|42.86	C1_0|C2_3	C1_21|C2_4	N/A	N/A	N/A
TR13387|c0_g3_i1	bcc_114259|Cycle_0|Type_0a	True	100.0	269	GGG	GGA	G	G	False	False	True	False	100.0|66.67	C1_1|C2_2	C1_0|C2_1	N/A	N/A	N/A
TR13387|c0_g3_i3	bcc_114259|Cycle_0|Type_0a	True	100.0	227	GGG	GGA	G	G	False	False	True	False	100.0|66.67	C1_1|C2_2	C1_0|C2_1	N/A	N/A	N/A
TR13387|c0_g3_i2	bcc_114259|Cycle_0|Type_0a	True	100.0	84	GGG	GGA	G	G	False	False	True	False	100.0|66.67	C1_1|C2_2	C1_0|C2_1	N/A	N/A	N/A
TR18578|c0_g2_i1	bcc_114338|Cycle_0|Type_0a	True	100.0	1601	AAG	AAT	K	N	True	True	False	False	0.0|80.0	C1_0|C2_8	C1_0|C2_2	N/A	N/A	N/A
TR9225|c0_g1_i1	bcc_114413|Cycle_0|Type_0a	True	100.0	139	ATT	ACT	I	T	True	True	False	False	100.0|0.0	C1_11|C2_0	C1_0|C2_20	N/A	N/A	N/A
TR9225|c0_g3_i1	bcc_114413|Cycle_0|Type_0a	True	100.0	139	ATT	ACT	I	T	True	True	False	False	100.0|0.0	C1_11|C2_0	C1_0|C2_20	N/A	N/A	N/A
TR7337|c0_g2_i1	bcc_114496|Cycle_0|Type_0a	True	100.0	271	GTC	GCC	V	A	True	False	False	False	60.0|100.0	C1_6|C2_19	C1_4|C2_0	N/A	N/A	N/A
TR5206|c0_g1_i1	bcc_114545|Cycle_0|Type_0a	True	100.0	770	ACA	ACG	T	T	False	False	False	False	73.68|72.22	C1_14|C2_13	C1_5|C2_5	N/A	N/A	N/A
TR2489|c0_g1_i1	bcc_114609|Cycle_0|Type_0a	True	100.0	128	AGC	AGA	S	R	True	False	False	False	55.88|20.0	C1_19|C2_1	C1_15|C2_4	N/A	N/A	N/A
TR15002|c4_g3_i1	bcc_11460|Cycle_0|Type_0a	True	100.0	247	AAA	GAA	K	E	True	True	True	False	81.97|60.64	C1_291|C2_57	C1_64|C2_37	N/A	N/A	N/A
TR15002|c4_g3_i2	bcc_11460|Cycle_0|Type_0a	True	100.0	247	AAA	GAA	K	E	True	True	True	False	81.97|60.64	C1_291|C2_57	C1_64|C2_37	N/A	N/A	N/A
TR17167|c0_g3_i2	bcc_11460|Cycle_0|Type_0a	True	100.0	210	AAA	GAA	K	E	True	True	True	False	81.97|60.64	C1_291|C2_57	C1_64|C2_37	N/A	N/A	N/A
TR17167|c0_g3_i3	bcc_11460|Cycle_0|Type_0a	True	100.0	199	AAA	GAA	K	E	True	True	True	False	81.97|60.64	C1_291|C2_57	C1_64|C2_37	N/A	N/A	N/A
TR17167|c0_g3_i1	bcc_11460|Cycle_0|Type_0a	True	100.0	210	AAA	GAA	K	E	True	True	True	False	81.97|60.64	C1_291|C2_57	C1_64|C2_37	N/A	N/A	N/A
TR17167|c0_g3_i2	bcc_11460|Cycle_13|Type_0a	True	100.0	314	GCT	GAT	A	D	True	True	True	False	56.17|61.99	C1_223|C2_137	C1_174|C2_84	N/A	N/A	N/A
TR17167|c0_g3_i3	bcc_11460|Cycle_13|Type_0a	True	100.0	303	GCT	GAT	A	D	True	True	True	False	56.17|61.99	C1_223|C2_137	C1_174|C2_84	N/A	N/A	N/A
TR15002|c4_g3_i1	bcc_11460|Cycle_14|Type_0a	True	98.8	530	CTT	CTG	L	L	False	False	True	False	34.25|88.71	C1_25|C2_55	C1_48|C2_7	N/A	N/A	N/A
TR15002|c4_g3_i2	bcc_11460|Cycle_14|Type_0a	True	98.8	530	CTT	CTG	L	L	False	False	True	False	34.25|88.71	C1_25|C2_55	C1_48|C2_7	N/A	N/A	N/A
TR15002|c4_g3_i2	bcc_11460|Cycle_18|Type_0a	True	100.0	632	GCG	GCA	A	A	False	True	True	False	0.0|8.2	C1_0|C2_5	C1_14|C2_56	N/A	N/A	N/A
TR15002|c4_g3_i1	bcc_11460|Cycle_2|Type_0a	True	100.0	186	GCG	GTG	A	V	True	True	True	False	7.63|9.09	C1_9|C2_2	C1_109|C2_20	N/A	N/A	N/A
TR15002|c4_g3_i2	bcc_11460|Cycle_2|Type_0a	True	100.0	186	GCG	GTG	A	V	True	True	True	False	7.63|9.09	C1_9|C2_2	C1_109|C2_20	N/A	N/A	N/A
TR17167|c0_g3_i2	bcc_11460|Cycle_2|Type_0a	True	100.0	149	GCG	GTG	A	V	True	True	True	False	7.63|9.09	C1_9|C2_2	C1_109|C2_20	N/A	N/A	N/A
TR15002|c4_g3_i1	bcc_11460|Cycle_4|Type_0a	True	100.0	580	CGG	AGG	R	R	False	False	True	False	58.06|22.73	C1_36|C2_10	C1_26|C2_34	N/A	N/A	N/A
TR15002|c4_g3_i2	bcc_11460|Cycle_4|Type_0a	True	100.0	580	CGG	AGG	R	R	False	False	True	False	58.06|22.73	C1_36|C2_10	C1_26|C2_34	N/A	N/A	N/A
TR15002|c4_g3_i1	bcc_11460|Cycle_5|Type_0a	True	100.0	605	CTG	CTT	L	L	False	True	True	False	69.09|58.46	C1_38|C2_38	C1_17|C2_27	N/A	N/A	N/A
TR15002|c4_g3_i2	bcc_11460|Cycle_5|Type_0a	True	100.0	605	CTG	CTT	L	L	False	True	True	False	69.09|58.46	C1_38|C2_38	C1_17|C2_27	N/A	N/A	N/A
TR8486|c1_g1_i1	bcc_11467|Cycle_0|Type_0a	True	100.0	676	TGG	CGG	W	R	True	False	False	False	100.0|77.6	C1_119|C2_149	C1_0|C2_43	N/A	N/A	N/A
TR8486|c1_g1_i1	bcc_11468|Cycle_0|Type_0a	True	100.0	610	GAC	AAC	D	N	True	False	False	False	43.86|40.51	C1_50|C2_79	C1_64|C2_116	N/A	N/A	N/A
TR14743|c2_g1_i2	bcc_11479|Cycle_2|Type_0a	False	100.0	1075	N/A	N/A	N/A	N/A	N/A	False	True	False	33.33|63.46	C1_10|C2_33	C1_20|C2_19	N/A	N/A	N/A
TR14743|c2_g1_i2	bcc_11480|Cycle_0|Type_0a	True	100.0	553	GGC	GGG	G	G	False	False	False	False	26.67|82.35	C1_4|C2_28	C1_11|C2_6	N/A	N/A	N/A
TR14743|c2_g1_i2	bcc_11480|Cycle_2|Type_0a	True	100.0	604	CTA	CTC	L	L	False	False	False	False	94.12|50.0	C1_32|C2_3	C1_2|C2_3	N/A	N/A	N/A
TR15461|c1_g2_i8	bcc_11484|Cycle_0|Type_0a	False	100.0	2117	N/A	N/A	N/A	N/A	N/A	False	True	False	100.0|84.62	C1_5|C2_11	C1_0|C2_2	N/A	N/A	N/A
TR15461|c1_g2_i6	bcc_11484|Cycle_0|Type_0a	False	100.0	2117	N/A	N/A	N/A	N/A	N/A	False	True	False	100.0|84.62	C1_5|C2_11	C1_0|C2_2	N/A	N/A	N/A
TR15461|c1_g2_i5	bcc_11484|Cycle_0|Type_0a	False	100.0	1658	N/A	N/A	N/A	N/A	N/A	False	True	False	100.0|84.62	C1_5|C2_11	C1_0|C2_2	N/A	N/A	N/A
TR15461|c1_g2_i2	bcc_11484|Cycle_0|Type_0a	False	100.0	1658	N/A	N/A	N/A	N/A	N/A	False	True	False	100.0|84.62	C1_5|C2_11	C1_0|C2_2	N/A	N/A	N/A
TR17473|c0_g1_i1	bcc_114857|Cycle_0|Type_0a	True	100.0	411	GCG	GCA	A	A	False	False	False	False	0.0|78.57	C1_0|C2_22	C1_14|C2_6	N/A	N/A	N/A
TR15461|c1_g2_i8	bcc_11485|Cycle_0|Type_0a	False	100.0	1967	N/A	N/A	N/A	N/A	N/A	False	True	False	82.81|91.86	C1_53|C2_79	C1_11|C2_7	N/A	N/A	N/A
TR15461|c1_g2_i6	bcc_11485|Cycle_0|Type_0a	False	100.0	1967	N/A	N/A	N/A	N/A	N/A	False	True	False	82.81|91.86	C1_53|C2_79	C1_11|C2_7	N/A	N/A	N/A
TR15461|c1_g2_i5	bcc_11485|Cycle_0|Type_0a	False	100.0	1508	N/A	N/A	N/A	N/A	N/A	False	True	False	82.81|91.86	C1_53|C2_79	C1_11|C2_7	N/A	N/A	N/A
TR15461|c1_g2_i2	bcc_11485|Cycle_0|Type_0a	False	100.0	1508	N/A	N/A	N/A	N/A	N/A	False	True	False	82.81|91.86	C1_53|C2_79	C1_11|C2_7	N/A	N/A	N/A
TR472|c0_g2_i1	bcc_114882|Cycle_0|Type_0a	True	100.0	214	GAC	GAT	D	D	False	False	False	False	40.0|40.0	C1_4|C2_6	C1_6|C2_9	N/A	N/A	N/A
TR472|c0_g2_i1	bcc_114883|Cycle_0|Type_0a	True	100.0	370	ATA	ATC	I	I	False	False	False	False	88.24|80.0	C1_15|C2_12	C1_2|C2_3	N/A	N/A	N/A
TR13529|c2_g1_i1	bcc_114933|Cycle_0|Type_0a	True	100.0	107	GCA	GTA	A	V	True	False	False	False	0.0|33.33	C1_0|C2_2	C1_10|C2_4	N/A	N/A	N/A
TR7350|c1_g1_i1	bcc_11497|Cycle_0|Type_0a	True	100.0	213	CTA	CCA	L	P	True	True	False	False	86.33|100.0	C1_423|C2_337	C1_67|C2_0	N/A	N/A	N/A
TR7350|c1_g2_i1	bcc_11497|Cycle_0|Type_0a	True	100.0	213	CTA	CCA	L	P	True	True	False	False	86.33|100.0	C1_423|C2_337	C1_67|C2_0	N/A	N/A	N/A
TR7350|c1_g2_i1	bcc_11499|Cycle_0|Type_0a	False	91.57	1130	N/A	N/A	N/A	N/A	N/A	True	False	False	76.02|94.25	C1_168|C2_852	C1_53|C2_52	N/A	N/A	N/A
TR5946|c0_g1_i1	bcc_114|Cycle_0|Type_0a	False	100.0	779	N/A	N/A	N/A	N/A	N/A	False	False	False	77.73|63.74	C1_178|C2_58	C1_51|C2_33	N/A	N/A	N/A
TR18477|c0_g1_i1	bcc_115028|Cycle_0|Type_0a	True	100.0	208	AGC	ATC	S	I	True	False	False	False	40.0|100.0	C1_2|C2_10	C1_3|C2_0	N/A	N/A	N/A
TR15263|c1_g1_i2	bcc_11504|Cycle_0|Type_0a	True	100.0	128	ACG	ACA	T	T	False	False	True	False	67.86|42.42	C1_95|C2_70	C1_45|C2_95	N/A	N/A	N/A
TR15263|c1_g1_i1	bcc_11504|Cycle_0|Type_0a	True	100.0	128	ACG	ACA	T	T	False	False	True	False	67.86|42.42	C1_95|C2_70	C1_45|C2_95	N/A	N/A	N/A
TR11932|c0_g1_i1	bcc_115084|Cycle_0|Type_0a	True	100.0	416	GTG	GTA	V	V	False	False	False	False	80.65|58.46	C1_25|C2_38	C1_6|C2_27	N/A	N/A	N/A
TR11932|c0_g1_i1	bcc_115085|Cycle_0|Type_0a	True	100.0	473	GAT	GAC	D	D	False	False	False	False	100.0|27.27	C1_7|C2_9	C1_0|C2_24	N/A	N/A	N/A
TR11932|c0_g1_i1	bcc_115086|Cycle_0|Type_0a	True	100.0	819	TGC	CGC	C	R	True	False	False	False	68.75|100.0	C1_11|C2_13	C1_5|C2_0	N/A	N/A	N/A
TR11932|c0_g1_i1	bcc_115087|Cycle_0|Type_0a	True	100.0	902	AAC	AAG	N	K	True	False	False	False	68.42|9.09	C1_13|C2_1	C1_6|C2_10	N/A	N/A	N/A
TR15263|c1_g5_i2	bcc_11510|Cycle_0|Type_0a	True	100.0	233	TCC	TCG	S	S	False	False	False	False	50.0|85.71	C1_14|C2_12	C1_14|C2_2	N/A	N/A	N/A
TR15667|c7_g4_i4	bcc_11511|Cycle_0|Type_0a	False	100.0	847	N/A	N/A	N/A	N/A	N/A	True	True	False	78.89|100.0	C1_71|C2_6	C1_19|C2_0	N/A	N/A	N/A
TR15667|c7_g4_i2	bcc_11511|Cycle_0|Type_0a	True	100.0	802	CGA	CTA	R	L	True	True	True	False	78.89|100.0	C1_71|C2_6	C1_19|C2_0	N/A	N/A	N/A
TR15667|c7_g5_i1	bcc_11511|Cycle_0|Type_0a	True	100.0	315	CGA	CTA	R	L	True	True	False	False	78.89|100.0	C1_71|C2_6	C1_19|C2_0	N/A	N/A	N/A
TR7604|c1_g1_i1	bcc_115154|Cycle_0|Type_0a	True	100.0	51	GCA	GCG	A	A	False	False	False	False	50.0|0.0	C1_2|C2_0	C1_2|C2_4	N/A	N/A	N/A
TR7283|c0_g1_i1	bcc_1151|Cycle_1|Type_0a	False	100.0	199	N/A	N/A	N/A	N/A	N/A	False	True	False	3.57|0.0	C1_2|C2_0	C1_54|C2_19	N/A	N/A	N/A
TR8923|c0_g1_i1	bcc_11525|Cycle_0|Type_0a	False	100.0	712	N/A	N/A	N/A	N/A	N/A	True	False	False	0.0|42.86	C1_0|C2_6	C1_0|C2_8	N/A	N/A	N/A
TR18079|c0_g1_i1	bcc_115319|Cycle_0|Type_0a	True	98.8	1254	CCA	CCC	P	P	False	False	False	False	100.0|75.0	C1_1|C2_3	C1_0|C2_1	N/A	N/A	N/A
TR8415|c0_g1_i1	bcc_115341|Cycle_0|Type_0a	True	100.0	147	GAC	AAC	D	N	True	False	False	False	50.0|87.5	C1_3|C2_21	C1_3|C2_3	N/A	N/A	N/A
TR3297|c0_g1_i1	bcc_115352|Cycle_0|Type_0a	True	100.0	417	AAA	GAA	K	E	True	True	False	False	100.0|93.48	C1_3|C2_43	C1_0|C2_3	N/A	N/A	N/A
TR3297|c0_g2_i1	bcc_115352|Cycle_0|Type_0a	True	100.0	417	AAA	GAA	K	E	True	True	False	False	100.0|93.48	C1_3|C2_43	C1_0|C2_3	N/A	N/A	N/A
TR6205|c0_g1_i2	bcc_11538|Cycle_0|Type_0a	False	100.0	239	N/A	N/A	N/A	N/A	N/A	False	True	False	58.2|56.67	C1_387|C2_187	C1_278|C2_143	N/A	N/A	N/A
TR6205|c0_g1_i1	bcc_11538|Cycle_0|Type_0a	False	100.0	239	N/A	N/A	N/A	N/A	N/A	False	True	False	58.2|56.67	C1_387|C2_187	C1_278|C2_143	N/A	N/A	N/A
TR13448|c1_g1_i1	bcc_115438|Cycle_0|Type_0a	True	100.0	340	ATG	ATA	M	I	True	False	False	False	0.0|9.76	C1_0|C2_4	C1_40|C2_37	N/A	N/A	N/A
TR6030|c0_g1_i1	bcc_115470|Cycle_0|Type_0a	False	100.0	92	N/A	N/A	N/A	N/A	N/A	False	False	False	50.0|100.0	C1_5|C2_1	C1_5|C2_0	N/A	N/A	N/A
TR3168|c0_g1_i1	bcc_11547|Cycle_0|Type_0a	True	100.0	1474	CTC	CTT	L	L	False	False	False	False	100.0|85.47	C1_393|C2_247	C1_0|C2_42	N/A	N/A	N/A
TR3168|c0_g1_i1	bcc_11549|Cycle_0|Type_0a	True	100.0	1844	AGT	GGT	S	G	True	False	False	False	65.22|50.98	C1_407|C2_260	C1_217|C2_250	N/A	N/A	N/A
TR3168|c0_g1_i1	bcc_11551|Cycle_0|Type_0a	False	100.0	2535	N/A	N/A	N/A	N/A	N/A	False	False	False	0.0|14.53	C1_0|C2_51	C1_378|C2_300	N/A	N/A	N/A
TR6095|c0_g2_i1	bcc_11557|Cycle_0|Type_0a	True	100.0	81	CCA	CCG	P	P	False	False	False	False	39.34|24.85	C1_24|C2_41	C1_37|C2_124	N/A	N/A	N/A
TR5130|c0_g2_i1	bcc_1155|Cycle_0|Type_0a	True	100.0	1145	ATC	GTC	I	V	True	False	False	False	58.92|56.84	C1_208|C2_266	C1_145|C2_202	N/A	N/A	N/A
TR9895|c0_g1_i2	bcc_115655|Cycle_0|Type_0a	True	100.0	115	AAT	ATT	N	I	True	False	True	False	11.11|59.26	C1_1|C2_16	C1_8|C2_11	N/A	N/A	N/A
TR9895|c0_g1_i1	bcc_115655|Cycle_0|Type_0a	True	100.0	115	AAT	ATT	N	I	True	False	True	False	11.11|59.26	C1_1|C2_16	C1_8|C2_11	N/A	N/A	N/A
TR15578|c1_g9_i1	bcc_115679|Cycle_0|Type_0a	False	100.0	1748	N/A	N/A	N/A	N/A	N/A	False	False	False	77.78|100.0	C1_14|C2_2	C1_4|C2_0	N/A	N/A	N/A
TR5800|c0_g1_i1	bcc_11572|Cycle_16|Type_0a	False	100.0	186	N/A	N/A	N/A	N/A	N/A	False	False	False	39.31|41.86	C1_923|C2_740	C1_1425|C2_1028	N/A	N/A	N/A
TR5800|c0_g1_i1	bcc_11572|Cycle_8|Type_0a	False	100.0	97	N/A	N/A	N/A	N/A	N/A	False	False	False	62.89|72.35	C1_605|C2_628	C1_357|C2_240	N/A	N/A	N/A
TR7967|c0_g1_i1	bcc_11574|Cycle_0|Type_0a	True	100.0	943	TCC	TCT	S	S	False	False	False	False	43.88|52.43	C1_369|C2_442	C1_472|C2_401	N/A	N/A	N/A
TR7967|c0_g1_i2	bcc_11576|Cycle_0|Type_0a	True	100.0	295	GAA	GAT	E	D	True	False	True	False	44.34|40.39	C1_948|C2_691	C1_1190|C2_1020	N/A	N/A	N/A
TR7967|c0_g1_i1	bcc_11576|Cycle_0|Type_0a	True	100.0	295	GAA	GAT	E	D	True	False	True	False	44.34|40.39	C1_948|C2_691	C1_1190|C2_1020	N/A	N/A	N/A
TR6373|c0_g1_i2	bcc_115801|Cycle_0|Type_0a	False	93.98	816	N/A	N/A	N/A	N/A	N/A	False	True	False	20.0|0.0	C1_2|C2_0	C1_8|C2_4	N/A	N/A	N/A
TR6373|c0_g1_i1	bcc_115801|Cycle_0|Type_0a	False	93.98	2769	N/A	N/A	N/A	N/A	N/A	False	True	False	20.0|0.0	C1_2|C2_0	C1_8|C2_4	N/A	N/A	N/A
TR9797|c1_g1_i1	bcc_115823|Cycle_0|Type_0a	True	100.0	605	TCA	TCG	S	S	False	False	True	False	92.31|100.0	C1_24|C2_13	C1_2|C2_0	N/A	N/A	N/A
TR9797|c1_g1_i2	bcc_115823|Cycle_0|Type_0a	True	100.0	605	TCA	TCG	S	S	False	False	True	False	92.31|100.0	C1_24|C2_13	C1_2|C2_0	N/A	N/A	N/A
TR7480|c0_g1_i1	bcc_11586|Cycle_0|Type_0a	True	100.0	337	ATG	ACG	M	T	True	False	False	False	62.92|70.18	C1_151|C2_240	C1_89|C2_102	N/A	N/A	N/A
TR9456|c0_g1_i1	bcc_11594|Cycle_0|Type_0a	True	100.0	238	AGT	GGT	S	G	True	False	False	False	50.71|52.62	C1_465|C2_241	C1_452|C2_217	N/A	N/A	N/A
TR9456|c0_g1_i1	bcc_11595|Cycle_0|Type_0a	N/A	100.0	N/A	N/A	N/A	N/A	N/A	N/A	False	False	False	20.4|37.21	C1_41|C2_16	C1_160|C2_27	N/A	N/A	N/A
TR14255|c1_g3_i1	bcc_115978|Cycle_0|Type_0a	True	100.0	491	ACC	ACA	T	T	False	False	False	False	63.64|100.0	C1_7|C2_3	C1_4|C2_0	N/A	N/A	N/A
TR9456|c0_g1_i1	bcc_11598|Cycle_0|Type_0a	False	100.0	1169	N/A	N/A	N/A	N/A	N/A	False	False	False	56.02|66.54	C1_321|C2_364	C1_252|C2_183	N/A	N/A	N/A
TR11538|c0_g1_i2	bcc_1159|Cycle_0|Type_0a	True	100.0	615	CTT	CTG	L	L	False	False	True	False	64.24|43.77	C1_555|C2_225	C1_309|C2_289	N/A	N/A	N/A
TR11538|c0_g1_i1	bcc_1159|Cycle_0|Type_0a	True	100.0	527	CTT	CTG	L	L	False	False	True	False	64.24|43.77	C1_555|C2_225	C1_309|C2_289	N/A	N/A	N/A
TR11538|c0_g1_i6	bcc_1159|Cycle_0|Type_0a	True	100.0	527	CTT	CTG	L	L	False	False	True	False	64.24|43.77	C1_555|C2_225	C1_309|C2_289	N/A	N/A	N/A
TR11234|c0_g1_i1	bcc_11616|Cycle_0|Type_0a	False	92.77	439	N/A	N/A	N/A	N/A	N/A	False	False	False	0.0|50.0	C1_0|C2_2	C1_8|C2_2	N/A	N/A	N/A
TR4489|c0_g1_i1	bcc_11619|Cycle_0|Type_0a	True	100.0	1275	GGT	GGG	G	G	False	False	False	False	97.57|82.76	C1_241|C2_144	C1_6|C2_30	N/A	N/A	N/A
TR4489|c0_g1_i1	bcc_11620|Cycle_0|Type_0a	True	100.0	1442	CTT	TTT	L	F	True	False	False	False	51.69|55.56	C1_61|C2_65	C1_57|C2_52	N/A	N/A	N/A
TR8970|c1_g1_i1	bcc_116231|Cycle_0|Type_0a	True	100.0	229	TGG	AGG	W	R	True	False	False	False	72.22|30.0	C1_13|C2_3	C1_5|C2_7	N/A	N/A	N/A
TR8211|c0_g1_i1	bcc_1162|Cycle_5|Type_0a	False	100.0	1283	N/A	N/A	N/A	N/A	N/A	False	False	False	39.34|37.28	C1_48|C2_85	C1_74|C2_143	N/A	N/A	N/A
TR5573|c0_g1_i1	bcc_116305|Cycle_0|Type_0a	True	100.0	567	GAC	GAT	D	D	False	False	False	False	66.67|21.05	C1_18|C2_4	C1_9|C2_15	N/A	N/A	N/A
TR10875|c1_g1_i2	bcc_116374|Cycle_0|Type_0a	True	100.0	841	ATT	ATC	I	I	False	False	True	False	80.0|22.22	C1_4|C2_2	C1_1|C2_7	N/A	N/A	N/A
TR10875|c1_g1_i1	bcc_116374|Cycle_0|Type_0a	True	100.0	841	ATT	ATC	I	I	False	False	True	False	80.0|22.22	C1_4|C2_2	C1_1|C2_7	N/A	N/A	N/A
TR10528|c1_g1_i2	bcc_116477|Cycle_0|Type_0a	True	100.0	83	GAA	GTA	E	V	True	False	True	False	98.25|86.96	C1_56|C2_20	C1_1|C2_3	N/A	N/A	N/A
TR9828|c1_g1_i1	bcc_116494|Cycle_0|Type_0a	True	100.0	229	CAA	CGA	Q	R	True	False	False	False	66.67|0.0	C1_8|C2_0	C1_4|C2_0	N/A	N/A	N/A
TR13997|c0_g1_i1	bcc_116529|Cycle_0|Type_0a	True	98.8	1263	CCC	ACC	P	T	True	False	False	False	0.0|12.5	C1_0|C2_2	C1_8|C2_14	N/A	N/A	N/A
TR15372|c0_g2_i5	bcc_116589|Cycle_0|Type_0a	False	100.0	184	N/A	N/A	N/A	N/A	N/A	False	False	False	23.08|100.0	C1_3|C2_8	C1_10|C2_0	N/A	N/A	N/A
TR1722|c0_g1_i1	bcc_116685|Cycle_0|Type_0a	True	100.0	131	CTC	CTA	L	L	False	True	False	False	84.21|100.0	C1_16|C2_12	C1_3|C2_0	N/A	N/A	N/A
TR1722|c0_g2_i1	bcc_116685|Cycle_0|Type_0a	True	100.0	131	CTC	CTA	L	L	False	True	False	False	84.21|100.0	C1_16|C2_12	C1_3|C2_0	N/A	N/A	N/A
TR3997|c0_g3_i1	bcc_116685|Cycle_0|Type_0a	True	92.77	300	CTC	CTA	L	L	False	True	False	False	84.21|100.0	C1_16|C2_12	C1_3|C2_0	N/A	N/A	N/A
TR13389|c0_g1_i1	bcc_1166|Cycle_0|Type_0a	True	100.0	716	CAC	GAC	H	D	True	False	True	False	36.36|0.0	C1_4|C2_0	C1_7|C2_11	N/A	N/A	N/A
TR13389|c0_g1_i3	bcc_1166|Cycle_0|Type_0a	True	100.0	716	CAC	GAC	H	D	True	False	True	False	36.36|0.0	C1_4|C2_0	C1_7|C2_11	N/A	N/A	N/A
TR15628|c0_g10_i2	bcc_11672|Cycle_0|Type_0a	True	100.0	77	ACT	ACA	T	T	False	True	True	False	50.0|52.94	C1_11|C2_9	C1_11|C2_8	N/A	N/A	N/A
TR15051|c1_g1_i9	bcc_11681|Cycle_0|Type_0a	False	93.98	1165	N/A	N/A	N/A	N/A	N/A	False	True	False	75.0|0.0	C1_3|C2_0	C1_1|C2_1	N/A	N/A	N/A
TR15051|c1_g1_i9	bcc_11682|Cycle_0|Type_0a	False	100.0	1382	N/A	N/A	N/A	N/A	N/A	False	True	False	41.18|78.95	C1_7|C2_15	C1_10|C2_4	N/A	N/A	N/A
TR15051|c1_g1_i7	bcc_11682|Cycle_0|Type_0a	False	100.0	1159	N/A	N/A	N/A	N/A	N/A	False	True	False	41.18|78.95	C1_7|C2_15	C1_10|C2_4	N/A	N/A	N/A
TR3950|c0_g1_i1	bcc_116987|Cycle_0|Type_0a	True	100.0	364	GAT	AAT	D	N	True	False	False	False	90.91|12.5	C1_10|C2_1	C1_1|C2_7	N/A	N/A	N/A
TR17846|c0_g1_i1	bcc_11698|Cycle_0|Type_0a	True	100.0	1328	GGT	GGG	G	G	False	True	False	False	97.34|82.43	C1_256|C2_244	C1_7|C2_52	N/A	N/A	N/A
TR17846|c0_g2_i1	bcc_11698|Cycle_0|Type_0a	True	100.0	1328	GGT	GGG	G	G	False	True	False	False	97.34|82.43	C1_256|C2_244	C1_7|C2_52	N/A	N/A	N/A
TR13389|c0_g2_i1	bcc_1169|Cycle_0|Type_0a	False	100.0	53	N/A	N/A	N/A	N/A	N/A	False	False	False	45.05|27.42	C1_41|C2_17	C1_50|C2_45	N/A	N/A	N/A
TR9238|c0_g1_i1	bcc_117063|Cycle_0|Type_0a	True	100.0	254	AGA	GGA	R	G	True	False	False	False	6.25|72.0	C1_1|C2_18	C1_15|C2_7	N/A	N/A	N/A
TR9238|c0_g1_i1	bcc_117064|Cycle_0|Type_0a	True	100.0	498	ATG	ATC	M	I	True	False	False	False	55.56|33.33	C1_5|C2_4	C1_4|C2_8	N/A	N/A	N/A
TR121|c0_g1_i1	bcc_117114|Cycle_0|Type_0a	True	100.0	382	CTC	CTG	L	L	False	False	False	False	66.67|92.45	C1_2|C2_49	C1_1|C2_4	N/A	N/A	N/A
TR431|c0_g1_i1	bcc_117139|Cycle_0|Type_0a	True	100.0	470	CGG	CGA	R	R	False	True	False	False	7.55|0.0	C1_4|C2_0	C1_49|C2_37	N/A	N/A	N/A
TR431|c0_g2_i1	bcc_117139|Cycle_0|Type_0a	True	100.0	470	CGG	CGA	R	R	False	True	False	False	7.55|0.0	C1_4|C2_0	C1_49|C2_37	N/A	N/A	N/A
TR10642|c1_g2_i1	bcc_117295|Cycle_0|Type_0a	True	100.0	84	CAT	TAT	H	Y	True	False	False	False	50.0|100.0	C1_5|C2_10	C1_5|C2_0	N/A	N/A	N/A
TR18180|c0_g1_i1	bcc_117315|Cycle_0|Type_0a	True	100.0	112	GAG	GAA	E	E	False	False	False	False	50.0|40.0	C1_2|C2_2	C1_2|C2_3	N/A	N/A	N/A
TR3495|c0_g1_i1	bcc_11752|Cycle_0|Type_0a	True	100.0	239	AAC	AAT	N	N	False	False	False	False	5.06|100.0	C1_4|C2_2	C1_75|C2_0	N/A	N/A	N/A
TR521|c0_g3_i1	bcc_117543|Cycle_0|Type_0a	True	100.0	505	CTT	CTC	L	L	False	True	False	False	100.0|90.0	C1_4|C2_18	C1_0|C2_2	N/A	N/A	N/A
TR521|c0_g3_i1	bcc_117544|Cycle_0|Type_0a	True	100.0	344	GCG	GAG	A	E	True	True	False	False	88.46|100.0	C1_23|C2_19	C1_3|C2_0	N/A	N/A	N/A
TR12090|c0_g1_i2	bcc_117591|Cycle_0|Type_0a	True	100.0	462	CTT	CTC	L	L	False	False	True	False	6.9|0.0	C1_2|C2_0	C1_27|C2_0	N/A	N/A	N/A
TR12090|c0_g1_i1	bcc_117591|Cycle_0|Type_0a	True	100.0	462	CTT	CTC	L	L	False	False	True	False	6.9|0.0	C1_2|C2_0	C1_27|C2_0	N/A	N/A	N/A
TR14761|c0_g2_i1	bcc_1175|Cycle_0|Type_0a	True	100.0	764	TCT	TAT	S	Y	True	True	False	False	79.63|6.67	C1_43|C2_1	C1_11|C2_14	N/A	N/A	N/A
TR14761|c0_g2_i1	bcc_1176|Cycle_0|Type_0a	True	100.0	639	GTA	ATA	V	I	True	False	False	False	75.89|34.09	C1_85|C2_15	C1_27|C2_29	N/A	N/A	N/A
TR9529|c1_g2_i1	bcc_117722|Cycle_0|Type_0a	True	100.0	85	AAG	ATG	K	M	True	False	False	False	76.92|93.75	C1_10|C2_15	C1_3|C2_1	N/A	N/A	N/A
TR5389|c0_g1_i1	bcc_11775|Cycle_0|Type_0a	False	100.0	226	N/A	N/A	N/A	N/A	N/A	True	False	False	11.97|0.0	C1_14|C2_0	C1_103|C2_282	N/A	N/A	N/A
TR5389|c0_g2_i1	bcc_11775|Cycle_0|Type_0a	True	100.0	226	CTA	CTT	L	L	False	True	False	False	11.97|0.0	C1_14|C2_0	C1_103|C2_282	N/A	N/A	N/A
TR14761|c0_g2_i1	bcc_1177|Cycle_0|Type_0a	True	100.0	555	ACT	TCT	T	S	True	False	True	False	61.9|69.23	C1_13|C2_9	C1_8|C2_4	N/A	N/A	N/A
TR14761|c0_g2_i2	bcc_1177|Cycle_0|Type_0a	False	100.0	555	N/A	N/A	N/A	N/A	N/A	False	True	False	61.9|69.23	C1_13|C2_9	C1_8|C2_4	N/A	N/A	N/A
TR1946|c0_g1_i1	bcc_117826|Cycle_0|Type_0a	False	100.0	88	N/A	N/A	N/A	N/A	N/A	False	False	False	66.67|83.33	C1_8|C2_5	C1_4|C2_1	N/A	N/A	N/A
TR11295|c0_g1_i1	bcc_117883|Cycle_0|Type_0a	True	100.0	364	AAC	AAA	N	K	True	False	False	False	100.0|29.41	C1_21|C2_5	C1_0|C2_12	N/A	N/A	N/A
TR14761|c0_g2_i1	bcc_1178|Cycle_0|Type_0a	True	100.0	511	CCC	CCT	P	P	False	False	True	False	52.38|91.58	C1_22|C2_87	C1_20|C2_8	N/A	N/A	N/A
TR14761|c0_g2_i2	bcc_1178|Cycle_0|Type_0a	True	100.0	511	CCC	CCT	P	P	False	False	True	False	52.38|91.58	C1_22|C2_87	C1_20|C2_8	N/A	N/A	N/A
TR12807|c0_g1_i1	bcc_11798|Cycle_0|Type_0a	False	100.0	1407	N/A	N/A	N/A	N/A	N/A	False	False	False	0.0|21.05	C1_0|C2_8	C1_22|C2_30	N/A	N/A	N/A
TR12345|c1_g1_i1	bcc_11799|Cycle_0|Type_0a	True	100.0	457	TAT	CAT	Y	H	True	True	False	False	63.33|100.0	C1_19|C2_24	C1_11|C2_0	N/A	N/A	N/A
TR14761|c0_g2_i1	bcc_1179|Cycle_0|Type_0a	True	100.0	239	TCG	TTG	S	L	True	False	True	False	46.51|32.56	C1_20|C2_14	C1_23|C2_29	N/A	N/A	N/A
TR14761|c0_g2_i2	bcc_1179|Cycle_0|Type_0a	True	100.0	239	TCG	TTG	S	L	True	False	True	False	46.51|32.56	C1_20|C2_14	C1_23|C2_29	N/A	N/A	N/A
TR15878|c0_g4_i3	bcc_11803|Cycle_0|Type_0a	True	100.0	212	TTT	TTA	F	L	True	False	True	False	13.1|17.39	C1_11|C2_8	C1_73|C2_38	N/A	N/A	N/A
TR15878|c0_g4_i2	bcc_11803|Cycle_0|Type_0a	True	100.0	184	TTT	TTA	F	L	True	False	True	False	13.1|17.39	C1_11|C2_8	C1_73|C2_38	N/A	N/A	N/A
TR15878|c0_g4_i6	bcc_11803|Cycle_0|Type_0a	True	100.0	184	TTT	TTA	F	L	True	False	True	False	13.1|17.39	C1_11|C2_8	C1_73|C2_38	N/A	N/A	N/A
TR15878|c0_g4_i7	bcc_11803|Cycle_0|Type_0a	True	100.0	184	TTT	TTA	F	L	True	False	True	False	13.1|17.39	C1_11|C2_8	C1_73|C2_38	N/A	N/A	N/A
TR15878|c0_g4_i5	bcc_11803|Cycle_0|Type_0a	True	100.0	184	TTT	TTA	F	L	True	False	True	False	13.1|17.39	C1_11|C2_8	C1_73|C2_38	N/A	N/A	N/A
TR15878|c0_g4_i4	bcc_11803|Cycle_0|Type_0a	True	100.0	184	TTT	TTA	F	L	True	False	True	False	13.1|17.39	C1_11|C2_8	C1_73|C2_38	N/A	N/A	N/A
TR15878|c0_g4_i1	bcc_11803|Cycle_0|Type_0a	True	100.0	184	TTT	TTA	F	L	True	False	True	False	13.1|17.39	C1_11|C2_8	C1_73|C2_38	N/A	N/A	N/A
TR15878|c0_g4_i3	bcc_11803|Cycle_11|Type_0a	True	100.0	66	TTA	GTA	L	V	True	False	True	False	21.82|60.0	C1_12|C2_39	C1_43|C2_26	N/A	N/A	N/A
TR15878|c0_g4_i2	bcc_11803|Cycle_11|Type_0a	True	92.77	38	TTA	GTA	L	V	True	False	True	False	21.82|60.0	C1_12|C2_39	C1_43|C2_26	N/A	N/A	N/A
TR15878|c0_g4_i6	bcc_11803|Cycle_11|Type_0a	True	92.77	38	TTA	GTA	L	V	True	False	True	False	21.82|60.0	C1_12|C2_39	C1_43|C2_26	N/A	N/A	N/A
TR15878|c0_g4_i7	bcc_11803|Cycle_11|Type_0a	True	92.77	38	TTA	GTA	L	V	True	False	True	False	21.82|60.0	C1_12|C2_39	C1_43|C2_26	N/A	N/A	N/A
TR15878|c0_g4_i3	bcc_11803|Cycle_12|Type_0a	True	100.0	174	ATG	CTG	M	L	True	False	True	False	92.5|85.92	C1_111|C2_122	C1_9|C2_20	N/A	N/A	N/A
TR15878|c0_g4_i2	bcc_11803|Cycle_12|Type_0a	True	100.0	146	ATG	CTG	M	L	True	False	True	False	92.5|85.92	C1_111|C2_122	C1_9|C2_20	N/A	N/A	N/A
TR15878|c0_g4_i6	bcc_11803|Cycle_12|Type_0a	True	100.0	146	ATG	CTG	M	L	True	False	True	False	92.5|85.92	C1_111|C2_122	C1_9|C2_20	N/A	N/A	N/A
TR15878|c0_g4_i7	bcc_11803|Cycle_12|Type_0a	True	100.0	146	ATG	CTG	M	L	True	False	True	False	92.5|85.92	C1_111|C2_122	C1_9|C2_20	N/A	N/A	N/A
TR15878|c0_g4_i5	bcc_11803|Cycle_12|Type_0a	True	100.0	146	ATG	CTG	M	L	True	False	True	False	92.5|85.92	C1_111|C2_122	C1_9|C2_20	N/A	N/A	N/A
TR15878|c0_g4_i4	bcc_11803|Cycle_12|Type_0a	True	100.0	146	ATG	CTG	M	L	True	False	True	False	92.5|85.92	C1_111|C2_122	C1_9|C2_20	N/A	N/A	N/A
TR15878|c0_g4_i1	bcc_11803|Cycle_12|Type_0a	True	100.0	146	ATG	CTG	M	L	True	False	True	False	92.5|85.92	C1_111|C2_122	C1_9|C2_20	N/A	N/A	N/A
TR15878|c0_g1_i5	bcc_11803|Cycle_1|Type_0a	True	100.0	608	AGT	AGC	S	S	False	True	True	False	90.91|88.89	C1_30|C2_8	C1_3|C2_1	N/A	N/A	N/A
TR15878|c0_g1_i3	bcc_11803|Cycle_1|Type_0a	True	100.0	608	AGT	AGC	S	S	False	True	True	False	90.91|88.89	C1_30|C2_8	C1_3|C2_1	N/A	N/A	N/A
TR9016|c0_g1_i1	bcc_11803|Cycle_1|Type_0a	True	100.0	322	AGT	AGC	S	S	False	True	True	False	90.91|88.89	C1_30|C2_8	C1_3|C2_1	N/A	N/A	N/A
TR15878|c0_g4_i3	bcc_11803|Cycle_23|Type_0a	True	100.0	357	TTT	CTT	F	L	True	False	True	False	70.73|89.04	C1_87|C2_130	C1_36|C2_16	N/A	N/A	N/A
TR15878|c0_g4_i2	bcc_11803|Cycle_23|Type_0a	True	100.0	329	TTT	CTT	F	L	True	False	True	False	70.73|89.04	C1_87|C2_130	C1_36|C2_16	N/A	N/A	N/A
TR15878|c0_g4_i6	bcc_11803|Cycle_23|Type_0a	True	100.0	329	TTT	CTT	F	L	True	False	True	False	70.73|89.04	C1_87|C2_130	C1_36|C2_16	N/A	N/A	N/A
TR15878|c0_g4_i7	bcc_11803|Cycle_23|Type_0a	True	100.0	329	TTT	CTT	F	L	True	False	True	False	70.73|89.04	C1_87|C2_130	C1_36|C2_16	N/A	N/A	N/A
TR15878|c0_g4_i5	bcc_11803|Cycle_23|Type_0a	True	100.0	329	TTT	CTT	F	L	True	False	True	False	70.73|89.04	C1_87|C2_130	C1_36|C2_16	N/A	N/A	N/A
TR15878|c0_g4_i4	bcc_11803|Cycle_23|Type_0a	True	100.0	329	TTT	CTT	F	L	True	False	True	False	70.73|89.04	C1_87|C2_130	C1_36|C2_16	N/A	N/A	N/A
TR15878|c0_g4_i1	bcc_11803|Cycle_23|Type_0a	True	100.0	329	TTT	CTT	F	L	True	False	True	False	70.73|89.04	C1_87|C2_130	C1_36|C2_16	N/A	N/A	N/A
TR15878|c0_g4_i2	bcc_11803|Cycle_25|Type_0a	True	100.0	234	CGC	CAC	R	H	True	False	True	False	68.91|85.71	C1_82|C2_12	C1_37|C2_2	N/A	N/A	N/A
TR15878|c0_g4_i7	bcc_11803|Cycle_25|Type_0a	True	100.0	234	CGC	CAC	R	H	True	False	True	False	68.91|85.71	C1_82|C2_12	C1_37|C2_2	N/A	N/A	N/A
TR15878|c0_g4_i5	bcc_11803|Cycle_25|Type_0a	True	100.0	234	CGC	CAC	R	H	True	False	True	False	68.91|85.71	C1_82|C2_12	C1_37|C2_2	N/A	N/A	N/A
TR15878|c0_g4_i4	bcc_11803|Cycle_25|Type_0a	True	100.0	234	CGC	CAC	R	H	True	False	True	False	68.91|85.71	C1_82|C2_12	C1_37|C2_2	N/A	N/A	N/A
TR15878|c0_g4_i1	bcc_11803|Cycle_25|Type_0a	True	100.0	234	CGC	CAC	R	H	True	False	True	False	68.91|85.71	C1_82|C2_12	C1_37|C2_2	N/A	N/A	N/A
TR15878|c0_g1_i2	bcc_11803|Cycle_3|Type_0a	True	98.8	158	GAA	GAG	E	E	False	False	True	False	82.14|100.0	C1_23|C2_38	C1_5|C2_0	N/A	N/A	N/A
TR15878|c0_g1_i5	bcc_11803|Cycle_3|Type_0a	True	98.8	158	GAA	GAG	E	E	False	False	True	False	82.14|100.0	C1_23|C2_38	C1_5|C2_0	N/A	N/A	N/A
TR15878|c0_g1_i3	bcc_11803|Cycle_3|Type_0a	True	100.0	158	GAA	GAG	E	E	False	False	True	False	82.14|100.0	C1_23|C2_38	C1_5|C2_0	N/A	N/A	N/A
TR15878|c0_g3_i5	bcc_11803|Cycle_5|Type_0a	True	100.0	823	GTA	GTG	V	V	False	True	False	False	61.67|23.39	C1_74|C2_29	C1_46|C2_95	N/A	N/A	N/A
TR15878|c0_g3_i5	bcc_11803|Cycle_6|Type_0a	True	100.0	895	CAG	CAT	Q	H	True	True	False	False	34.23|52.07	C1_38|C2_88	C1_73|C2_81	N/A	N/A	N/A
TR15878|c0_g3_i5	bcc_11803|Cycle_7|Type_0a	True	98.8	768	AGG	ACG	R	T	True	True	True	False	65.05|59.32	C1_67|C2_140	C1_36|C2_96	N/A	N/A	N/A
TR15878|c0_g1_i1	bcc_11803|Cycle_8|Type_0a	True	100.0	302	CCA	CCG	P	P	False	False	True	False	24.05|22.0	C1_38|C2_11	C1_120|C2_39	N/A	N/A	N/A
TR15878|c0_g1_i6	bcc_11803|Cycle_8|Type_0a	True	100.0	302	CCA	CCG	P	P	False	False	True	False	24.05|22.0	C1_38|C2_11	C1_120|C2_39	N/A	N/A	N/A
TR15878|c0_g1_i2	bcc_11803|Cycle_8|Type_0a	True	100.0	302	CCA	CCG	P	P	False	False	True	False	24.05|22.0	C1_38|C2_11	C1_120|C2_39	N/A	N/A	N/A
TR15878|c0_g1_i5	bcc_11803|Cycle_8|Type_0a	True	100.0	302	CCA	CCG	P	P	False	False	True	False	24.05|22.0	C1_38|C2_11	C1_120|C2_39	N/A	N/A	N/A
TR15878|c0_g1_i3	bcc_11803|Cycle_8|Type_0a	True	100.0	302	CCA	CCG	P	P	False	False	True	False	24.05|22.0	C1_38|C2_11	C1_120|C2_39	N/A	N/A	N/A
TR15878|c0_g1_i4	bcc_11803|Cycle_8|Type_0a	True	100.0	290	CCA	CCG	P	P	False	False	True	False	24.05|22.0	C1_38|C2_11	C1_120|C2_39	N/A	N/A	N/A
TR15878|c0_g3_i5	bcc_11804|Cycle_1|Type_0a	True	100.0	441	CAG	CGG	Q	R	True	False	True	False	69.23|60.0	C1_9|C2_9	C1_4|C2_6	N/A	N/A	N/A
TR15878|c0_g3_i6	bcc_11804|Cycle_1|Type_0a	True	100.0	441	CAG	CGG	Q	R	True	False	True	False	69.23|60.0	C1_9|C2_9	C1_4|C2_6	N/A	N/A	N/A
TR15878|c0_g3_i2	bcc_11804|Cycle_1|Type_0a	True	100.0	441	CAG	CGG	Q	R	True	False	True	False	69.23|60.0	C1_9|C2_9	C1_4|C2_6	N/A	N/A	N/A
TR15878|c0_g3_i3	bcc_11804|Cycle_1|Type_0a	True	100.0	243	CAG	CGG	Q	R	True	False	True	False	69.23|60.0	C1_9|C2_9	C1_4|C2_6	N/A	N/A	N/A
TR15878|c0_g3_i5	bcc_11804|Cycle_2|Type_0a	True	100.0	287	TTG	CTG	L	L	False	False	True	False	63.95|30.91	C1_94|C2_17	C1_53|C2_38	N/A	N/A	N/A
TR15878|c0_g3_i6	bcc_11804|Cycle_2|Type_0a	True	100.0	287	TTG	CTG	L	L	False	False	True	False	63.95|30.91	C1_94|C2_17	C1_53|C2_38	N/A	N/A	N/A
TR15878|c0_g3_i2	bcc_11804|Cycle_2|Type_0a	True	100.0	287	TTG	CTG	L	L	False	False	True	False	63.95|30.91	C1_94|C2_17	C1_53|C2_38	N/A	N/A	N/A
TR15878|c0_g3_i3	bcc_11804|Cycle_2|Type_0a	True	100.0	89	TTG	CTG	L	L	False	False	True	False	63.95|30.91	C1_94|C2_17	C1_53|C2_38	N/A	N/A	N/A
TR2277|c0_g1_i1	bcc_118050|Cycle_0|Type_0a	True	100.0	70	GGG	GGT	G	G	False	False	False	False	0.0|28.57	C1_0|C2_2	C1_7|C2_5	N/A	N/A	N/A
TR14761|c0_g2_i1	bcc_1180|Cycle_0|Type_0a	True	100.0	127	TTG	TTC	L	F	True	True	True	False	70.59|27.27	C1_36|C2_9	C1_15|C2_24	N/A	N/A	N/A
TR14761|c0_g2_i2	bcc_1180|Cycle_0|Type_0a	True	100.0	127	TTG	TTC	L	F	True	True	True	False	70.59|27.27	C1_36|C2_9	C1_15|C2_24	N/A	N/A	N/A
TR6118|c0_g1_i1	bcc_118218|Cycle_0|Type_0a	True	100.0	56	ACC	ACG	T	T	False	False	False	False	0.0|75.0	C1_0|C2_3	C1_25|C2_1	N/A	N/A	N/A
TR15425|c2_g1_i1	bcc_11829|Cycle_0|Type_0a	True	93.98	1519	GGT	GGA	G	G	False	True	False	False	85.71|100.0	C1_12|C2_8	C1_2|C2_0	N/A	N/A	N/A
TR15425|c2_g2_i1	bcc_11829|Cycle_0|Type_0a	True	93.98	1519	GGT	GGA	G	G	False	True	False	False	85.71|100.0	C1_12|C2_8	C1_2|C2_0	N/A	N/A	N/A
TR15425|c2_g3_i1	bcc_11829|Cycle_0|Type_0a	True	93.98	1519	GGT	GGA	G	G	False	True	False	False	85.71|100.0	C1_12|C2_8	C1_2|C2_0	N/A	N/A	N/A
TR14761|c0_g3_i1	bcc_1182|Cycle_0|Type_0a	True	100.0	466	GAT	TAT	D	Y	True	False	False	False	65.52|21.05	C1_19|C2_4	C1_10|C2_15	N/A	N/A	N/A
TR4845|c0_g1_i1	bcc_118324|Cycle_0|Type_0a	True	100.0	172	TGG	TGT	W	C	True	False	False	False	50.0|9.09	C1_5|C2_1	C1_5|C2_10	N/A	N/A	N/A
TR17629|c0_g1_i1	bcc_118385|Cycle_0|Type_0a	False	100.0	177	N/A	N/A	N/A	N/A	N/A	False	False	False	35.0|100.0	C1_7|C2_5	C1_13|C2_0	N/A	N/A	N/A
TR14761|c0_g3_i1	bcc_1183|Cycle_0|Type_0a	True	100.0	369	TGT	TAT	C	Y	True	False	False	False	40.0|0.0	C1_14|C2_0	C1_21|C2_6	N/A	N/A	N/A
TR2421|c0_g1_i1	bcc_11840|Cycle_0|Type_0a	True	100.0	78	CCA	TCA	P	S	True	False	False	False	60.0|42.37	C1_33|C2_25	C1_22|C2_34	N/A	N/A	N/A
TR2421|c0_g1_i1	bcc_11841|Cycle_0|Type_0a	True	100.0	150	TCT	CCT	S	P	True	False	False	False	56.52|74.68	C1_91|C2_59	C1_70|C2_20	N/A	N/A	N/A
TR12410|c0_g1_i2	bcc_118421|Cycle_0|Type_0a	True	90.36	187	TGT	TAT	C	Y	True	True	True	False	40.0|0.0	C1_4|C2_0	C1_6|C2_2	N/A	N/A	N/A
TR12410|c0_g1_i1	bcc_118421|Cycle_0|Type_0a	True	90.36	167	TGT	TAT	C	Y	True	True	True	False	40.0|0.0	C1_4|C2_0	C1_6|C2_2	N/A	N/A	N/A
TR13764|c0_g1_i2	bcc_11846|Cycle_0|Type_0a	False	100.0	943	N/A	N/A	N/A	N/A	N/A	False	True	False	39.12|66.15	C1_115|C2_127	C1_179|C2_65	N/A	N/A	N/A
TR13764|c0_g1_i1	bcc_11846|Cycle_0|Type_0a	False	100.0	943	N/A	N/A	N/A	N/A	N/A	False	True	False	39.12|66.15	C1_115|C2_127	C1_179|C2_65	N/A	N/A	N/A
TR13764|c0_g1_i2	bcc_11847|Cycle_0|Type_0a	True	100.0	346	TCG	TCA	S	S	False	False	True	False	46.63|43.54	C1_235|C2_263	C1_269|C2_341	N/A	N/A	N/A
TR13764|c0_g1_i1	bcc_11847|Cycle_0|Type_0a	True	100.0	346	TCG	TCA	S	S	False	False	True	False	46.63|43.54	C1_235|C2_263	C1_269|C2_341	N/A	N/A	N/A
TR13764|c0_g1_i2	bcc_11847|Cycle_1|Type_0a	True	100.0	474	GTG	ATG	V	M	True	False	True	False	56.99|44.83	C1_383|C2_234	C1_289|C2_288	N/A	N/A	N/A
TR13764|c0_g1_i1	bcc_11847|Cycle_1|Type_0a	True	100.0	474	GTG	ATG	V	M	True	False	True	False	56.99|44.83	C1_383|C2_234	C1_289|C2_288	N/A	N/A	N/A
TR13764|c0_g1_i2	bcc_11847|Cycle_2|Type_0a	False	100.0	726	N/A	N/A	N/A	N/A	N/A	False	True	False	66.33|42.56	C1_262|C2_183	C1_133|C2_247	N/A	N/A	N/A
TR13764|c0_g1_i1	bcc_11847|Cycle_2|Type_0a	False	100.0	726	N/A	N/A	N/A	N/A	N/A	False	True	False	66.33|42.56	C1_262|C2_183	C1_133|C2_247	N/A	N/A	N/A
TR13764|c0_g2_i1	bcc_11848|Cycle_0|Type_0a	True	100.0	134	ATG	ATA	M	I	True	False	False	False	73.45|71.17	C1_260|C2_116	C1_94|C2_47	N/A	N/A	N/A
TR765|c0_g1_i1	bcc_1184|Cycle_0|Type_0a	True	100.0	1147	ATT	ATC	I	I	False	False	False	False	92.25|100.0	C1_357|C2_207	C1_30|C2_0	N/A	N/A	N/A
TR13764|c0_g2_i1	bcc_11850|Cycle_0|Type_0a	True	100.0	425	TCG	TCA	S	S	False	False	False	False	42.86|33.01	C1_120|C2_68	C1_160|C2_138	N/A	N/A	N/A
TR13764|c0_g2_i1	bcc_11853|Cycle_0|Type_0a	False	100.0	1340	N/A	N/A	N/A	N/A	N/A	False	False	False	84.21|47.73	C1_32|C2_21	C1_6|C2_23	N/A	N/A	N/A
TR14571|c0_g2_i3	bcc_118545|Cycle_0|Type_0a	True	95.18	354	AAT	AGT	N	S	True	True	True	False	0.0|22.22	C1_0|C2_2	C1_7|C2_7	N/A	N/A	N/A
TR14571|c0_g2_i4	bcc_118545|Cycle_0|Type_0a	True	95.18	319	AAT	AGT	N	S	True	True	True	False	0.0|22.22	C1_0|C2_2	C1_7|C2_7	N/A	N/A	N/A
TR11888|c0_g2_i1	bcc_118558|Cycle_0|Type_0a	True	100.0	175	CCC	CCT	P	P	False	False	False	False	52.17|50.0	C1_12|C2_6	C1_11|C2_6	N/A	N/A	N/A
TR16404|c0_g1_i1	bcc_11856|Cycle_0|Type_0a	True	100.0	400	TTG	TTC	L	F	True	False	False	False	92.39|100.0	C1_595|C2_329	C1_49|C2_0	N/A	N/A	N/A
TR16404|c0_g1_i1	bcc_11862|Cycle_0|Type_0a	True	100.0	1730	CGC	GGC	R	G	True	False	False	False	63.33|18.18	C1_19|C2_2	C1_11|C2_9	N/A	N/A	N/A
TR16404|c0_g1_i1	bcc_11862|Cycle_1|Type_0a	True	100.0	1738	AGT	AGG	S	R	True	False	False	False	83.33|0.0	C1_15|C2_0	C1_3|C2_0	N/A	N/A	N/A
TR16404|c0_g1_i1	bcc_11862|Cycle_4|Type_0a	True	100.0	1741	GGT	GGG	G	G	False	False	False	False	50.0|100.0	C1_12|C2_1	C1_12|C2_0	N/A	N/A	N/A
TR10845|c0_g3_i1	bcc_118657|Cycle_0|Type_0a	False	100.0	1050	N/A	N/A	N/A	N/A	N/A	True	False	False	28.57|0.0	C1_4|C2_0	C1_10|C2_7	N/A	N/A	N/A
TR15325|c4_g1_i1	bcc_11879|Cycle_0|Type_0a	True	100.0	430	GCG	GTG	A	V	True	True	False	False	13.64|3.57	C1_6|C2_1	C1_38|C2_27	N/A	N/A	N/A
TR15325|c4_g2_i5	bcc_11879|Cycle_0|Type_0a	True	100.0	1779	GCG	GTG	A	V	True	True	True	False	13.64|3.57	C1_6|C2_1	C1_38|C2_27	N/A	N/A	N/A
TR15325|c4_g2_i7	bcc_11879|Cycle_0|Type_0a	True	100.0	1400	GCG	GTG	A	V	True	True	True	False	13.64|3.57	C1_6|C2_1	C1_38|C2_27	N/A	N/A	N/A
TR15325|c4_g3_i1	bcc_11879|Cycle_0|Type_0a	True	100.0	970	GCG	GTG	A	V	True	True	False	False	13.64|3.57	C1_6|C2_1	C1_38|C2_27	N/A	N/A	N/A
TR15276|c0_g1_i2	bcc_118810|Cycle_0|Type_0a	True	100.0	189	CGT	TGT	R	C	True	False	True	False	0.0|38.46	C1_0|C2_5	C1_1|C2_8	N/A	N/A	N/A
TR15816|c3_g1_i5	bcc_11884|Cycle_0|Type_0a	True	100.0	765	TTT	TTC	F	F	False	False	True	False	39.34|1.02	C1_24|C2_1	C1_37|C2_97	N/A	N/A	N/A
TR15816|c3_g1_i7	bcc_11884|Cycle_0|Type_0a	True	100.0	789	TTT	TTC	F	F	False	False	True	False	39.34|1.02	C1_24|C2_1	C1_37|C2_97	N/A	N/A	N/A
TR15816|c3_g1_i8	bcc_11884|Cycle_0|Type_0a	True	100.0	789	TTT	TTC	F	F	False	False	True	False	39.34|1.02	C1_24|C2_1	C1_37|C2_97	N/A	N/A	N/A
TR15816|c3_g1_i1	bcc_11884|Cycle_0|Type_0a	True	100.0	495	TTT	TTC	F	F	False	False	True	False	39.34|1.02	C1_24|C2_1	C1_37|C2_97	N/A	N/A	N/A
TR12283|c2_g1_i1	bcc_118855|Cycle_0|Type_0a	True	100.0	1198	CTT	TTT	L	F	True	False	False	False	81.82|36.36	C1_18|C2_4	C1_4|C2_7	N/A	N/A	N/A
TR15816|c3_g1_i5	bcc_11885|Cycle_0|Type_0a	True	100.0	576	ATT	ATA	I	I	False	False	True	False	96.77|96.3	C1_60|C2_26	C1_2|C2_1	N/A	N/A	N/A
TR15816|c3_g1_i7	bcc_11885|Cycle_0|Type_0a	True	100.0	600	ATT	ATA	I	I	False	False	True	False	96.77|96.3	C1_60|C2_26	C1_2|C2_1	N/A	N/A	N/A
TR15816|c3_g1_i8	bcc_11885|Cycle_0|Type_0a	True	100.0	600	ATT	ATA	I	I	False	False	True	False	96.77|96.3	C1_60|C2_26	C1_2|C2_1	N/A	N/A	N/A
TR15816|c3_g1_i1	bcc_11885|Cycle_0|Type_0a	True	100.0	306	ATT	ATA	I	I	False	False	True	False	96.77|96.3	C1_60|C2_26	C1_2|C2_1	N/A	N/A	N/A
TR15800|c2_g4_i2	bcc_11887|Cycle_0|Type_0a	True	100.0	1336	CCA	CTA	P	L	True	False	True	False	85.71|78.95	C1_12|C2_15	C1_2|C2_4	N/A	N/A	N/A
TR8335|c0_g1_i1	bcc_118950|Cycle_0|Type_0a	True	100.0	148	TCA	TTA	S	L	True	False	True	False	83.33|100.0	C1_10|C2_18	C1_2|C2_0	N/A	N/A	N/A
TR8335|c0_g1_i2	bcc_118950|Cycle_0|Type_0a	True	100.0	142	TCA	TTA	S	L	True	False	True	False	83.33|100.0	C1_10|C2_18	C1_2|C2_0	N/A	N/A	N/A
TR7666|c0_g1_i1	bcc_119041|Cycle_0|Type_0a	True	100.0	439	ATG	TTG	M	L	True	False	False	False	0.0|62.5	C1_0|C2_5	C1_6|C2_3	N/A	N/A	N/A
TR15325|c5_g2_i2	bcc_119070|Cycle_0|Type_0a	True	100.0	406	GGA	GGG	G	G	False	False	True	False	100.0|25.0	C1_8|C2_2	C1_0|C2_6	N/A	N/A	N/A
TR15325|c5_g2_i1	bcc_119070|Cycle_0|Type_0a	True	100.0	406	GGA	GGG	G	G	False	False	True	False	100.0|25.0	C1_8|C2_2	C1_0|C2_6	N/A	N/A	N/A
TR13490|c0_g1_i1	bcc_119116|Cycle_0|Type_0a	False	100.0	141	N/A	N/A	N/A	N/A	N/A	True	False	False	12.82|0.0	C1_5|C2_0	C1_34|C2_8	N/A	N/A	N/A
TR13490|c0_g8_i1	bcc_119116|Cycle_0|Type_0a	False	100.0	141	N/A	N/A	N/A	N/A	N/A	True	False	False	12.82|0.0	C1_5|C2_0	C1_34|C2_8	N/A	N/A	N/A
TR8330|c1_g1_i1	bcc_11923|Cycle_0|Type_0a	True	100.0	864	TGT	TAT	C	Y	True	True	False	False	0.0|10.3	C1_0|C2_17	C1_297|C2_148	N/A	N/A	N/A
TR8330|c1_g3_i2	bcc_11923|Cycle_0|Type_0a	True	100.0	864	TGT	TAT	C	Y	True	True	True	False	0.0|10.3	C1_0|C2_17	C1_297|C2_148	N/A	N/A	N/A
TR8330|c1_g3_i1	bcc_11923|Cycle_0|Type_0a	True	100.0	864	TGT	TAT	C	Y	True	True	True	False	0.0|10.3	C1_0|C2_17	C1_297|C2_148	N/A	N/A	N/A
TR14688|c0_g3_i2	bcc_119292|Cycle_0|Type_0a	False	100.0	260	N/A	N/A	N/A	N/A	N/A	False	True	False	0.0|20.0	C1_0|C2_2	C1_13|C2_8	N/A	N/A	N/A
TR14688|c0_g3_i1	bcc_119292|Cycle_0|Type_0a	False	100.0	248	N/A	N/A	N/A	N/A	N/A	False	True	False	0.0|20.0	C1_0|C2_2	C1_13|C2_8	N/A	N/A	N/A
TR5832|c1_g1_i1	bcc_119331|Cycle_0|Type_0a	True	100.0	576	TAT	CAT	Y	H	True	False	False	False	100.0|90.0	C1_27|C2_27	C1_0|C2_3	N/A	N/A	N/A
TR7086|c0_g1_i1	bcc_11933|Cycle_0|Type_0a	False	100.0	3165	N/A	N/A	N/A	N/A	N/A	False	False	False	0.0|26.92	C1_0|C2_7	C1_45|C2_19	N/A	N/A	N/A
TR7086|c0_g1_i1	bcc_11938|Cycle_0|Type_0a	True	100.0	542	GCT	GCG	A	A	False	False	False	False	43.42|41.97	C1_373|C2_353	C1_486|C2_488	N/A	N/A	N/A
TR17056|c0_g1_i1	bcc_119471|Cycle_0|Type_0a	False	100.0	460	N/A	N/A	N/A	N/A	N/A	True	False	False	11.76|91.67	C1_2|C2_11	C1_15|C2_1	N/A	N/A	N/A
TR17056|c0_g2_i1	bcc_119471|Cycle_0|Type_0a	False	100.0	460	N/A	N/A	N/A	N/A	N/A	True	False	False	11.76|91.67	C1_2|C2_11	C1_15|C2_1	N/A	N/A	N/A
TR1657|c0_g1_i1	bcc_119654|Cycle_0|Type_0a	True	100.0	84	GGG	GTG	G	V	True	False	False	False	6.38|0.0	C1_3|C2_0	C1_44|C2_5	N/A	N/A	N/A
TR10314|c0_g2_i1	bcc_11965|Cycle_0|Type_0a	True	100.0	828	TTG	TCG	L	S	True	False	False	False	42.86|76.71	C1_48|C2_56	C1_64|C2_17	N/A	N/A	N/A
TR13774|c3_g1_i1	bcc_119824|Cycle_0|Type_0a	True	100.0	61	CGT	GGT	R	G	True	False	False	False	90.76|50.0	C1_167|C2_2	C1_17|C2_2	N/A	N/A	N/A
TR14411|c0_g4_i1	bcc_119|Cycle_0|Type_0a	True	100.0	594	TAG	AAG	*	K	True	False	False	False	20.0|0.0	C1_17|C2_0	C1_68|C2_66	N/A	N/A	N/A
TR15357|c0_g4_i3	bcc_11|Cycle_0|Type_0a	True	100.0	643	GGG	GGT	G	G	False	False	True	False	85.13|99.59	C1_229|C2_243	C1_40|C2_1	N/A	N/A	N/A
TR15357|c0_g4_i4	bcc_11|Cycle_0|Type_0a	True	100.0	1178	GGG	GGT	G	G	False	False	True	False	85.13|99.59	C1_229|C2_243	C1_40|C2_1	N/A	N/A	N/A
TR15357|c0_g4_i6	bcc_11|Cycle_0|Type_0a	True	100.0	1126	GGG	GGT	G	G	False	False	True	False	85.13|99.59	C1_229|C2_243	C1_40|C2_1	N/A	N/A	N/A
TR15357|c0_g4_i1	bcc_11|Cycle_0|Type_0a	True	100.0	1111	GGG	GGT	G	G	False	False	True	False	85.13|99.59	C1_229|C2_243	C1_40|C2_1	N/A	N/A	N/A
TR15357|c0_g4_i2	bcc_11|Cycle_0|Type_0a	True	100.0	1045	GGG	GGT	G	G	False	False	True	False	85.13|99.59	C1_229|C2_243	C1_40|C2_1	N/A	N/A	N/A
TR12366|c0_g1_i1	bcc_1200|Cycle_0|Type_0a	True	100.0	1509	GTC	GTT	V	V	False	False	True	False	40.55|33.8	C1_178|C2_48	C1_261|C2_94	N/A	N/A	N/A
TR12366|c0_g1_i2	bcc_1200|Cycle_0|Type_0a	True	100.0	1410	GTC	GTT	V	V	False	False	True	False	40.55|33.8	C1_178|C2_48	C1_261|C2_94	N/A	N/A	N/A
TR12366|c0_g1_i1	bcc_1201|Cycle_0|Type_0a	True	100.0	1458	TCA	TCG	S	S	False	False	True	False	27.98|55.96	C1_162|C2_155	C1_417|C2_122	N/A	N/A	N/A
TR12366|c0_g1_i2	bcc_1201|Cycle_0|Type_0a	True	100.0	1359	TCA	TCG	S	S	False	False	True	False	27.98|55.96	C1_162|C2_155	C1_417|C2_122	N/A	N/A	N/A
TR12366|c0_g1_i1	bcc_1202|Cycle_0|Type_0a	True	100.0	1116	AAC	AAT	N	N	False	False	True	False	49.24|25.24	C1_228|C2_105	C1_235|C2_311	N/A	N/A	N/A
TR12366|c0_g1_i2	bcc_1202|Cycle_0|Type_0a	True	100.0	1017	AAC	AAT	N	N	False	False	True	False	49.24|25.24	C1_228|C2_105	C1_235|C2_311	N/A	N/A	N/A
TR12947|c2_g1_i1	bcc_120308|Cycle_0|Type_0a	True	100.0	649	CAC	TAC	H	Y	True	False	False	False	33.33|0.0	C1_8|C2_0	C1_16|C2_11	N/A	N/A	N/A
TR14019|c0_g1_i1	bcc_120384|Cycle_0|Type_0a	True	100.0	984	CAG	GAG	Q	E	True	False	False	False	0.0|80.0	C1_0|C2_4	C1_16|C2_1	N/A	N/A	N/A
TR14433|c1_g1_i1	bcc_120398|Cycle_0|Type_0a	True	100.0	1269	ACT	ATT	T	I	True	False	True	False	42.86|88.89	C1_9|C2_8	C1_12|C2_1	N/A	N/A	N/A
TR14433|c1_g1_i3	bcc_120398|Cycle_0|Type_0a	True	100.0	1198	ACT	ATT	T	I	True	False	True	False	42.86|88.89	C1_9|C2_8	C1_12|C2_1	N/A	N/A	N/A
TR14433|c1_g1_i2	bcc_120398|Cycle_0|Type_0a	True	100.0	966	ACT	ATT	T	I	True	False	True	False	42.86|88.89	C1_9|C2_8	C1_12|C2_1	N/A	N/A	N/A
TR12366|c0_g1_i1	bcc_1203|Cycle_0|Type_0a	True	100.0	945	GAC	GAT	D	D	False	False	True	False	47.56|70.63	C1_234|C2_339	C1_258|C2_141	N/A	N/A	N/A
TR12366|c0_g1_i2	bcc_1203|Cycle_0|Type_0a	True	100.0	846	GAC	GAT	D	D	False	False	True	False	47.56|70.63	C1_234|C2_339	C1_258|C2_141	N/A	N/A	N/A
TR6578|c0_g1_i1	bcc_12042|Cycle_0|Type_0a	False	100.0	92	N/A	N/A	N/A	N/A	N/A	False	False	False	100.0|70.0	C1_31|C2_7	C1_0|C2_3	N/A	N/A	N/A
TR4549|c1_g1_i1	bcc_120440|Cycle_0|Type_0a	True	100.0	326	TCA	TAA	S	*	True	False	False	False	100.0|83.33	C1_2|C2_15	C1_0|C2_3	N/A	N/A	N/A
TR6578|c0_g1_i1	bcc_12044|Cycle_0|Type_0a	True	100.0	1064	AAA	CAA	K	Q	True	False	False	False	42.34|55.72	C1_177|C2_151	C1_241|C2_120	N/A	N/A	N/A
TR6578|c0_g1_i1	bcc_12047|Cycle_0|Type_0a	True	100.0	2592	TGT	TAT	C	Y	True	False	False	False	54.89|48.31	C1_275|C2_200	C1_226|C2_214	N/A	N/A	N/A
TR14895|c0_g3_i1	bcc_12053|Cycle_0|Type_0a	True	100.0	912	CGA	CAA	R	Q	True	False	True	False	0.0|6.15	C1_0|C2_8	C1_10|C2_122	N/A	N/A	N/A
TR14895|c0_g3_i2	bcc_12053|Cycle_0|Type_0a	True	100.0	761	CGA	CAA	R	Q	True	False	True	False	0.0|6.15	C1_0|C2_8	C1_10|C2_122	N/A	N/A	N/A
TR14895|c0_g3_i1	bcc_12055|Cycle_0|Type_0a	True	100.0	1668	CCT	CTT	P	L	True	False	True	False	0.0|12.1	C1_0|C2_19	C1_193|C2_138	N/A	N/A	N/A
TR14895|c0_g3_i2	bcc_12055|Cycle_0|Type_0a	True	100.0	1517	CCT	CTT	P	L	True	False	True	False	0.0|12.1	C1_0|C2_19	C1_193|C2_138	N/A	N/A	N/A
TR4766|c0_g1_i2	bcc_12061|Cycle_0|Type_0a	True	100.0	307	ATT	ACT	I	T	True	False	True	False	66.96|17.82	C1_77|C2_49	C1_38|C2_226	N/A	N/A	N/A
TR4766|c0_g1_i1	bcc_12061|Cycle_0|Type_0a	True	100.0	306	ATT	ACT	I	T	True	False	True	False	66.96|17.82	C1_77|C2_49	C1_38|C2_226	N/A	N/A	N/A
TR4766|c0_g1_i2	bcc_12063|Cycle_0|Type_0a	True	100.0	818	CAG	CAC	Q	H	True	False	True	False	91.56|100.0	C1_369|C2_420	C1_34|C2_0	N/A	N/A	N/A
TR4766|c0_g1_i1	bcc_12063|Cycle_0|Type_0a	True	100.0	817	CAG	CAC	Q	H	True	False	True	False	91.56|100.0	C1_369|C2_420	C1_34|C2_0	N/A	N/A	N/A
TR5689|c0_g1_i1	bcc_120734|Cycle_0|Type_0a	True	100.0	59	GGG	TGG	G	W	True	False	False	False	0.0|25.0	C1_0|C2_2	C1_5|C2_6	N/A	N/A	N/A
TR3276|c0_g3_i1	bcc_120770|Cycle_0|Type_0a	True	100.0	502	ATG	ACG	M	T	True	False	False	False	21.43|76.19	C1_6|C2_16	C1_22|C2_5	N/A	N/A	N/A
TR15612|c7_g1_i2	bcc_12080|Cycle_10|Type_0a	True	100.0	929	TTG	TTA	L	L	False	True	False	False	54.17|50.0	C1_13|C2_7	C1_11|C2_7	N/A	N/A	N/A
TR15612|c7_g1_i2	bcc_12080|Cycle_1|Type_0a	True	100.0	780	AAA	ACA	K	T	True	True	True	False	23.22|24.43	C1_75|C2_64	C1_248|C2_198	N/A	N/A	N/A
TR15612|c7_g1_i2	bcc_12080|Cycle_2|Type_0a	True	98.8	821	CTT	CTC	L	L	False	False	False	False	27.16|4.76	C1_22|C2_9	C1_59|C2_180	N/A	N/A	N/A
TR15612|c6_g2_i3	bcc_12081|Cycle_0|Type_0a	True	100.0	128	GTC	GCC	V	A	True	True	False	False	37.5|57.14	C1_3|C2_4	C1_5|C2_3	N/A	N/A	N/A
TR5941|c0_g2_i1	bcc_12081|Cycle_0|Type_0a	True	100.0	721	GTC	GCC	V	A	True	True	False	False	37.5|57.14	C1_3|C2_4	C1_5|C2_3	N/A	N/A	N/A
TR15612|c6_g1_i1	bcc_12085|Cycle_0|Type_0a	True	100.0	168	GAT	AAT	D	N	True	True	False	False	42.11|82.61	C1_8|C2_57	C1_11|C2_12	N/A	N/A	N/A
TR15612|c6_g2_i3	bcc_12085|Cycle_0|Type_0a	True	100.0	297	GAT	AAT	D	N	True	True	True	False	42.11|82.61	C1_8|C2_57	C1_11|C2_12	N/A	N/A	N/A
TR15612|c6_g2_i2	bcc_12085|Cycle_0|Type_0a	True	100.0	143	GAT	AAT	D	N	True	True	True	False	42.11|82.61	C1_8|C2_57	C1_11|C2_12	N/A	N/A	N/A
TR15612|c6_g1_i1	bcc_12085|Cycle_1|Type_0a	True	100.0	140	GGT	GAT	G	D	True	True	False	False	100.0|86.67	C1_29|C2_13	C1_0|C2_2	N/A	N/A	N/A
TR15504|c3_g3_i2	bcc_12087|Cycle_0|Type_0a	True	91.57	237	ACC	GCC	T	A	True	False	True	False	100.0|43.59	C1_10|C2_17	C1_0|C2_22	N/A	N/A	N/A
TR15504|c3_g3_i1	bcc_12087|Cycle_0|Type_0a	True	91.57	237	ACC	GCC	T	A	True	False	True	False	100.0|43.59	C1_10|C2_17	C1_0|C2_22	N/A	N/A	N/A
TR15504|c3_g3_i4	bcc_12087|Cycle_0|Type_0a	True	91.57	237	ACC	GCC	T	A	True	False	True	False	100.0|43.59	C1_10|C2_17	C1_0|C2_22	N/A	N/A	N/A
TR15504|c3_g3_i3	bcc_12087|Cycle_0|Type_0a	True	91.57	237	ACC	GCC	T	A	True	False	True	False	100.0|43.59	C1_10|C2_17	C1_0|C2_22	N/A	N/A	N/A
TR15846|c4_g2_i4	bcc_12094|Cycle_0|Type_0a	True	100.0	219	TCA	TCG	S	S	False	True	True	False	85.71|100.0	C1_24|C2_4	C1_4|C2_0	N/A	N/A	N/A
TR15846|c4_g2_i2	bcc_12094|Cycle_0|Type_0a	True	100.0	219	TCA	TCG	S	S	False	True	True	False	85.71|100.0	C1_24|C2_4	C1_4|C2_0	N/A	N/A	N/A
TR15846|c3_g4_i3	bcc_12101|Cycle_0|Type_0a	True	100.0	475	GGG	GGA	G	G	False	True	True	False	0.0|67.65	C1_0|C2_23	C1_16|C2_11	N/A	N/A	N/A
TR15846|c3_g4_i1	bcc_12101|Cycle_0|Type_0a	True	100.0	475	GGG	GGA	G	G	False	True	True	False	0.0|67.65	C1_0|C2_23	C1_16|C2_11	N/A	N/A	N/A
TR7522|c0_g1_i1	bcc_12101|Cycle_0|Type_0a	True	96.39	47	GGG	GGA	G	G	False	True	False	False	0.0|67.65	C1_0|C2_23	C1_16|C2_11	N/A	N/A	N/A
TR15302|c0_g2_i2	bcc_12101|Cycle_1|Type_0a	True	98.8	303	TTT	TTG	F	L	True	True	True	False	38.64|29.41	C1_17|C2_10	C1_27|C2_24	N/A	N/A	N/A
TR15302|c0_g2_i4	bcc_12101|Cycle_1|Type_0a	True	92.77	272	TTT	TTG	F	L	True	True	True	False	38.64|29.41	C1_17|C2_10	C1_27|C2_24	N/A	N/A	N/A
TR15846|c3_g4_i3	bcc_12101|Cycle_1|Type_0a	True	95.18	445	TTT	TTG	F	L	True	True	True	False	38.64|29.41	C1_17|C2_10	C1_27|C2_24	N/A	N/A	N/A
TR15846|c3_g4_i1	bcc_12101|Cycle_1|Type_0a	True	100.0	445	TTT	TTG	F	L	True	True	True	False	38.64|29.41	C1_17|C2_10	C1_27|C2_24	N/A	N/A	N/A
TR15846|c0_g2_i1	bcc_12104|Cycle_1|Type_0a	True	100.0	345	TGT	TAT	C	Y	True	True	True	False	22.22|27.27	C1_10|C2_3	C1_35|C2_8	N/A	N/A	N/A
TR15846|c0_g2_i2	bcc_12104|Cycle_1|Type_0a	True	100.0	121	TGT	TAT	C	Y	True	True	True	False	22.22|27.27	C1_10|C2_3	C1_35|C2_8	N/A	N/A	N/A
TR15846|c0_g2_i1	bcc_12105|Cycle_0|Type_0a	True	100.0	445	AAA	AAT	K	N	True	False	True	False	20.31|15.94	C1_13|C2_11	C1_51|C2_58	N/A	N/A	N/A
TR15846|c0_g2_i2	bcc_12105|Cycle_0|Type_0a	True	100.0	221	AAA	AAT	K	N	True	False	True	False	20.31|15.94	C1_13|C2_11	C1_51|C2_58	N/A	N/A	N/A
TR15788|c0_g1_i3	bcc_12111|Cycle_10|Type_0a	True	100.0	306	GTG	GTA	V	V	False	False	True	False	61.11|66.67	C1_11|C2_10	C1_7|C2_5	N/A	N/A	N/A
TR15302|c0_g2_i2	bcc_12115|Cycle_0|Type_0a	True	100.0	281	TAT	CAT	Y	H	True	True	True	False	17.74|50.94	C1_11|C2_27	C1_51|C2_26	N/A	N/A	N/A
TR15302|c0_g2_i4	bcc_12115|Cycle_0|Type_0a	True	91.57	250	TAT	CAT	Y	H	True	True	True	False	17.74|50.94	C1_11|C2_27	C1_51|C2_26	N/A	N/A	N/A
TR15302|c0_g2_i2	bcc_12116|Cycle_0|Type_0a	True	100.0	411	AAA	AAT	K	N	True	False	True	False	58.54|15.38	C1_24|C2_2	C1_17|C2_11	N/A	N/A	N/A
TR15302|c0_g2_i4	bcc_12116|Cycle_0|Type_0a	True	100.0	380	AAA	AAT	K	N	True	False	True	False	58.54|15.38	C1_24|C2_2	C1_17|C2_11	N/A	N/A	N/A
TR15302|c0_g1_i3	bcc_12117|Cycle_0|Type_0a	True	100.0	210	AGA	AGT	R	S	True	True	True	False	21.02|22.93	C1_78|C2_61	C1_293|C2_205	N/A	N/A	N/A
TR15302|c0_g1_i2	bcc_12117|Cycle_0|Type_0a	True	100.0	210	CAT	CAA	H	Q	True	True	True	False	21.02|22.93	C1_78|C2_61	C1_293|C2_205	N/A	N/A	N/A
TR15302|c0_g1_i4	bcc_12117|Cycle_0|Type_0a	True	100.0	203	CAT	CAA	H	Q	True	True	True	False	21.02|22.93	C1_78|C2_61	C1_293|C2_205	N/A	N/A	N/A
TR15302|c0_g1_i1	bcc_12117|Cycle_0|Type_0a	True	100.0	177	AGA	AGT	R	S	True	True	True	False	21.02|22.93	C1_78|C2_61	C1_293|C2_205	N/A	N/A	N/A
TR15846|c4_g3_i3	bcc_12120|Cycle_0|Type_0a	True	100.0	274	GGA	AGA	G	R	True	False	True	False	0.0|45.65	C1_0|C2_21	C1_33|C2_25	N/A	N/A	N/A
TR15846|c4_g3_i7	bcc_12120|Cycle_0|Type_0a	True	100.0	274	GGA	AGA	G	R	True	False	True	False	0.0|45.65	C1_0|C2_21	C1_33|C2_25	N/A	N/A	N/A
TR15846|c4_g3_i5	bcc_12120|Cycle_0|Type_0a	True	98.8	266	GGA	AGA	G	R	True	False	True	False	0.0|45.65	C1_0|C2_21	C1_33|C2_25	N/A	N/A	N/A
TR15846|c4_g3_i9	bcc_12120|Cycle_0|Type_0a	True	100.0	274	GGA	AGA	G	R	True	False	True	False	0.0|45.65	C1_0|C2_21	C1_33|C2_25	N/A	N/A	N/A
TR15846|c4_g3_i4	bcc_12120|Cycle_0|Type_0a	True	98.8	274	GGA	AGA	G	R	True	False	True	False	0.0|45.65	C1_0|C2_21	C1_33|C2_25	N/A	N/A	N/A
TR15846|c4_g3_i2	bcc_12120|Cycle_0|Type_0a	True	98.8	274	GGA	AGA	G	R	True	False	True	False	0.0|45.65	C1_0|C2_21	C1_33|C2_25	N/A	N/A	N/A
TR15846|c4_g3_i1	bcc_12120|Cycle_0|Type_0a	True	98.8	274	GGA	AGA	G	R	True	False	True	False	0.0|45.65	C1_0|C2_21	C1_33|C2_25	N/A	N/A	N/A
TR15846|c4_g3_i7	bcc_12120|Cycle_3|Type_0a	True	100.0	553	GAG	CAG	E	Q	True	False	True	False	100.0|93.33	C1_7|C2_28	C1_0|C2_2	N/A	N/A	N/A
TR15846|c4_g3_i5	bcc_12120|Cycle_3|Type_0a	True	100.0	545	GAG	CAG	E	Q	True	False	True	False	100.0|93.33	C1_7|C2_28	C1_0|C2_2	N/A	N/A	N/A
TR15846|c4_g3_i1	bcc_12120|Cycle_3|Type_0a	True	100.0	553	GAG	CAG	E	Q	True	False	True	False	100.0|93.33	C1_7|C2_28	C1_0|C2_2	N/A	N/A	N/A
TR6501|c0_g1_i1	bcc_12125|Cycle_3|Type_0a	False	98.8	3974	N/A	N/A	N/A	N/A	N/A	False	False	False	0.0|6.67	C1_0|C2_1	C1_44|C2_14	N/A	N/A	N/A
TR6501|c0_g1_i1	bcc_12126|Cycle_0|Type_0a	False	100.0	3752	N/A	N/A	N/A	N/A	N/A	False	False	False	4.76|18.18	C1_1|C2_2	C1_20|C2_9	N/A	N/A	N/A
TR4404|c0_g1_i1	bcc_121285|Cycle_0|Type_0a	True	100.0	360	CAC	AAC	H	N	True	False	False	False	89.29|80.0	C1_25|C2_4	C1_3|C2_1	N/A	N/A	N/A
TR6501|c0_g1_i2	bcc_12130|Cycle_0|Type_0a	True	100.0	1328	GGC	GGT	G	G	False	False	True	False	44.54|50.71	C1_1949|C2_1992	C1_2427|C2_1936	N/A	N/A	N/A
TR6501|c0_g1_i1	bcc_12130|Cycle_0|Type_0a	True	100.0	1328	GGC	GGT	G	G	False	False	True	False	44.54|50.71	C1_1949|C2_1992	C1_2427|C2_1936	N/A	N/A	N/A
TR12950|c0_g1_i1	bcc_12134|Cycle_0|Type_0a	False	100.0	4800	N/A	N/A	N/A	N/A	N/A	False	False	False	100.0|78.29	C1_426|C2_137	C1_0|C2_38	N/A	N/A	N/A
TR12950|c0_g1_i1	bcc_12140|Cycle_0|Type_0a	True	100.0	845	AAT	AAG	N	K	True	False	False	False	99.04|89.81	C1_207|C2_194	C1_2|C2_22	N/A	N/A	N/A
TR12950|c0_g1_i1	bcc_12141|Cycle_0|Type_0a	False	100.0	243	N/A	N/A	N/A	N/A	N/A	False	False	False	100.0|88.89	C1_58|C2_104	C1_0|C2_13	N/A	N/A	N/A
TR9091|c0_g1_i1	bcc_12143|Cycle_0|Type_0a	True	100.0	931	CCG	CTG	P	L	True	True	False	False	31.93|0.0	C1_38|C2_0	C1_81|C2_59	N/A	N/A	N/A
TR9091|c0_g2_i1	bcc_12143|Cycle_0|Type_0a	True	100.0	931	CCG	CTG	P	L	True	True	False	False	31.93|0.0	C1_38|C2_0	C1_81|C2_59	N/A	N/A	N/A
TR9091|c0_g1_i1	bcc_12145|Cycle_0|Type_0a	True	100.0	1205	AGG	AGA	R	R	False	True	False	False	11.36|0.0	C1_5|C2_0	C1_39|C2_103	N/A	N/A	N/A
TR9091|c0_g2_i1	bcc_12145|Cycle_0|Type_0a	True	100.0	1205	AGG	AGA	R	R	False	True	False	False	11.36|0.0	C1_5|C2_0	C1_39|C2_103	N/A	N/A	N/A
TR9091|c0_g1_i1	bcc_12146|Cycle_0|Type_0a	True	100.0	2833	AAT	AGT	N	S	True	False	False	False	50.91|0.0	C1_84|C2_0	C1_81|C2_95	N/A	N/A	N/A
TR6575|c0_g1_i2	bcc_121549|Cycle_0|Type_0a	True	100.0	338	ACT	AAT	T	N	True	False	True	False	21.05|0.0	C1_4|C2_0	C1_15|C2_7	N/A	N/A	N/A
TR11750|c0_g1_i1	bcc_12165|Cycle_0|Type_0a	True	100.0	333	GTG	GCG	V	A	True	False	True	False	100.0|72.22	C1_131|C2_52	C1_0|C2_20	N/A	N/A	N/A
TR11750|c0_g1_i3	bcc_12165|Cycle_0|Type_0a	True	100.0	1317	GTG	GCG	V	A	True	False	True	False	100.0|72.22	C1_131|C2_52	C1_0|C2_20	N/A	N/A	N/A
TR11750|c0_g1_i2	bcc_12165|Cycle_0|Type_0a	True	100.0	1316	GTG	GCG	V	A	True	False	True	False	100.0|72.22	C1_131|C2_52	C1_0|C2_20	N/A	N/A	N/A
TR11750|c0_g1_i3	bcc_12167|Cycle_0|Type_0a	False	100.0	58	N/A	N/A	N/A	N/A	N/A	False	True	False	23.81|0.0	C1_5|C2_0	C1_16|C2_25	N/A	N/A	N/A
TR11750|c0_g1_i3	bcc_12168|Cycle_0|Type_0a	True	100.0	760	CAG	CAT	Q	H	True	True	True	False	87.69|100.0	C1_57|C2_77	C1_8|C2_0	N/A	N/A	N/A
TR11750|c0_g1_i2	bcc_12168|Cycle_0|Type_0a	True	100.0	759	CAG	CAT	Q	H	True	True	True	False	87.69|100.0	C1_57|C2_77	C1_8|C2_0	N/A	N/A	N/A
TR15425|c5_g13_i1	bcc_121798|Cycle_0|Type_0a	False	100.0	103	N/A	N/A	N/A	N/A	N/A	False	False	False	16.67|100.0	C1_1|C2_1	C1_5|C2_0	N/A	N/A	N/A
TR3685|c0_g1_i1	bcc_121836|Cycle_0|Type_0a	True	100.0	111	GGG	GGT	G	G	False	False	False	False	6.25|0.0	C1_2|C2_0	C1_30|C2_9	N/A	N/A	N/A
TR1975|c0_g1_i2	bcc_12184|Cycle_0|Type_0a	True	100.0	253	ACA	ACG	T	T	False	False	True	False	53.35|57.68	C1_199|C2_184	C1_174|C2_135	N/A	N/A	N/A
TR1975|c0_g1_i1	bcc_12184|Cycle_0|Type_0a	True	100.0	253	ACA	ACG	T	T	False	False	True	False	53.35|57.68	C1_199|C2_184	C1_174|C2_135	N/A	N/A	N/A
TR5361|c0_g1_i1	bcc_121939|Cycle_0|Type_0a	True	100.0	249	AGC	GGC	S	G	True	False	True	False	96.15|90.91	C1_25|C2_10	C1_1|C2_1	N/A	N/A	N/A
TR5361|c0_g1_i2	bcc_121939|Cycle_0|Type_0a	True	100.0	249	AGC	GGC	S	G	True	False	True	False	96.15|90.91	C1_25|C2_10	C1_1|C2_1	N/A	N/A	N/A
TR15029|c0_g1_i1	bcc_1219|Cycle_0|Type_0a	True	100.0	72	AAA	AGA	K	R	True	False	False	False	89.74|100.0	C1_35|C2_45	C1_4|C2_0	N/A	N/A	N/A
TR15029|c0_g1_i1	bcc_1220|Cycle_0|Type_0a	False	100.0	369	N/A	N/A	N/A	N/A	N/A	False	False	False	100.0|59.63	C1_63|C2_96	C1_0|C2_65	N/A	N/A	N/A
TR15029|c0_g1_i1	bcc_1221|Cycle_0|Type_0a	False	100.0	545	N/A	N/A	N/A	N/A	N/A	False	False	False	36.99|60.87	C1_27|C2_14	C1_46|C2_9	N/A	N/A	N/A
TR10612|c0_g1_i1	bcc_122365|Cycle_0|Type_0a	True	100.0	85	GTG	GTC	V	V	False	False	False	False	11.11|97.18	C1_3|C2_69	C1_24|C2_2	N/A	N/A	N/A
TR16119|c0_g1_i1	bcc_12242|Cycle_0|Type_0a	False	100.0	182	N/A	N/A	N/A	N/A	N/A	False	False	False	46.64|47.24	C1_569|C2_702	C1_651|C2_784	N/A	N/A	N/A
TR3169|c0_g1_i1	bcc_12252|Cycle_0|Type_0a	True	100.0	2631	CGA	CGG	R	R	False	False	False	False	99.85|83.18	C1_676|C2_554	C1_1|C2_112	N/A	N/A	N/A
TR3169|c0_g1_i1	bcc_12254|Cycle_0|Type_0a	True	100.0	3545	GAG	GTG	E	V	True	False	False	False	84.5|100.0	C1_398|C2_353	C1_73|C2_0	N/A	N/A	N/A
TR3169|c0_g1_i1	bcc_12255|Cycle_1|Type_0a	False	95.18	3772	N/A	N/A	N/A	N/A	N/A	False	False	False	79.28|69.7	C1_88|C2_46	C1_23|C2_20	N/A	N/A	N/A
TR2315|c0_g1_i1	bcc_12259|Cycle_0|Type_0a	False	100.0	1108	N/A	N/A	N/A	N/A	N/A	False	False	False	67.89|55.81	C1_260|C2_168	C1_123|C2_133	N/A	N/A	N/A
TR9824|c0_g1_i1	bcc_122763|Cycle_0|Type_0a	True	100.0	1310	AAC	ACC	N	T	True	False	False	False	0.0|40.0	C1_0|C2_2	C1_0|C2_3	N/A	N/A	N/A
TR13981|c0_g2_i1	bcc_12286|Cycle_0|Type_0a	False	100.0	350	N/A	N/A	N/A	N/A	N/A	False	True	False	22.08|44.22	C1_17|C2_65	C1_60|C2_82	N/A	N/A	N/A
TR2674|c0_g1_i1	bcc_122977|Cycle_0|Type_0a	True	100.0	550	AAC	AAT	N	N	False	False	False	False	15.38|0.0	C1_2|C2_0	C1_11|C2_29	N/A	N/A	N/A
TR14411|c0_g3_i1	bcc_122|Cycle_1|Type_0a	True	100.0	287	TCC	TCT	S	S	False	False	True	False	59.68|37.06	C1_111|C2_53	C1_75|C2_90	N/A	N/A	N/A
TR14411|c0_g3_i5	bcc_122|Cycle_1|Type_0a	True	100.0	208	TCC	TCT	S	S	False	False	True	False	59.68|37.06	C1_111|C2_53	C1_75|C2_90	N/A	N/A	N/A
TR14411|c0_g3_i6	bcc_122|Cycle_1|Type_0a	True	100.0	287	TCC	TCT	S	S	False	False	True	False	59.68|37.06	C1_111|C2_53	C1_75|C2_90	N/A	N/A	N/A
TR14411|c0_g3_i4	bcc_122|Cycle_1|Type_0a	True	100.0	208	TCC	TCT	S	S	False	False	True	False	59.68|37.06	C1_111|C2_53	C1_75|C2_90	N/A	N/A	N/A
TR14549|c0_g7_i1	bcc_12309|Cycle_0|Type_0a	False	100.0	82	N/A	N/A	N/A	N/A	N/A	False	False	False	91.3|68.57	C1_21|C2_24	C1_2|C2_11	N/A	N/A	N/A
TR6104|c0_g1_i1	bcc_123107|Cycle_0|Type_0a	True	100.0	323	ATG	ATA	M	I	True	True	False	False	10.0|0.0	C1_2|C2_0	C1_18|C2_10	N/A	N/A	N/A
TR6104|c0_g2_i1	bcc_123107|Cycle_0|Type_0a	True	100.0	323	ATG	ATA	M	I	True	True	False	False	10.0|0.0	C1_2|C2_0	C1_18|C2_10	N/A	N/A	N/A
TR15860|c0_g1_i1	bcc_123124|Cycle_0|Type_0a	True	100.0	168	GAA	GAG	E	E	False	True	False	False	60.0|100.0	C1_3|C2_27	C1_2|C2_0	N/A	N/A	N/A
TR15860|c2_g6_i5	bcc_123124|Cycle_0|Type_0a	True	100.0	115	GAA	GAG	E	E	False	True	True	False	60.0|100.0	C1_3|C2_27	C1_2|C2_0	N/A	N/A	N/A
TR15860|c2_g6_i2	bcc_123124|Cycle_0|Type_0a	True	100.0	115	GAA	GAG	E	E	False	True	True	False	60.0|100.0	C1_3|C2_27	C1_2|C2_0	N/A	N/A	N/A
TR14549|c0_g3_i2	bcc_12312|Cycle_0|Type_0a	True	100.0	3590	GCT	GCA	A	A	False	False	True	False	0.0|13.57	C1_0|C2_54	C1_412|C2_344	N/A	N/A	N/A
TR14549|c0_g3_i1	bcc_12312|Cycle_0|Type_0a	True	100.0	3590	GCT	GCA	A	A	False	False	True	False	0.0|13.57	C1_0|C2_54	C1_412|C2_344	N/A	N/A	N/A
TR7535|c0_g1_i1	bcc_12313|Cycle_0|Type_0a	False	100.0	51	N/A	N/A	N/A	N/A	N/A	False	True	False	52.38|86.05	C1_33|C2_111	C1_30|C2_18	N/A	N/A	N/A
TR7535|c0_g1_i2	bcc_12313|Cycle_0|Type_0a	False	100.0	51	N/A	N/A	N/A	N/A	N/A	False	True	False	52.38|86.05	C1_33|C2_111	C1_30|C2_18	N/A	N/A	N/A
TR7535|c0_g1_i1	bcc_12315|Cycle_0|Type_0a	False	100.0	755	N/A	N/A	N/A	N/A	N/A	False	True	False	7.84|0.0	C1_25|C2_0	C1_294|C2_312	N/A	N/A	N/A
TR7535|c0_g1_i2	bcc_12315|Cycle_0|Type_0a	True	100.0	636	GGG	GAG	G	E	True	False	True	False	7.84|0.0	C1_25|C2_0	C1_294|C2_312	N/A	N/A	N/A
TR7535|c0_g1_i1	bcc_12316|Cycle_0|Type_0a	False	100.0	962	N/A	N/A	N/A	N/A	N/A	False	True	False	0.0|13.52	C1_0|C2_38	C1_414|C2_243	N/A	N/A	N/A
TR7535|c0_g1_i2	bcc_12316|Cycle_0|Type_0a	False	100.0	843	N/A	N/A	N/A	N/A	N/A	False	True	False	0.0|13.52	C1_0|C2_38	C1_414|C2_243	N/A	N/A	N/A
TR14549|c0_g3_i2	bcc_12318|Cycle_0|Type_0a	True	100.0	282	ACC	GCC	T	A	True	False	True	False	94.44|100.0	C1_51|C2_23	C1_3|C2_0	N/A	N/A	N/A
TR14549|c0_g3_i1	bcc_12318|Cycle_0|Type_0a	True	100.0	282	ACC	GCC	T	A	True	False	True	False	94.44|100.0	C1_51|C2_23	C1_3|C2_0	N/A	N/A	N/A
TR9610|c0_g1_i1	bcc_12326|Cycle_0|Type_0a	True	100.0	337	TGT	TAT	C	Y	True	False	True	False	38.15|58.24	C1_140|C2_152	C1_227|C2_109	N/A	N/A	N/A
TR9610|c0_g1_i2	bcc_12326|Cycle_0|Type_0a	True	100.0	336	TGT	TAT	C	Y	True	False	True	False	38.15|58.24	C1_140|C2_152	C1_227|C2_109	N/A	N/A	N/A
TR3945|c1_g1_i1	bcc_123284|Cycle_0|Type_0a	True	100.0	316	CCC	CTC	P	L	True	False	False	False	0.0|47.06	C1_0|C2_16	C1_2|C2_18	N/A	N/A	N/A
TR481|c0_g1_i2	bcc_123312|Cycle_0|Type_0a	False	95.18	163	N/A	N/A	N/A	N/A	N/A	False	True	False	0.0|5.56	C1_0|C2_1	C1_0|C2_17	N/A	N/A	N/A
TR481|c0_g1_i1	bcc_123312|Cycle_0|Type_0a	False	95.18	163	N/A	N/A	N/A	N/A	N/A	False	True	False	0.0|5.56	C1_0|C2_1	C1_0|C2_17	N/A	N/A	N/A
TR9610|c0_g2_i1	bcc_12331|Cycle_0|Type_0a	True	100.0	598	GAC	TAC	D	Y	True	True	False	False	100.0|91.8	C1_1059|C2_885	C1_0|C2_79	N/A	N/A	N/A
TR9610|c0_g3_i1	bcc_12331|Cycle_0|Type_0a	True	100.0	598	GAC	TAC	D	Y	True	True	False	False	100.0|91.8	C1_1059|C2_885	C1_0|C2_79	N/A	N/A	N/A
TR9162|c0_g1_i1	bcc_123321|Cycle_0|Type_0a	True	100.0	264	ATC	GTC	I	V	True	True	False	False	100.0|40.0	C1_9|C2_2	C1_0|C2_3	N/A	N/A	N/A
TR9162|c0_g2_i1	bcc_123321|Cycle_0|Type_0a	True	100.0	264	ATC	GTC	I	V	True	True	False	False	100.0|40.0	C1_9|C2_2	C1_0|C2_3	N/A	N/A	N/A
TR15504|c2_g1_i1	bcc_123329|Cycle_0|Type_0a	True	100.0	74	ACA	TCA	T	S	True	True	False	False	0.0|7.14	C1_0|C2_2	C1_0|C2_26	N/A	N/A	N/A
TR2397|c0_g1_i1	bcc_12336|Cycle_0|Type_0a	False	100.0	154	N/A	N/A	N/A	N/A	N/A	False	False	False	84.62|100.0	C1_33|C2_18	C1_6|C2_0	N/A	N/A	N/A
TR13774|c3_g1_i1	bcc_123398|Cycle_0|Type_0a	True	100.0	231	GCT	GAT	A	D	True	False	False	False	0.0|20.0	C1_0|C2_2	C1_4|C2_8	N/A	N/A	N/A
TR18720|c0_g1_i1	bcc_123431|Cycle_0|Type_0a	True	100.0	318	GTA	CTA	V	L	True	False	False	False	81.82|100.0	C1_18|C2_11	C1_4|C2_0	N/A	N/A	N/A
TR13836|c0_g1_i1	bcc_12345|Cycle_0|Type_0a	False	100.0	139	N/A	N/A	N/A	N/A	N/A	False	False	False	59.87|62.31	C1_185|C2_205	C1_124|C2_124	N/A	N/A	N/A
TR15866|c0_g1_i1	bcc_12349|Cycle_0|Type_0a	False	91.57	346	N/A	N/A	N/A	N/A	N/A	True	False	False	22.4|67.2	C1_69|C2_84	C1_239|C2_41	N/A	N/A	N/A
TR15866|c0_g2_i1	bcc_12349|Cycle_0|Type_0a	False	91.57	346	N/A	N/A	N/A	N/A	N/A	True	False	False	22.4|67.2	C1_69|C2_84	C1_239|C2_41	N/A	N/A	N/A
TR15866|c0_g1_i1	bcc_12355|Cycle_0|Type_0a	True	100.0	434	CCC	CCA	P	P	False	True	False	False	80.0|100.0	C1_36|C2_189	C1_9|C2_0	N/A	N/A	N/A
TR15866|c0_g2_i1	bcc_12355|Cycle_0|Type_0a	True	100.0	434	CCC	CCA	P	P	False	True	False	False	80.0|100.0	C1_36|C2_189	C1_9|C2_0	N/A	N/A	N/A
TR17428|c0_g1_i1	bcc_123575|Cycle_0|Type_0a	True	100.0	167	TGA	AGA	*	R	True	False	False	False	0.0|71.43	C1_0|C2_5	C1_4|C2_2	N/A	N/A	N/A
TR14008|c2_g2_i3	bcc_123579|Cycle_0|Type_0a	True	100.0	1657	TCC	TCA	S	S	False	False	False	False	100.0|77.78	C1_2|C2_7	C1_0|C2_2	N/A	N/A	N/A
TR16487|c0_g1_i1	bcc_12361|Cycle_0|Type_0a	True	100.0	282	AAC	AAT	N	N	False	False	False	False	10.34|0.0	C1_27|C2_0	C1_234|C2_160	N/A	N/A	N/A
TR6784|c0_g1_i1	bcc_123625|Cycle_0|Type_0a	True	100.0	105	CTG	TTG	L	L	False	False	False	False	84.21|0.0	C1_16|C2_0	C1_3|C2_5	N/A	N/A	N/A
TR4933|c0_g1_i1	bcc_123666|Cycle_0|Type_0a	True	100.0	171	ACT	ACC	T	T	False	False	False	False	16.67|42.86	C1_2|C2_3	C1_10|C2_4	N/A	N/A	N/A
TR15671|c1_g6_i2	bcc_12367|Cycle_0|Type_0a	True	100.0	744	TTG	TTA	L	L	False	False	True	False	40.0|92.68	C1_2|C2_38	C1_3|C2_3	N/A	N/A	N/A
TR15671|c1_g6_i5	bcc_12367|Cycle_0|Type_0a	True	100.0	744	TTG	TTA	L	L	False	False	True	False	40.0|92.68	C1_2|C2_38	C1_3|C2_3	N/A	N/A	N/A
TR15671|c1_g6_i3	bcc_12367|Cycle_0|Type_0a	True	100.0	744	TTG	TTA	L	L	False	False	True	False	40.0|92.68	C1_2|C2_38	C1_3|C2_3	N/A	N/A	N/A
TR15671|c1_g6_i4	bcc_12367|Cycle_0|Type_0a	True	100.0	558	TTG	TTA	L	L	False	False	True	False	40.0|92.68	C1_2|C2_38	C1_3|C2_3	N/A	N/A	N/A
TR15671|c1_g6_i1	bcc_12367|Cycle_0|Type_0a	True	100.0	558	TTG	TTA	L	L	False	False	True	False	40.0|92.68	C1_2|C2_38	C1_3|C2_3	N/A	N/A	N/A
TR15671|c1_g6_i6	bcc_12367|Cycle_0|Type_0a	True	100.0	558	TTG	TTA	L	L	False	False	True	False	40.0|92.68	C1_2|C2_38	C1_3|C2_3	N/A	N/A	N/A
TR16921|c0_g1_i1	bcc_123689|Cycle_0|Type_0a	False	100.0	2026	N/A	N/A	N/A	N/A	N/A	False	False	False	0.0|94.87	C1_0|C2_37	C1_3|C2_2	N/A	N/A	N/A
TR15671|c1_g6_i2	bcc_12369|Cycle_0|Type_0a	True	100.0	1071	GAT	GAC	D	D	False	False	True	False	30.77|53.85	C1_12|C2_7	C1_27|C2_6	N/A	N/A	N/A
TR15671|c1_g6_i5	bcc_12369|Cycle_0|Type_0a	True	100.0	1071	GAT	GAC	D	D	False	False	True	False	30.77|53.85	C1_12|C2_7	C1_27|C2_6	N/A	N/A	N/A
TR15671|c1_g6_i3	bcc_12369|Cycle_0|Type_0a	True	100.0	1071	GAT	GAC	D	D	False	False	True	False	30.77|53.85	C1_12|C2_7	C1_27|C2_6	N/A	N/A	N/A
TR15671|c1_g6_i4	bcc_12369|Cycle_0|Type_0a	True	100.0	885	GAT	GAC	D	D	False	False	True	False	30.77|53.85	C1_12|C2_7	C1_27|C2_6	N/A	N/A	N/A
TR15671|c1_g6_i1	bcc_12369|Cycle_0|Type_0a	True	100.0	885	GAT	GAC	D	D	False	False	True	False	30.77|53.85	C1_12|C2_7	C1_27|C2_6	N/A	N/A	N/A
TR15671|c1_g6_i6	bcc_12369|Cycle_0|Type_0a	True	100.0	885	GAT	GAC	D	D	False	False	True	False	30.77|53.85	C1_12|C2_7	C1_27|C2_6	N/A	N/A	N/A
TR15671|c1_g6_i2	bcc_12369|Cycle_1|Type_0a	True	100.0	1050	CTA	CTG	L	L	False	False	True	False	0.0|87.18	C1_0|C2_34	C1_14|C2_5	N/A	N/A	N/A
TR15671|c1_g6_i5	bcc_12369|Cycle_1|Type_0a	True	100.0	1050	CTA	CTG	L	L	False	False	True	False	0.0|87.18	C1_0|C2_34	C1_14|C2_5	N/A	N/A	N/A
TR15671|c1_g6_i3	bcc_12369|Cycle_1|Type_0a	True	100.0	1050	CTA	CTG	L	L	False	False	True	False	0.0|87.18	C1_0|C2_34	C1_14|C2_5	N/A	N/A	N/A
TR15671|c1_g6_i4	bcc_12369|Cycle_1|Type_0a	True	100.0	864	CTA	CTG	L	L	False	False	True	False	0.0|87.18	C1_0|C2_34	C1_14|C2_5	N/A	N/A	N/A
TR15671|c1_g6_i1	bcc_12369|Cycle_1|Type_0a	True	100.0	864	CTA	CTG	L	L	False	False	True	False	0.0|87.18	C1_0|C2_34	C1_14|C2_5	N/A	N/A	N/A
TR15671|c1_g6_i6	bcc_12369|Cycle_1|Type_0a	True	100.0	864	CTA	CTG	L	L	False	False	True	False	0.0|87.18	C1_0|C2_34	C1_14|C2_5	N/A	N/A	N/A
TR15671|c1_g6_i2	bcc_12370|Cycle_0|Type_0a	True	100.0	1134	ATT	ATC	I	I	False	False	True	False	45.0|97.74	C1_18|C2_260	C1_22|C2_6	N/A	N/A	N/A
TR15671|c1_g6_i5	bcc_12370|Cycle_0|Type_0a	True	100.0	1134	ATT	ATC	I	I	False	False	True	False	45.0|97.74	C1_18|C2_260	C1_22|C2_6	N/A	N/A	N/A
TR15671|c1_g6_i3	bcc_12370|Cycle_0|Type_0a	True	100.0	1134	ATT	ATC	I	I	False	False	True	False	45.0|97.74	C1_18|C2_260	C1_22|C2_6	N/A	N/A	N/A
TR15671|c1_g6_i4	bcc_12370|Cycle_0|Type_0a	True	100.0	948	ATT	ATC	I	I	False	False	True	False	45.0|97.74	C1_18|C2_260	C1_22|C2_6	N/A	N/A	N/A
TR15671|c1_g6_i1	bcc_12370|Cycle_0|Type_0a	True	100.0	948	ATT	ATC	I	I	False	False	True	False	45.0|97.74	C1_18|C2_260	C1_22|C2_6	N/A	N/A	N/A
TR15671|c1_g6_i6	bcc_12370|Cycle_0|Type_0a	True	100.0	948	ATT	ATC	I	I	False	False	True	False	45.0|97.74	C1_18|C2_260	C1_22|C2_6	N/A	N/A	N/A
TR14468|c0_g1_i6	bcc_12373|Cycle_0|Type_0a	False	100.0	1076	N/A	N/A	N/A	N/A	N/A	False	True	False	0.0|66.67	C1_0|C2_2	C1_9|C2_1	N/A	N/A	N/A
TR14468|c0_g1_i5	bcc_12373|Cycle_0|Type_0a	False	100.0	1076	N/A	N/A	N/A	N/A	N/A	False	True	False	0.0|66.67	C1_0|C2_2	C1_9|C2_1	N/A	N/A	N/A
TR14468|c0_g1_i4	bcc_12374|Cycle_0|Type_0a	True	100.0	331	GAA	AAA	E	K	True	False	True	False	44.09|47.92	C1_41|C2_23	C1_52|C2_25	N/A	N/A	N/A
TR14468|c0_g1_i1	bcc_12374|Cycle_0|Type_0a	True	100.0	331	GAA	AAA	E	K	True	False	True	False	44.09|47.92	C1_41|C2_23	C1_52|C2_25	N/A	N/A	N/A
TR14468|c0_g1_i6	bcc_12374|Cycle_0|Type_0a	True	100.0	1862	GAA	AAA	E	K	True	False	True	False	44.09|47.92	C1_41|C2_23	C1_52|C2_25	N/A	N/A	N/A
TR14468|c0_g1_i6	bcc_12374|Cycle_0|Type_0a	False	100.0	331	N/A	N/A	N/A	N/A	N/A	False	True	False	44.09|47.92	C1_41|C2_23	C1_52|C2_25	N/A	N/A	N/A
TR14468|c0_g1_i5	bcc_12374|Cycle_0|Type_0a	True	100.0	1862	GAA	AAA	E	K	True	False	True	False	44.09|47.92	C1_41|C2_23	C1_52|C2_25	N/A	N/A	N/A
TR14468|c0_g1_i5	bcc_12374|Cycle_0|Type_0a	False	100.0	331	N/A	N/A	N/A	N/A	N/A	False	True	False	44.09|47.92	C1_41|C2_23	C1_52|C2_25	N/A	N/A	N/A
TR14468|c0_g1_i2	bcc_12374|Cycle_0|Type_0a	True	100.0	1494	GAA	AAA	E	K	True	False	True	False	44.09|47.92	C1_41|C2_23	C1_52|C2_25	N/A	N/A	N/A
TR14468|c0_g1_i10	bcc_12374|Cycle_0|Type_0a	True	100.0	1494	GAA	AAA	E	K	True	False	True	False	44.09|47.92	C1_41|C2_23	C1_52|C2_25	N/A	N/A	N/A
TR14468|c0_g1_i2	bcc_12374|Cycle_0|Type_0a	False	100.0	331	N/A	N/A	E	K	True	False	True	False	44.09|47.92	C1_41|C2_23	C1_52|C2_25	N/A	N/A	N/A
TR14468|c0_g1_i10	bcc_12374|Cycle_0|Type_0a	False	100.0	331	N/A	N/A	E	K	True	False	True	False	44.09|47.92	C1_41|C2_23	C1_52|C2_25	N/A	N/A	N/A
TR14468|c0_g1_i7	bcc_12374|Cycle_0|Type_0a	True	100.0	1494	GAA	AAA	E	K	True	False	True	False	44.09|47.92	C1_41|C2_23	C1_52|C2_25	N/A	N/A	N/A
TR14468|c0_g1_i3	bcc_12374|Cycle_0|Type_0a	True	100.0	1494	GAA	AAA	E	K	True	False	True	False	44.09|47.92	C1_41|C2_23	C1_52|C2_25	N/A	N/A	N/A
TR14468|c0_g1_i7	bcc_12374|Cycle_0|Type_0a	False	100.0	331	N/A	N/A	N/A	N/A	N/A	False	True	False	44.09|47.92	C1_41|C2_23	C1_52|C2_25	N/A	N/A	N/A
TR14468|c0_g1_i3	bcc_12374|Cycle_0|Type_0a	False	100.0	331	N/A	N/A	E	K	True	False	True	False	44.09|47.92	C1_41|C2_23	C1_52|C2_25	N/A	N/A	N/A
TR14468|c0_g1_i8	bcc_12374|Cycle_0|Type_0a	True	100.0	204	GAA	AAA	E	K	True	False	True	False	44.09|47.92	C1_41|C2_23	C1_52|C2_25	N/A	N/A	N/A
TR14468|c0_g1_i6	bcc_12376|Cycle_0|Type_0a	True	100.0	2422	ACC	ACT	T	T	False	False	True	False	83.2|65.81	C1_104|C2_77	C1_21|C2_40	N/A	N/A	N/A
TR14468|c0_g1_i5	bcc_12376|Cycle_0|Type_0a	True	100.0	2422	ACC	ACT	T	T	False	False	True	False	83.2|65.81	C1_104|C2_77	C1_21|C2_40	N/A	N/A	N/A
TR14468|c0_g1_i2	bcc_12376|Cycle_0|Type_0a	True	100.0	2054	ACC	ACT	T	T	False	False	True	False	83.2|65.81	C1_104|C2_77	C1_21|C2_40	N/A	N/A	N/A
TR14468|c0_g1_i10	bcc_12376|Cycle_0|Type_0a	True	100.0	2054	ACC	ACT	T	T	False	False	True	False	83.2|65.81	C1_104|C2_77	C1_21|C2_40	N/A	N/A	N/A
TR14468|c0_g1_i7	bcc_12376|Cycle_0|Type_0a	True	100.0	2054	ACC	ACT	T	T	False	False	True	False	83.2|65.81	C1_104|C2_77	C1_21|C2_40	N/A	N/A	N/A
TR14468|c0_g1_i3	bcc_12376|Cycle_0|Type_0a	True	100.0	2054	ACC	ACT	T	T	False	False	True	False	83.2|65.81	C1_104|C2_77	C1_21|C2_40	N/A	N/A	N/A
TR14468|c0_g1_i8	bcc_12376|Cycle_0|Type_0a	True	100.0	764	ACC	ACT	T	T	False	False	True	False	83.2|65.81	C1_104|C2_77	C1_21|C2_40	N/A	N/A	N/A
TR15671|c1_g3_i2	bcc_12381|Cycle_0|Type_0a	False	100.0	192	N/A	N/A	N/A	N/A	N/A	False	True	False	35.71|57.85	C1_15|C2_70	C1_27|C2_51	N/A	N/A	N/A
TR15671|c1_g3_i1	bcc_12381|Cycle_0|Type_0a	False	100.0	192	N/A	N/A	N/A	N/A	N/A	False	True	False	35.71|57.85	C1_15|C2_70	C1_27|C2_51	N/A	N/A	N/A
TR15671|c1_g3_i2	bcc_12382|Cycle_1|Type_0a	False	100.0	284	N/A	N/A	N/A	N/A	N/A	False	True	False	0.0|62.44	C1_0|C2_123	C1_95|C2_74	N/A	N/A	N/A
TR15671|c1_g3_i1	bcc_12382|Cycle_1|Type_0a	False	100.0	284	N/A	N/A	N/A	N/A	N/A	False	True	False	0.0|62.44	C1_0|C2_123	C1_95|C2_74	N/A	N/A	N/A
TR15671|c1_g3_i2	bcc_12384|Cycle_0|Type_0a	True	100.0	1282	TCC	TTC	S	F	True	False	True	False	71.73|37.63	C1_236|C2_73	C1_93|C2_121	N/A	N/A	N/A
TR15671|c1_g3_i1	bcc_12384|Cycle_0|Type_0a	True	100.0	1248	TCC	TTC	S	F	True	False	True	False	71.73|37.63	C1_236|C2_73	C1_93|C2_121	N/A	N/A	N/A
TR15671|c1_g3_i2	bcc_12386|Cycle_0|Type_0a	False	100.0	376	N/A	N/A	N/A	N/A	N/A	False	True	False	61.07|64.85	C1_182|C2_107	C1_116|C2_58	N/A	N/A	N/A
TR15671|c1_g3_i1	bcc_12386|Cycle_0|Type_0a	True	100.0	376	GAT	CAT	D	H	True	False	True	False	61.07|64.85	C1_182|C2_107	C1_116|C2_58	N/A	N/A	N/A
TR1653|c0_g1_i1	bcc_123873|Cycle_0|Type_0a	True	100.0	173	GAG	GAA	E	E	False	False	False	False	0.0|36.36	C1_0|C2_4	C1_5|C2_7	N/A	N/A	N/A
TR11724|c0_g1_i5	bcc_12388|Cycle_0|Type_0a	False	100.0	3099	N/A	N/A	N/A	N/A	N/A	False	True	False	23.53|0.0	C1_4|C2_0	C1_13|C2_10	N/A	N/A	N/A
TR11724|c0_g1_i3	bcc_12388|Cycle_0|Type_0a	False	100.0	3099	N/A	N/A	N/A	N/A	N/A	False	True	False	23.53|0.0	C1_4|C2_0	C1_13|C2_10	N/A	N/A	N/A
TR11724|c0_g1_i7	bcc_12388|Cycle_0|Type_0a	False	100.0	3034	N/A	N/A	N/A	N/A	N/A	False	True	False	23.53|0.0	C1_4|C2_0	C1_13|C2_10	N/A	N/A	N/A
TR11724|c0_g1_i1	bcc_12388|Cycle_0|Type_0a	False	100.0	3034	N/A	N/A	N/A	N/A	N/A	False	True	False	23.53|0.0	C1_4|C2_0	C1_13|C2_10	N/A	N/A	N/A
TR11724|c0_g1_i5	bcc_12389|Cycle_0|Type_0a	True	100.0	2467	AAT	TAT	N	Y	True	False	True	False	9.52|0.0	C1_2|C2_0	C1_19|C2_5	N/A	N/A	N/A
TR11724|c0_g1_i3	bcc_12389|Cycle_0|Type_0a	True	100.0	2467	AAT	TAT	N	Y	True	False	True	False	9.52|0.0	C1_2|C2_0	C1_19|C2_5	N/A	N/A	N/A
TR11724|c0_g1_i7	bcc_12389|Cycle_0|Type_0a	True	100.0	2402	AAT	TAT	N	Y	True	False	True	False	9.52|0.0	C1_2|C2_0	C1_19|C2_5	N/A	N/A	N/A
TR11724|c0_g1_i1	bcc_12389|Cycle_0|Type_0a	True	100.0	2402	AAT	TAT	N	Y	True	False	True	False	9.52|0.0	C1_2|C2_0	C1_19|C2_5	N/A	N/A	N/A
TR11724|c0_g1_i5	bcc_12389|Cycle_1|Type_0a	True	100.0	2448	CCT	CCG	P	P	False	False	True	False	0.0|33.33	C1_0|C2_2	C1_34|C2_4	N/A	N/A	N/A
TR11724|c0_g1_i3	bcc_12389|Cycle_1|Type_0a	True	100.0	2448	CCT	CCG	P	P	False	False	True	False	0.0|33.33	C1_0|C2_2	C1_34|C2_4	N/A	N/A	N/A
TR11724|c0_g1_i7	bcc_12389|Cycle_1|Type_0a	True	100.0	2383	CCT	CCG	P	P	False	False	True	False	0.0|33.33	C1_0|C2_2	C1_34|C2_4	N/A	N/A	N/A
TR11724|c0_g1_i1	bcc_12389|Cycle_1|Type_0a	True	100.0	2383	CCT	CCG	P	P	False	False	True	False	0.0|33.33	C1_0|C2_2	C1_34|C2_4	N/A	N/A	N/A
TR11724|c0_g1_i6	bcc_12391|Cycle_0|Type_0a	False	100.0	175	N/A	N/A	N/A	N/A	N/A	False	False	False	100.0|91.3	C1_10|C2_21	C1_0|C2_2	N/A	N/A	N/A
TR18489|c0_g1_i1	bcc_123921|Cycle_0|Type_0a	True	100.0	73	GGG	GGT	G	G	False	False	False	False	18.18|0.0	C1_4|C2_0	C1_18|C2_12	N/A	N/A	N/A
TR11724|c0_g1_i5	bcc_12392|Cycle_0|Type_0a	True	100.0	394	CTG	TTG	L	L	False	False	True	False	0.0|8.45	C1_0|C2_12	C1_140|C2_130	N/A	N/A	N/A
TR11724|c0_g1_i3	bcc_12392|Cycle_0|Type_0a	True	100.0	394	CTG	TTG	L	L	False	False	True	False	0.0|8.45	C1_0|C2_12	C1_140|C2_130	N/A	N/A	N/A
TR11724|c0_g1_i7	bcc_12392|Cycle_0|Type_0a	True	100.0	329	CTG	TTG	L	L	False	False	True	False	0.0|8.45	C1_0|C2_12	C1_140|C2_130	N/A	N/A	N/A
TR11724|c0_g1_i1	bcc_12392|Cycle_0|Type_0a	True	100.0	329	CTG	TTG	L	L	False	False	True	False	0.0|8.45	C1_0|C2_12	C1_140|C2_130	N/A	N/A	N/A
TR11724|c0_g1_i6	bcc_12392|Cycle_0|Type_0a	True	100.0	440	CTG	TTG	L	L	False	False	True	False	0.0|8.45	C1_0|C2_12	C1_140|C2_130	N/A	N/A	N/A
TR11724|c0_g1_i4	bcc_12392|Cycle_0|Type_0a	True	100.0	394	CTG	TTG	L	L	False	False	True	False	0.0|8.45	C1_0|C2_12	C1_140|C2_130	N/A	N/A	N/A
TR11724|c0_g1_i2	bcc_12392|Cycle_0|Type_0a	True	100.0	394	CTG	TTG	L	L	False	False	True	False	0.0|8.45	C1_0|C2_12	C1_140|C2_130	N/A	N/A	N/A
TR1772|c0_g1_i1	bcc_123955|Cycle_0|Type_0a	True	100.0	274	GGG	AGG	G	R	True	False	False	False	64.0|100.0	C1_16|C2_11	C1_9|C2_0	N/A	N/A	N/A
TR15190|c14_g1_i2	bcc_12395|Cycle_2|Type_0a	False	100.0	334	N/A	N/A	N/A	N/A	N/A	True	True	False	46.94|19.23	C1_23|C2_5	C1_26|C2_21	N/A	N/A	N/A
TR15190|c14_g1_i4	bcc_12395|Cycle_2|Type_0a	False	100.0	334	N/A	N/A	N/A	N/A	N/A	True	True	False	46.94|19.23	C1_23|C2_5	C1_26|C2_21	N/A	N/A	N/A
TR15190|c14_g2_i1	bcc_12395|Cycle_2|Type_0a	True	100.0	334	TCA	CCA	S	P	True	True	False	False	46.94|19.23	C1_23|C2_5	C1_26|C2_21	N/A	N/A	N/A
TR15190|c14_g1_i2	bcc_12396|Cycle_2|Type_0a	False	100.0	675	N/A	N/A	N/A	N/A	N/A	True	True	False	70.0|100.0	C1_7|C2_18	C1_3|C2_0	N/A	N/A	N/A
TR15190|c14_g1_i4	bcc_12396|Cycle_2|Type_0a	False	100.0	675	N/A	N/A	N/A	N/A	N/A	True	True	False	70.0|100.0	C1_7|C2_18	C1_3|C2_0	N/A	N/A	N/A
TR15190|c14_g2_i1	bcc_12396|Cycle_2|Type_0a	True	100.0	675	TAT	TAC	Y	Y	False	True	False	False	70.0|100.0	C1_7|C2_18	C1_3|C2_0	N/A	N/A	N/A
TR15190|c14_g1_i2	bcc_12396|Cycle_4|Type_0a	False	100.0	651	N/A	N/A	N/A	N/A	N/A	True	True	False	62.79|13.33	C1_27|C2_2	C1_16|C2_13	N/A	N/A	N/A
TR15190|c14_g1_i4	bcc_12396|Cycle_4|Type_0a	False	100.0	651	N/A	N/A	N/A	N/A	N/A	True	True	False	62.79|13.33	C1_27|C2_2	C1_16|C2_13	N/A	N/A	N/A
TR15190|c14_g2_i1	bcc_12396|Cycle_4|Type_0a	True	100.0	651	ATC	ATT	I	I	False	True	False	False	62.79|13.33	C1_27|C2_2	C1_16|C2_13	N/A	N/A	N/A
TR2527|c0_g1_i1	bcc_123984|Cycle_0|Type_0a	True	100.0	335	AGG	ATG	R	M	True	False	False	False	100.0|38.1	C1_18|C2_8	C1_0|C2_13	N/A	N/A	N/A
TR2527|c0_g1_i1	bcc_123985|Cycle_0|Type_0a	True	100.0	277	GCA	GCG	A	A	False	False	False	False	12.5|0.0	C1_2|C2_0	C1_14|C2_14	N/A	N/A	N/A
TR8425|c0_g2_i1	bcc_123991|Cycle_0|Type_0a	True	100.0	55	TGC	TGA	C	*	True	True	False	False	100.0|4.76	C1_41|C2_1	C1_0|C2_20	N/A	N/A	N/A
TR8425|c0_g4_i1	bcc_123991|Cycle_0|Type_0a	True	96.39	128	TGC	TGA	C	*	True	True	False	False	100.0|4.76	C1_41|C2_1	C1_0|C2_20	N/A	N/A	N/A
TR14411|c0_g3_i1	bcc_123|Cycle_24|Type_0a	True	100.0	748	AAA	CAA	K	Q	True	False	True	False	100.0|83.87	C1_72|C2_26	C1_0|C2_5	N/A	N/A	N/A
TR14411|c0_g3_i5	bcc_123|Cycle_24|Type_0a	True	100.0	669	AAA	CAA	K	Q	True	False	True	False	100.0|83.87	C1_72|C2_26	C1_0|C2_5	N/A	N/A	N/A
TR14411|c0_g3_i1	bcc_123|Cycle_25|Type_0a	True	100.0	748	AAA	GAA	K	E	True	False	True	False	100.0|83.87	C1_72|C2_26	C1_0|C2_5	N/A	N/A	N/A
TR14411|c0_g3_i5	bcc_123|Cycle_25|Type_0a	True	100.0	669	AAA	GAA	K	E	True	False	True	False	100.0|83.87	C1_72|C2_26	C1_0|C2_5	N/A	N/A	N/A
TR14411|c0_g3_i1	bcc_123|Cycle_26|Type_0a	True	100.0	748	CAA	GAA	Q	E	True	False	True	False	0.0|50.0	C1_0|C2_5	C1_0|C2_5	N/A	N/A	N/A
TR14411|c0_g3_i5	bcc_123|Cycle_26|Type_0a	True	100.0	669	CAA	GAA	Q	E	True	False	True	False	0.0|50.0	C1_0|C2_5	C1_0|C2_5	N/A	N/A	N/A
TR15190|c14_g1_i2	bcc_12400|Cycle_0|Type_0a	False	100.0	1387	N/A	N/A	N/A	N/A	N/A	True	True	False	82.56|100.0	C1_284|C2_187	C1_60|C2_0	N/A	N/A	N/A
TR15190|c14_g1_i4	bcc_12400|Cycle_0|Type_0a	False	100.0	1387	N/A	N/A	N/A	N/A	N/A	True	True	False	82.56|100.0	C1_284|C2_187	C1_60|C2_0	N/A	N/A	N/A
TR15190|c14_g2_i1	bcc_12400|Cycle_0|Type_0a	False	100.0	1387	N/A	N/A	N/A	N/A	N/A	True	False	False	82.56|100.0	C1_284|C2_187	C1_60|C2_0	N/A	N/A	N/A
TR6517|c0_g2_i1	bcc_124052|Cycle_0|Type_0a	True	100.0	91	GGA	AGA	G	R	True	False	False	False	75.0|33.33	C1_3|C2_1	C1_1|C2_2	N/A	N/A	N/A
TR15066|c1_g1_i1	bcc_12410|Cycle_0|Type_0a	False	100.0	750	N/A	N/A	N/A	N/A	N/A	False	True	False	58.59|100.0	C1_75|C2_131	C1_53|C2_0	N/A	N/A	N/A
TR15066|c1_g1_i2	bcc_12410|Cycle_0|Type_0a	False	100.0	1887	N/A	N/A	N/A	N/A	N/A	False	True	False	58.59|100.0	C1_75|C2_131	C1_53|C2_0	N/A	N/A	N/A
TR15066|c1_g1_i5	bcc_12410|Cycle_0|Type_0a	False	100.0	1886	N/A	N/A	N/A	N/A	N/A	False	True	False	58.59|100.0	C1_75|C2_131	C1_53|C2_0	N/A	N/A	N/A
TR15066|c1_g2_i2	bcc_12412|Cycle_0|Type_0a	True	100.0	535	AAG	GAG	K	E	True	False	True	False	93.75|90.91	C1_15|C2_10	C1_1|C2_1	N/A	N/A	N/A
TR15066|c1_g2_i1	bcc_12412|Cycle_0|Type_0a	True	100.0	368	AAG	GAG	K	E	True	False	True	False	93.75|90.91	C1_15|C2_10	C1_1|C2_1	N/A	N/A	N/A
TR6688|c1_g1_i1	bcc_124140|Cycle_0|Type_0a	True	100.0	268	CCA	TCA	P	S	True	False	False	False	41.18|50.0	C1_7|C2_3	C1_10|C2_3	N/A	N/A	N/A
TR15066|c1_g1_i2	bcc_12415|Cycle_0|Type_0a	False	100.0	927	N/A	N/A	N/A	N/A	N/A	False	True	False	70.83|100.0	C1_17|C2_33	C1_7|C2_0	N/A	N/A	N/A
TR15066|c1_g1_i5	bcc_12415|Cycle_0|Type_0a	True	100.0	926	GTA	ATA	V	I	True	False	True	False	70.83|100.0	C1_17|C2_33	C1_7|C2_0	N/A	N/A	N/A
TR15066|c1_g1_i6	bcc_12415|Cycle_0|Type_0a	True	100.0	927	GTA	ATA	V	I	True	False	True	False	70.83|100.0	C1_17|C2_33	C1_7|C2_0	N/A	N/A	N/A
TR15066|c1_g1_i4	bcc_12415|Cycle_0|Type_0a	True	100.0	926	GTA	ATA	V	I	True	False	True	False	70.83|100.0	C1_17|C2_33	C1_7|C2_0	N/A	N/A	N/A
TR15690|c2_g1_i4	bcc_12418|Cycle_0|Type_0a	False	100.0	280	N/A	N/A	N/A	N/A	N/A	False	True	False	36.96|6.52	C1_17|C2_3	C1_29|C2_43	N/A	N/A	N/A
TR15690|c2_g1_i4	bcc_12419|Cycle_0|Type_0a	False	100.0	388	N/A	N/A	N/A	N/A	N/A	True	True	False	34.55|41.98	C1_19|C2_34	C1_36|C2_47	N/A	N/A	N/A
TR7039|c0_g1_i1	bcc_124263|Cycle_0|Type_0a	True	100.0	421	TTC	CTC	F	L	True	False	False	False	100.0|70.59	C1_11|C2_12	C1_0|C2_5	N/A	N/A	N/A
TR13113|c0_g2_i2	bcc_124277|Cycle_0|Type_0a	False	100.0	248	N/A	N/A	N/A	N/A	N/A	False	True	False	0.0|100.0	C1_0|C2_2	C1_2|C2_0	N/A	N/A	N/A
TR13113|c0_g2_i3	bcc_124277|Cycle_0|Type_0a	False	100.0	248	N/A	N/A	N/A	N/A	N/A	False	True	False	0.0|100.0	C1_0|C2_2	C1_2|C2_0	N/A	N/A	N/A
TR13113|c0_g2_i4	bcc_124277|Cycle_0|Type_0a	True	100.0	1066	GGA	GAA	G	E	True	False	True	False	0.0|100.0	C1_0|C2_2	C1_2|C2_0	N/A	N/A	N/A
TR13113|c0_g2_i4	bcc_124277|Cycle_0|Type_0a	False	100.0	1597	N/A	N/A	N/A	N/A	N/A	False	True	False	0.0|100.0	C1_0|C2_2	C1_2|C2_0	N/A	N/A	N/A
TR15690|c2_g1_i4	bcc_12427|Cycle_0|Type_0a	True	100.0	2041	CTA	CTG	L	L	False	False	True	False	61.86|48.88	C1_717|C2_436	C1_442|C2_456	N/A	N/A	N/A
TR15690|c2_g1_i2	bcc_12427|Cycle_0|Type_0a	True	100.0	2034	CTA	CTG	L	L	False	False	True	False	61.86|48.88	C1_717|C2_436	C1_442|C2_456	N/A	N/A	N/A
TR15690|c2_g1_i1	bcc_12427|Cycle_0|Type_0a	True	100.0	1891	CTA	CTG	L	L	False	False	True	False	61.86|48.88	C1_717|C2_436	C1_442|C2_456	N/A	N/A	N/A
TR15690|c3_g5_i1	bcc_12431|Cycle_0|Type_0a	True	100.0	290	TAC	TGC	Y	C	True	False	True	False	95.83|42.86	C1_46|C2_18	C1_2|C2_24	N/A	N/A	N/A
TR15690|c3_g5_i3	bcc_12431|Cycle_0|Type_0a	True	100.0	144	TAC	TGC	Y	C	True	False	True	False	95.83|42.86	C1_46|C2_18	C1_2|C2_24	N/A	N/A	N/A
TR15690|c3_g5_i1	bcc_12432|Cycle_0|Type_0a	True	100.0	472	GAG	AAG	E	K	True	False	True	False	85.25|57.14	C1_52|C2_8	C1_9|C2_6	N/A	N/A	N/A
TR15690|c3_g5_i3	bcc_12432|Cycle_0|Type_0a	True	100.0	326	GAG	AAG	E	K	True	False	True	False	85.25|57.14	C1_52|C2_8	C1_9|C2_6	N/A	N/A	N/A
TR15690|c3_g5_i1	bcc_12433|Cycle_0|Type_0a	True	100.0	586	GAA	AAA	E	K	True	False	True	False	94.44|87.3	C1_51|C2_55	C1_3|C2_8	N/A	N/A	N/A
TR15690|c3_g5_i3	bcc_12433|Cycle_0|Type_0a	True	100.0	440	GAA	AAA	E	K	True	False	True	False	94.44|87.3	C1_51|C2_55	C1_3|C2_8	N/A	N/A	N/A
TR3601|c0_g1_i1	bcc_124358|Cycle_0|Type_0a	True	100.0	733	GAT	GGT	D	G	True	False	False	False	0.0|11.43	C1_0|C2_8	C1_9|C2_62	N/A	N/A	N/A
TR15690|c3_g2_i1	bcc_12435|Cycle_1|Type_0a	True	100.0	88	GAG	GCG	E	A	True	True	False	False	37.09|56.0	C1_112|C2_56	C1_190|C2_44	N/A	N/A	N/A
TR15690|c3_g3_i1	bcc_12435|Cycle_1|Type_0a	True	100.0	88	GAG	GCG	E	A	True	True	False	False	37.09|56.0	C1_112|C2_56	C1_190|C2_44	N/A	N/A	N/A
TR12573|c0_g1_i1	bcc_124361|Cycle_0|Type_0a	False	100.0	612	N/A	N/A	N/A	N/A	N/A	True	False	False	90.57|100.0	C1_48|C2_1	C1_5|C2_0	N/A	N/A	N/A
TR12573|c0_g2_i2	bcc_124361|Cycle_0|Type_0a	False	100.0	1289	N/A	N/A	N/A	N/A	N/A	True	False	False	90.57|100.0	C1_48|C2_1	C1_5|C2_0	N/A	N/A	N/A
TR15690|c3_g1_i1	bcc_12439|Cycle_0|Type_0a	False	100.0	405	N/A	N/A	N/A	N/A	N/A	False	False	False	48.94|49.12	C1_46|C2_28	C1_48|C2_29	N/A	N/A	N/A
TR15690|c3_g1_i1	bcc_12440|Cycle_0|Type_0a	False	100.0	537	N/A	N/A	N/A	N/A	N/A	False	False	False	79.55|57.81	C1_35|C2_37	C1_9|C2_27	N/A	N/A	N/A
TR8244|c0_g1_i1	bcc_124411|Cycle_0|Type_0a	False	100.0	963	N/A	N/A	N/A	N/A	N/A	False	False	False	88.89|75.0	C1_24|C2_3	C1_3|C2_1	N/A	N/A	N/A
TR7790|c3_g1_i1	bcc_124418|Cycle_0|Type_0a	True	100.0	382	AAG	GAG	K	E	True	False	False	False	63.64|17.65	C1_7|C2_3	C1_4|C2_14	N/A	N/A	N/A
TR15690|c3_g1_i1	bcc_12441|Cycle_0|Type_0a	False	100.0	582	N/A	N/A	N/A	N/A	N/A	False	False	False	72.5|58.82	C1_29|C2_30	C1_11|C2_21	N/A	N/A	N/A
TR4074|c0_g1_i1	bcc_124423|Cycle_0|Type_0a	True	100.0	283	GTT	GCT	V	A	True	True	False	False	0.0|87.5	C1_0|C2_7	C1_9|C2_1	N/A	N/A	N/A
TR15690|c3_g1_i1	bcc_12442|Cycle_0|Type_0a	False	100.0	793	N/A	N/A	N/A	N/A	N/A	True	False	False	52.83|55.56	C1_28|C2_15	C1_25|C2_12	N/A	N/A	N/A
TR15690|c3_g1_i1	bcc_12443|Cycle_0|Type_0a	False	100.0	849	N/A	N/A	N/A	N/A	N/A	False	False	False	93.68|45.16	C1_178|C2_14	C1_12|C2_17	N/A	N/A	N/A
TR15690|c3_g1_i1	bcc_12444|Cycle_0|Type_0a	True	100.0	944	GAT	TAT	D	Y	True	False	False	False	93.72|67.74	C1_179|C2_21	C1_12|C2_10	N/A	N/A	N/A
TR15690|c3_g1_i1	bcc_12445|Cycle_0|Type_0a	True	100.0	1013	CTA	TTA	L	L	False	False	False	False	46.74|95.78	C1_43|C2_318	C1_49|C2_14	N/A	N/A	N/A
TR15690|c3_g1_i1	bcc_12447|Cycle_0|Type_0a	True	100.0	1205	CAA	AAA	Q	K	True	False	False	False	53.33|71.62	C1_40|C2_106	C1_35|C2_42	N/A	N/A	N/A
TR15690|c3_g1_i1	bcc_12448|Cycle_0|Type_0a	True	100.0	1276	CCG	CCA	P	P	False	False	False	False	60.4|31.22	C1_61|C2_59	C1_40|C2_130	N/A	N/A	N/A
TR15690|c3_g1_i1	bcc_12449|Cycle_0|Type_0a	True	100.0	1351	ATA	ATG	I	M	True	False	False	False	27.18|40.39	C1_28|C2_82	C1_75|C2_121	N/A	N/A	N/A
TR15690|c3_g1_i1	bcc_12451|Cycle_0|Type_0a	True	100.0	1748	GGG	CGG	G	R	True	True	False	False	1.06|70.72	C1_2|C2_186	C1_186|C2_77	N/A	N/A	N/A
TR13695|c0_g1_i1	bcc_124581|Cycle_0|Type_0a	True	100.0	61	ACG	ATG	T	M	True	False	False	False	0.0|25.0	C1_0|C2_3	C1_3|C2_9	N/A	N/A	N/A
TR12730|c0_g1_i2	bcc_12462|Cycle_0|Type_0a	True	100.0	941	AGT	ACT	S	T	True	False	True	False	20.63|0.0	C1_13|C2_0	C1_50|C2_24	N/A	N/A	N/A
TR12730|c0_g1_i1	bcc_12462|Cycle_0|Type_0a	True	100.0	941	AGT	ACT	S	T	True	False	True	False	20.63|0.0	C1_13|C2_0	C1_50|C2_24	N/A	N/A	N/A
TR12730|c0_g1_i2	bcc_12463|Cycle_0|Type_0a	True	100.0	385	GCA	GCG	A	A	False	False	True	False	81.25|65.63	C1_39|C2_21	C1_9|C2_11	N/A	N/A	N/A
TR12730|c0_g1_i1	bcc_12463|Cycle_0|Type_0a	True	100.0	385	GCA	GCG	A	A	False	False	True	False	81.25|65.63	C1_39|C2_21	C1_9|C2_11	N/A	N/A	N/A
TR15921|c4_g7_i3	bcc_12464|Cycle_0|Type_0a	True	100.0	848	GCG	GCA	A	A	False	False	True	False	75.0|7.41	C1_3|C2_2	C1_1|C2_25	N/A	N/A	N/A
TR15921|c4_g7_i5	bcc_12464|Cycle_0|Type_0a	True	100.0	682	GCG	GCA	A	A	False	False	True	False	75.0|7.41	C1_3|C2_2	C1_1|C2_25	N/A	N/A	N/A
TR15921|c4_g7_i6	bcc_12464|Cycle_0|Type_0a	True	100.0	682	GCG	GCA	A	A	False	False	True	False	75.0|7.41	C1_3|C2_2	C1_1|C2_25	N/A	N/A	N/A
TR15921|c4_g7_i2	bcc_12464|Cycle_0|Type_0a	True	100.0	848	GCG	GCA	A	A	False	False	True	False	75.0|7.41	C1_3|C2_2	C1_1|C2_25	N/A	N/A	N/A
TR15921|c4_g7_i1	bcc_12464|Cycle_0|Type_0a	True	100.0	848	GCG	GCA	A	A	False	False	True	False	75.0|7.41	C1_3|C2_2	C1_1|C2_25	N/A	N/A	N/A
TR15577|c0_g1_i1	bcc_124685|Cycle_0|Type_0a	True	100.0	176	CTA	ATA	L	I	True	False	False	False	100.0|14.81	C1_68|C2_4	C1_0|C2_23	N/A	N/A	N/A
TR15704|c1_g7_i8	bcc_124727|Cycle_0|Type_0a	True	93.98	202	ACA	ATA	T	I	True	True	True	False	90.36|0.0	C1_75|C2_0	C1_8|C2_0	N/A	N/A	N/A
TR15704|c1_g7_i4	bcc_124727|Cycle_0|Type_0a	False	100.0	95	N/A	N/A	N/A	N/A	N/A	True	True	False	90.36|0.0	C1_75|C2_0	C1_8|C2_0	N/A	N/A	N/A
TR15704|c1_g7_i1	bcc_124727|Cycle_0|Type_0a	True	93.98	202	ACA	ATA	N/A	N/A	N/A	True	True	False	90.36|0.0	C1_75|C2_0	C1_8|C2_0	N/A	N/A	N/A
TR15704|c1_g7_i6	bcc_124727|Cycle_0|Type_0a	False	100.0	95	N/A	N/A	N/A	N/A	N/A	True	True	False	90.36|0.0	C1_75|C2_0	C1_8|C2_0	N/A	N/A	N/A
TR3786|c0_g1_i1	bcc_124729|Cycle_0|Type_0a	True	100.0	167	AGG	ATG	R	M	True	False	False	False	21.05|100.0	C1_4|C2_1	C1_15|C2_0	N/A	N/A	N/A
TR15698|c1_g5_i1	bcc_12474|Cycle_0|Type_0a	True	92.77	261	CGG	CGA	R	R	False	True	True	False	29.17|0.0	C1_7|C2_0	C1_17|C2_1	N/A	N/A	N/A
TR15698|c1_g5_i1	bcc_12475|Cycle_0|Type_0a	True	96.39	117	TCG	TCT	S	S	False	True	True	False	14.29|9.68	C1_1|C2_3	C1_6|C2_28	N/A	N/A	N/A
TR15698|c1_g5_i2	bcc_12475|Cycle_0|Type_0a	True	96.39	117	TCG	TCT	S	S	False	True	True	False	14.29|9.68	C1_1|C2_3	C1_6|C2_28	N/A	N/A	N/A
TR15698|c1_g5_i3	bcc_12475|Cycle_0|Type_0a	True	96.39	117	TCG	TCT	S	S	False	True	True	False	14.29|9.68	C1_1|C2_3	C1_6|C2_28	N/A	N/A	N/A
TR15698|c1_g5_i5	bcc_12475|Cycle_0|Type_0a	True	96.39	117	TCG	TCT	S	S	False	True	True	False	14.29|9.68	C1_1|C2_3	C1_6|C2_28	N/A	N/A	N/A
TR5289|c0_g1_i1	bcc_124788|Cycle_0|Type_0a	True	100.0	505	ACA	GCA	T	A	True	False	False	False	28.57|100.0	C1_2|C2_48	C1_5|C2_0	N/A	N/A	N/A
TR2902|c0_g1_i1	bcc_124810|Cycle_0|Type_0a	True	100.0	362	AGC	AGT	S	S	False	False	False	False	38.1|0.0	C1_8|C2_0	C1_13|C2_5	N/A	N/A	N/A
TR7279|c0_g1_i1	bcc_124879|Cycle_0|Type_0a	True	100.0	93	GAT	GAC	D	D	False	False	False	False	50.0|100.0	C1_4|C2_15	C1_4|C2_0	N/A	N/A	N/A
TR15714|c0_g2_i6	bcc_12487|Cycle_1|Type_0a	True	100.0	379	TCC	TCT	S	S	False	False	True	False	20.59|49.02	C1_7|C2_25	C1_27|C2_26	N/A	N/A	N/A
TR15714|c0_g2_i5	bcc_12487|Cycle_1|Type_0a	False	100.0	597	N/A	N/A	N/A	N/A	N/A	False	True	False	20.59|49.02	C1_7|C2_25	C1_27|C2_26	N/A	N/A	N/A
TR15714|c0_g2_i3	bcc_12487|Cycle_1|Type_0a	True	100.0	479	TCC	TCT	S	S	False	False	True	False	20.59|49.02	C1_7|C2_25	C1_27|C2_26	N/A	N/A	N/A
TR15714|c0_g2_i1	bcc_12487|Cycle_1|Type_0a	True	100.0	225	TCC	TCT	S	S	False	False	True	False	20.59|49.02	C1_7|C2_25	C1_27|C2_26	N/A	N/A	N/A
TR15714|c0_g2_i6	bcc_12487|Cycle_2|Type_0a	True	100.0	379	TCC	TCA	S	S	False	False	True	False	16.67|34.72	C1_7|C2_25	C1_35|C2_47	N/A	N/A	N/A
TR15714|c0_g2_i3	bcc_12487|Cycle_2|Type_0a	True	100.0	479	TCC	TCA	S	S	False	False	True	False	16.67|34.72	C1_7|C2_25	C1_35|C2_47	N/A	N/A	N/A
TR15714|c0_g2_i1	bcc_12487|Cycle_2|Type_0a	True	100.0	225	TCC	TCA	S	S	False	False	True	False	16.67|34.72	C1_7|C2_25	C1_35|C2_47	N/A	N/A	N/A
TR15714|c0_g2_i6	bcc_12487|Cycle_3|Type_0a	True	100.0	379	TCT	TCA	S	S	False	False	True	False	43.55|35.62	C1_27|C2_26	C1_35|C2_47	N/A	N/A	N/A
TR15714|c0_g2_i3	bcc_12487|Cycle_3|Type_0a	True	100.0	479	TCT	TCA	S	S	False	False	True	False	43.55|35.62	C1_27|C2_26	C1_35|C2_47	N/A	N/A	N/A
TR15714|c0_g2_i1	bcc_12487|Cycle_3|Type_0a	True	100.0	225	TCT	TCA	S	S	False	False	True	False	43.55|35.62	C1_27|C2_26	C1_35|C2_47	N/A	N/A	N/A
TR16126|c0_g1_i1	bcc_124889|Cycle_0|Type_0a	False	100.0	544	N/A	N/A	N/A	N/A	N/A	False	False	False	25.0|0.0	C1_2|C2_0	C1_6|C2_3	N/A	N/A	N/A
TR5117|c0_g1_i1	bcc_124939|Cycle_0|Type_0a	True	100.0	248	CTC	CTA	L	L	False	True	False	False	100.0|33.33	C1_25|C2_4	C1_0|C2_8	N/A	N/A	N/A
TR5117|c0_g2_i1	bcc_124939|Cycle_0|Type_0a	True	100.0	261	CTC	CTA	L	L	False	True	False	False	100.0|33.33	C1_25|C2_4	C1_0|C2_8	N/A	N/A	N/A
TR14037|c0_g2_i2	bcc_124957|Cycle_0|Type_0a	True	100.0	357	CCT	ACT	P	T	True	False	True	False	0.0|11.76	C1_0|C2_2	C1_0|C2_15	N/A	N/A	N/A
TR2084|c0_g1_i1	bcc_124977|Cycle_0|Type_0a	True	100.0	879	CTT	CTC	L	L	False	False	False	False	100.0|55.56	C1_6|C2_5	C1_0|C2_4	N/A	N/A	N/A
TR11094|c0_g1_i1	bcc_12501|Cycle_0|Type_0a	True	100.0	145	GGC	GAC	G	D	True	False	False	False	0.0|16.18	C1_0|C2_11	C1_49|C2_57	N/A	N/A	N/A
TR4359|c0_g1_i1	bcc_12505|Cycle_0|Type_0a	True	100.0	704	AAC	AAT	N	N	False	True	False	False	5.87|0.0	C1_86|C2_0	C1_1379|C2_629	N/A	N/A	N/A
TR4359|c0_g2_i1	bcc_12505|Cycle_0|Type_0a	False	100.0	704	N/A	N/A	N/A	N/A	N/A	True	False	False	5.87|0.0	C1_86|C2_0	C1_1379|C2_629	N/A	N/A	N/A
TR4359|c0_g1_i1	bcc_12506|Cycle_0|Type_0a	False	100.0	185	N/A	N/A	N/A	N/A	N/A	True	False	False	73.52|100.0	C1_436|C2_579	C1_157|C2_0	N/A	N/A	N/A
TR4359|c0_g2_i1	bcc_12506|Cycle_0|Type_0a	False	100.0	185	N/A	N/A	N/A	N/A	N/A	True	False	False	73.52|100.0	C1_436|C2_579	C1_157|C2_0	N/A	N/A	N/A
TR14082|c0_g1_i1	bcc_12515|Cycle_0|Type_0a	True	100.0	1568	GCG	TCG	A	S	True	False	False	False	44.44|43.75	C1_8|C2_7	C1_10|C2_9	N/A	N/A	N/A
TR5833|c0_g1_i1	bcc_125277|Cycle_0|Type_0a	True	100.0	51	GAT	GAA	D	E	True	False	False	False	58.33|75.0	C1_7|C2_3	C1_5|C2_1	N/A	N/A	N/A
TR15532|c2_g1_i6	bcc_12527|Cycle_0|Type_0a	True	100.0	2028	GAT	GAC	D	D	False	False	True	False	61.05|35.86	C1_257|C2_109	C1_164|C2_195	N/A	N/A	N/A
TR15532|c2_g1_i4	bcc_12527|Cycle_0|Type_0a	True	100.0	1492	GAT	GAC	D	D	False	False	True	False	61.05|35.86	C1_257|C2_109	C1_164|C2_195	N/A	N/A	N/A
TR10142|c1_g1_i1	bcc_125280|Cycle_0|Type_0a	True	100.0	220	TAC	TAT	Y	Y	False	True	False	False	90.91|13.33	C1_20|C2_2	C1_2|C2_13	N/A	N/A	N/A
TR10142|c1_g3_i1	bcc_125280|Cycle_0|Type_0a	True	100.0	220	TAC	TAT	Y	Y	False	True	False	False	90.91|13.33	C1_20|C2_2	C1_2|C2_13	N/A	N/A	N/A
TR15532|c2_g1_i6	bcc_12528|Cycle_0|Type_0a	True	100.0	1883	TCT	TAT	S	Y	True	False	True	False	47.39|36.6	C1_272|C2_168	C1_302|C2_291	N/A	N/A	N/A
TR15532|c2_g1_i4	bcc_12528|Cycle_0|Type_0a	True	100.0	1347	TCT	TAT	S	Y	True	False	True	False	47.39|36.6	C1_272|C2_168	C1_302|C2_291	N/A	N/A	N/A
TR15532|c2_g1_i6	bcc_12529|Cycle_0|Type_0a	True	100.0	1797	GGC	GGG	G	G	False	False	True	False	36.11|46.9	C1_204|C2_174	C1_361|C2_197	N/A	N/A	N/A
TR15532|c2_g1_i4	bcc_12529|Cycle_0|Type_0a	True	100.0	1261	GGC	GGG	G	G	False	False	True	False	36.11|46.9	C1_204|C2_174	C1_361|C2_197	N/A	N/A	N/A
TR15532|c2_g1_i6	bcc_12530|Cycle_0|Type_0a	True	100.0	1365	TTT	TTA	F	L	True	False	True	False	38.96|39.42	C1_150|C2_82	C1_235|C2_126	N/A	N/A	N/A
TR15532|c2_g1_i4	bcc_12530|Cycle_0|Type_0a	True	100.0	829	TTT	TTA	F	L	True	False	True	False	38.96|39.42	C1_150|C2_82	C1_235|C2_126	N/A	N/A	N/A
TR15532|c2_g1_i6	bcc_12530|Cycle_17|Type_0a	True	100.0	1080	CAC	CAT	H	H	False	False	True	False	43.64|67.27	C1_72|C2_74	C1_93|C2_36	N/A	N/A	N/A
TR15532|c2_g1_i4	bcc_12530|Cycle_17|Type_0a	False	100.0	617	N/A	N/A	N/A	N/A	N/A	False	True	False	43.64|67.27	C1_72|C2_74	C1_93|C2_36	N/A	N/A	N/A
TR15532|c2_g1_i6	bcc_12530|Cycle_3|Type_0a	True	100.0	1620	GAA	GAG	E	E	False	False	True	False	0.0|18.15	C1_0|C2_104	C1_275|C2_469	N/A	N/A	N/A
TR15532|c2_g1_i4	bcc_12530|Cycle_3|Type_0a	True	100.0	1084	GAA	GAG	E	E	False	False	True	False	0.0|18.15	C1_0|C2_104	C1_275|C2_469	N/A	N/A	N/A
TR15532|c2_g1_i6	bcc_12530|Cycle_9|Type_0a	True	100.0	1655	GAT	GGT	D	G	True	False	True	False	100.0|86.14	C1_379|C2_230	C1_0|C2_37	N/A	N/A	N/A
TR15532|c2_g1_i4	bcc_12530|Cycle_9|Type_0a	True	100.0	1119	GAT	GGT	D	G	True	False	True	False	100.0|86.14	C1_379|C2_230	C1_0|C2_37	N/A	N/A	N/A
TR13475|c1_g1_i3	bcc_125311|Cycle_0|Type_0a	True	100.0	666	GGT	GAT	G	D	True	False	True	False	25.0|33.33	C1_7|C2_1	C1_21|C2_2	N/A	N/A	N/A
TR13475|c1_g1_i2	bcc_125311|Cycle_0|Type_0a	True	100.0	666	GGT	GAT	G	D	True	False	True	False	25.0|33.33	C1_7|C2_1	C1_21|C2_2	N/A	N/A	N/A
TR13475|c1_g1_i1	bcc_125311|Cycle_0|Type_0a	True	100.0	666	GGT	GAT	G	D	True	False	True	False	25.0|33.33	C1_7|C2_1	C1_21|C2_2	N/A	N/A	N/A
TR15532|c2_g1_i6	bcc_12531|Cycle_0|Type_0a	True	100.0	951	ACT	ACC	T	T	False	False	True	False	40.77|48.14	C1_265|C2_284	C1_385|C2_306	N/A	N/A	N/A
TR15532|c2_g1_i4	bcc_12531|Cycle_0|Type_0a	False	100.0	488	N/A	N/A	N/A	N/A	N/A	False	True	False	40.77|48.14	C1_265|C2_284	C1_385|C2_306	N/A	N/A	N/A
TR15532|c2_g1_i6	bcc_12532|Cycle_0|Type_0a	True	100.0	842	GGG	GAG	G	E	True	False	True	False	49.03|41.3	C1_228|C2_273	C1_237|C2_388	N/A	N/A	N/A
TR15532|c2_g1_i4	bcc_12532|Cycle_0|Type_0a	False	100.0	379	N/A	N/A	N/A	N/A	N/A	False	True	False	49.03|41.3	C1_228|C2_273	C1_237|C2_388	N/A	N/A	N/A
TR3851|c0_g1_i1	bcc_125331|Cycle_0|Type_0a	True	100.0	74	TAT	TAC	Y	Y	False	False	False	False	100.0|60.0	C1_7|C2_3	C1_0|C2_2	N/A	N/A	N/A
TR15532|c2_g1_i6	bcc_12534|Cycle_0|Type_0a	True	100.0	619	GGT	TGT	G	C	True	False	True	False	26.77|0.0	C1_166|C2_0	C1_454|C2_385	N/A	N/A	N/A
TR15532|c2_g1_i4	bcc_12534|Cycle_0|Type_0a	False	100.0	156	N/A	N/A	N/A	N/A	N/A	False	True	False	26.77|0.0	C1_166|C2_0	C1_454|C2_385	N/A	N/A	N/A
TR15532|c2_g1_i6	bcc_12534|Cycle_1|Type_0a	False	100.0	97	N/A	N/A	N/A	N/A	N/A	False	True	False	30.07|100.0	C1_46|C2_63	C1_107|C2_0	N/A	N/A	N/A
TR15532|c2_g1_i6	bcc_12534|Cycle_2|Type_0a	False	100.0	126	N/A	N/A	N/A	N/A	N/A	False	True	False	70.45|100.0	C1_31|C2_108	C1_13|C2_0	N/A	N/A	N/A
TR15532|c2_g1_i6	bcc_12534|Cycle_9|Type_0a	False	100.0	267	N/A	N/A	N/A	N/A	N/A	False	True	False	77.88|82.18	C1_88|C2_83	C1_25|C2_18	N/A	N/A	N/A
TR5089|c1_g1_i1	bcc_125386|Cycle_0|Type_0a	True	100.0	59	CTC	ATC	L	I	True	False	False	False	100.0|33.33	C1_2|C2_1	C1_0|C2_2	N/A	N/A	N/A
TR15762|c3_g1_i1	bcc_12538|Cycle_0|Type_0a	True	100.0	333	AAC	AAT	N	N	False	False	False	False	15.37|37.95	C1_63|C2_159	C1_347|C2_260	N/A	N/A	N/A
TR15762|c3_g1_i1	bcc_12539|Cycle_0|Type_0a	True	100.0	413	AGT	CGT	S	R	True	False	False	False	50.0|50.0	C1_207|C2_181	C1_207|C2_181	N/A	N/A	N/A
TR15601|c1_g3_i1	bcc_125406|Cycle_0|Type_0a	False	100.0	114	N/A	N/A	N/A	N/A	N/A	False	False	False	7.69|0.0	C1_2|C2_0	C1_24|C2_2	N/A	N/A	N/A
TR15762|c3_g1_i1	bcc_12540|Cycle_0|Type_0a	True	100.0	468	CAG	CAA	Q	Q	False	False	False	False	53.04|71.76	C1_218|C2_183	C1_193|C2_72	N/A	N/A	N/A
TR15762|c3_g1_i1	bcc_12541|Cycle_0|Type_0a	True	100.0	593	GCA	TCA	A	S	True	False	False	False	12.36|0.0	C1_22|C2_0	C1_156|C2_309	N/A	N/A	N/A
TR15762|c3_g1_i1	bcc_12542|Cycle_0|Type_0a	True	100.0	686	AAT	CAT	N	H	True	False	False	False	70.88|61.52	C1_426|C2_259	C1_175|C2_162	N/A	N/A	N/A
TR15762|c3_g1_i1	bcc_12543|Cycle_0|Type_0a	True	100.0	776	TGC	GGC	C	G	True	False	False	False	82.7|58.25	C1_239|C2_173	C1_50|C2_124	N/A	N/A	N/A
TR15762|c3_g1_i1	bcc_12544|Cycle_0|Type_0a	True	100.0	819	ATT	ATC	I	I	False	False	False	False	71.97|41.23	C1_172|C2_87	C1_67|C2_124	N/A	N/A	N/A
TR15762|c3_g1_i1	bcc_12545|Cycle_0|Type_0a	True	100.0	867	ACG	ACC	T	T	False	False	False	False	72.22|64.65	C1_156|C2_64	C1_60|C2_35	N/A	N/A	N/A
TR15762|c3_g1_i1	bcc_12545|Cycle_1|Type_0a	True	100.0	894	AAA	AAT	K	N	True	False	False	False	56.73|58.25	C1_59|C2_60	C1_45|C2_43	N/A	N/A	N/A
TR4925|c0_g1_i1	bcc_125471|Cycle_0|Type_0a	True	100.0	125	ACT	ATT	T	I	True	False	False	False	82.22|61.54	C1_37|C2_8	C1_8|C2_5	N/A	N/A	N/A
TR15762|c3_g2_i6	bcc_12556|Cycle_0|Type_0a	False	100.0	747	N/A	N/A	N/A	N/A	N/A	False	False	False	68.75|40.0	C1_22|C2_2	C1_10|C2_3	N/A	N/A	N/A
TR15762|c3_g2_i6	bcc_12557|Cycle_0|Type_0a	True	100.0	686	GGG	GGT	G	G	False	False	True	False	55.17|80.95	C1_16|C2_17	C1_13|C2_4	N/A	N/A	N/A
TR15762|c3_g2_i1	bcc_12562|Cycle_0|Type_0a	True	100.0	659	CCC	CCA	P	P	False	False	True	False	80.0|100.0	C1_92|C2_57	C1_23|C2_0	N/A	N/A	N/A
TR15762|c3_g2_i3	bcc_12562|Cycle_0|Type_0a	True	100.0	659	CCC	CCA	P	P	False	False	True	False	80.0|100.0	C1_92|C2_57	C1_23|C2_0	N/A	N/A	N/A
TR15762|c3_g2_i7	bcc_12562|Cycle_0|Type_0a	True	100.0	622	CCC	CCA	P	P	False	False	True	False	80.0|100.0	C1_92|C2_57	C1_23|C2_0	N/A	N/A	N/A
TR15762|c3_g2_i6	bcc_12562|Cycle_10|Type_0a	True	100.0	395	ATT	ATG	I	M	True	False	True	False	25.84|17.0	C1_23|C2_17	C1_66|C2_83	N/A	N/A	N/A
TR15762|c3_g2_i1	bcc_12562|Cycle_10|Type_0a	True	100.0	395	ATT	ATG	I	M	True	False	True	False	25.84|17.0	C1_23|C2_17	C1_66|C2_83	N/A	N/A	N/A
TR15762|c3_g2_i8	bcc_12562|Cycle_10|Type_0a	True	100.0	358	ATT	ATG	I	M	True	False	True	False	25.84|17.0	C1_23|C2_17	C1_66|C2_83	N/A	N/A	N/A
TR15762|c3_g2_i3	bcc_12562|Cycle_10|Type_0a	True	95.18	395	ATT	ATG	I	M	True	False	True	False	25.84|17.0	C1_23|C2_17	C1_66|C2_83	N/A	N/A	N/A
TR15762|c3_g2_i7	bcc_12562|Cycle_10|Type_0a	True	100.0	358	ATT	ATG	I	M	True	False	True	False	25.84|17.0	C1_23|C2_17	C1_66|C2_83	N/A	N/A	N/A
TR15762|c3_g2_i5	bcc_12562|Cycle_10|Type_0a	True	100.0	297	ATT	ATG	I	M	True	False	True	False	25.84|17.0	C1_23|C2_17	C1_66|C2_83	N/A	N/A	N/A
TR15762|c3_g2_i10	bcc_12562|Cycle_10|Type_0a	True	100.0	358	ATT	ATG	I	M	True	False	True	False	25.84|17.0	C1_23|C2_17	C1_66|C2_83	N/A	N/A	N/A
TR15762|c3_g2_i6	bcc_12562|Cycle_11|Type_0a	True	100.0	484	CCC	CAC	P	H	True	False	True	False	90.91|20.0	C1_30|C2_4	C1_3|C2_16	N/A	N/A	N/A
TR15762|c3_g2_i1	bcc_12562|Cycle_11|Type_0a	True	100.0	484	CCC	CAC	P	H	True	False	True	False	90.91|20.0	C1_30|C2_4	C1_3|C2_16	N/A	N/A	N/A
TR15762|c3_g2_i8	bcc_12562|Cycle_11|Type_0a	True	100.0	447	CCC	CAC	P	H	True	False	True	False	90.91|20.0	C1_30|C2_4	C1_3|C2_16	N/A	N/A	N/A
TR15762|c3_g2_i3	bcc_12562|Cycle_11|Type_0a	True	100.0	484	CCC	CAC	P	H	True	False	True	False	90.91|20.0	C1_30|C2_4	C1_3|C2_16	N/A	N/A	N/A
TR15762|c3_g2_i7	bcc_12562|Cycle_11|Type_0a	True	100.0	447	CCC	CAC	P	H	True	False	True	False	90.91|20.0	C1_30|C2_4	C1_3|C2_16	N/A	N/A	N/A
TR15762|c3_g2_i5	bcc_12562|Cycle_11|Type_0a	True	100.0	386	CCC	CAC	P	H	True	False	True	False	90.91|20.0	C1_30|C2_4	C1_3|C2_16	N/A	N/A	N/A
TR15762|c3_g2_i10	bcc_12562|Cycle_11|Type_0a	True	100.0	447	CCC	CAC	P	H	True	False	True	False	90.91|20.0	C1_30|C2_4	C1_3|C2_16	N/A	N/A	N/A
TR15762|c3_g2_i6	bcc_12562|Cycle_12|Type_0a	True	100.0	571	ATG	ACG	M	T	True	False	True	False	10.53|20.0	C1_2|C2_2	C1_17|C2_8	N/A	N/A	N/A
TR15762|c3_g2_i1	bcc_12562|Cycle_12|Type_0a	True	100.0	571	ATG	ACG	M	T	True	False	True	False	10.53|20.0	C1_2|C2_2	C1_17|C2_8	N/A	N/A	N/A
TR15762|c3_g2_i8	bcc_12562|Cycle_12|Type_0a	True	100.0	534	ATG	ACG	M	T	True	False	True	False	10.53|20.0	C1_2|C2_2	C1_17|C2_8	N/A	N/A	N/A
TR15762|c3_g2_i3	bcc_12562|Cycle_12|Type_0a	True	100.0	571	ATG	ACG	M	T	True	False	True	False	10.53|20.0	C1_2|C2_2	C1_17|C2_8	N/A	N/A	N/A
TR15762|c3_g2_i7	bcc_12562|Cycle_12|Type_0a	True	100.0	534	ATG	ACG	M	T	True	False	True	False	10.53|20.0	C1_2|C2_2	C1_17|C2_8	N/A	N/A	N/A
TR15762|c3_g2_i5	bcc_12562|Cycle_12|Type_0a	True	100.0	473	ATG	ACG	M	T	True	False	True	False	10.53|20.0	C1_2|C2_2	C1_17|C2_8	N/A	N/A	N/A
TR15762|c3_g2_i10	bcc_12562|Cycle_12|Type_0a	True	100.0	534	ATG	ACG	M	T	True	False	True	False	10.53|20.0	C1_2|C2_2	C1_17|C2_8	N/A	N/A	N/A
TR15762|c3_g2_i6	bcc_12562|Cycle_16|Type_0a	True	100.0	540	ACC	GCC	T	A	True	False	True	False	44.68|62.07	C1_21|C2_18	C1_26|C2_11	N/A	N/A	N/A
TR15762|c3_g2_i1	bcc_12562|Cycle_16|Type_0a	True	100.0	540	ACC	GCC	T	A	True	False	True	False	44.68|62.07	C1_21|C2_18	C1_26|C2_11	N/A	N/A	N/A
TR15762|c3_g2_i8	bcc_12562|Cycle_16|Type_0a	True	100.0	503	ACC	GCC	T	A	True	False	True	False	44.68|62.07	C1_21|C2_18	C1_26|C2_11	N/A	N/A	N/A
TR15762|c3_g2_i3	bcc_12562|Cycle_16|Type_0a	True	100.0	540	ACC	GCC	T	A	True	False	True	False	44.68|62.07	C1_21|C2_18	C1_26|C2_11	N/A	N/A	N/A
TR15762|c3_g2_i7	bcc_12562|Cycle_16|Type_0a	True	100.0	503	ACC	GCC	T	A	True	False	True	False	44.68|62.07	C1_21|C2_18	C1_26|C2_11	N/A	N/A	N/A
TR15762|c3_g2_i5	bcc_12562|Cycle_16|Type_0a	True	100.0	442	ACC	GCC	T	A	True	False	True	False	44.68|62.07	C1_21|C2_18	C1_26|C2_11	N/A	N/A	N/A
TR15762|c3_g2_i10	bcc_12562|Cycle_16|Type_0a	True	100.0	503	ACC	GCC	T	A	True	False	True	False	44.68|62.07	C1_21|C2_18	C1_26|C2_11	N/A	N/A	N/A
TR15762|c3_g2_i6	bcc_12562|Cycle_1|Type_0a	True	100.0	546	GTC	ATC	V	I	True	False	True	False	51.67|47.11	C1_62|C2_57	C1_58|C2_64	N/A	N/A	N/A
TR15762|c3_g2_i1	bcc_12562|Cycle_1|Type_0a	True	100.0	546	GTC	ATC	V	I	True	False	True	False	51.67|47.11	C1_62|C2_57	C1_58|C2_64	N/A	N/A	N/A
TR15762|c3_g2_i8	bcc_12562|Cycle_1|Type_0a	True	100.0	509	GTC	ATC	V	I	True	False	True	False	51.67|47.11	C1_62|C2_57	C1_58|C2_64	N/A	N/A	N/A
TR15762|c3_g2_i3	bcc_12562|Cycle_1|Type_0a	True	100.0	546	GTC	ATC	V	I	True	False	True	False	51.67|47.11	C1_62|C2_57	C1_58|C2_64	N/A	N/A	N/A
TR15762|c3_g2_i7	bcc_12562|Cycle_1|Type_0a	True	100.0	509	GTC	ATC	V	I	True	False	True	False	51.67|47.11	C1_62|C2_57	C1_58|C2_64	N/A	N/A	N/A
TR15762|c3_g2_i5	bcc_12562|Cycle_1|Type_0a	True	100.0	448	GTC	ATC	V	I	True	False	True	False	51.67|47.11	C1_62|C2_57	C1_58|C2_64	N/A	N/A	N/A
TR15762|c3_g2_i10	bcc_12562|Cycle_1|Type_0a	True	100.0	509	GTC	ATC	V	I	True	False	True	False	51.67|47.11	C1_62|C2_57	C1_58|C2_64	N/A	N/A	N/A
TR15762|c3_g2_i6	bcc_12562|Cycle_31|Type_0a	True	100.0	433	CAA	CGA	Q	R	True	False	True	False	64.62|52.39	C1_327|C2_208	C1_179|C2_189	N/A	N/A	N/A
TR15762|c3_g2_i1	bcc_12562|Cycle_31|Type_0a	True	100.0	433	CAA	CGA	Q	R	True	False	True	False	64.62|52.39	C1_327|C2_208	C1_179|C2_189	N/A	N/A	N/A
TR15762|c3_g2_i8	bcc_12562|Cycle_31|Type_0a	True	100.0	396	CAA	CGA	Q	R	True	False	True	False	64.62|52.39	C1_327|C2_208	C1_179|C2_189	N/A	N/A	N/A
TR15762|c3_g2_i3	bcc_12562|Cycle_31|Type_0a	True	100.0	433	CAA	CGA	Q	R	True	False	True	False	64.62|52.39	C1_327|C2_208	C1_179|C2_189	N/A	N/A	N/A
TR15762|c3_g2_i7	bcc_12562|Cycle_31|Type_0a	True	100.0	396	CAA	CGA	Q	R	True	False	True	False	64.62|52.39	C1_327|C2_208	C1_179|C2_189	N/A	N/A	N/A
TR15762|c3_g2_i5	bcc_12562|Cycle_31|Type_0a	True	100.0	335	CAA	CGA	Q	R	True	False	True	False	64.62|52.39	C1_327|C2_208	C1_179|C2_189	N/A	N/A	N/A
TR15762|c3_g2_i10	bcc_12562|Cycle_31|Type_0a	True	100.0	396	CAA	CGA	Q	R	True	False	True	False	64.62|52.39	C1_327|C2_208	C1_179|C2_189	N/A	N/A	N/A
TR15762|c3_g2_i6	bcc_12562|Cycle_38|Type_0a	True	98.8	536	TCA	TCC	S	S	False	False	True	False	77.78|90.48	C1_21|C2_19	C1_6|C2_2	N/A	N/A	N/A
TR15762|c3_g2_i1	bcc_12562|Cycle_38|Type_0a	True	98.8	536	TCA	TCC	S	S	False	False	True	False	77.78|90.48	C1_21|C2_19	C1_6|C2_2	N/A	N/A	N/A
TR15762|c3_g2_i8	bcc_12562|Cycle_38|Type_0a	True	100.0	499	TCA	TCC	S	S	False	False	True	False	77.78|90.48	C1_21|C2_19	C1_6|C2_2	N/A	N/A	N/A
TR15762|c3_g2_i3	bcc_12562|Cycle_38|Type_0a	True	98.8	536	TCA	TCC	S	S	False	False	True	False	77.78|90.48	C1_21|C2_19	C1_6|C2_2	N/A	N/A	N/A
TR15762|c3_g2_i7	bcc_12562|Cycle_38|Type_0a	True	100.0	499	TCA	TCC	S	S	False	False	True	False	77.78|90.48	C1_21|C2_19	C1_6|C2_2	N/A	N/A	N/A
TR15762|c3_g2_i5	bcc_12562|Cycle_38|Type_0a	True	100.0	438	TCA	TCC	S	S	False	False	True	False	77.78|90.48	C1_21|C2_19	C1_6|C2_2	N/A	N/A	N/A
TR15762|c3_g2_i10	bcc_12562|Cycle_38|Type_0a	True	100.0	499	TCA	TCC	S	S	False	False	True	False	77.78|90.48	C1_21|C2_19	C1_6|C2_2	N/A	N/A	N/A
TR15762|c3_g2_i6	bcc_12562|Cycle_40|Type_0a	True	100.0	299	CTC	CTT	L	L	False	True	True	False	28.09|16.61	C1_150|C2_47	C1_384|C2_236	N/A	N/A	N/A
TR15762|c3_g2_i1	bcc_12562|Cycle_40|Type_0a	True	100.0	299	CTC	CTT	L	L	False	True	True	False	28.09|16.61	C1_150|C2_47	C1_384|C2_236	N/A	N/A	N/A
TR15762|c3_g2_i8	bcc_12562|Cycle_40|Type_0a	True	100.0	262	CTC	CTT	L	L	False	True	True	False	28.09|16.61	C1_150|C2_47	C1_384|C2_236	N/A	N/A	N/A
TR15762|c3_g2_i3	bcc_12562|Cycle_40|Type_0a	True	100.0	299	CTC	CTT	L	L	False	True	True	False	28.09|16.61	C1_150|C2_47	C1_384|C2_236	N/A	N/A	N/A
TR15762|c3_g2_i7	bcc_12562|Cycle_40|Type_0a	True	100.0	262	CTC	CTT	L	L	False	True	True	False	28.09|16.61	C1_150|C2_47	C1_384|C2_236	N/A	N/A	N/A
TR15762|c3_g2_i10	bcc_12562|Cycle_40|Type_0a	True	100.0	262	CTC	CTT	L	L	False	True	True	False	28.09|16.61	C1_150|C2_47	C1_384|C2_236	N/A	N/A	N/A
TR15762|c3_g2_i6	bcc_12562|Cycle_42|Type_0a	True	100.0	255	GCT	ACT	A	T	True	True	True	False	58.97|77.96	C1_184|C2_244	C1_128|C2_69	N/A	N/A	N/A
TR15762|c3_g2_i1	bcc_12562|Cycle_42|Type_0a	True	100.0	255	GCT	ACT	A	T	True	True	True	False	58.97|77.96	C1_184|C2_244	C1_128|C2_69	N/A	N/A	N/A
TR15762|c3_g2_i3	bcc_12562|Cycle_42|Type_0a	True	100.0	255	GCT	ACT	A	T	True	True	True	False	58.97|77.96	C1_184|C2_244	C1_128|C2_69	N/A	N/A	N/A
TR15762|c3_g3_i1	bcc_12562|Cycle_5|Type_0a	True	100.0	154	GAG	GAA	E	E	False	False	True	False	30.91|32.09	C1_17|C2_43	C1_38|C2_91	N/A	N/A	N/A
TR15762|c3_g3_i2	bcc_12562|Cycle_5|Type_0a	True	100.0	145	GAG	GAA	E	E	False	False	True	False	30.91|32.09	C1_17|C2_43	C1_38|C2_91	N/A	N/A	N/A
TR15762|c3_g2_i6	bcc_12562|Cycle_61|Type_0a	N/A	92.77	N/A	N/A	N/A	N/A	N/A	N/A	False	True	False	58.06|39.13	C1_18|C2_9	C1_13|C2_14	N/A	N/A	N/A
TR15762|c3_g2_i1	bcc_12562|Cycle_61|Type_0a	N/A	92.77	N/A	N/A	N/A	N/A	N/A	N/A	False	True	False	58.06|39.13	C1_18|C2_9	C1_13|C2_14	N/A	N/A	N/A
TR15762|c3_g2_i5	bcc_12562|Cycle_61|Type_0a	N/A	100.0	N/A	N/A	N/A	N/A	N/A	N/A	False	True	False	58.06|39.13	C1_18|C2_9	C1_13|C2_14	N/A	N/A	N/A
TR15762|c3_g3_i1	bcc_12562|Cycle_6|Type_0a	True	100.0	292	CAC	CAA	H	Q	True	True	True	False	10.2|16.33	C1_5|C2_8	C1_44|C2_41	N/A	N/A	N/A
TR15762|c3_g3_i2	bcc_12562|Cycle_6|Type_0a	True	100.0	283	CAC	CAA	H	Q	True	True	True	False	10.2|16.33	C1_5|C2_8	C1_44|C2_41	N/A	N/A	N/A
TR13935|c3_g1_i1	bcc_12570|Cycle_2|Type_0a	False	100.0	259	N/A	N/A	N/A	N/A	N/A	False	True	False	89.95|89.94	C1_179|C2_143	C1_20|C2_16	N/A	N/A	N/A
TR15691|c1_g1_i3	bcc_12576|Cycle_1|Type_0a	True	100.0	416	TCA	CCA	S	P	True	False	True	False	25.33|39.36	C1_114|C2_161	C1_336|C2_248	N/A	N/A	N/A
TR15691|c1_g1_i4	bcc_12576|Cycle_1|Type_0a	True	100.0	416	TCA	CCA	S	P	True	False	True	False	25.33|39.36	C1_114|C2_161	C1_336|C2_248	N/A	N/A	N/A
TR15691|c1_g1_i1	bcc_12576|Cycle_1|Type_0a	True	100.0	416	TCA	CCA	S	P	True	False	True	False	25.33|39.36	C1_114|C2_161	C1_336|C2_248	N/A	N/A	N/A
TR15691|c1_g1_i2	bcc_12576|Cycle_1|Type_0a	True	100.0	416	TCA	CCA	S	P	True	False	True	False	25.33|39.36	C1_114|C2_161	C1_336|C2_248	N/A	N/A	N/A
TR15691|c1_g1_i3	bcc_12578|Cycle_0|Type_0a	False	100.0	547	N/A	N/A	N/A	N/A	N/A	False	True	False	63.61|54.52	C1_236|C2_187	C1_135|C2_156	N/A	N/A	N/A
TR15691|c1_g1_i4	bcc_12578|Cycle_0|Type_0a	True	100.0	547	AGG	ATG	R	M	True	False	True	False	63.61|54.52	C1_236|C2_187	C1_135|C2_156	N/A	N/A	N/A
TR15691|c1_g1_i1	bcc_12578|Cycle_0|Type_0a	False	100.0	547	N/A	N/A	N/A	N/A	N/A	False	True	False	63.61|54.52	C1_236|C2_187	C1_135|C2_156	N/A	N/A	N/A
TR15691|c1_g1_i2	bcc_12578|Cycle_0|Type_0a	False	100.0	547	N/A	N/A	N/A	N/A	N/A	False	True	False	63.61|54.52	C1_236|C2_187	C1_135|C2_156	N/A	N/A	N/A
TR15691|c1_g1_i1	bcc_12579|Cycle_0|Type_0a	False	100.0	944	N/A	N/A	N/A	N/A	N/A	False	True	False	85.59|85.71	C1_95|C2_66	C1_16|C2_11	N/A	N/A	N/A
TR15691|c1_g1_i2	bcc_12579|Cycle_0|Type_0a	False	100.0	945	N/A	N/A	N/A	N/A	N/A	False	True	False	85.59|85.71	C1_95|C2_66	C1_16|C2_11	N/A	N/A	N/A
TR15347|c1_g3_i5	bcc_12581|Cycle_0|Type_0a	True	100.0	679	GAC	GAT	D	D	False	False	True	False	6.45|0.0	C1_2|C2_0	C1_29|C2_8	N/A	N/A	N/A
TR15347|c1_g3_i3	bcc_12581|Cycle_0|Type_0a	True	100.0	679	GAC	GAT	D	D	False	False	True	False	6.45|0.0	C1_2|C2_0	C1_29|C2_8	N/A	N/A	N/A
TR15347|c1_g3_i4	bcc_12581|Cycle_0|Type_0a	True	100.0	486	GAC	GAT	D	D	False	False	True	False	6.45|0.0	C1_2|C2_0	C1_29|C2_8	N/A	N/A	N/A
TR15347|c1_g4_i1	bcc_12589|Cycle_0|Type_0a	True	100.0	485	AAT	GAT	N	D	True	False	False	False	85.71|100.0	C1_24|C2_43	C1_4|C2_0	N/A	N/A	N/A
TR15347|c1_g2_i3	bcc_12590|Cycle_0|Type_0a	True	100.0	803	GGG	GGT	G	G	False	False	True	False	2.83|20.69	C1_3|C2_12	C1_103|C2_46	N/A	N/A	N/A
TR15347|c1_g2_i2	bcc_12590|Cycle_0|Type_0a	True	100.0	492	GGG	GGT	G	G	False	False	True	False	2.83|20.69	C1_3|C2_12	C1_103|C2_46	N/A	N/A	N/A
TR15347|c1_g2_i1	bcc_12590|Cycle_0|Type_0a	True	100.0	1204	GGG	GGT	G	G	False	False	True	False	2.83|20.69	C1_3|C2_12	C1_103|C2_46	N/A	N/A	N/A
TR15347|c1_g2_i1	bcc_12590|Cycle_0|Type_0a	False	100.0	492	N/A	N/A	N/A	N/A	N/A	False	True	False	2.83|20.69	C1_3|C2_12	C1_103|C2_46	N/A	N/A	N/A
TR15347|c1_g2_i3	bcc_12590|Cycle_2|Type_0a	True	100.0	748	GAT	GGT	D	G	True	False	True	False	100.0|88.41	C1_104|C2_61	C1_0|C2_8	N/A	N/A	N/A
TR15347|c1_g2_i2	bcc_12590|Cycle_2|Type_0a	True	100.0	437	GAT	GGT	D	G	True	False	True	False	100.0|88.41	C1_104|C2_61	C1_0|C2_8	N/A	N/A	N/A
TR15347|c1_g2_i1	bcc_12590|Cycle_2|Type_0a	True	100.0	1149	GAT	GGT	D	G	True	False	True	False	100.0|88.41	C1_104|C2_61	C1_0|C2_8	N/A	N/A	N/A
TR15347|c1_g2_i1	bcc_12590|Cycle_2|Type_0a	False	100.0	437	N/A	N/A	N/A	N/A	N/A	False	True	False	100.0|88.41	C1_104|C2_61	C1_0|C2_8	N/A	N/A	N/A
TR6385|c0_g1_i1	bcc_125|Cycle_0|Type_0a	True	100.0	497	TGC	TTC	C	F	True	False	False	False	77.78|88.1	C1_42|C2_37	C1_12|C2_5	N/A	N/A	N/A
TR3623|c0_g1_i1	bcc_12602|Cycle_0|Type_0a	True	100.0	529	AGT	GGT	S	G	True	True	False	False	7.23|0.0	C1_34|C2_0	C1_436|C2_264	N/A	N/A	N/A
TR3623|c0_g2_i1	bcc_12602|Cycle_0|Type_0a	True	100.0	529	AGT	GGT	S	G	True	True	False	False	7.23|0.0	C1_34|C2_0	C1_436|C2_264	N/A	N/A	N/A
TR16610|c0_g1_i1	bcc_12609|Cycle_0|Type_0a	False	100.0	187	N/A	N/A	N/A	N/A	N/A	False	False	False	14.29|0.0	C1_3|C2_0	C1_18|C2_35	N/A	N/A	N/A
TR2951|c0_g1_i1	bcc_12619|Cycle_0|Type_0a	False	100.0	1991	N/A	N/A	N/A	N/A	N/A	False	False	False	40.8|6.36	C1_51|C2_7	C1_74|C2_103	N/A	N/A	N/A
TR9574|c0_g1_i1	bcc_12656|Cycle_0|Type_0a	True	100.0	5416	GAG	GAA	E	E	False	False	False	False	87.95|63.64	C1_146|C2_35	C1_20|C2_20	N/A	N/A	N/A
TR9574|c0_g1_i1	bcc_12658|Cycle_0|Type_0a	True	100.0	4301	AAT	AGT	N	S	True	False	False	False	59.22|20.77	C1_228|C2_81	C1_157|C2_309	N/A	N/A	N/A
TR15650|c4_g1_i2	bcc_12659|Cycle_0|Type_0a	True	93.98	570	ACT	ATT	T	I	True	True	True	False	61.83|50.39	C1_81|C2_64	C1_50|C2_63	N/A	N/A	N/A
TR15650|c4_g1_i1	bcc_12659|Cycle_0|Type_0a	True	93.98	570	ACT	ATT	T	I	True	True	True	False	61.83|50.39	C1_81|C2_64	C1_50|C2_63	N/A	N/A	N/A
TR9574|c0_g1_i1	bcc_12659|Cycle_0|Type_0a	True	100.0	3797	ACT	ATT	T	I	True	True	False	False	61.83|50.39	C1_81|C2_64	C1_50|C2_63	N/A	N/A	N/A
TR9574|c0_g1_i1	bcc_12673|Cycle_0|Type_0a	True	100.0	642	AAT	GAT	N	D	True	False	False	False	0.0|10.66	C1_0|C2_29	C1_270|C2_243	N/A	N/A	N/A
TR14610|c0_g5_i2	bcc_12722|Cycle_0|Type_0a	True	100.0	513	GGA	GGT	G	G	False	False	True	False	66.96|73.0	C1_75|C2_73	C1_37|C2_27	N/A	N/A	N/A
TR14610|c0_g5_i1	bcc_12722|Cycle_0|Type_0a	True	100.0	417	GGA	GGT	G	G	False	False	True	False	66.96|73.0	C1_75|C2_73	C1_37|C2_27	N/A	N/A	N/A
TR14610|c0_g5_i2	bcc_12723|Cycle_0|Type_0a	True	100.0	263	ATT	CTT	I	L	True	False	False	False	90.43|100.0	C1_104|C2_104	C1_11|C2_0	N/A	N/A	N/A
TR12761|c0_g6_i1	bcc_12730|Cycle_0|Type_0a	True	100.0	453	AAA	GAA	K	E	True	False	False	False	95.83|48.75	C1_69|C2_39	C1_3|C2_41	N/A	N/A	N/A
TR8582|c0_g1_i1	bcc_12740|Cycle_0|Type_0a	True	100.0	950	CGC	CGA	R	R	False	False	False	False	58.52|47.53	C1_182|C2_125	C1_129|C2_138	N/A	N/A	N/A
TR8582|c0_g1_i1	bcc_12741|Cycle_0|Type_0a	True	100.0	726	CAT	CCT	H	P	True	False	False	False	7.53|0.0	C1_25|C2_0	C1_307|C2_145	N/A	N/A	N/A
TR8582|c0_g1_i1	bcc_12745|Cycle_0|Type_0a	False	100.0	89	N/A	N/A	N/A	N/A	N/A	False	False	False	27.27|30.16	C1_42|C2_19	C1_112|C2_44	N/A	N/A	N/A
TR8185|c1_g2_i2	bcc_12750|Cycle_4|Type_0a	False	100.0	91	N/A	N/A	N/A	N/A	N/A	True	True	False	51.64|29.84	C1_63|C2_37	C1_59|C2_87	N/A	N/A	N/A
TR8185|c1_g2_i2	bcc_12751|Cycle_0|Type_0a	True	100.0	446	AGG	ATG	R	M	True	False	True	False	100.0|88.61	C1_1280|C2_607	C1_0|C2_78	N/A	N/A	N/A
TR13530|c0_g1_i1	bcc_12753|Cycle_0|Type_0a	True	100.0	534	AAT	AGT	N	S	True	False	True	False	29.49|52.13	C1_87|C2_98	C1_208|C2_90	N/A	N/A	N/A
TR13530|c0_g1_i2	bcc_12753|Cycle_0|Type_0a	True	100.0	2073	AAT	AGT	N	S	True	False	True	False	29.49|52.13	C1_87|C2_98	C1_208|C2_90	N/A	N/A	N/A
TR13530|c0_g1_i1	bcc_12755|Cycle_0|Type_0a	True	100.0	369	ACA	ATA	T	I	True	False	True	False	45.13|50.0	C1_153|C2_120	C1_186|C2_120	N/A	N/A	N/A
TR13530|c0_g1_i2	bcc_12755|Cycle_0|Type_0a	True	100.0	1908	ACA	ATA	T	I	True	False	True	False	45.13|50.0	C1_153|C2_120	C1_186|C2_120	N/A	N/A	N/A
TR13530|c0_g1_i1	bcc_12756|Cycle_0|Type_0a	True	100.0	295	TCG	CCG	S	P	True	False	True	False	58.52|64.49	C1_395|C2_247	C1_280|C2_136	N/A	N/A	N/A
TR13530|c0_g1_i2	bcc_12756|Cycle_0|Type_0a	True	100.0	1834	TCG	CCG	S	P	True	False	True	False	58.52|64.49	C1_395|C2_247	C1_280|C2_136	N/A	N/A	N/A
TR13530|c0_g1_i1	bcc_12757|Cycle_0|Type_0a	True	100.0	200	CCA	CCG	P	P	False	False	True	False	57.72|66.23	C1_329|C2_355	C1_241|C2_181	N/A	N/A	N/A
TR13530|c0_g1_i2	bcc_12757|Cycle_0|Type_0a	True	100.0	1739	CCA	CCG	P	P	False	False	True	False	57.72|66.23	C1_329|C2_355	C1_241|C2_181	N/A	N/A	N/A
TR13530|c0_g1_i2	bcc_12759|Cycle_0|Type_0a	True	100.0	1538	TTC	TTT	F	F	False	False	True	False	57.7|58.28	C1_442|C2_190	C1_324|C2_136	N/A	N/A	N/A
TR13530|c0_g1_i2	bcc_12760|Cycle_0|Type_0a	True	100.0	923	GAT	GAC	D	D	False	False	False	False	45.14|67.42	C1_297|C2_416	C1_361|C2_201	N/A	N/A	N/A
TR13530|c0_g1_i2	bcc_12761|Cycle_0|Type_0a	True	100.0	433	GCA	ACA	A	T	True	False	False	False	42.74|51.88	C1_209|C2_276	C1_280|C2_256	N/A	N/A	N/A
TR13530|c0_g1_i2	bcc_12762|Cycle_0|Type_0a	True	100.0	292	ATT	GTT	I	V	True	False	False	False	75.55|44.41	C1_485|C2_274	C1_157|C2_343	N/A	N/A	N/A
TR15411|c1_g5_i2	bcc_12792|Cycle_0|Type_0a	True	100.0	96	CGT	TGT	R	C	True	True	True	False	100.0|92.31	C1_90|C2_60	C1_0|C2_5	N/A	N/A	N/A
TR15411|c1_g5_i1	bcc_12792|Cycle_0|Type_0a	True	100.0	96	CGT	TGT	R	C	True	True	True	False	100.0|92.31	C1_90|C2_60	C1_0|C2_5	N/A	N/A	N/A
TR10144|c0_g5_i2	bcc_12796|Cycle_0|Type_0a	True	98.8	341	GCT	GTT	A	V	True	False	True	False	76.47|100.0	C1_13|C2_56	C1_4|C2_0	N/A	N/A	N/A
TR13854|c0_g1_i2	bcc_12799|Cycle_0|Type_0a	True	100.0	1834	TTT	CTT	F	L	True	False	True	False	100.0|77.94	C1_159|C2_53	C1_0|C2_15	N/A	N/A	N/A
TR13854|c0_g1_i1	bcc_12799|Cycle_0|Type_0a	True	100.0	1834	TTT	CTT	F	L	True	False	True	False	100.0|77.94	C1_159|C2_53	C1_0|C2_15	N/A	N/A	N/A
TR10767|c0_g1_i1	bcc_12807|Cycle_0|Type_0a	False	100.0	313	N/A	N/A	N/A	N/A	N/A	False	False	False	18.42|70.73	C1_7|C2_29	C1_31|C2_12	N/A	N/A	N/A
TR10767|c0_g1_i1	bcc_12808|Cycle_0|Type_0a	False	100.0	57	N/A	N/A	N/A	N/A	N/A	False	False	False	84.21|100.0	C1_16|C2_1	C1_3|C2_0	N/A	N/A	N/A
TR10933|c0_g3_i2	bcc_12816|Cycle_0|Type_0a	True	100.0	708	AAT	AGT	N	S	True	False	True	False	75.47|100.0	C1_320|C2_237	C1_104|C2_0	N/A	N/A	N/A
TR10933|c0_g3_i1	bcc_12816|Cycle_0|Type_0a	True	100.0	708	AAT	AGT	N	S	True	False	True	False	75.47|100.0	C1_320|C2_237	C1_104|C2_0	N/A	N/A	N/A
TR10933|c0_g3_i2	bcc_12817|Cycle_0|Type_0a	True	100.0	666	CAT	CGT	H	R	True	False	True	False	58.1|100.0	C1_208|C2_223	C1_150|C2_0	N/A	N/A	N/A
TR10933|c0_g3_i1	bcc_12817|Cycle_0|Type_0a	True	100.0	666	CAT	CGT	H	R	True	False	True	False	58.1|100.0	C1_208|C2_223	C1_150|C2_0	N/A	N/A	N/A
TR10933|c0_g3_i2	bcc_12818|Cycle_0|Type_0a	True	100.0	451	GTA	CTA	V	L	True	False	True	False	52.78|81.91	C1_38|C2_77	C1_34|C2_17	N/A	N/A	N/A
TR10933|c0_g3_i1	bcc_12818|Cycle_0|Type_0a	True	100.0	451	GTA	CTA	V	L	True	False	True	False	52.78|81.91	C1_38|C2_77	C1_34|C2_17	N/A	N/A	N/A
TR7434|c0_g1_i2	bcc_12833|Cycle_2|Type_0a	True	100.0	880	CCC	ACC	P	T	True	False	True	False	3.93|17.82	C1_13|C2_111	C1_318|C2_512	N/A	N/A	N/A
TR7434|c0_g1_i2	bcc_12839|Cycle_0|Type_0a	True	100.0	452	CTT	CTC	L	L	False	False	True	False	8.1|10.04	C1_394|C2_369	C1_4468|C2_3305	N/A	N/A	N/A
TR7434|c0_g1_i1	bcc_12839|Cycle_0|Type_0a	True	100.0	452	CTT	CTC	L	L	False	False	True	False	8.1|10.04	C1_394|C2_369	C1_4468|C2_3305	N/A	N/A	N/A
TR7434|c0_g1_i3	bcc_12839|Cycle_0|Type_0a	True	100.0	381	CTT	CTC	L	L	False	False	True	False	8.1|10.04	C1_394|C2_369	C1_4468|C2_3305	N/A	N/A	N/A
TR7955|c0_g1_i2	bcc_12849|Cycle_0|Type_0a	True	100.0	2807	CCA	CCT	P	P	False	False	True	False	57.6|67.02	C1_394|C2_376	C1_290|C2_185	N/A	N/A	N/A
TR7955|c0_g1_i1	bcc_12849|Cycle_0|Type_0a	True	100.0	2807	CCA	CCT	P	P	False	False	True	False	57.6|67.02	C1_394|C2_376	C1_290|C2_185	N/A	N/A	N/A
TR7955|c0_g1_i2	bcc_12851|Cycle_0|Type_0a	True	100.0	875	GGG	GGT	G	G	False	False	True	False	36.63|28.63	C1_174|C2_134	C1_301|C2_334	N/A	N/A	N/A
TR7955|c0_g1_i1	bcc_12851|Cycle_0|Type_0a	True	100.0	875	GGG	GGT	G	G	False	False	True	False	36.63|28.63	C1_174|C2_134	C1_301|C2_334	N/A	N/A	N/A
TR13194|c0_g5_i2	bcc_12861|Cycle_0|Type_0a	True	100.0	222	GAT	TAT	D	Y	True	False	False	False	100.0|92.17	C1_180|C2_153	C1_0|C2_13	N/A	N/A	N/A
TR13194|c0_g5_i2	bcc_12864|Cycle_0|Type_0a	True	100.0	768	TGA	AGA	*	R	True	False	False	False	5.8|0.0	C1_8|C2_0	C1_130|C2_50	N/A	N/A	N/A
TR13503|c1_g1_i2	bcc_12909|Cycle_0|Type_0a	False	100.0	196	N/A	N/A	N/A	N/A	N/A	False	False	False	16.22|44.44	C1_6|C2_8	C1_31|C2_10	N/A	N/A	N/A
TR15891|c0_g1_i1	bcc_1290|Cycle_0|Type_0a	True	100.0	528	TAC	TCC	Y	S	True	False	False	False	6.29|6.01	C1_106|C2_59	C1_1579|C2_923	N/A	N/A	N/A
TR13503|c1_g1_i2	bcc_12910|Cycle_0|Type_0a	False	100.0	269	N/A	N/A	N/A	N/A	N/A	False	False	False	8.82|36.36	C1_6|C2_8	C1_62|C2_14	N/A	N/A	N/A
TR13503|c1_g1_i2	bcc_12913|Cycle_0|Type_0a	True	98.8	1658	AAT	AAA	N	K	True	False	True	False	57.69|35.71	C1_15|C2_5	C1_11|C2_9	N/A	N/A	N/A
TR13503|c1_g1_i1	bcc_12913|Cycle_0|Type_0a	True	98.8	1121	AAT	AAA	N	K	True	False	True	False	57.69|35.71	C1_15|C2_5	C1_11|C2_9	N/A	N/A	N/A
TR12228|c0_g1_i1	bcc_12916|Cycle_0|Type_0a	False	100.0	99	N/A	N/A	N/A	N/A	N/A	False	False	False	56.1|44.44	C1_23|C2_4	C1_18|C2_5	N/A	N/A	N/A
TR12228|c0_g1_i1	bcc_12919|Cycle_0|Type_0a	True	100.0	946	TTG	GTG	L	V	True	True	True	False	72.97|28.7	C1_27|C2_33	C1_10|C2_82	N/A	N/A	N/A
TR12228|c0_g1_i3	bcc_12919|Cycle_0|Type_0a	False	100.0	289	N/A	N/A	N/A	N/A	N/A	True	True	False	72.97|28.7	C1_27|C2_33	C1_10|C2_82	N/A	N/A	N/A
TR12228|c0_g1_i3	bcc_12919|Cycle_0|Type_0a	True	100.0	933	TTG	GTG	L	V	True	True	True	False	72.97|28.7	C1_27|C2_33	C1_10|C2_82	N/A	N/A	N/A
TR12228|c0_g1_i2	bcc_12919|Cycle_0|Type_0a	True	100.0	289	TTG	GTG	L	V	True	True	True	False	72.97|28.7	C1_27|C2_33	C1_10|C2_82	N/A	N/A	N/A
TR12228|c0_g2_i1	bcc_12919|Cycle_2|Type_0a	True	100.0	86	TTG	GTG	L	V	True	True	True	False	38.46|31.03	C1_5|C2_9	C1_8|C2_20	N/A	N/A	N/A
TR12228|c0_g3_i1	bcc_12919|Cycle_2|Type_0a	True	100.0	289	TTG	GTG	L	V	True	True	True	False	38.46|31.03	C1_5|C2_9	C1_8|C2_20	N/A	N/A	N/A
TR15891|c0_g1_i1	bcc_1291|Cycle_0|Type_0a	True	100.0	621	GCG	GTG	A	V	True	False	False	False	95.3|96.53	C1_1319|C2_1392	C1_65|C2_50	N/A	N/A	N/A
TR15008|c0_g2_i1	bcc_12936|Cycle_0|Type_0a	True	100.0	585	CAT	CCT	H	P	True	False	True	False	57.81|0.0	C1_37|C2_0	C1_27|C2_18	N/A	N/A	N/A
TR15008|c0_g2_i2	bcc_12936|Cycle_0|Type_0a	True	100.0	565	CAT	CCT	H	P	True	False	True	False	57.81|0.0	C1_37|C2_0	C1_27|C2_18	N/A	N/A	N/A
TR15008|c0_g2_i1	bcc_12937|Cycle_0|Type_0a	True	100.0	507	CAG	CTG	Q	L	True	False	True	False	42.86|8.82	C1_6|C2_3	C1_8|C2_31	N/A	N/A	N/A
TR15008|c0_g2_i2	bcc_12937|Cycle_0|Type_0a	True	100.0	487	CAG	CTG	Q	L	True	False	True	False	42.86|8.82	C1_6|C2_3	C1_8|C2_31	N/A	N/A	N/A
TR10650|c0_g1_i2	bcc_12965|Cycle_0|Type_0a	False	100.0	3531	N/A	N/A	N/A	N/A	N/A	False	False	False	79.5|100.0	C1_318|C2_206	C1_82|C2_0	N/A	N/A	N/A
TR10650|c0_g1_i2	bcc_12967|Cycle_0|Type_0a	False	100.0	277	N/A	N/A	N/A	N/A	N/A	False	True	False	100.0|89.55	C1_315|C2_257	C1_0|C2_30	N/A	N/A	N/A
TR10650|c0_g1_i1	bcc_12967|Cycle_0|Type_0a	False	100.0	277	N/A	N/A	N/A	N/A	N/A	False	True	False	100.0|89.55	C1_315|C2_257	C1_0|C2_30	N/A	N/A	N/A
TR10650|c0_g1_i2	bcc_12967|Cycle_2|Type_0a	False	100.0	297	N/A	N/A	N/A	N/A	N/A	False	True	False	81.57|100.0	C1_332|C2_319	C1_75|C2_0	N/A	N/A	N/A
TR10650|c0_g1_i1	bcc_12967|Cycle_2|Type_0a	False	100.0	297	N/A	N/A	N/A	N/A	N/A	False	True	False	81.57|100.0	C1_332|C2_319	C1_75|C2_0	N/A	N/A	N/A
TR4008|c0_g1_i1	bcc_13000|Cycle_0|Type_0a	False	100.0	1154	N/A	N/A	N/A	N/A	N/A	False	False	False	60.0|80.0	C1_3|C2_8	C1_2|C2_2	N/A	N/A	N/A
TR4008|c0_g1_i1	bcc_13001|Cycle_0|Type_0a	False	100.0	1084	N/A	N/A	N/A	N/A	N/A	False	False	False	50.0|60.0	C1_10|C2_15	C1_10|C2_10	N/A	N/A	N/A
TR10044|c0_g1_i1	bcc_13015|Cycle_0|Type_0a	True	100.0	197	AAA	GAA	K	E	True	False	False	False	33.33|65.38	C1_8|C2_17	C1_16|C2_9	N/A	N/A	N/A
TR10044|c0_g1_i1	bcc_13017|Cycle_0|Type_0a	True	100.0	470	GAA	CAA	E	Q	True	False	False	False	68.97|84.25	C1_80|C2_123	C1_36|C2_23	N/A	N/A	N/A
TR10626|c0_g1_i1	bcc_13019|Cycle_0|Type_0a	False	100.0	88	N/A	N/A	N/A	N/A	N/A	False	False	False	66.67|18.18	C1_6|C2_4	C1_3|C2_18	N/A	N/A	N/A
TR10626|c0_g2_i1	bcc_13020|Cycle_0|Type_0a	True	100.0	199	TTT	TTC	F	F	False	False	False	False	71.62|94.12	C1_53|C2_64	C1_21|C2_4	N/A	N/A	N/A
TR10626|c0_g1_i1	bcc_13025|Cycle_0|Type_0a	True	100.0	988	CCC	ACC	P	T	True	False	True	False	51.98|56.46	C1_184|C2_319	C1_170|C2_246	N/A	N/A	N/A
TR10626|c0_g1_i2	bcc_13025|Cycle_0|Type_0a	True	100.0	181	CCC	ACC	P	T	True	False	True	False	51.98|56.46	C1_184|C2_319	C1_170|C2_246	N/A	N/A	N/A
TR5734|c0_g1_i1	bcc_13055|Cycle_0|Type_0a	True	100.0	500	AAA	TAA	K	*	True	False	False	False	100.0|84.02	C1_287|C2_184	C1_0|C2_35	N/A	N/A	N/A
TR114|c0_g1_i1	bcc_13056|Cycle_0|Type_0a	False	100.0	373	N/A	N/A	N/A	N/A	N/A	True	False	False	38.17|29.71	C1_92|C2_71	C1_149|C2_168	N/A	N/A	N/A
TR114|c0_g2_i1	bcc_13056|Cycle_0|Type_0a	False	100.0	373	N/A	N/A	N/A	N/A	N/A	True	False	False	38.17|29.71	C1_92|C2_71	C1_149|C2_168	N/A	N/A	N/A
TR15834|c0_g2_i7	bcc_13095|Cycle_13|Type_0a	True	100.0	1390	GAC	GAT	D	D	False	False	True	False	30.18|17.24	C1_51|C2_5	C1_118|C2_24	N/A	N/A	N/A
TR15834|c0_g2_i3	bcc_13095|Cycle_13|Type_0a	True	100.0	1389	GAC	GAT	D	D	False	False	True	False	30.18|17.24	C1_51|C2_5	C1_118|C2_24	N/A	N/A	N/A
TR15834|c0_g2_i2	bcc_13095|Cycle_13|Type_0a	True	100.0	1390	GAC	GAT	D	D	False	False	True	False	30.18|17.24	C1_51|C2_5	C1_118|C2_24	N/A	N/A	N/A
TR15834|c0_g2_i5	bcc_13095|Cycle_13|Type_0a	False	100.0	1390	N/A	N/A	N/A	N/A	N/A	False	True	False	30.18|17.24	C1_51|C2_5	C1_118|C2_24	N/A	N/A	N/A
TR15259|c7_g3_i2	bcc_13095|Cycle_14|Type_0a	True	100.0	651	ATG	ACG	M	T	True	False	True	False	87.5|96.83	C1_140|C2_122	C1_20|C2_4	N/A	N/A	N/A
TR15259|c7_g3_i10	bcc_13095|Cycle_14|Type_0a	True	100.0	651	ATG	ACG	M	T	True	False	True	False	87.5|96.83	C1_140|C2_122	C1_20|C2_4	N/A	N/A	N/A
TR15259|c7_g3_i8	bcc_13095|Cycle_14|Type_0a	True	100.0	626	ATG	ACG	M	T	True	False	True	False	87.5|96.83	C1_140|C2_122	C1_20|C2_4	N/A	N/A	N/A
TR15259|c7_g3_i7	bcc_13095|Cycle_14|Type_0a	True	100.0	516	ATG	ACG	M	T	True	False	True	False	87.5|96.83	C1_140|C2_122	C1_20|C2_4	N/A	N/A	N/A
TR15834|c0_g2_i7	bcc_13095|Cycle_22|Type_0a	True	100.0	1478	CTC	CGC	L	R	True	False	True	False	21.09|4.17	C1_27|C2_5	C1_101|C2_115	N/A	N/A	N/A
TR15834|c0_g2_i3	bcc_13095|Cycle_22|Type_0a	True	100.0	1477	CTC	CGC	L	R	True	False	True	False	21.09|4.17	C1_27|C2_5	C1_101|C2_115	N/A	N/A	N/A
TR15834|c0_g2_i2	bcc_13095|Cycle_22|Type_0a	False	100.0	1478	N/A	N/A	L	R	True	False	True	False	21.09|4.17	C1_27|C2_5	C1_101|C2_115	N/A	N/A	N/A
TR15834|c0_g2_i5	bcc_13095|Cycle_22|Type_0a	False	100.0	1478	N/A	N/A	N/A	N/A	N/A	False	True	False	21.09|4.17	C1_27|C2_5	C1_101|C2_115	N/A	N/A	N/A
TR15834|c0_g2_i7	bcc_13095|Cycle_23|Type_0a	True	100.0	1628	ACA	ATA	T	I	True	False	True	False	94.19|74.44	C1_81|C2_134	C1_5|C2_46	N/A	N/A	N/A
TR15834|c0_g2_i3	bcc_13095|Cycle_23|Type_0a	True	100.0	1627	ACA	ATA	T	I	True	False	True	False	94.19|74.44	C1_81|C2_134	C1_5|C2_46	N/A	N/A	N/A
TR15834|c0_g2_i7	bcc_13095|Cycle_2|Type_0a	True	100.0	1570	CTA	CTG	L	L	False	False	True	False	89.19|78.28	C1_66|C2_173	C1_8|C2_48	N/A	N/A	N/A
TR15834|c0_g2_i3	bcc_13095|Cycle_2|Type_0a	True	100.0	1569	CTA	CTG	L	L	False	False	True	False	89.19|78.28	C1_66|C2_173	C1_8|C2_48	N/A	N/A	N/A
TR15834|c0_g2_i7	bcc_13095|Cycle_31|Type_0a	True	100.0	1389	CAA	TAA	Q	*	True	False	True	False	60.0|3.7	C1_51|C2_3	C1_34|C2_78	N/A	N/A	N/A
TR15834|c0_g2_i3	bcc_13095|Cycle_31|Type_0a	True	100.0	1388	CAA	TAA	Q	*	True	False	True	False	60.0|3.7	C1_51|C2_3	C1_34|C2_78	N/A	N/A	N/A
TR15834|c0_g2_i2	bcc_13095|Cycle_31|Type_0a	True	100.0	1389	CAA	TAA	Q	*	True	False	True	False	60.0|3.7	C1_51|C2_3	C1_34|C2_78	N/A	N/A	N/A
TR15834|c0_g2_i5	bcc_13095|Cycle_31|Type_0a	False	100.0	1389	N/A	N/A	N/A	N/A	N/A	False	True	False	60.0|3.7	C1_51|C2_3	C1_34|C2_78	N/A	N/A	N/A
TR15834|c0_g2_i7	bcc_13095|Cycle_33|Type_0a	True	100.0	1401	TTG	CTG	L	L	False	False	True	False	1.61|38.71	C1_1|C2_12	C1_61|C2_19	N/A	N/A	N/A
TR15834|c0_g2_i3	bcc_13095|Cycle_33|Type_0a	True	100.0	1400	TTG	CTG	L	L	False	False	True	False	1.61|38.71	C1_1|C2_12	C1_61|C2_19	N/A	N/A	N/A
TR15834|c0_g2_i2	bcc_13095|Cycle_33|Type_0a	True	100.0	1401	TTG	CTG	L	L	False	False	True	False	1.61|38.71	C1_1|C2_12	C1_61|C2_19	N/A	N/A	N/A
TR15834|c0_g2_i5	bcc_13095|Cycle_33|Type_0a	False	100.0	1401	N/A	N/A	N/A	N/A	N/A	False	True	False	1.61|38.71	C1_1|C2_12	C1_61|C2_19	N/A	N/A	N/A
TR15259|c7_g3_i2	bcc_13095|Cycle_36|Type_0a	True	93.98	587	TAC	TAT	Y	Y	False	True	True	False	82.43|49.44	C1_61|C2_44	C1_13|C2_45	N/A	N/A	N/A
TR15259|c7_g3_i10	bcc_13095|Cycle_36|Type_0a	True	93.98	587	TAC	TAT	Y	Y	False	True	True	False	82.43|49.44	C1_61|C2_44	C1_13|C2_45	N/A	N/A	N/A
TR15259|c7_g3_i8	bcc_13095|Cycle_36|Type_0a	True	93.98	562	TAC	TAT	Y	Y	False	True	True	False	82.43|49.44	C1_61|C2_44	C1_13|C2_45	N/A	N/A	N/A
TR15259|c7_g3_i7	bcc_13095|Cycle_36|Type_0a	True	93.98	452	TAC	TAT	Y	Y	False	True	True	False	82.43|49.44	C1_61|C2_44	C1_13|C2_45	N/A	N/A	N/A
TR15834|c0_g2_i7	bcc_13095|Cycle_39|Type_0a	True	100.0	1651	GGT	GGC	G	G	False	False	True	False	96.77|90.91	C1_30|C2_10	C1_1|C2_1	N/A	N/A	N/A
TR15834|c0_g2_i3	bcc_13095|Cycle_39|Type_0a	True	100.0	1650	GGT	GGC	G	G	False	False	True	False	96.77|90.91	C1_30|C2_10	C1_1|C2_1	N/A	N/A	N/A
TR15834|c0_g2_i7	bcc_13095|Cycle_3|Type_0a	True	100.0	1339	GAC	GAT	D	D	False	False	True	False	18.95|65.32	C1_29|C2_81	C1_124|C2_43	N/A	N/A	N/A
TR15834|c0_g2_i3	bcc_13095|Cycle_3|Type_0a	True	100.0	1338	GAC	GAT	D	D	False	False	True	False	18.95|65.32	C1_29|C2_81	C1_124|C2_43	N/A	N/A	N/A
TR15834|c0_g2_i2	bcc_13095|Cycle_3|Type_0a	True	100.0	1339	GAC	GAT	D	D	False	False	True	False	18.95|65.32	C1_29|C2_81	C1_124|C2_43	N/A	N/A	N/A
TR15834|c0_g2_i5	bcc_13095|Cycle_3|Type_0a	False	100.0	1339	N/A	N/A	N/A	N/A	N/A	False	True	False	18.95|65.32	C1_29|C2_81	C1_124|C2_43	N/A	N/A	N/A
TR15834|c0_g2_i7	bcc_13095|Cycle_40|Type_0a	False	100.0	2432	N/A	N/A	N/A	N/A	N/A	False	False	False	28.57|75.0	C1_18|C2_3	C1_45|C2_1	N/A	N/A	N/A
TR15834|c0_g2_i9	bcc_13095|Cycle_4|Type_0a	True	100.0	269	GTC	GTT	V	V	False	False	True	False	81.48|47.17	C1_44|C2_25	C1_10|C2_28	N/A	N/A	N/A
TR15834|c0_g2_i10	bcc_13095|Cycle_4|Type_0a	True	100.0	269	GTC	GTT	V	V	False	False	True	False	81.48|47.17	C1_44|C2_25	C1_10|C2_28	N/A	N/A	N/A
TR15834|c0_g2_i7	bcc_13095|Cycle_4|Type_0a	True	100.0	1171	GTC	GTT	V	V	False	False	True	False	81.48|47.17	C1_44|C2_25	C1_10|C2_28	N/A	N/A	N/A
TR15834|c0_g2_i3	bcc_13095|Cycle_4|Type_0a	True	100.0	1170	GTC	GTT	V	V	False	False	True	False	81.48|47.17	C1_44|C2_25	C1_10|C2_28	N/A	N/A	N/A
TR15834|c0_g2_i2	bcc_13095|Cycle_4|Type_0a	True	100.0	1171	GTC	GTT	V	V	False	False	True	False	81.48|47.17	C1_44|C2_25	C1_10|C2_28	N/A	N/A	N/A
TR15834|c0_g2_i5	bcc_13095|Cycle_4|Type_0a	False	100.0	1171	N/A	N/A	N/A	N/A	N/A	False	True	False	81.48|47.17	C1_44|C2_25	C1_10|C2_28	N/A	N/A	N/A
TR11233|c0_g1_i1	bcc_13116|Cycle_0|Type_0a	True	100.0	312	CAG	AAG	Q	K	True	True	False	False	67.74|48.44	C1_63|C2_31	C1_30|C2_33	N/A	N/A	N/A
TR11233|c0_g2_i1	bcc_13116|Cycle_0|Type_0a	True	100.0	312	CAG	AAG	Q	K	True	True	False	False	67.74|48.44	C1_63|C2_31	C1_30|C2_33	N/A	N/A	N/A
TR6385|c0_g1_i1	bcc_131|Cycle_0|Type_0a	False	100.0	2293	N/A	N/A	N/A	N/A	N/A	False	False	False	58.33|33.33	C1_7|C2_14	C1_5|C2_28	N/A	N/A	N/A
TR7743|c0_g1_i1	bcc_13232|Cycle_0|Type_0a	True	100.0	169	GTC	GTA	V	V	False	True	False	False	71.43|64.52	C1_10|C2_20	C1_4|C2_11	N/A	N/A	N/A
TR7743|c0_g2_i1	bcc_13232|Cycle_0|Type_0a	True	100.0	169	GTC	GTA	V	V	False	True	False	False	71.43|64.52	C1_10|C2_20	C1_4|C2_11	N/A	N/A	N/A
TR473|c0_g1_i1	bcc_13254|Cycle_0|Type_0a	True	100.0	1245	GTG	GTA	V	V	False	False	False	False	35.37|34.57	C1_29|C2_28	C1_53|C2_53	N/A	N/A	N/A
TR473|c0_g1_i1	bcc_13255|Cycle_0|Type_0a	True	100.0	1427	TTA	TCA	L	S	True	False	False	False	9.38|0.0	C1_15|C2_0	C1_145|C2_77	N/A	N/A	N/A
TR15507|c7_g10_i2	bcc_13263|Cycle_0|Type_0a	False	100.0	101	N/A	N/A	N/A	N/A	N/A	True	False	False	82.52|80.48	C1_859|C2_998	C1_182|C2_242	N/A	N/A	N/A
TR15507|c7_g9_i4	bcc_13263|Cycle_0|Type_0a	False	100.0	101	N/A	N/A	N/A	N/A	N/A	True	True	False	82.52|80.48	C1_859|C2_998	C1_182|C2_242	N/A	N/A	N/A
TR15507|c7_g10_i2	bcc_13263|Cycle_2|Type_0a	False	100.0	50	N/A	N/A	N/A	N/A	N/A	True	False	False	89.96|96.19	C1_1111|C2_1238	C1_124|C2_49	N/A	N/A	N/A
TR15507|c7_g9_i4	bcc_13263|Cycle_2|Type_0a	False	100.0	50	N/A	N/A	N/A	N/A	N/A	True	True	False	89.96|96.19	C1_1111|C2_1238	C1_124|C2_49	N/A	N/A	N/A
TR15507|c7_g10_i2	bcc_13263|Cycle_4|Type_0a	False	100.0	81	N/A	N/A	N/A	N/A	N/A	True	False	False	27.57|14.37	C1_118|C2_46	C1_310|C2_274	N/A	N/A	N/A
TR15507|c7_g9_i4	bcc_13263|Cycle_4|Type_0a	False	100.0	81	N/A	N/A	N/A	N/A	N/A	True	True	False	27.57|14.37	C1_118|C2_46	C1_310|C2_274	N/A	N/A	N/A
TR15507|c7_g9_i3	bcc_13264|Cycle_0|Type_0a	True	100.0	208	TCC	TTC	S	F	True	False	True	False	55.12|60.47	C1_2243|C2_2139	C1_1826|C2_1398	N/A	N/A	N/A
TR15507|c7_g9_i4	bcc_13264|Cycle_0|Type_0a	True	100.0	248	TCC	TTC	S	F	True	False	True	False	55.12|60.47	C1_2243|C2_2139	C1_1826|C2_1398	N/A	N/A	N/A
TR15507|c7_g9_i1	bcc_13264|Cycle_0|Type_0a	True	100.0	208	TCC	TTC	S	F	True	False	True	False	55.12|60.47	C1_2243|C2_2139	C1_1826|C2_1398	N/A	N/A	N/A
TR15507|c7_g9_i3	bcc_13265|Cycle_0|Type_0a	True	100.0	284	ATC	ATT	I	I	False	False	True	False	91.16|95.39	C1_866|C2_559	C1_84|C2_27	N/A	N/A	N/A
TR15507|c7_g9_i4	bcc_13265|Cycle_0|Type_0a	True	100.0	324	ATC	ATT	I	I	False	False	True	False	91.16|95.39	C1_866|C2_559	C1_84|C2_27	N/A	N/A	N/A
TR15507|c7_g9_i1	bcc_13265|Cycle_0|Type_0a	True	100.0	284	ATC	ATT	I	I	False	False	True	False	91.16|95.39	C1_866|C2_559	C1_84|C2_27	N/A	N/A	N/A
TR15507|c7_g9_i3	bcc_13265|Cycle_1|Type_0a	True	100.0	278	TTT	TTC	F	F	False	False	True	False	18.99|18.91	C1_639|C2_551	C1_2726|C2_2363	N/A	N/A	N/A
TR15507|c7_g9_i4	bcc_13265|Cycle_1|Type_0a	True	100.0	318	TTT	TTC	F	F	False	False	True	False	18.99|18.91	C1_639|C2_551	C1_2726|C2_2363	N/A	N/A	N/A
TR15507|c7_g9_i1	bcc_13265|Cycle_1|Type_0a	True	100.0	278	TTT	TTC	F	F	False	False	True	False	18.99|18.91	C1_639|C2_551	C1_2726|C2_2363	N/A	N/A	N/A
TR15507|c7_g9_i3	bcc_13266|Cycle_0|Type_0a	True	100.0	374	CTC	CTT	L	L	False	False	True	False	63.82|65.96	C1_2480|C2_2122	C1_1406|C2_1095	N/A	N/A	N/A
TR15507|c7_g9_i4	bcc_13266|Cycle_0|Type_0a	True	100.0	414	CTC	CTT	L	L	False	False	True	False	63.82|65.96	C1_2480|C2_2122	C1_1406|C2_1095	N/A	N/A	N/A
TR15507|c7_g9_i1	bcc_13266|Cycle_0|Type_0a	True	100.0	374	CTC	CTT	L	L	False	False	True	False	63.82|65.96	C1_2480|C2_2122	C1_1406|C2_1095	N/A	N/A	N/A
TR15507|c7_g9_i3	bcc_13267|Cycle_0|Type_0a	True	100.0	479	TCT	TCC	S	S	False	False	True	False	8.12|10.04	C1_186|C2_206	C1_2105|C2_1845	N/A	N/A	N/A
TR15507|c7_g9_i4	bcc_13267|Cycle_0|Type_0a	True	100.0	519	TCT	TCC	S	S	False	False	True	False	8.12|10.04	C1_186|C2_206	C1_2105|C2_1845	N/A	N/A	N/A
TR15507|c7_g9_i1	bcc_13267|Cycle_0|Type_0a	True	100.0	479	TCT	TCC	S	S	False	False	True	False	8.12|10.04	C1_186|C2_206	C1_2105|C2_1845	N/A	N/A	N/A
TR15507|c7_g9_i3	bcc_13268|Cycle_0|Type_0a	True	100.0	540	CAT	TAT	H	Y	True	False	True	False	71.03|72.87	C1_922|C2_940	C1_376|C2_350	N/A	N/A	N/A
TR15507|c7_g9_i4	bcc_13268|Cycle_0|Type_0a	True	100.0	580	CAT	TAT	H	Y	True	False	True	False	71.03|72.87	C1_922|C2_940	C1_376|C2_350	N/A	N/A	N/A
TR15507|c7_g9_i1	bcc_13268|Cycle_0|Type_0a	True	100.0	540	CAT	TAT	H	Y	True	False	True	False	71.03|72.87	C1_922|C2_940	C1_376|C2_350	N/A	N/A	N/A
TR15507|c7_g9_i3	bcc_13269|Cycle_0|Type_0a	True	100.0	595	CTT	CCT	L	P	True	False	True	False	53.65|43.75	C1_456|C2_224	C1_394|C2_288	N/A	N/A	N/A
TR15507|c7_g9_i4	bcc_13269|Cycle_0|Type_0a	True	100.0	635	CTT	CCT	L	P	True	False	True	False	53.65|43.75	C1_456|C2_224	C1_394|C2_288	N/A	N/A	N/A
TR15507|c7_g9_i1	bcc_13269|Cycle_0|Type_0a	True	100.0	595	CTT	CCT	L	P	True	False	True	False	53.65|43.75	C1_456|C2_224	C1_394|C2_288	N/A	N/A	N/A
TR8044|c0_g1_i1	bcc_13286|Cycle_0|Type_0a	True	100.0	1488	ATC	GTC	I	V	True	False	False	False	100.0|81.36	C1_82|C2_48	C1_0|C2_11	N/A	N/A	N/A
TR8044|c0_g1_i1	bcc_13286|Cycle_1|Type_0a	True	100.0	1512	TAC	GAC	Y	D	True	False	False	False	95.24|92.86	C1_80|C2_26	C1_4|C2_2	N/A	N/A	N/A
TR10352|c0_g3_i2	bcc_13291|Cycle_0|Type_0a	True	100.0	48	CCA	CAA	P	Q	True	False	True	False	90.71|100.0	C1_127|C2_230	C1_13|C2_0	N/A	N/A	N/A
TR10352|c0_g3_i4	bcc_13291|Cycle_0|Type_0a	True	100.0	335	CCA	CAA	P	Q	True	False	True	False	90.71|100.0	C1_127|C2_230	C1_13|C2_0	N/A	N/A	N/A
TR10352|c0_g3_i5	bcc_13291|Cycle_0|Type_0a	True	100.0	234	CCA	CAA	P	Q	True	False	True	False	90.71|100.0	C1_127|C2_230	C1_13|C2_0	N/A	N/A	N/A
TR10352|c0_g3_i4	bcc_13291|Cycle_1|Type_0a	False	100.0	274	N/A	N/A	N/A	N/A	N/A	False	True	False	58.62|19.86	C1_51|C2_29	C1_36|C2_117	N/A	N/A	N/A
TR10352|c0_g3_i5	bcc_13291|Cycle_1|Type_0a	False	100.0	173	N/A	N/A	N/A	N/A	N/A	False	True	False	58.62|19.86	C1_51|C2_29	C1_36|C2_117	N/A	N/A	N/A
TR10352|c0_g3_i4	bcc_13291|Cycle_2|Type_0a	False	100.0	223	N/A	N/A	N/A	N/A	N/A	False	True	False	90.24|22.83	C1_37|C2_21	C1_4|C2_71	N/A	N/A	N/A
TR10352|c0_g3_i2	bcc_13292|Cycle_0|Type_0a	True	100.0	822	GAA	GTA	E	V	True	False	True	False	69.7|100.0	C1_92|C2_32	C1_40|C2_0	N/A	N/A	N/A
TR10352|c0_g3_i3	bcc_13292|Cycle_0|Type_0a	True	100.0	308	GAA	GTA	E	V	True	False	True	False	69.7|100.0	C1_92|C2_32	C1_40|C2_0	N/A	N/A	N/A
TR10352|c0_g3_i4	bcc_13292|Cycle_0|Type_0a	True	100.0	1058	GAA	GTA	E	V	True	False	True	False	69.7|100.0	C1_92|C2_32	C1_40|C2_0	N/A	N/A	N/A
TR10352|c0_g3_i5	bcc_13292|Cycle_0|Type_0a	True	100.0	957	GAA	GTA	E	V	True	False	True	False	69.7|100.0	C1_92|C2_32	C1_40|C2_0	N/A	N/A	N/A
TR11414|c0_g1_i1	bcc_13298|Cycle_0|Type_0a	True	100.0	3043	GAT	TAT	D	Y	True	False	False	False	100.0|93.12	C1_862|C2_1123	C1_0|C2_83	N/A	N/A	N/A
TR11414|c0_g1_i1	bcc_13302|Cycle_0|Type_0a	True	100.0	2459	AAC	AAT	N	N	False	False	False	False	40.83|76.74	C1_49|C2_66	C1_71|C2_20	N/A	N/A	N/A
TR11414|c0_g1_i1	bcc_13304|Cycle_0|Type_0a	True	100.0	2139	GTT	GAT	V	D	True	False	False	False	75.0|69.5	C1_39|C2_98	C1_13|C2_43	N/A	N/A	N/A
TR11414|c0_g1_i1	bcc_13305|Cycle_0|Type_0a	True	100.0	2068	CTA	TTA	L	L	False	False	False	False	47.46|42.11	C1_28|C2_32	C1_31|C2_44	N/A	N/A	N/A
TR11414|c0_g1_i1	bcc_13308|Cycle_0|Type_0a	True	100.0	1637	GTT	GTC	V	V	False	False	False	False	33.5|44.47	C1_137|C2_213	C1_272|C2_266	N/A	N/A	N/A
TR11414|c0_g1_i1	bcc_13309|Cycle_0|Type_0a	True	100.0	1371	AGG	AAG	R	K	True	False	False	False	51.65|29.75	C1_250|C2_169	C1_234|C2_399	N/A	N/A	N/A
TR11414|c0_g1_i1	bcc_13310|Cycle_0|Type_0a	True	100.0	1046	AAC	AAT	N	N	False	False	False	False	0.0|20.13	C1_0|C2_63	C1_281|C2_250	N/A	N/A	N/A
TR11414|c0_g1_i1	bcc_13311|Cycle_0|Type_0a	True	100.0	765	AGT	AAT	S	N	True	False	False	False	0.0|9.09	C1_0|C2_20	C1_229|C2_200	N/A	N/A	N/A
TR11414|c0_g1_i1	bcc_13312|Cycle_0|Type_0a	True	100.0	580	CCC	TCC	P	S	True	False	False	False	41.69|45.89	C1_183|C2_173	C1_256|C2_204	N/A	N/A	N/A
TR11414|c0_g1_i1	bcc_13312|Cycle_1|Type_0a	False	100.0	516	N/A	N/A	N/A	N/A	N/A	False	False	False	40.79|51.64	C1_301|C2_205	C1_437|C2_192	N/A	N/A	N/A
TR11414|c0_g1_i1	bcc_13314|Cycle_0|Type_0a	False	100.0	229	N/A	N/A	N/A	N/A	N/A	False	False	False	46.19|35.13	C1_206|C2_163	C1_240|C2_301	N/A	N/A	N/A
TR11414|c0_g1_i1	bcc_13315|Cycle_0|Type_0a	False	100.0	115	N/A	N/A	N/A	N/A	N/A	False	False	False	75.68|100.0	C1_56|C2_144	C1_18|C2_0	N/A	N/A	N/A
TR13227|c0_g3_i1	bcc_13320|Cycle_0|Type_0a	True	100.0	1577	CGA	CGT	R	R	False	False	False	False	32.95|23.19	C1_29|C2_16	C1_59|C2_53	N/A	N/A	N/A
TR13121|c0_g2_i2	bcc_13330|Cycle_0|Type_0a	True	100.0	188	GTG	GTT	V	V	False	False	True	False	93.92|100.0	C1_170|C2_73	C1_11|C2_0	N/A	N/A	N/A
TR13121|c0_g2_i4	bcc_13330|Cycle_0|Type_0a	True	100.0	892	GTG	GTT	V	V	False	False	True	False	93.92|100.0	C1_170|C2_73	C1_11|C2_0	N/A	N/A	N/A
TR13121|c0_g2_i1	bcc_13330|Cycle_0|Type_0a	True	100.0	847	GTG	GTT	V	V	False	False	True	False	93.92|100.0	C1_170|C2_73	C1_11|C2_0	N/A	N/A	N/A
TR13121|c0_g2_i3	bcc_13330|Cycle_0|Type_0a	True	100.0	898	GTG	GTT	V	V	False	False	True	False	93.92|100.0	C1_170|C2_73	C1_11|C2_0	N/A	N/A	N/A
TR16511|c0_g1_i1	bcc_13337|Cycle_0|Type_0a	True	100.0	279	CCA	TCA	P	S	True	False	False	False	0.0|10.43	C1_0|C2_12	C1_138|C2_103	N/A	N/A	N/A
TR16511|c0_g1_i1	bcc_13339|Cycle_0|Type_0a	True	100.0	1175	ACT	ACC	T	T	False	False	False	False	90.99|100.0	C1_495|C2_221	C1_49|C2_0	N/A	N/A	N/A
TR15826|c0_g3_i1	bcc_13352|Cycle_0|Type_0a	True	100.0	690	TAC	TTC	Y	F	True	False	False	False	61.9|90.63	C1_13|C2_29	C1_8|C2_3	N/A	N/A	N/A
TR15826|c0_g3_i1	bcc_13354|Cycle_2|Type_0a	True	100.0	598	GAG	AAG	E	K	True	False	True	False	75.38|85.71	C1_49|C2_24	C1_16|C2_4	N/A	N/A	N/A
TR15826|c0_g3_i1	bcc_13356|Cycle_0|Type_0a	True	100.0	469	AAC	GAC	N	D	True	False	True	False	21.82|16.67	C1_12|C2_4	C1_43|C2_20	N/A	N/A	N/A
TR15826|c0_g3_i2	bcc_13356|Cycle_0|Type_0a	True	100.0	469	AAC	GAC	N	D	True	False	True	False	21.82|16.67	C1_12|C2_4	C1_43|C2_20	N/A	N/A	N/A
TR15826|c0_g3_i1	bcc_13356|Cycle_1|Type_0a	True	100.0	476	TCG	TCT	S	S	False	False	True	False	20.0|11.11	C1_6|C2_4	C1_24|C2_32	N/A	N/A	N/A
TR15826|c0_g3_i2	bcc_13356|Cycle_1|Type_0a	True	100.0	476	TCG	TCT	S	S	False	False	True	False	20.0|11.11	C1_6|C2_4	C1_24|C2_32	N/A	N/A	N/A
TR15826|c0_g3_i1	bcc_13357|Cycle_0|Type_0a	True	100.0	391	AGT	GGT	S	G	True	False	True	False	19.18|22.92	C1_42|C2_22	C1_177|C2_74	N/A	N/A	N/A
TR15826|c0_g3_i2	bcc_13357|Cycle_0|Type_0a	True	100.0	391	AGT	GGT	S	G	True	False	True	False	19.18|22.92	C1_42|C2_22	C1_177|C2_74	N/A	N/A	N/A
TR15826|c0_g3_i1	bcc_13358|Cycle_0|Type_0a	True	100.0	269	ACG	ACA	T	T	False	False	True	False	29.96|69.41	C1_77|C2_118	C1_180|C2_52	N/A	N/A	N/A
TR15826|c0_g3_i2	bcc_13358|Cycle_0|Type_0a	True	100.0	269	ACG	ACA	T	T	False	False	True	False	29.96|69.41	C1_77|C2_118	C1_180|C2_52	N/A	N/A	N/A
TR15826|c0_g1_i1	bcc_13360|Cycle_0|Type_0a	False	100.0	1424	N/A	N/A	N/A	N/A	N/A	False	True	False	85.15|54.55	C1_86|C2_12	C1_15|C2_10	N/A	N/A	N/A
TR15826|c0_g1_i2	bcc_13360|Cycle_0|Type_0a	False	100.0	1425	N/A	N/A	N/A	N/A	N/A	False	True	False	85.15|54.55	C1_86|C2_12	C1_15|C2_10	N/A	N/A	N/A
TR15826|c0_g1_i1	bcc_13360|Cycle_2|Type_0a	False	100.0	1472	N/A	N/A	N/A	N/A	N/A	False	True	False	94.34|45.45	C1_50|C2_5	C1_3|C2_6	N/A	N/A	N/A
TR15826|c0_g1_i2	bcc_13360|Cycle_2|Type_0a	False	100.0	1472	N/A	N/A	N/A	N/A	N/A	False	True	False	94.34|45.45	C1_50|C2_5	C1_3|C2_6	N/A	N/A	N/A
TR15826|c0_g1_i1	bcc_13361|Cycle_0|Type_0a	False	100.0	1293	N/A	N/A	N/A	N/A	N/A	False	True	False	79.27|58.7	C1_65|C2_27	C1_17|C2_19	N/A	N/A	N/A
TR15826|c0_g1_i2	bcc_13361|Cycle_0|Type_0a	False	100.0	1294	N/A	N/A	N/A	N/A	N/A	False	True	False	79.27|58.7	C1_65|C2_27	C1_17|C2_19	N/A	N/A	N/A
TR15826|c0_g1_i1	bcc_13361|Cycle_1|Type_0a	False	100.0	1064	N/A	N/A	N/A	N/A	N/A	False	True	False	50.0|33.68	C1_75|C2_64	C1_75|C2_126	N/A	N/A	N/A
TR15826|c0_g1_i2	bcc_13361|Cycle_1|Type_0a	False	100.0	1065	N/A	N/A	N/A	N/A	N/A	False	True	False	50.0|33.68	C1_75|C2_64	C1_75|C2_126	N/A	N/A	N/A
TR15826|c0_g1_i1	bcc_13361|Cycle_2|Type_0a	False	100.0	1077	N/A	N/A	N/A	N/A	N/A	False	True	False	55.63|62.88	C1_84|C2_83	C1_67|C2_49	N/A	N/A	N/A
TR15826|c0_g1_i2	bcc_13361|Cycle_2|Type_0a	False	100.0	1078	N/A	N/A	N/A	N/A	N/A	False	True	False	55.63|62.88	C1_84|C2_83	C1_67|C2_49	N/A	N/A	N/A
TR15826|c0_g1_i1	bcc_13362|Cycle_0|Type_0a	False	100.0	1012	N/A	N/A	N/A	N/A	N/A	False	True	False	71.32|47.54	C1_184|C2_58	C1_74|C2_64	N/A	N/A	N/A
TR15826|c0_g1_i2	bcc_13362|Cycle_0|Type_0a	False	100.0	1013	N/A	N/A	N/A	N/A	N/A	False	True	False	71.32|47.54	C1_184|C2_58	C1_74|C2_64	N/A	N/A	N/A
TR15826|c0_g1_i1	bcc_13362|Cycle_1|Type_0a	False	100.0	947	N/A	N/A	N/A	N/A	N/A	False	True	False	0.0|29.11	C1_0|C2_46	C1_123|C2_112	N/A	N/A	N/A
TR15826|c0_g1_i2	bcc_13362|Cycle_1|Type_0a	False	100.0	948	N/A	N/A	N/A	N/A	N/A	False	True	False	0.0|29.11	C1_0|C2_46	C1_123|C2_112	N/A	N/A	N/A
TR15826|c0_g1_i1	bcc_13364|Cycle_0|Type_0a	True	100.0	740	AAA	TAA	K	*	True	False	True	False	85.86|53.56	C1_413|C2_143	C1_68|C2_124	N/A	N/A	N/A
TR15826|c0_g1_i2	bcc_13364|Cycle_0|Type_0a	True	100.0	740	AAA	TAA	K	*	True	False	True	False	85.86|53.56	C1_413|C2_143	C1_68|C2_124	N/A	N/A	N/A
TR15826|c0_g1_i1	bcc_13365|Cycle_0|Type_0a	True	100.0	659	TAT	CAT	Y	H	True	False	True	False	73.79|75.35	C1_259|C2_324	C1_92|C2_106	N/A	N/A	N/A
TR15826|c0_g1_i2	bcc_13365|Cycle_0|Type_0a	True	100.0	659	TAT	CAT	Y	H	True	False	True	False	73.79|75.35	C1_259|C2_324	C1_92|C2_106	N/A	N/A	N/A
TR15826|c0_g1_i1	bcc_13367|Cycle_0|Type_0a	True	100.0	329	CTG	TTG	L	L	False	False	True	False	48.18|36.21	C1_66|C2_21	C1_71|C2_37	N/A	N/A	N/A
TR15826|c0_g1_i2	bcc_13367|Cycle_0|Type_0a	True	100.0	329	CTG	TTG	L	L	False	False	True	False	48.18|36.21	C1_66|C2_21	C1_71|C2_37	N/A	N/A	N/A
TR15826|c0_g1_i1	bcc_13367|Cycle_1|Type_0a	True	100.0	243	GAT	GGT	D	G	True	False	True	False	37.69|35.85	C1_49|C2_19	C1_81|C2_34	N/A	N/A	N/A
TR15826|c0_g1_i2	bcc_13367|Cycle_1|Type_0a	True	100.0	243	GAT	GGT	D	G	True	False	True	False	37.69|35.85	C1_49|C2_19	C1_81|C2_34	N/A	N/A	N/A
TR15826|c0_g1_i1	bcc_13367|Cycle_2|Type_0a	True	100.0	397	AGG	AGT	R	S	True	False	True	False	49.53|63.38	C1_53|C2_45	C1_54|C2_26	N/A	N/A	N/A
TR15826|c0_g1_i2	bcc_13367|Cycle_2|Type_0a	True	100.0	397	AGG	AGT	R	S	True	False	True	False	49.53|63.38	C1_53|C2_45	C1_54|C2_26	N/A	N/A	N/A
TR15826|c0_g1_i1	bcc_13367|Cycle_4|Type_0a	True	100.0	408	TCA	TAA	S	*	True	False	True	False	93.15|72.13	C1_136|C2_44	C1_10|C2_17	N/A	N/A	N/A
TR15826|c0_g1_i2	bcc_13367|Cycle_4|Type_0a	True	100.0	408	TCA	TAA	S	*	True	False	True	False	93.15|72.13	C1_136|C2_44	C1_10|C2_17	N/A	N/A	N/A
TR15826|c0_g1_i1	bcc_13367|Cycle_6|Type_0a	True	100.0	190	GTT	GTC	V	V	False	False	True	False	28.8|48.0	C1_53|C2_24	C1_131|C2_26	N/A	N/A	N/A
TR15826|c0_g1_i2	bcc_13367|Cycle_6|Type_0a	True	100.0	190	GTT	GTC	V	V	False	False	True	False	28.8|48.0	C1_53|C2_24	C1_131|C2_26	N/A	N/A	N/A
TR15826|c0_g1_i1	bcc_13368|Cycle_0|Type_0a	True	100.0	49	TTT	TTC	F	F	False	False	True	False	64.52|38.58	C1_80|C2_49	C1_44|C2_78	N/A	N/A	N/A
TR15826|c0_g1_i2	bcc_13368|Cycle_0|Type_0a	True	100.0	49	TTT	TTC	F	F	False	False	True	False	64.52|38.58	C1_80|C2_49	C1_44|C2_78	N/A	N/A	N/A
TR15826|c0_g3_i1	bcc_13369|Cycle_0|Type_0a	True	100.0	85	CAC	AAC	H	N	True	False	True	False	9.03|14.07	C1_14|C2_28	C1_141|C2_171	N/A	N/A	N/A
TR15826|c0_g3_i2	bcc_13369|Cycle_0|Type_0a	True	100.0	85	CAC	AAC	H	N	True	False	True	False	9.03|14.07	C1_14|C2_28	C1_141|C2_171	N/A	N/A	N/A
TR15826|c0_g3_i1	bcc_13370|Cycle_0|Type_0a	True	100.0	178	TTG	ATG	L	M	True	False	True	False	84.88|100.0	C1_174|C2_150	C1_31|C2_0	N/A	N/A	N/A
TR15826|c0_g3_i2	bcc_13370|Cycle_0|Type_0a	True	100.0	178	TTG	ATG	L	M	True	False	True	False	84.88|100.0	C1_174|C2_150	C1_31|C2_0	N/A	N/A	N/A
TR15826|c0_g3_i1	bcc_13370|Cycle_2|Type_0a	True	100.0	158	TGT	TGC	C	C	False	False	True	False	89.32|63.03	C1_209|C2_133	C1_25|C2_78	N/A	N/A	N/A
TR15826|c0_g3_i2	bcc_13370|Cycle_2|Type_0a	True	100.0	158	TGT	TGC	C	C	False	False	True	False	89.32|63.03	C1_209|C2_133	C1_25|C2_78	N/A	N/A	N/A
TR15826|c0_g3_i1	bcc_13370|Cycle_6|Type_0a	True	100.0	207	AAC	ATC	N	I	True	False	True	False	7.62|37.5	C1_16|C2_90	C1_194|C2_150	N/A	N/A	N/A
TR15826|c0_g3_i2	bcc_13370|Cycle_6|Type_0a	True	100.0	207	AAC	ATC	N	I	True	False	True	False	7.62|37.5	C1_16|C2_90	C1_194|C2_150	N/A	N/A	N/A
TR7366|c0_g1_i2	bcc_13445|Cycle_0|Type_0a	True	100.0	452	CTT	CAT	L	H	True	False	True	False	95.37|100.0	C1_433|C2_177	C1_21|C2_0	N/A	N/A	N/A
TR7573|c0_g2_i1	bcc_13451|Cycle_13|Type_0a	True	95.18	503	GGT	GGG	G	G	False	True	False	False	23.53|100.0	C1_4|C2_8	C1_13|C2_0	N/A	N/A	N/A
TR7573|c0_g2_i1	bcc_13451|Cycle_2|Type_0a	True	100.0	501	GAG	GGG	E	G	True	True	False	False	100.0|16.67	C1_6|C2_2	C1_0|C2_10	N/A	N/A	N/A
TR7573|c0_g2_i1	bcc_13451|Cycle_7|Type_0a	True	95.18	503	GGG	GGT	G	G	False	True	False	False	35.29|22.22	C1_6|C2_2	C1_11|C2_7	N/A	N/A	N/A
TR15304|c1_g2_i2	bcc_13452|Cycle_3|Type_0a	True	100.0	473	CTT	CCT	L	P	True	False	True	False	46.66|29.3	C1_915|C2_400	C1_1046|C2_965	N/A	N/A	N/A
TR15304|c1_g2_i1	bcc_13452|Cycle_3|Type_0a	True	100.0	1211	CTT	CCT	L	P	True	False	True	False	46.66|29.3	C1_915|C2_400	C1_1046|C2_965	N/A	N/A	N/A
TR15304|c1_g2_i3	bcc_13452|Cycle_3|Type_0a	True	100.0	1211	CTT	CCT	L	P	True	False	True	False	46.66|29.3	C1_915|C2_400	C1_1046|C2_965	N/A	N/A	N/A
TR15304|c1_g2_i1	bcc_13459|Cycle_0|Type_0a	True	98.8	447	GGC	TGC	G	C	True	False	True	False	82.05|75.15	C1_1161|C2_620	C1_254|C2_205	N/A	N/A	N/A
TR15304|c1_g2_i3	bcc_13459|Cycle_0|Type_0a	True	100.0	447	GGC	TGC	G	C	True	False	True	False	82.05|75.15	C1_1161|C2_620	C1_254|C2_205	N/A	N/A	N/A
TR16019|c0_g2_i1	bcc_13466|Cycle_2|Type_0a	True	100.0	1268	TCT	TTT	S	F	True	False	False	False	42.11|39.71	C1_8|C2_27	C1_11|C2_41	N/A	N/A	N/A
TR7942|c0_g2_i1	bcc_13468|Cycle_0|Type_0a	True	100.0	451	AAG	GAG	K	E	True	False	False	False	65.58|31.58	C1_101|C2_24	C1_53|C2_52	N/A	N/A	N/A
TR7942|c0_g2_i1	bcc_13469|Cycle_0|Type_0a	True	100.0	865	AAA	GAA	K	E	True	False	False	False	100.0|68.97	C1_83|C2_60	C1_0|C2_27	N/A	N/A	N/A
TR14137|c0_g2_i1	bcc_13479|Cycle_0|Type_0a	True	100.0	548	TTC	CTC	F	L	True	False	False	False	38.64|48.72	C1_85|C2_57	C1_135|C2_60	N/A	N/A	N/A
TR14137|c0_g2_i1	bcc_13480|Cycle_0|Type_0a	True	100.0	486	TCA	TCG	S	S	False	False	False	False	46.67|45.45	C1_119|C2_65	C1_136|C2_78	N/A	N/A	N/A
TR14137|c0_g2_i1	bcc_13482|Cycle_0|Type_0a	True	100.0	288	ACA	ACG	T	T	False	False	False	False	45.33|60.32	C1_160|C2_266	C1_193|C2_175	N/A	N/A	N/A
TR15470|c2_g1_i1	bcc_13488|Cycle_0|Type_0a	True	100.0	4311	CCT	CAT	P	H	True	False	True	False	34.41|50.26	C1_181|C2_190	C1_345|C2_188	N/A	N/A	N/A
TR15470|c2_g1_i4	bcc_13488|Cycle_0|Type_0a	True	100.0	4311	CCT	CAT	P	H	True	False	True	False	34.41|50.26	C1_181|C2_190	C1_345|C2_188	N/A	N/A	N/A
TR15470|c2_g1_i2	bcc_13488|Cycle_0|Type_0a	True	100.0	4059	CCT	CAT	P	H	True	False	True	False	34.41|50.26	C1_181|C2_190	C1_345|C2_188	N/A	N/A	N/A
TR15470|c2_g1_i3	bcc_13488|Cycle_0|Type_0a	True	100.0	4059	CCT	CAT	P	H	True	False	True	False	34.41|50.26	C1_181|C2_190	C1_345|C2_188	N/A	N/A	N/A
TR15470|c2_g1_i1	bcc_13489|Cycle_0|Type_0a	True	100.0	3940	ACT	GCT	T	A	True	False	True	False	9.46|0.0	C1_37|C2_0	C1_354|C2_135	N/A	N/A	N/A
TR15470|c2_g1_i4	bcc_13489|Cycle_0|Type_0a	True	100.0	3940	ACT	GCT	T	A	True	False	True	False	9.46|0.0	C1_37|C2_0	C1_354|C2_135	N/A	N/A	N/A
TR15470|c2_g1_i2	bcc_13489|Cycle_0|Type_0a	True	100.0	3688	ACT	GCT	T	A	True	False	True	False	9.46|0.0	C1_37|C2_0	C1_354|C2_135	N/A	N/A	N/A
TR15470|c2_g1_i3	bcc_13489|Cycle_0|Type_0a	True	100.0	3688	ACT	GCT	T	A	True	False	True	False	9.46|0.0	C1_37|C2_0	C1_354|C2_135	N/A	N/A	N/A
TR9524|c0_g1_i1	bcc_13538|Cycle_0|Type_0a	True	100.0	301	AGT	AGC	S	S	False	False	True	False	100.0|94.29	C1_14|C2_33	C1_0|C2_2	N/A	N/A	N/A
TR14436|c0_g2_i1	bcc_13548|Cycle_0|Type_0a	True	100.0	335	CCC	CAC	P	H	True	False	False	False	82.04|100.0	C1_137|C2_206	C1_30|C2_0	N/A	N/A	N/A
TR14436|c0_g2_i1	bcc_13556|Cycle_0|Type_0a	True	100.0	558	CCA	CCG	P	P	False	False	False	False	73.28|46.51	C1_85|C2_20	C1_31|C2_23	N/A	N/A	N/A
TR1207|c0_g1_i1	bcc_13558|Cycle_0|Type_0a	True	100.0	572	AAA	AGA	K	R	True	True	False	False	52.38|60.61	C1_11|C2_20	C1_10|C2_13	N/A	N/A	N/A
TR1207|c0_g2_i1	bcc_13558|Cycle_0|Type_0a	True	100.0	572	AAA	AGA	K	R	True	True	False	False	52.38|60.61	C1_11|C2_20	C1_10|C2_13	N/A	N/A	N/A
TR1207|c0_g1_i1	bcc_13558|Cycle_18|Type_0a	True	100.0	572	AGA	AAA	R	K	True	True	False	False	71.79|52.38	C1_28|C2_22	C1_11|C2_20	N/A	N/A	N/A
TR1207|c0_g2_i1	bcc_13558|Cycle_18|Type_0a	True	100.0	572	AGA	AAA	R	K	True	True	False	False	71.79|52.38	C1_28|C2_22	C1_11|C2_20	N/A	N/A	N/A
TR1207|c0_g1_i1	bcc_13558|Cycle_1|Type_0a	True	100.0	575	CAA	CGA	Q	R	True	True	False	False	0.0|63.16	C1_0|C2_12	C1_0|C2_7	N/A	N/A	N/A
TR1207|c0_g2_i1	bcc_13558|Cycle_1|Type_0a	True	100.0	575	CAA	CGA	Q	R	True	True	False	False	0.0|63.16	C1_0|C2_12	C1_0|C2_7	N/A	N/A	N/A
TR1207|c0_g1_i1	bcc_13558|Cycle_2|Type_0a	True	100.0	579	CCG	TCG	P	S	True	True	False	False	0.0|60.0	C1_0|C2_3	C1_2|C2_2	N/A	N/A	N/A
TR1207|c0_g2_i1	bcc_13558|Cycle_2|Type_0a	True	100.0	579	CCG	TCG	P	S	True	True	False	False	0.0|60.0	C1_0|C2_3	C1_2|C2_2	N/A	N/A	N/A
TR1207|c0_g1_i1	bcc_13558|Cycle_8|Type_0a	True	100.0	575	CGA	CAA	R	Q	True	True	False	False	85.0|66.67	C1_17|C2_8	C1_3|C2_4	N/A	N/A	N/A
TR1207|c0_g2_i1	bcc_13558|Cycle_8|Type_0a	True	100.0	575	CGA	CAA	R	Q	True	True	False	False	85.0|66.67	C1_17|C2_8	C1_3|C2_4	N/A	N/A	N/A
TR14809|c1_g1_i2	bcc_1357|Cycle_0|Type_0a	True	100.0	247	CTT	TTT	L	F	True	True	True	False	0.0|9.84	C1_0|C2_6	C1_54|C2_55	N/A	N/A	N/A
TR14809|c1_g1_i3	bcc_1357|Cycle_0|Type_0a	True	100.0	1642	CTT	TTT	L	F	True	True	True	False	0.0|9.84	C1_0|C2_6	C1_54|C2_55	N/A	N/A	N/A
TR14809|c1_g1_i1	bcc_1357|Cycle_0|Type_0a	False	100.0	1211	N/A	N/A	N/A	N/A	N/A	True	True	False	0.0|9.84	C1_0|C2_6	C1_54|C2_55	N/A	N/A	N/A
TR14809|c1_g1_i2	bcc_1357|Cycle_1|Type_0a	True	100.0	138	AAA	AAT	K	N	True	True	True	False	5.0|0.0	C1_4|C2_0	C1_76|C2_23	N/A	N/A	N/A
[truncated: 62,641 more rows]
